# Supplementary material for: Hydrogen Gas Enhances Salinity Tolerance in Tomato Seedlings by Regulating the S‐Nitrosylation of MEK1
Source: Plant Biotechnol J. 2026 Feb 18;24(6):3656–78. doi: 10.1111/pbi.70585 (PMC13205882; doi:10.1111/pbi.70585)
Supplement: Supplementary file 1 — Appendix S1: pbi70585‐sup‐0001‐AppendixS1.zip. [file PBI-24-3656-s001.zip]

Archive with 5 entries (5 files):
- RawData_Protein_Peptide_Identification.xlsx
- Supplementary date set 1-RawData for Figure S4.xlsx
- Supplementary date set 2-RawData for Figure S5.xlsx
- Supplementary date set 3-RawData for Figure 3.xlsx
- Supplementary date set 4-RawData for Figure S6.xlsx
