# Supplementary material for: Hydrogen Gas Enhances Salinity Tolerance in Tomato Seedlings by Regulating the S‐Nitrosylation of MEK1
Source: Plant Biotechnol J. 2026 Feb 18;24(6):3656–78. doi: 10.1111/pbi.70585 (PMC13205882; doi:10.1111/pbi.70585)
Supplement: Supplementary file 1 — Appendix S1: pbi70585‐sup‐0001‐AppendixS1.zip. [file PBI-24-3656-s001.zip › RawData_Protein_Peptide_Identification.xlsx]

## Sheet: Proteins
Proteins Unique Sequence ID	Checked	Protein FDR Confidence: Combined	Master	Accession	Description	Exp. q-value: Combined	Sum PEP Score	Coverage [%]	# Peptides	# PSMs	# Unique Peptides	# AAs	MW [kDa]	calc. pI	Score Sequest HT: Sequest HT	# Peptides (by Search Engine): Sequest HT	Abundances (Scaled): F1: Sample	Abundances (Scaled): F2: Sample	Abundances (Scaled): F3: Sample	Abundances (Normalized): F1: Sample	Abundances (Normalized): F2: Sample	Abundances (Normalized): F3: Sample	Abundance: F1: Sample	Abundance: F2: Sample	Abundance: F3: Sample	Abundances Count: F1: Sample	Abundances Count: F2: Sample	Abundances Count: F3: Sample	Found in Sample: [S1] F1: Sample	Found in Sample: [S2] F2: Sample	Found in Sample: [S3] F3: Sample	# Protein Groups	Modifications
-5.17524e+17	FALSE	High	IsMasterProtein	A0A3Q7FLA3	Glutamine amidotransferase type-2 domain-containing protein OS=Solanum lycopersicum OX=4081 GN=101246028 PE=3 SV=1	0	366.36	38	51	346	51	1621	177	6.51	628.88	51	87	132.9	80.2	3.13453e+08	4.78686e+08	2.88802e+08	3.13453e+08	9.81787e+07	7.85123e+07	53	53	52	High	High	High	1	Oxidation [M174; M184; M223; M324; M343; M395; M618; M794; M969; M986; M1277]; Carbamidomethyl [C446; C689; C965; C1236; C1241]
5.56207e+18	FALSE	High	IsMasterProtein	A0A3Q7HGJ9	Phosphoglycerate kinase OS=Solanum lycopersicum OX=4081 PE=3 SV=1	0	267.422	51	38	266	38	883	92.7	6.93	548.6	38	77.4	115.7	106.9	7.76182e+08	1.16006e+09	1.07146e+09	7.76182e+08	2.37928e+08	2.9128e+08	40	36	36	High	High	High	1	Carbamidomethyl [C173]; Oxidation [M448; M658]
-9.18517e+18	FALSE	High	IsMasterProtein	A0A3Q7HQA3	Glycine cleavage system P protein OS=Solanum lycopersicum OX=4081 GN=101260070 PE=3 SV=1	0	209.927	36	30	223	30	1036	113	7.14	409.21	30	62.5	105.8	131.7	2.70789e+08	4.58465e+08	5.70612e+08	2.70789e+08	9.40313e+07	1.55123e+08	32	28	30	High	High	High	1	Carbamidomethyl [C243; C251; C732; C775; C880; C941; C1020]; Oxidation [M132; M136; M152; M342; M714; M861; M916; M925; M1028]
4.76675e+17	FALSE	High	IsMasterProtein	A0A3Q7IJ97	Tr-type G domain-containing protein OS=Solanum lycopersicum OX=4081 PE=3 SV=1	0	170.573	36	30	131	30	843	94.1	6.18	199.88	30	90.4	113.7	95.9	1.17506e+08	1.47781e+08	1.24702e+08	1.17506e+08	3.03099e+07	3.39008e+07	31	28	29	High	High	High	1	Oxidation [M22; M81; M287; M377; M454; M589; M594; M759; M833]; Carbamidomethyl [C286; C370; C448]
4.70628e+18	FALSE	High	IsMasterProtein	A0A3Q7ESN3	M16C_associated domain-containing protein OS=Solanum lycopersicum OX=4081 GN=101250549 PE=3 SV=1	0	117.713	28	28	98	28	1072	120.5	5.78	117.2	28	49.8	128.5	121.7	2.3335e+07	6.02602e+07	5.70571e+07	2.3335e+07	1.23594e+07	1.55112e+07	25	25	25	High	High	High	1	Oxidation [M973]; Carbamidomethyl [C835]
5.24366e+18	FALSE	High	IsMasterProtein	A0A3Q7IP94	Elongation factor G, chloroplastic OS=Solanum lycopersicum OX=4081 GN=101245683 PE=3 SV=1	0	158.899	40	24	81	24	787	86.4	5.62	166.06	24	126.6	79.1	94.3	5.66374e+07	3.54072e+07	4.22159e+07	5.66374e+07	7.26203e+06	1.14766e+07	23	22	22	High	High	High	1	Oxidation [M270; M271; M408; M492; M607]; Carbamidomethyl [C349]
6.87544e+18	FALSE	High	IsMasterProtein	A0A3Q7H5X9	Elongation factor Ts, mitochondrial OS=Solanum lycopersicum OX=4081 GN=101245558 PE=3 SV=1	0	95.027	24	23	90	23	1048	113.8	4.81	105.78	23	101.6	101.2	97.3	4.38103e+07	4.36469e+07	4.19599e+07	4.38103e+07	8.95198e+06	1.1407e+07	22	22	21	High	High	High	1
-3.27478e+18	FALSE	High	IsMasterProtein	Q2MI93	ATP synthase subunit beta, chloroplastic OS=Solanum lycopersicum OX=4081 GN=atpB PE=3 SV=1	0	217.019	69	23	159	22	498	53.4	5.39	252.6	23	122.3	54.8	123	2.59355e+08	1.16197e+08	2.60822e+08	2.59355e+08	2.38321e+07	7.09057e+07	26	20	24	High	High	High	1	Oxidation [M40; M79; M89; M183; M214; M216; M239; M256; M374]; Carbamidomethyl [C63]
2.41264e+18	FALSE	High	IsMasterProtein	A0A3Q7EQ38	Glycinamide ribonucleotide synthetase OS=Solanum lycopersicum OX=4081 PE=3 SV=1	0	186.555	29	30	136	22	1265	135	5.43	221.75	30	67.9	126.9	105.3	9.6149e+07	1.79697e+08	1.49086e+08	9.6149e+07	3.68559e+07	4.05297e+07	24	22	22	High	High	High	1	Oxidation [M616; M891; M1204]; Carbamidomethyl [C700; C929]
7.72693e+18	FALSE	High	IsMasterProtein	A0A3Q7ILD3	5-methyltetrahydropteroyltriglutamate--homocysteine S-methyltransferase OS=Solanum lycopersicum OX=4081 GN=101264078 PE=3 SV=1	0	170.521	46	30	130	21	765	84.7	6.4	223.6	30	81.2	138.5	80.4	1.31192e+08	2.23802e+08	1.29862e+08	1.31192e+08	4.59019e+07	3.53035e+07	20	19	18	High	High	High	1	Carbamidomethyl [C328; C580]; Oxidation [M107; M109; M750]; Met-loss+Acetyl [N-Term]
1.19129e+18	FALSE	High	IsMasterProtein	A0A3Q7F579	Aminomethyltransferase OS=Solanum lycopersicum OX=4081 GN=101249137 PE=3 SV=1	0	145.395	58	21	126	21	406	44.3	8.44	203.77	21	152.8	67.6	79.6	1.84876e+08	8.18562e+07	9.6292e+07	1.84876e+08	1.67887e+07	2.61774e+07	24	20	21	High	High	High	1	Carbamidomethyl [C74; C87; C150; C220]; Oxidation [M51; M59; M68; M86; M205; M366; M396]
8.45895e+18	FALSE	High	IsMasterProtein	A0A3Q7I9N3	Phosphoenolpyruvate carboxylase OS=Solanum lycopersicum OX=4081 GN=101248407 PE=3 SV=1	0	294.724	54	48	250	21	964	109.9	6.15	404.54	48	105.4	100.8	93.8	1.10466e+08	1.05707e+08	9.83889e+07	1.10466e+08	2.16806e+07	2.67475e+07	22	20	20	High	High	High	1	Oxidation [M8; M191; M239; M591; M630; M696; M713; M923; M953]; Carbamidomethyl [C59; C190; C302; C680]
2.31198e+18	FALSE	High	IsMasterProtein	A0A3Q7EHT5	Protein translocase subunit SecA OS=Solanum lycopersicum OX=4081 PE=3 SV=1	0	86.652	24	20	44	20	1018	114.6	7.02	52.73	20	114.3	72.2	113.6	1.60823e+07	1.01595e+07	1.59853e+07	1.60823e+07	2.08371e+06	4.34568e+06	17	13	13	High	High	High	1	Oxidation [M234]
2.51771e+18	FALSE	High	IsMasterProtein	G8Z261	Alanine--glyoxylate transaminase OS=Solanum lycopersicum OX=4081 GN=101055519 PE=2 SV=1	0	167.383	68	20	100	20	401	44	8.05	257.56	20	107.1	75.3	117.6	2.97046e+08	2.08932e+08	3.25996e+08	2.97046e+08	4.28521e+07	8.86235e+07	16	14	17	High	High	High	1	Carbamidomethyl [C142; C213; C297; C362]; Oxidation [M187; M368]; Acetyl [N-Term]
8.86749e+18	FALSE	High	IsMasterProtein	A0A3Q7EHJ9	Glucose-1-phosphate adenylyltransferase OS=Solanum lycopersicum OX=4081 GN=544039 PE=3 SV=1	0	170.605	53	21	124	20	515	56.8	8.16	211.66	21	98.8	98.6	102.6	8.00264e+07	7.99132e+07	8.31134e+07	8.00264e+07	1.63902e+07	2.25947e+07	22	21	21	High	High	High	1	Oxidation [M216; M250; M273]; Carbamidomethyl [C406]
2.16512e+18	FALSE	High	IsMasterProtein	A0A3Q7GZW2	Epimerase domain-containing protein OS=Solanum lycopersicum OX=4081 GN=101253094 PE=4 SV=1	0	191.679	64	20	173	20	379	42.4	7.87	290.53	20	122.5	57.3	120.2	4.29503e+08	2.00812e+08	4.21411e+08	4.29503e+08	4.11867e+07	1.14562e+08	23	21	22	High	High	High	1	Oxidation [M59; M117; M242; M369]
-6.6993e+18	FALSE	High	IsMasterProtein	A0A3Q7EUQ6	Uncharacterized protein OS=Solanum lycopersicum OX=4081 GN=100191110 PE=3 SV=1	0	166.111	63	20	109	20	386	42.2	7.01	187.84	20	109.9	66.2	123.9	1.81993e+08	1.09694e+08	2.05097e+08	1.81993e+08	2.24983e+07	5.57566e+07	24	21	23	High	High	High	1	Oxidation [M93; M145; M183; M184; M190; M230; M305; M312; M332]; Carbamidomethyl [C38; C43; C271]; Met-loss+Acetyl [N-Term]
2.77854e+18	FALSE	High	IsMasterProtein	A0A3Q7H9K1	Phosphoglycerate mutase (2,3-diphosphoglycerate-independent) OS=Solanum lycopersicum OX=4081 GN=101248497 PE=3 SV=1	0	85.547	38	20	76	20	559	61.1	5.92	83.63	20	79.5	105.7	114.8	4.32455e+07	5.75294e+07	6.244e+07	4.32455e+07	1.17993e+07	1.69746e+07	20	17	17	High	High	High	1	Oxidation [M318]; Carbamidomethyl [C122; C356]
-2.09526e+18	FALSE	High	IsMasterProtein	A0A3Q7FCE4	Serine hydroxymethyltransferase OS=Solanum lycopersicum OX=4081 GN=101254439 PE=3 SV=1	0	235.943	65	28	233	20	518	57.2	8.18	407.43	28	117.1	65.9	117	3.51782e+08	1.97975e+08	3.51476e+08	3.51782e+08	4.06047e+07	9.55504e+07	21	18	18	High	High	High	1	Oxidation [M121; M169; M392; M425; M432]; Carbamidomethyl [C126]
-1.61837e+18	FALSE	High	IsMasterProtein	A0A3Q7J0I3	Uncharacterized protein OS=Solanum lycopersicum OX=4081 GN=101266598 PE=3 SV=1	0	99.551	38	20	80	19	588	61.9	5.3	111.92	20	90.1	137.9	72	4.3676e+07	6.68729e+07	3.49416e+07	4.3676e+07	1.37157e+07	9.49903e+06	17	17	17	High	High	High	1	Oxidation [M112]
5.03525e+18	FALSE	High	IsMasterProtein	A0A3Q7IDX8	Transketolase OS=Solanum lycopersicum OX=4081 PE=3 SV=1	0	248.4	59	26	241	19	634	68.7	5.88	554.65	26	102.1	95.9	102	3.99349e+08	3.75166e+08	3.98699e+08	3.99349e+08	7.69468e+07	1.08388e+08	19	17	18	High	High	High	1	Oxidation [M356; M361; M430]
3.76395e+18	FALSE	High	IsMasterProtein	B1Q3F1	Glutamate decarboxylase OS=Solanum lycopersicum OX=4081 GN=LeGAD2 PE=2 SV=1	0	100.049	47	20	70	18	503	56.9	5.62	70.91	20	74.7	121.9	103.4	3.61693e+07	5.90341e+07	5.01011e+07	3.61693e+07	1.21079e+07	1.36202e+07	17	18	17	High	High	High	1	Carbamidomethyl [C166; C347]; Oxidation [M51; M87; M190; M344; M407; M435; M446]
8.33212e+18	FALSE	High	IsMasterProtein	A0A3Q7I5A7	Epimerase domain-containing protein OS=Solanum lycopersicum OX=4081 GN=544217 PE=4 SV=1	0	220.372	58	18	158	18	407	43.9	7.55	375.29	18	41.1	159.2	99.7	2.93677e+08	1.13605e+09	7.11669e+08	2.93677e+08	2.33004e+08	1.9347e+08	20	20	20	High	High	High	1	Carbamidomethyl [C248; C301]; Oxidation [M269; M283; M312; M347]
1.79944e+18	FALSE	High	IsMasterProtein	A0A3Q7F8X2	Ferredoxin--NADP reductase, chloroplastic OS=Solanum lycopersicum OX=4081 PE=3 SV=1	0	139.866	52	18	111	18	362	40.5	8.21	179.98	18	110.5	64.7	124.8	2.07321e+08	1.21393e+08	2.33998e+08	2.07321e+08	2.48977e+07	6.36134e+07	19	17	16	High	High	High	1	Carbamidomethyl [C90; C162; C180; C185; C320]; Oxidation [M108; M319; M325; M333]
7.11684e+18	FALSE	High	IsMasterProtein	A0A3Q7GG75	Aminotran_1_2 domain-containing protein OS=Solanum lycopersicum OX=4081 GN=101265236 PE=4 SV=1	0	143.922	42	18	114	18	481	53.4	7.05	163.64	18	94.8	104.9	100.3	1.16209e+08	1.28575e+08	1.2299e+08	1.16209e+08	2.63708e+07	3.34353e+07	23	21	21	High	High	High	1	Carbamidomethyl [C226; C297; C417]; Oxidation [M95; M214; M273; M454; M458; M469]
2.32675e+18	FALSE	High	IsMasterProtein	A0A3Q7ECG0	Uncharacterized protein OS=Solanum lycopersicum OX=4081 GN=101253117 PE=3 SV=1	0	131.495	38	24	78	18	599	63	5.87	153.14	24	90.2	118.4	91.3	4.14801e+07	5.44597e+07	4.20036e+07	4.14801e+07	1.11697e+07	1.14189e+07	18	18	17	High	High	High	1	Carbamidomethyl [C470]; Oxidation [M246]
1.82638e+18	FALSE	High	IsMasterProtein	P25306	Threonine dehydratase 2 biosynthetic, chloroplastic OS=Solanum lycopersicum OX=4081 GN=TD2 PE=1 SV=1	0	114.21	39	18	83	18	595	64.9	5.39	113.48	18	5.4	151.6	143	4.65437e+06	1.30949e+08	1.23555e+08	4.65437e+06	2.68577e+07	3.35889e+07	12	19	20	High	High	High	1	Oxidation [M150; M151; M190; M301; M485]; Carbamidomethyl [C543]
6.5417e+18	FALSE	High	IsMasterProtein	A0A3Q7HW79	Uncharacterized protein OS=Solanum lycopersicum OX=4081 PE=4 SV=1	0	70.681	32	17	59	17	494	55.2	5.49	69.71	17	94	102.7	103.3	2.83908e+07	3.09927e+07	3.11787e+07	2.83908e+07	6.35662e+06	8.47606e+06	15	14	14	High	High	High	1	Oxidation [M108]
-6.41991e+18	FALSE	High	IsMasterProtein	A0A3Q7HNA9	Aspartate aminotransferase OS=Solanum lycopersicum OX=4081 GN=101261642 PE=3 SV=1	0	69.456	42	18	68	17	462	50.8	9.01	78.9	18	29.2	149.7	121.1	1.27173e+08	6.52619e+08	5.27833e+08	1.27173e+08	1.33852e+08	1.43494e+08	16	15	16	High	High	High	1	Carbamidomethyl [C323]; Oxidation [M222; M409]
-8.04955e+18	FALSE	High	IsMasterProtein	C5IU71	Chloroplast sedoheptulose-1,7-bisphosphatase OS=Solanum lycopersicum OX=4081 GN=SBPase PE=2 SV=1	0	90.963	49	17	105	17	394	42.6	6.4	165.54	17	137.5	39	123.5	2.79941e+08	7.94063e+07	2.5148e+08	2.79941e+08	1.62863e+07	6.83661e+07	18	14	15	High	High	High	1	Oxidation [M134; M216; M260; M295]; Carbamidomethyl [C99; C116; C121; C150]
-3.41808e+18	FALSE	High	IsMasterProtein	A0A3Q7GBI5	HATPase_c domain-containing protein OS=Solanum lycopersicum OX=4081 GN=101265819 PE=3 SV=1	0	58.914	24	18	26	17	812	93.3	5	29.67	18	142.3	87.1	70.6	8.85364e+06	5.42027e+06	4.39532e+06	8.85364e+06	1.1117e+06	1.19489e+06	11	9	9	High	High	High	1	Oxidation [M90; M691]
-7.69101e+18	FALSE	High	IsMasterProtein	O04936	Malic enzyme OS=Solanum lycopersicum OX=4081 GN=LeME2 PE=2 SV=1	0	127.347	42	21	82	17	579	64.1	6	128.71	21	91.7	54.1	154.2	6.66632e+07	3.931e+07	1.12082e+08	6.66632e+07	8.0625e+06	3.047e+07	16	13	15	High	High	High	1	Oxidation [M100; M101; M192; M503; M524]; Carbamidomethyl [C189]
-7.37133e+18	FALSE	High	IsMasterProtein	A0A3Q7HGI8	Glucose-1-phosphate adenylyltransferase OS=Solanum lycopersicum OX=4081 GN=543968 PE=3 SV=1	0	92.974	35	17	79	17	521	57.3	7.21	93.4	17	84.4	114	101.6	5.03255e+07	6.79931e+07	6.05959e+07	5.03255e+07	1.39454e+07	1.64733e+07	17	16	17	High	High	High	1	Oxidation [M243; M254; M277; M310]; Carbamidomethyl [C132]
-8.83499e+18	FALSE	High	IsMasterProtein	A0A3Q7HR13	Phosphoribulokinase OS=Solanum lycopersicum OX=4081 GN=101255322 PE=3 SV=1	0	144.81	51	17	128	17	400	44.4	6.38	250.61	17	147	57.7	95.3	1.84843e+08	7.25786e+07	1.19937e+08	1.84843e+08	1.48859e+07	3.26053e+07	19	18	18	High	High	High	1	Oxidation [M134; M179; M355]; Carbamidomethyl [C65; C293; C299]
-3.73106e+18	FALSE	High	IsMasterProtein	A0A3Q7I9A2	Coproporphyrinogen oxidase OS=Solanum lycopersicum OX=4081 GN=101260673 PE=3 SV=1	0	74.111	46	17	56	17	399	44.8	6.32	64.67	17	103.7	100.8	95.6	4.81616e+07	4.68165e+07	4.44061e+07	4.81616e+07	9.60208e+06	1.2072e+07	15	14	15	High	High	High	1	Oxidation [M157]; Carbamidomethyl [C107; C250; C265; C391]
-5.43835e+18	FALSE	High	IsMasterProtein	A0A3Q7FSE5	Aldedh domain-containing protein OS=Solanum lycopersicum OX=4081 GN=101250104 PE=3 SV=1	0	77.326	40	16	65	16	535	58.3	7.74	84.54	16	61.9	106.1	132	2.52166e+07	4.32594e+07	5.38209e+07	2.52166e+07	8.87252e+06	1.46315e+07	15	16	16	High	High	High	1	Carbamidomethyl [C219; C403]
2.40414e+18	FALSE	High	IsMasterProtein	A0A3Q7IKX3	Asparagine--tRNA ligase OS=Solanum lycopersicum OX=4081 PE=3 SV=1	0	64.558	16	16	42	16	1021	113.7	6.48	54.29	16	104.3	105	90.7	2.31367e+07	2.32814e+07	2.01213e+07	2.31367e+07	4.77503e+06	5.47007e+06	15	14	14	High	High	High	1	Carbamidomethyl [C539]
-4.43555e+18	FALSE	High	IsMasterProtein	A0A3Q7IRS4	UTP--glucose-1-phosphate uridylyltransferase OS=Solanum lycopersicum OX=4081 GN=101248935 PE=3 SV=1	0	126.974	51	22	99	16	477	51.8	6.18	139.16	22	109.7	79.3	111	6.72028e+07	4.85792e+07	6.79598e+07	6.72028e+07	9.9636e+06	1.84752e+07	16	14	15	High	High	High	1	Carbamidomethyl [C185]; Met-loss+Acetyl [N-Term]
-6.98889e+18	FALSE	High	IsMasterProtein	A0A3Q7ESW4	Uncharacterized protein OS=Solanum lycopersicum OX=4081 GN=778325 PE=3 SV=1	0	104.937	41	22	68	16	587	65.9	6.14	80.79	22	130.9	61.3	107.9	3.46867e+07	1.62426e+07	2.85864e+07	3.46867e+07	3.33137e+06	7.77134e+06	14	13	14	High	High	High	1	Oxidation [M86; M200; M355; M406]; Carbamidomethyl [C162; C465; C471]
-3.94716e+18	FALSE	High	IsMasterProtein	A0A3Q7GCY1	PPDK_N domain-containing protein OS=Solanum lycopersicum OX=4081 GN=100191125 PE=3 SV=1	0	75.059	15	16	32	16	1465	163.7	5.76	36.34	16	113.9	107.2	78.9	8.23168e+06	7.75101e+06	5.70466e+06	8.23168e+06	1.58973e+06	1.55084e+06	14	12	10	High	High	High	1	Oxidation [M570]
9.8951e+17	FALSE	High	IsMasterProtein	Q68HC8	Glucose-6-phosphate isomerase OS=Solanum lycopersicum OX=4081 GN=GPI PE=2 SV=1	0	68.284	29	16	53	16	617	67.6	5.74	59.57	16	69.8	130.7	99.5	1.29332e+07	2.42024e+07	1.84167e+07	1.29332e+07	4.96391e+06	5.00666e+06	15	15	14	High	High	High	1	Carbamidomethyl [C552]
-4.07497e+18	FALSE	High	IsMasterProtein	A0A3Q7HIJ0	Peptidylprolyl isomerase OS=Solanum lycopersicum OX=4081 GN=101264842 PE=3 SV=1	0	75.238	33	16	46	16	527	59.2	5.07	53.16	16	91.2	72.2	136.6	1.81289e+07	1.4341e+07	2.71541e+07	1.81289e+07	2.94134e+06	7.38198e+06	16	14	14	High	High	High	1	Carbamidomethyl [C334; C357]
5.30991e+18	FALSE	High	IsMasterProtein	A0A3Q7FYP5	Peptidase_M3 domain-containing protein OS=Solanum lycopersicum OX=4081 GN=101254150 PE=3 SV=1	0	59.449	23	16	36	16	807	90.9	6.61	38.21	16	60.1	110.6	129.3	9.85069e+06	1.81393e+07	2.12011e+07	9.85069e+06	3.72038e+06	5.7636e+06	12	12	14	High	High	High	1	Carbamidomethyl [C433]
4.90604e+18	FALSE	High	IsMasterProtein	Q645M9	Malate dehydrogenase OS=Solanum lycopersicum OX=4081 GN=gMDH PE=2 SV=1	0	106.264	48	16	100	16	357	37.6	7.94	171.22	16	92.6	86.8	120.6	1.65646e+08	1.55278e+08	2.15797e+08	1.65646e+08	3.18476e+07	5.86654e+07	16	14	15	High	High	High	1	Carbamidomethyl [C146; C283; C296]; Oxidation [M63; M65; M114; M272]
4.62313e+18	FALSE	High	IsMasterProtein	A0A3Q7H441	Acetyltransferase component of pyruvate dehydrogenase complex OS=Solanum lycopersicum OX=4081 GN=101244498 PE=3 SV=1	0	73.382	38	16	36	16	553	59.6	8.16	53.36	16	90.4	77.9	131.7	1.30157e+07	1.12164e+07	1.89743e+07	1.30157e+07	2.30048e+06	5.15824e+06	12	10	11	High	High	High	1
-8.21507e+18	FALSE	High	IsMasterProtein	A0A0C5CHA6	ATP synthase subunit alpha, chloroplastic OS=Solanum lycopersicum OX=4081 GN=atpA PE=3 SV=1	0	129.299	36	19	147	16	507	55.4	5.21	272.62	19	122.6	56.3	121.1	3.25823e+08	1.49628e+08	3.21995e+08	3.25823e+08	3.06889e+07	8.75358e+07	17	17	17	High	High	High	1	Oxidation [M274; M498]
-2.77465e+18	FALSE	High	IsMasterProtein	A0A3Q7HBK4	Aconitate hydratase OS=Solanum lycopersicum OX=4081 GN=101254008 PE=3 SV=1	0	130.061	33	28	98	16	995	108.1	7.55	116.37	28	92	94.3	113.7	2.43551e+07	2.49504e+07	3.00913e+07	2.43551e+07	5.11734e+06	8.18047e+06	15	15	14	High	High	High	1	Oxidation [M205; M244; M433; M443; M723; M859; M913]; Carbamidomethyl [C151; C768; C919; C966]
-8.50853e+18	FALSE	High	IsMasterProtein	A0A3Q7GSF7	HP domain-containing protein OS=Solanum lycopersicum OX=4081 GN=101268090 PE=4 SV=1	0	61.279	20	15	26	15	948	103.9	5.76	24.54	15	85.7	116.7	97.6	7.33064e+06	9.98302e+06	8.34918e+06	7.33064e+06	2.04752e+06	2.26976e+06	13	12	12	High	High	High	1
6.66786e+18	FALSE	High	IsMasterProtein	A0A3Q7FN98	Alanine--tRNA ligase OS=Solanum lycopersicum OX=4081 PE=3 SV=1	0	49.341	19	15	29	15	846	92.5	5.68	25.31	15	104.9	111.6	83.5	1.20303e+07	1.28052e+07	9.57719e+06	1.20303e+07	2.62635e+06	2.6036e+06	14	13	12	High	High	High	1
4.83996e+18	FALSE	High	IsMasterProtein	A0A3Q7EPT7	Methionine S-methyltransferase OS=Solanum lycopersicum OX=4081 GN=101254039 PE=3 SV=1	0	53.494	17	15	32	15	1083	121.2	5.83	21.25	15	50.1	172.9	77	5.40055e+06	1.86449e+07	8.30393e+06	5.40055e+06	3.82408e+06	2.25746e+06	12	12	12	High	High	High	1	Carbamidomethyl [C199]
-7.35167e+18	FALSE	High	IsMasterProtein	Q8GZD8	Neutral leucine aminopeptidase preprotein OS=Solanum lycopersicum OX=4081 GN=LapN PE=2 SV=1	0	119.279	38	17	80	15	577	60.2	7.8	140.64	17	47.7	151.1	101.2	2.94323e+07	9.32455e+07	6.24738e+07	2.94323e+07	1.91247e+07	1.69838e+07	15	15	16	High	High	High	1	Oxidation [M371]; Carbamidomethyl [C256; C445]
8.32396e+18	FALSE	High	IsMasterProtein	A0A3Q7I0E4	D-fructose-1,6-bisphosphate 1-phosphohydrolase OS=Solanum lycopersicum OX=4081 GN=101260852 PE=3 SV=1	0	107.373	40	15	80	15	403	44	5.4	137.87	15	118.4	72.1	109.4	1.18806e+08	7.23844e+07	1.09796e+08	1.18806e+08	1.48461e+07	2.98487e+07	15	11	14	High	High	High	1	Carbamidomethyl [C141; C352]; Oxidation [M355]
8.20707e+18	FALSE	High	IsMasterProtein	A0A3Q7HGD7	Hydroxymethylbilane synthase OS=Solanum lycopersicum OX=4081 GN=101257684 PE=3 SV=1	0	68.528	50	15	63	15	365	39.2	6.57	92.3	15	142.7	59.4	97.8	6.72701e+07	2.80228e+07	4.61184e+07	6.72701e+07	5.74749e+06	1.25375e+07	16	11	14	High	High	High	1	Carbamidomethyl [C153; C287; C299; C308; C315]; Oxidation [M138; M269; M343; M346]
8.73483e+18	FALSE	High	IsMasterProtein	A0A3Q7H3C5	Aldedh domain-containing protein OS=Solanum lycopersicum OX=4081 GN=101262732 PE=3 SV=1	0	48.928	35	15	52	15	496	53.1	7.15	68.38	15	70.7	111.9	117.4	3.78077e+07	5.98576e+07	6.28229e+07	3.78077e+07	1.22768e+07	1.70787e+07	13	12	13	High	High	High	1	Carbamidomethyl [C20; C50; C98; C152; C220; C240; C363]; Oxidation [M234; M495]
7.18272e+17	FALSE	High	IsMasterProtein	A0A3Q7H4P9	Uncharacterized protein OS=Solanum lycopersicum OX=4081 PE=4 SV=1	0	74.914	13	15	40	15	1388	155.1	5.49	63.13	15	99.9	107.4	92.8	1.74366e+07	1.87546e+07	1.61972e+07	1.74366e+07	3.84658e+06	4.40329e+06	13	13	13	High	High	High	1
4.44846e+18	FALSE	High	IsMasterProtein	Q8GZR6	GcpE OS=Solanum lycopersicum OX=4081 GN=543704 PE=2 SV=1	0	57.656	24	15	30	15	740	82.2	6.11	32.57	15	98.6	119	82.4	9.91362e+06	1.19629e+07	8.28974e+06	9.91362e+06	2.4536e+06	2.2536e+06	11	9	9	High	High	High	1	Oxidation [M108; M257]; Carbamidomethyl [C632]
-4.38376e+18	FALSE	High	IsMasterProtein	A0A3Q7FWB5	Aminotran_1_2 domain-containing protein OS=Solanum lycopersicum OX=4081 PE=4 SV=1	0	98.112	33	16	70	14	575	63.1	7.62	100.45	16	62.6	89.5	147.9	2.21629e+07	3.16969e+07	5.24007e+07	2.21629e+07	6.50104e+06	1.42454e+07	14	15	15	High	High	High	1	Oxidation [M405; M490]; Carbamidomethyl [C167; C483]
-7.42016e+18	FALSE	High	IsMasterProtein	A0A3Q7HMP2	Uncharacterized protein OS=Solanum lycopersicum OX=4081 GN=101252510 PE=3 SV=1	0	55.233	35	16	51	14	413	46.9	5.8	41.71	16	112.3	111.9	75.8	2.24036e+07	2.23352e+07	1.51264e+07	2.24036e+07	4.58096e+06	4.11217e+06	13	11	11	High	High	High	1	Oxidation [M313]
-1.17028e+18	FALSE	High	IsMasterProtein	A0A3Q7FPU6	Formylglycinamide ribonucleotide amidotransferase OS=Solanum lycopersicum OX=4081 PE=3 SV=1	0	44.711	11	14	38	14	1459	159.8	5.43	31.97	14	74.9	120.9	104.1	7.91363e+06	1.27724e+07	1.09946e+07	7.91363e+06	2.61963e+06	2.98894e+06	12	12	12	High	High	High	1	Carbamidomethyl [C169; C708; C1148]
-6.17092e+18	FALSE	High	IsMasterProtein	A0A3Q7GPU8	Aspartyl-tRNA synthetase OS=Solanum lycopersicum OX=4081 GN=101247918 PE=3 SV=1	0	53.513	28	14	41	14	544	60.9	6.49	40.74	14	81.9	92	126.1	1.32138e+07	1.48326e+07	2.03329e+07	1.32138e+07	3.04217e+06	5.52759e+06	14	13	14	High	High	High	1
2.19109e+18	FALSE	High	IsMasterProtein	P17786	Elongation factor 1-alpha OS=Solanum lycopersicum OX=4081 PE=2 SV=1	0	108.774	43	14	138	14	448	49.3	9.11	237.23	14	126.2	90.2	83.6	3.13644e+08	2.24131e+08	2.07661e+08	3.13644e+08	4.59694e+07	5.64536e+07	14	14	14	High	High	High	1	Carbamidomethyl [C87; C351]; Oxidation [M264; M392; M398]
2.4474e+18	FALSE	High	IsMasterProtein	A0A3Q7IQB7	Uncharacterized protein OS=Solanum lycopersicum OX=4081 GN=101249417 PE=4 SV=1	0	90.877	41	14	66	14	360	39.6	8.15	120.88	14	136	35.2	128.8	1.35906e+08	3.51508e+07	1.28674e+08	1.35906e+08	7.20944e+06	3.49805e+07	14	8	12	High	High	High	1	Oxidation [M262; M301]; Carbamidomethyl [C230; C237; C300; C318]
-5.0498e+18	FALSE	High	IsMasterProtein	P30264	Catalase isozyme 1 OS=Solanum lycopersicum OX=4081 GN=CAT1 PE=2 SV=1	0	114.241	44	16	78	14	492	56.5	7.03	149.87	16	136.6	97.4	65.9	9.58959e+07	6.83841e+07	4.62829e+07	9.58959e+07	1.40256e+07	1.25822e+07	15	14	13	High	High	High	1	Carbamidomethyl [C86; C101]; Oxidation [M202; M361]
-7.81371e+18	FALSE	High	IsMasterProtein	B8PWQ9	Glutathione reductase OS=Solanum lycopersicum OX=4081 GN=GR PE=2 SV=2	0	57.083	28	14	42	14	557	60.1	7.74	54.9	14	87	109.6	103.4	1.37006e+07	1.72479e+07	1.62742e+07	1.37006e+07	3.53755e+06	4.42421e+06	12	12	12	High	High	High	1
-6.01328e+18	FALSE	High	IsMasterProtein	A0A3Q7EI59	Glutamine synthetase OS=Solanum lycopersicum OX=4081 GN=543998 PE=3 SV=1	0	102.461	36	15	134	14	432	47.5	6.73	270.63	15	115.9	85.5	98.6	4.165e+08	3.07083e+08	3.54174e+08	4.165e+08	6.29828e+07	9.62837e+07	14	13	13	High	High	High	1	Carbamidomethyl [C152]; Oxidation [M93]
1.87886e+18	FALSE	High	IsMasterProtein	D0VNY3	ISPH protein OS=Solanum lycopersicum OX=4081 GN=100316901 PE=2 SV=1	0	64.928	37	14	41	14	461	51.9	5.53	43.96	14	61.4	135.5	103.1	1.53337e+07	3.38271e+07	2.57478e+07	1.53337e+07	6.93795e+06	6.99966e+06	14	10	10	High	High	High	1	Oxidation [M82; M309]; Carbamidomethyl [C117; C208; C345]
-7.63327e+18	FALSE	High	IsMasterProtein	A0A3Q7EDX6	Uncharacterized protein OS=Solanum lycopersicum OX=4081 GN=101247851 PE=4 SV=1	0	64.89	36	14	72	14	412	45.2	5.45	119.56	14	94.9	89.6	115.5	4.24069e+07	4.00339e+07	5.16217e+07	4.24069e+07	8.21097e+06	1.40336e+07	13	14	14	High	High	High	1	Oxidation [M353; M367]
2.5864e+18	FALSE	High	IsMasterProtein	A0A3Q7HVX8	Valyl-tRNA synthetase OS=Solanum lycopersicum OX=4081 GN=101250918 PE=3 SV=1	0	53.441	14	14	31	14	1076	122.5	6.47	17.81	14	105.9	89.4	104.7	1.56316e+09	1.31919e+09	1.54627e+09	1.56316e+09	2.70566e+08	4.2036e+08	13	13	13	High	High	High	1
-3.195e+18	FALSE	High	IsMasterProtein	C0LIR3	UDP-sulfoquinovose synthase OS=Solanum lycopersicum OX=4081 GN=SQD1 PE=2 SV=1	0	82.306	42	14	49	14	480	53.2	8.06	75	14	98.3	69.1	132.6	8.53883e+07	6.00336e+07	1.15188e+08	8.53883e+07	1.23129e+07	3.13144e+07	13	12	13	High	High	High	1	Carbamidomethyl [C99; C283; C330; C360]; Oxidation [M91]
3.38511e+18	FALSE	High	IsMasterProtein	A0A3Q7ITD1	Pyr_redox_2 domain-containing protein OS=Solanum lycopersicum OX=4081 GN=101264360 PE=4 SV=1	0	77.377	43	14	60	14	433	47	6.02	107.48	14	134.4	72.4	93.2	4.15015e+07	2.23565e+07	2.87604e+07	4.15015e+07	4.58533e+06	7.81864e+06	14	12	13	High	High	High	1	Carbamidomethyl [C69]
-2.72095e+18	FALSE	High	IsMasterProtein	A0A3Q7HVG8	Aminotran_1_2 domain-containing protein OS=Solanum lycopersicum OX=4081 GN=101252192 PE=3 SV=1	0	85.724	42	14	54	14	461	50.2	7.91	104.94	14	82.1	99.2	118.7	4.11042e+07	4.9638e+07	5.94139e+07	4.11042e+07	1.01808e+07	1.61519e+07	12	12	13	High	High	High	1	Oxidation [M381]; Carbamidomethyl [C240; C453]
-2.54845e+18	FALSE	High	IsMasterProtein	A0A3Q7GE81	Uncharacterized protein OS=Solanum lycopersicum OX=4081 GN=101257160 PE=4 SV=1	0	65.503	42	14	48	14	317	34	5.85	74.7	14	168.5	39.1	92.4	5.89952e+07	1.36772e+07	3.23399e+07	5.89952e+07	2.8052e+06	8.79175e+06	14	11	12	High	High	High	1	Carbamidomethyl [C81; C209; C271; C307]; Oxidation [M164; M269]
-2.17841e+18	FALSE	High	IsMasterProtein	A0A3Q7G242	Phosphoglucomutase (alpha-D-glucose-1,6-bisphosphate-dependent) OS=Solanum lycopersicum OX=4081 GN=101267287 PE=3 SV=1	0	54.51	27	14	33	14	632	68.7	5.99	41.75	14	114.7	54.5	130.8	2.52255e+07	1.1977e+07	2.87639e+07	2.52255e+07	2.45649e+06	7.8196e+06	14	9	12	High	High	High	1	Carbamidomethyl [C440]
-1.44719e+18	FALSE	High	IsMasterProtein	A0A3Q7EQN7	Fn3_like domain-containing protein OS=Solanum lycopersicum OX=4081 GN=543515 PE=3 SV=1	0	59.275	22	14	31	14	778	85.2	8.16	39.95	14	86.2	59.4	154.4	1.09196e+07	7.51941e+06	1.95569e+07	1.09196e+07	1.54223e+06	5.31663e+06	10	7	11	High	High	High	1	Oxidation [M374; M593]; Carbamidomethyl [C397]
1.38628e+18	FALSE	High	IsMasterProtein	O81536	Annexin OS=Solanum lycopersicum OX=4081 GN=AN34 PE=2 SV=1	0	53.993	47	14	41	14	314	35.8	5.54	45.01	14	43.6	102.1	154.3	1.09709e+07	2.5721e+07	3.88578e+07	1.09709e+07	5.27539e+06	1.05637e+07	13	11	13	High	High	High	1	Carbamidomethyl [C111]
-2.65022e+18	FALSE	High	IsMasterProtein	A0A3Q7H0H2	Uncharacterized protein OS=Solanum lycopersicum OX=4081 GN=101247926 PE=4 SV=1	0	61.275	30	13	43	13	509	55.8	6.48	64.08	13	89.5	114.3	96.2	1.21854e+07	1.5556e+07	1.30984e+07	1.21854e+07	3.19054e+06	3.56086e+06	12	11	10	High	High	High	1	Carbamidomethyl [C356; C361; C485]
-6.83728e+17	FALSE	High	IsMasterProtein	Q6R8F6	Cystathionine gamma synthase OS=Solanum lycopersicum OX=4081 GN=543920 PE=2 SV=1	0	65.119	31	13	36	13	540	58.1	6.79	48.96	13	119.8	71.7	108.5	1.44225e+07	8.63468e+06	1.30659e+07	1.44225e+07	1.77098e+06	3.55201e+06	11	10	10	High	High	High	1	Carbamidomethyl [C311; C368]; Oxidation [M419]
9.01994e+17	FALSE	High	IsMasterProtein	A0A2H4NB27	ATP synthase subunit alpha OS=Solanum lycopersicum OX=4081 GN=atp1 PE=3 SV=1	0	84.065	36	16	89	13	511	55.4	6.24	137.81	16	96.8	83.1	120.1	4.53282e+07	3.88815e+07	5.62201e+07	4.53282e+07	7.97462e+06	1.52837e+07	13	12	12	High	High	High	1	Carbamidomethyl [C204]; Oxidation [M148; M265; M284]
6.60242e+18	FALSE	High	IsMasterProtein	Q10712	Leucine aminopeptidase 1, chloroplastic OS=Solanum lycopersicum OX=4081 GN=LAPA1 PE=1 SV=2	0	147.817	38	15	73	13	571	60.1	5.97	184.11	15	5.6	214.4	80.1	5.26885e+06	2.03015e+08	7.5824e+07	5.26885e+06	4.16385e+07	2.06131e+07	8	14	14	High	High	High	1	Carbamidomethyl [C252; C299]; Oxidation [M368]
-4.70648e+18	FALSE	High	IsMasterProtein	A0A411DZ47	Alpha-1,4 glucan phosphorylase OS=Solanum lycopersicum OX=4081 GN=PHO1a PE=3 SV=1	0	62.714	22	18	48	13	966	109.3	5.68	40.41	18	85.8	90.4	123.8	7.1648e+06	7.54889e+06	1.03346e+07	7.1648e+06	1.54828e+06	2.80952e+06	10	7	10	High	High	High	1	Carbamidomethyl [C622; C735; C916]
5.85685e+18	FALSE	High	IsMasterProtein	A0A3Q7EUR6	Protein kinase domain-containing protein OS=Solanum lycopersicum OX=4081 PE=3 SV=1	0	42.634	13	13	24	13	1311	144.6	5.67	20.68	13	66.5	153.4	80.1	3.64675e+06	8.40757e+06	4.39242e+06	3.64675e+06	1.7244e+06	1.1941e+06	9	11	8	High	High	High	1
6.65736e+18	FALSE	High	IsMasterProtein	A0A3Q7G087	Phosphoglucomutase (alpha-D-glucose-1,6-bisphosphate-dependent) OS=Solanum lycopersicum OX=4081 GN=101267885 PE=3 SV=1	0	42.288	26	13	33	13	583	63.4	6.55	25.27	13	68	120.1	111.9	1.86534e+07	3.2951e+07	3.07129e+07	1.86534e+07	6.75825e+06	8.34944e+06	11	11	11	High	High	High	1
5.9179e+18	FALSE	High	IsMasterProtein	A0A3Q7I8W8	CBM20 domain-containing protein OS=Solanum lycopersicum OX=4081 PE=3 SV=1	0	39.46	12	13	24	13	1202	132.3	5.91	15.84	13	100.2	88.3	111.4	4.98106e+06	4.38987e+06	5.53669e+06	4.98106e+06	900365	1.50517e+06	10	8	9	High	High	High	1	Carbamidomethyl [C791; C889]
-7.52993e+17	FALSE	High	IsMasterProtein	Q5NE20	Carbonic anhydrase OS=Solanum lycopersicum OX=4081 GN=ca2 PE=2 SV=1	0	87.535	50	14	93	13	321	34.4	7.11	114.09	14	135.6	84.9	79.6	1.62362e+08	1.01645e+08	9.52896e+07	1.62362e+08	2.08474e+07	2.59049e+07	17	16	16	High	High	High	1	Oxidation [M117; M148; M172; M179]; Carbamidomethyl [C152; C158; C215]
-7.72781e+17	FALSE	High	IsMasterProtein	A0A3Q7GNF6	Serine hydroxymethyltransferase OS=Solanum lycopersicum OX=4081 GN=101256090 PE=3 SV=1	0	150.295	56	21	84	13	471	52	7.08	148.24	21	80.9	97.3	121.8	5.23055e+07	6.2895e+07	7.87641e+07	5.23055e+07	1.28998e+07	2.14124e+07	12	12	13	High	High	High	1	Oxidation [M125; M459]; Carbamidomethyl [C187; C364; C367]
-3.66493e+18	FALSE	High	IsMasterProtein	A0A3Q7HG29	Multifunctional fusion protein OS=Solanum lycopersicum OX=4081 PE=3 SV=1	0	99.581	25	15	71	13	836	92.3	6.73	146.48	15	111.8	52.5	135.6	6.75129e+07	3.17242e+07	8.19022e+07	6.75129e+07	6.50665e+06	2.22655e+07	13	10	12	High	High	High	1	Oxidation [M707]; Carbamidomethyl [C652; C676]
3.34967e+18	FALSE	High	IsMasterProtein	A0A3Q7IKB1	Thioredoxin reductase OS=Solanum lycopersicum OX=4081 PE=3 SV=1	0	74.295	29	13	29	13	551	59.8	6.98	39.15	13	79	128.3	92.8	9.37913e+06	1.52297e+07	1.10141e+07	9.37913e+06	3.12362e+06	2.99422e+06	12	12	11	High	High	High	1	Oxidation [M313]; Carbamidomethyl [C395]
7.20154e+18	FALSE	High	IsMasterProtein	A0A3Q7EKQ6	Malic enzyme OS=Solanum lycopersicum OX=4081 PE=3 SV=1	0	60.419	27	13	30	13	627	69.1	6.21	26.52	13	82.2	86	131.7	9.89209e+06	1.03554e+07	1.5855e+07	9.89209e+06	2.12389e+06	4.31024e+06	11	11	11	High	High	High	1
8.96432e+18	FALSE	High	IsMasterProtein	H6WYS2	Assimilatory sulfite reductase (ferredoxin) OS=Solanum lycopersicum OX=4081 GN=101055609 PE=2 SV=1	0	48.735	20	13	31	13	691	77.9	9.23	36.86	13	137.4	64.8	97.8	3.15861e+07	1.49027e+07	2.24737e+07	3.15861e+07	3.05655e+06	6.10957e+06	13	11	11	High	High	High	1
4.53641e+17	FALSE	High	IsMasterProtein	A0A3Q7FW96	Pyruvate kinase OS=Solanum lycopersicum OX=4081 GN=101250010 PE=3 SV=1	0	48.533	27	12	33	12	510	55.2	7.53	41.9	12	135.4	81.6	83	1.86603e+07	1.12393e+07	1.14339e+07	1.86603e+07	2.30518e+06	3.10835e+06	10	7	8	High	High	High	1	Carbamidomethyl [C26; C166; C486]; Oxidation [M261]
-7.41877e+18	FALSE	High	IsMasterProtein	A0A3Q7I0P8	Purple acid phosphatase OS=Solanum lycopersicum OX=4081 GN=101261339 PE=3 SV=1	0	39.372	30	12	35	12	477	54.8	7.11	24.1	12	75.5	112.2	112.4	9.51793e+06	1.41477e+07	1.41702e+07	9.51793e+06	2.9017e+06	3.85222e+06	11	10	10	High	High	High	1	Carbamidomethyl [C116]
-1.21876e+18	FALSE	High	IsMasterProtein	Q4LDR0	Heat shock protein OS=Solanum lycopersicum OX=4081 GN=Lehsp100/ClpB PE=2 SV=1	0	42.121	14	12	25	12	980	110.3	6.55	15.8	12	50.7	151.7	97.6	3.9401e+06	1.17936e+07	7.58689e+06	3.9401e+06	2.41887e+06	2.06253e+06	8	10	9	High	High	High	1
-5.45197e+18	FALSE	High	IsMasterProtein	A0A3Q7GCI2	Alpha-1,4 glucan phosphorylase OS=Solanum lycopersicum OX=4081 GN=101248295 PE=3 SV=1	0	68.777	19	17	59	12	967	109.8	5.4	56.33	17	98.6	96.7	104.7	1.23183e+07	1.20831e+07	1.3091e+07	1.23183e+07	2.47825e+06	3.55885e+06	12	11	11	High	High	High	1	Carbamidomethyl [C736]
1.9526e+18	FALSE	High	IsMasterProtein	A0A3Q7J082	Uncharacterized protein OS=Solanum lycopersicum OX=4081 GN=101265798 PE=4 SV=1	0	48.12	18	12	36	12	805	89.5	5.34	40.65	12	82.9	130.1	87	1.26039e+07	1.97882e+07	1.32379e+07	1.26039e+07	4.05857e+06	3.59879e+06	8	9	8	High	High	High	1	Carbamidomethyl [C82]
4.3389e+18	FALSE	High	IsMasterProtein	A0A3Q7I7B3	Malate dehydrogenase OS=Solanum lycopersicum OX=4081 PE=3 SV=1	0	114.016	36	12	79	12	339	36.2	5.88	150.79	12	108.1	70.9	121	1.50066e+08	9.84301e+07	1.68086e+08	1.50066e+08	2.0188e+07	4.56949e+07	13	10	10	High	High	High	1	Carbamidomethyl [C155; C259]; Oxidation [M56]
9.21611e+18	FALSE	High	IsMasterProtein	P49297	Isocitrate lyase OS=Solanum lycopersicum OX=4081 PE=2 SV=1	0	75.167	26	12	23	12	575	64.7	7.02	29.34	12	195	40.9	64.1	1.8484e+07	3.87319e+06	6.07462e+06	1.8484e+07	794393	1.65141e+06	11	7	8	High	Peak Found	High	1	Carbamidomethyl [C320]; Oxidation [M542]
-8.6795e+18	FALSE	High	IsMasterProtein	A0A3Q7G5P1	S5 DRBM domain-containing protein OS=Solanum lycopersicum OX=4081 GN=101254082 PE=3 SV=1	0	66.722	43	12	40	12	280	30.6	10.27	63.62	12	158.4	58	83.5	3.80066e+07	1.39213e+07	2.00329e+07	3.80066e+07	2.85527e+06	5.44604e+06	9	8	8	High	High	High	1	Carbamidomethyl [C167; C228]
-1.07919e+18	FALSE	High	IsMasterProtein	A0A3Q7J5N2	Glucose-6-phosphate isomerase OS=Solanum lycopersicum OX=4081 PE=3 SV=1	0	54.226	25	12	25	12	579	64	7.02	36.59	12	109	58.6	132.4	1.09712e+07	5.90091e+06	1.33221e+07	1.09712e+07	1.21028e+06	3.62167e+06	10	8	10	High	Peak Found	High	1	Met-loss+Acetyl [N-Term]
6.26517e+18	FALSE	High	IsMasterProtein	A0A3Q7FU38	Uncharacterized protein OS=Solanum lycopersicum OX=4081 GN=101253367 PE=4 SV=1	0	50.659	46	12	40	12	302	32.8	7.74	48.67	12	118.3	38.1	143.6	1.92695e+07	6.19702e+06	2.33871e+07	1.92695e+07	1.27101e+06	6.35789e+06	12	7	10	High	High	High	1	Carbamidomethyl [C289]; Oxidation [M245]
8.15477e+18	FALSE	High	IsMasterProtein	A0A3Q7EM55	Prolyl-tRNA synthetase OS=Solanum lycopersicum OX=4081 GN=101250341 PE=3 SV=1	0	49.238	30	12	20	12	547	61.1	6.89	19.68	12	150.5	60.6	88.9	6.84539e+06	2.75857e+06	4.04274e+06	6.84539e+06	565783	1.09904e+06	10	5	7	High	High	High	1
-1.09851e+18	FALSE	High	IsMasterProtein	A0A3Q7HU15	Pyr_redox_2 domain-containing protein OS=Solanum lycopersicum OX=4081 PE=4 SV=1	0	47.349	32	12	25	12	491	53.6	8.03	32.56	12	154.1	54.3	91.6	1.56312e+07	5.5097e+06	9.29716e+06	1.56312e+07	1.13004e+06	2.52748e+06	12	7	9	High	High	High	1	Carbamidomethyl [C126; C181]
-1.11986e+18	FALSE	High	IsMasterProtein	A0A3Q7GKS5	GST N-terminal domain-containing protein OS=Solanum lycopersicum OX=4081 GN=778229 PE=3 SV=1	0	66.621	69	13	55	12	210	23.5	6.8	90.25	13	118.6	48.2	133.2	3.85595e+07	1.56806e+07	4.33338e+07	3.85595e+07	3.21609e+06	1.17805e+07	11	9	10	High	High	High	1	Carbamidomethyl [C6; C20]; Met-loss [N-Term]
-4.48974e+18	FALSE	High	IsMasterProtein	A0A3Q7EZK3	Leucyl-tRNA synthetase OS=Solanum lycopersicum OX=4081 GN=101260692 PE=3 SV=1	0	43.246	12	12	27	12	1079	122.5	6.29	35.77	12	47.8	105.9	146.2	8.27566e+06	1.8325e+07	2.52961e+07	8.27566e+06	3.75845e+06	6.87686e+06	10	9	8	High	High	High	1
-3.88076e+18	FALSE	High	IsMasterProtein	C0KKU8	Lipoxygenase OS=Solanum lycopersicum OX=4081 GN=loxF PE=2 SV=1	0	54.657	17	15	38	12	902	102.4	5.53	28.53	15	122	83.7	94.3	1.13187e+07	7.76434e+06	8.74711e+06	1.13187e+07	1.59247e+06	2.37794e+06	10	9	9	High	High	High	1	Carbamidomethyl [C187]
7.9902e+18	FALSE	High	IsMasterProtein	A0A3Q7IHG3	NAD(P)-bd_dom domain-containing protein OS=Solanum lycopersicum OX=4081 PE=4 SV=1	0	47.593	20	12	33	12	676	72	6.4	33.35	12	88	70	142	6.90216e+06	5.48774e+06	1.11426e+07	6.90216e+06	1.12554e+06	3.02916e+06	9	6	8	High	High	High	1	Carbamidomethyl [C141]
-8.91011e+18	FALSE	High	IsMasterProtein	A0A3Q7HHL0	Tubulin alpha chain OS=Solanum lycopersicum OX=4081 GN=101254013 PE=3 SV=1	0	62.926	31	12	52	12	451	49.7	4.98	55.22	12	97.1	124.8	78.1	2.89194e+07	3.7149e+07	2.32651e+07	2.89194e+07	7.61926e+06	6.32473e+06	12	9	10	High	High	High	1	Oxidation [M268; M413]; Carbamidomethyl [C118]
-6.18174e+18	FALSE	High	IsMasterProtein	A0A3Q7J3Q6	Proteasome subunit alpha type OS=Solanum lycopersicum OX=4081 PE=3 SV=1	0	57.423	47	12	27	12	260	28.5	6.32	30.78	12	129.4	46.3	124.3	1.82612e+07	6.52875e+06	1.75485e+07	1.82612e+07	1.33905e+06	4.77065e+06	12	9	10	High	High	High	1	Carbamidomethyl [C49]; Oxidation [M83]
-4.06741e+18	FALSE	High	IsMasterProtein	A0A3Q7IMV7	Pyruvate kinase OS=Solanum lycopersicum OX=4081 PE=3 SV=1	0	53.052	16	13	50	11	1030	113.3	8.5	55.42	13	93.4	119.8	86.8	1.36828e+07	1.75556e+07	1.27262e+07	1.36828e+07	3.60066e+06	3.45968e+06	10	9	8	High	High	High	1	Carbamidomethyl [C556; C918]; Oxidation [M822; M936]
2.27085e+18	FALSE	High	IsMasterProtein	A0A3Q7I083	E1 ubiquitin-activating enzyme OS=Solanum lycopersicum OX=4081 GN=101253520 PE=3 SV=1	0	43.996	12	12	34	11	1084	120.4	5.16	28.2	12	63.5	141.4	95.1	7.38155e+06	1.64232e+07	1.10429e+07	7.38155e+06	3.36841e+06	3.00206e+06	10	11	9	High	High	High	1	Carbamidomethyl [C509]
9.03398e+18	FALSE	High	IsMasterProtein	A0A3Q7G528	Annexin OS=Solanum lycopersicum OX=4081 GN=543563 PE=3 SV=1	0	33.041	39	11	26	11	316	36.2	5.85	20.97	11	28.9	115.4	155.6	2.01174e+06	8.02826e+06	1.08245e+07	2.01174e+06	1.6466e+06	2.94269e+06	6	9	9	High	High	High	1
-2.25119e+18	FALSE	High	IsMasterProtein	K4BAE6	Catalase OS=Solanum lycopersicum OX=4081 GN=543585 PE=2 SV=1	0	79.081	32	13	52	11	492	56.9	7.21	93.92	13	123.3	141.8	34.8	5.84697e+07	6.72439e+07	1.65065e+07	5.84697e+07	1.37917e+07	4.48738e+06	12	11	10	High	High	High	1	Oxidation [M154; M202]
2.53431e+18	FALSE	High	IsMasterProtein	A0A3Q7GAU9	FAD-binding FR-type domain-containing protein OS=Solanum lycopersicum OX=4081 GN=101262213 PE=4 SV=1	0	53.053	42	11	20	11	302	32.6	7.61	28.56	11	200.3	23.1	76.6	1.85186e+07	2.13949e+06	7.08226e+06	1.85186e+07	438811	1.92535e+06	10	4	6	High	High	High	1	Oxidation [M162]; Carbamidomethyl [C148; C275]
6.05772e+18	FALSE	High	IsMasterProtein	A0A3Q7I8V2	26S proteasome non-ATPase regulatory subunit 2 homolog OS=Solanum lycopersicum OX=4081 PE=3 SV=1	0	34.057	13	11	23	11	957	105.2	5.33	9.76	11	103.1	128.4	68.4	5.80319e+06	7.22828e+06	3.85141e+06	5.80319e+06	1.48252e+06	1.04702e+06	10	7	7	High	High	High	1	Carbamidomethyl [C354; C808]
6.93826e+18	FALSE	High	IsMasterProtein	A0A3Q7IQV2	Methylenetetrahydrofolate reductase OS=Solanum lycopersicum OX=4081 GN=101255258 PE=3 SV=1	0	48.842	21	11	55	11	594	67.2	5.85	72.08	11	74.2	108	117.8	1.60668e+07	2.33967e+07	2.55127e+07	1.60668e+07	4798667	6.93575e+06	11	11	11	High	High	High	1	Carbamidomethyl [C474]
-1.67538e+18	FALSE	High	IsMasterProtein	A0A3Q7HY56	50S ribosomal protein L5, chloroplastic OS=Solanum lycopersicum OX=4081 GN=101250331 PE=3 SV=1	0	67.446	54	11	53	11	265	29.2	9.91	75.71	11	120.8	39.9	139.3	4.72009e+07	1.55976e+07	5.44454e+07	4.72009e+07	3.19908e+06	1.48012e+07	11	11	12	High	High	High	1	Oxidation [M111; M153; M230; M232]; Carbamidomethyl [C95]
-8.15333e+18	FALSE	High	IsMasterProtein	A0A3Q7IIB9	Uncharacterized protein OS=Solanum lycopersicum OX=4081 PE=4 SV=1	0	39.859	30	11	29	11	427	48.4	5.64	28.11	11	108.5	98.2	93.2	1.17163e+07	1.06044e+07	1.00605e+07	1.17163e+07	2.17496e+06	2.735e+06	10	7	7	High	High	High	1	Carbamidomethyl [C131; C199]
-3.54433e+18	FALSE	High	IsMasterProtein	Q8RVV4	Viroid RNA-binding protein (Fragment) OS=Solanum lycopersicum OX=4081 PE=2 SV=1	0	79.654	32	12	52	11	476	52.9	9.1	62.36	12	63.7	72.3	164	31027872	3.51846e+07	7.98542e+07	31027872	7.21638e+06	2.17087e+07	10	11	10	High	High	High	1	Oxidation [M109]; Carbamidomethyl [C279]
-6.06329e+18	FALSE	High	IsMasterProtein	A0A3Q7JW47	Uncharacterized protein OS=Solanum lycopersicum OX=4081 PE=4 SV=1	0	42.574	8	11	23	11	1461	162.3	6.05	29.19	11	83.2	105.3	111.5	6.97888e+06	8.82784e+06	9.35475e+06	6.97888e+06	1.81059e+06	2.54313e+06	8	7	7	High	High	High	1	Oxidation [M610]; Carbamidomethyl [C377]
-6.05439e+18	FALSE	High	IsMasterProtein	P26300	Enolase OS=Solanum lycopersicum OX=4081 GN=PGH1 PE=2 SV=1	0	172.957	59	22	115	11	444	47.8	5.95	258.78	22	65.7	99.4	134.9	4.74368e+07	7.16941e+07	9.73243e+07	4.74368e+07	1.47045e+07	2.64581e+07	12	12	12	High	High	High	1	Oxidation [M170; M174; M249; M377]; Carbamidomethyl [C124; C346]
-3.18131e+18	FALSE	High	IsMasterProtein	A0A3Q7H5I5	Succinate--CoA ligase [ADP-forming] subunit beta, mitochondrial OS=Solanum lycopersicum OX=4081 GN=543863 PE=3 SV=1	0	34.05	25	11	25	11	421	45.3	6.44	20.35	11	97.4	40.3	162.3	8.69734e+06	3.59406e+06	1.4489e+07	8.69734e+06	737143	3.9389e+06	9	5	9	High	High	High	1	Carbamidomethyl [C161]
3.0561e+17	FALSE	High	IsMasterProtein	A0A3Q7FN07	V-type proton ATPase subunit C OS=Solanum lycopersicum OX=4081 PE=3 SV=1	0	29.816	26	11	34	11	376	42.8	5.95	27.04	11	61.7	107.9	130.5	1.17492e+07	2.05537e+07	2.48589e+07	1.17492e+07	4.21557e+06	6.758e+06	10	10	11	High	High	High	1	Carbamidomethyl [C72]
4.55658e+18	FALSE	High	IsMasterProtein	B1Q3F8	Succinate-semialdehyde dehydrogenase OS=Solanum lycopersicum OX=4081 GN=LeSSADH PE=2 SV=1	0	42.009	24	11	23	11	522	55.8	7.56	26.59	11	132.8	56.2	111	1.44669e+07	6.11941e+06	1.2083e+07	1.44669e+07	1.25509e+06	3.28482e+06	9	7	8	High	High	High	1	Carbamidomethyl [C327; C329]
-5.61082e+18	FALSE	High	IsMasterProtein	A0A3Q7EUS0	PCI domain-containing protein OS=Solanum lycopersicum OX=4081 GN=101244534 PE=3 SV=1	0	33.131	27	12	28	11	487	55.3	8.35	12.47	12	88.2	113.7	98.2	9.37587e+06	1.2084e+07	1.04362e+07	9.37587e+06	2.47843e+06	2.83712e+06	10	10	10	High	High	High	1
3.59559e+18	FALSE	High	IsMasterProtein	A0A3Q7H0W4	Aldedh domain-containing protein OS=Solanum lycopersicum OX=4081 PE=3 SV=1	0	46.747	25	11	28	11	555	61.6	7.25	33.89	11	45.2	104.1	150.7	8.00306e+06	1.84195e+07	2.66536e+07	8.00306e+06	3.77786e+06	7.2459e+06	10	9	10	High	High	High	1	Carbamidomethyl [C168]
-7.07378e+18	FALSE	High	IsMasterProtein	A0A3Q7J566	Uncharacterized protein OS=Solanum lycopersicum OX=4081 GN=101257443 PE=3 SV=1	0	29.37	30	10	24	10	369	40.8	9.13	18.9	10	126.8	50.6	122.6	3.78019e+07	1.50813e+07	3.65508e+07	3.78019e+07	3.09317e+06	9.9365e+06	9	8	9	High	High	High	1	Oxidation [M202]; Carbamidomethyl [C323; C331]
-3.06045e+18	FALSE	High	IsMasterProtein	A0A3Q7IV51	30S ribosomal protein S15, chloroplastic OS=Solanum lycopersicum OX=4081 GN=101257430 PE=3 SV=1	0	53.385	21	14	34	10	738	82.3	7.24	48.56	14	61.4	132	106.6	6.66868e+06	1.43393e+07	1.15777e+07	6.66868e+06	2.941e+06	3.14746e+06	7	7	7	High	High	High	1	Carbamidomethyl [C160]; Oxidation [M381]
1.66082e+18	FALSE	High	IsMasterProtein	A0A3Q7H3D4	Carbamoyl-phosphate synthase (glutamine-hydrolyzing) OS=Solanum lycopersicum OX=4081 PE=3 SV=1	0	35.658	9	10	15	10	1192	131.3	5.6	17.61	10	103.4	118.6	78	8.04328e+06	9.23165e+06	6.07165e+06	8.04328e+06	1.89342e+06	1.6506e+06	8	8	7	High	High	High	1
-6.70485e+18	FALSE	High	IsMasterProtein	A0A3Q7FU99	Diadenosine tetraphosphate synthetase OS=Solanum lycopersicum OX=4081 GN=101268375 PE=3 SV=1	0	64.536	24	14	41	10	621	70.1	6.16	54.9	14	81.3	108.4	110.4	1.04684e+07	1.39602e+07	1.42203e+07	1.04684e+07	2.86325e+06	3.86584e+06	8	8	8	High	High	High	1	Carbamidomethyl [C48; C483]
5.50211e+18	FALSE	High	IsMasterProtein	A0A3Q7E8I1	Isocitrate dehydrogenase [NADP] OS=Solanum lycopersicum OX=4081 GN=101268602 PE=3 SV=1	0	100.887	41	18	101	10	415	46.7	6.8	142.94	18	114	66.6	119.4	3.56412e+07	2.0835e+07	3.73185e+07	3.56412e+07	4.27327e+06	1.01452e+07	10	10	10	High	High	High	1	Oxidation [M199; M201; M256]; Carbamidomethyl [C131; C271; C365]
-5.83867e+18	FALSE	High	IsMasterProtein	A0A3Q7ES85	Uncharacterized protein OS=Solanum lycopersicum OX=4081 PE=4 SV=1	0	54.271	11	10	31	10	1190	133.1	5.38	44.57	10	97.5	90.5	112	1.84465e+07	1.71383e+07	2.1196e+07	1.84465e+07	3.51507e+06	5.76222e+06	10	9	9	High	High	High	1	Oxidation [M1025]
-2.38018e+18	FALSE	High	IsMasterProtein	A0A3Q7HZE0	SRP54 domain-containing protein OS=Solanum lycopersicum OX=4081 GN=101251215 PE=3 SV=1	0	46.633	22	10	27	10	567	62.2	9.5	35.88	10	139.2	53.4	107.4	1.46934e+07	5.63159e+06	1.13346e+07	1.46934e+07	1.15504e+06	3.08137e+06	8	7	8	High	High	High	1	Oxidation [M165]
-6.17587e+18	FALSE	High	IsMasterProtein	A0A3Q7G8S3	Uncharacterized protein OS=Solanum lycopersicum OX=4081 PE=4 SV=1	0	34.538	15	10	30	10	802	89	5.4	33.75	10	95.8	53.7	150.5	6.58454e+06	3.69048e+06	1.035e+07	6.58454e+06	756919	2.8137e+06	9	7	9	High	High	High	1	Carbamidomethyl [C167; C169]
1.23488e+18	FALSE	High	IsMasterProtein	A0A3Q7H7Q7	DNA-directed RNA polymerase OS=Solanum lycopersicum OX=4081 PE=3 SV=1	0	50.706	9	12	34	10	1799	204.1	6.7	36.86	12	106.7	118.6	74.7	10489047	1.16539e+07	7.3354e+06	10489047	2.39022e+06	1.99416e+06	9	8	8	High	High	High	1	Oxidation [M697]; Carbamidomethyl [C212; C520; C666]
-3.22333e+18	FALSE	High	IsMasterProtein	A0A3Q7J6C9	Valyl-tRNA synthetase OS=Solanum lycopersicum OX=4081 PE=3 SV=1	0	35.908	15	10	11	10	847	96.2	6.25	9.09	10	119.9	73.9	106.2	3.31093e+06	2.04095e+06	2.93234e+06	3.31093e+06	418599	797169	8	4	7	High	Peak Found	High	1
6.4968e+18	FALSE	High	IsMasterProtein	E5LBC4	Prephenate aminotransferase OS=Solanum lycopersicum OX=4081 GN=PAT PE=2 SV=1	0	49.304	31	10	38	10	480	51.3	7.43	55.11	10	67.4	89.5	143.1	7.53943e+06	1.00153e+07	1.60043e+07	7.53943e+06	2.05414e+06	4.35083e+06	8	9	9	High	High	High	1	Carbamidomethyl [C244; C448]
1.43961e+18	FALSE	High	IsMasterProtein	A0A0U1ZGZ4	50S ribosomal protein L2, chloroplastic OS=Solanum lycopersicum OX=4081 GN=rpl2 PE=3 SV=1	0	53.245	41	10	40	10	274	30	11	41.63	10	200.2	28.7	71.1	6.01871e+07	8.6374e+06	2.1383e+07	6.01871e+07	1.77153e+06	5.81308e+06	11	7	10	High	High	High	1	Oxidation [M223]; Carbamidomethyl [C90; C186]
-1.76551e+18	FALSE	High	IsMasterProtein	A0A3Q7GEI3	Ribosomal_L18e/L15P domain-containing protein OS=Solanum lycopersicum OX=4081 GN=101255295 PE=3 SV=1	0	47.685	35	10	34	10	271	28.9	10.62	52.79	10	179.6	40.5	80	2.35153e+07	5.29727e+06	1.04719e+07	2.35153e+07	1.08647e+06	2.84683e+06	10	6	7	High	High	High	1	Carbamidomethyl [C228]; Oxidation [M132]
-7.30201e+18	FALSE	High	IsMasterProtein	A0A3Q7EJS4	Glycine--tRNA ligase OS=Solanum lycopersicum OX=4081 GN=101256217 PE=3 SV=1	0	37.499	13	10	16	10	1061	118.9	6.06	4.69	10	111.9	112.4	75.7	3.08344e+06	3.09476e+06	2.08514e+06	3.08344e+06	634736	566854	6	4	4	High	High	High	1
6.39446e+18	FALSE	High	IsMasterProtein	A0A3Q7EHH5	Peptidase_S9 domain-containing protein OS=Solanum lycopersicum OX=4081 PE=4 SV=1	0	37.991	14	10	28	10	978	108.9	6.48	13.2	10	78.5	110.8	110.7	8.21755e+06	1.15896e+07	1.15862e+07	8.21755e+06	2.37703e+06	3.14975e+06	10	10	10	High	High	High	1
6.06415e+18	FALSE	High	IsMasterProtein	A0A3Q7FSH7	1-deoxy-D-xylulose-5-phosphate reductoisomerase OS=Solanum lycopersicum OX=4081 GN=543682 PE=3 SV=1	0	54.508	28	10	32	10	475	51.5	6.35	56.85	10	130.7	54.1	115.2	1.35355e+07	5.60839e+06	1.19314e+07	1.35355e+07	1.15028e+06	3.24361e+06	9	5	5	High	High	High	1	Oxidation [M401]; Carbamidomethyl [C359; C434]
1.47816e+18	FALSE	High	IsMasterProtein	A0A3Q7IN43	ATPase_AAA_core domain-containing protein OS=Solanum lycopersicum OX=4081 PE=4 SV=1	0	250.079	65	31	230	10	434	47.7	7.74	425.24	31	179.8	53.6	66.6	7.65951e+08	2.28424e+08	2.83954e+08	7.65951e+08	4.68498e+07	7.71943e+07	10	9	9	High	High	High	1	Oxidation [M108; M137; M181; M187; M188; M221; M398]; Carbamidomethyl [C174; C222; C223]
7.38342e+18	FALSE	High	IsMasterProtein	A0A3Q7IXE6	Uncharacterized protein OS=Solanum lycopersicum OX=4081 GN=101255264 PE=3 SV=1	0	53.36	21	11	23	10	589	65.7	4.7	31.91	11	83.6	119.1	97.3	2.70361e+07	3.85057e+07	3.14735e+07	2.70361e+07	7.89752e+06	8.5562e+06	8	4	7	High	High	High	1	Oxidation [M432]
1.26634e+18	FALSE	High	IsMasterProtein	A0A3Q7EXW0	Uncharacterized protein OS=Solanum lycopersicum OX=4081 PE=4 SV=1	0	31.615	26	11	29	10	458	47.4	6.65	19.21	11	71.4	141.7	86.9	5.76755e+06	1.14427e+07	7.02352e+06	5.76755e+06	2.34691e+06	1.90938e+06	9	9	9	High	High	High	1	Carbamidomethyl [C52; C244]
3.39748e+18	FALSE	High	IsMasterProtein	A0A3Q7IQJ3	Uncharacterized protein OS=Solanum lycopersicum OX=4081 GN=101258426 PE=4 SV=1	0	58.523	41	10	32	10	302	33.4	5.43	68.82	10	152.6	44.4	103	2.99292e+07	8.70651e+06	2.02111e+07	2.99292e+07	1.78571e+06	5.49447e+06	10	6	7	High	High	High	1	Carbamidomethyl [C61; C188; C214]
-4.76903e+18	FALSE	High	IsMasterProtein	Q202I0	Zeta-carotene desaturase OS=Solanum lycopersicum OX=4081 GN=ZDS PE=2 SV=1	0	52.528	22	10	32	10	588	64.7	8.28	69.29	10	157.8	38.4	103.7	1.25243e+07	3.05049e+06	8.23304e+06	1.25243e+07	625656	2.23819e+06	10	5	7	High	High	High	1	Carbamidomethyl [C360]
1.94411e+18	FALSE	High	IsMasterProtein	A0A3Q7F352	Histidinol dehydrogenase OS=Solanum lycopersicum OX=4081 PE=3 SV=1	0	47.348	29	10	28	10	485	52.8	6.61	24.9	10	105.3	55.8	138.9	8.92895e+06	4.72853e+06	1.17756e+07	8.92895e+06	969824	3.20124e+06	10	6	10	High	High	High	1
-4.46723e+18	FALSE	High	IsMasterProtein	A0A3Q7HXK5	SOR_SNZ domain-containing protein OS=Solanum lycopersicum OX=4081 GN=101257782 PE=3 SV=1	0	58.178	37	10	37	10	309	33.1	6.32	48.9	10	111.6	76.8	111.6	2.0555e+07	1.41477e+07	2.0544e+07	2.0555e+07	2.9017e+06	5.58499e+06	11	9	9	High	High	High	1	Oxidation [M33; M40; M60; M214]; Carbamidomethyl [C57; C144; C146]
4.31687e+17	FALSE	High	IsMasterProtein	A0A3Q7H1L0	Peptidylprolyl isomerase OS=Solanum lycopersicum OX=4081 PE=4 SV=1	0	51.614	29	13	36	10	595	65.9	5.25	44.61	13	85.5	89	125.5	7.96348e+06	8.28546e+06	1.169e+07	7.96348e+06	1.69935e+06	3.17799e+06	9	6	8	High	High	High	1	Carbamidomethyl [C473; C480]
-5.16879e+18	FALSE	High	IsMasterProtein	A0A3Q7GM08	Aldehyde dehydrogenase (NAD(+)) OS=Solanum lycopersicum OX=4081 PE=3 SV=1	0	45.602	24	10	36	10	524	56.1	5.67	45.99	10	62.7	115.1	122.3	1.15835e+07	2.12636e+07	2.25934e+07	1.15835e+07	4.36118e+06	6.14212e+06	10	9	9	High	High	High	1
-1.97034e+17	FALSE	High	IsMasterProtein	A0A3Q7HJU0	Pectin acetylesterase OS=Solanum lycopersicum OX=4081 PE=3 SV=1	0	38.295	30	10	21	10	514	56.4	8.9	12.64	10	46.9	107.6	145.5	1.60235e+07	3.6769e+07	4.96967e+07	1.60235e+07	7.54134e+06	1.35103e+07	6	6	6	High	High	High	1	Carbamidomethyl [C187; C295; C306; C321; C456; C460; C500; C504]
-7.75122e+18	FALSE	High	IsMasterProtein	A0A3Q7FS73	Aldedh domain-containing protein OS=Solanum lycopersicum OX=4081 GN=100301929 PE=3 SV=1	0	62.598	28	13	52	10	505	55.9	5.45	54.97	13	79.3	111	109.7	1.95332e+07	2.73648e+07	2.70413e+07	1.95332e+07	5.61253e+06	7.35131e+06	10	10	10	High	High	High	1	Carbamidomethyl [C332; C401]; Oxidation [M247]
2.72275e+17	FALSE	High	IsMasterProtein	A0A3Q7HEZ3	Transketolase OS=Solanum lycopersicum OX=4081 PE=3 SV=1	0	90.489	29	17	105	10	746	80.3	6.73	168.18	17	78.2	119.2	102.6	4.16191e+07	6.34196e+07	5.45587e+07	4.16191e+07	1.30074e+07	1.4832e+07	7	7	7	High	High	High	1	Oxidation [M473]
8.46141e+18	FALSE	High	IsMasterProtein	A0A3Q7FAI2	PfkB domain-containing protein OS=Solanum lycopersicum OX=4081 GN=543890 PE=3 SV=1	0	44.135	30	10	28	9	389	41.8	5.8	43.04	10	128.1	46.3	125.6	1.18753e+07	4.28727e+06	1.16412e+07	1.18753e+07	879321	3.16471e+06	7	6	6	High	High	High	1	Carbamidomethyl [C210; C301]
8.3179e+18	FALSE	High	IsMasterProtein	A0A3Q7HIS1	Malic enzyme OS=Solanum lycopersicum OX=4081 GN=101246159 PE=3 SV=1	0	34.082	16	9	27	9	626	69.9	6.15	34.53	9	95.4	87.5	117.1	8.63744e+06	7.92443e+06	1.06064e+07	8.63744e+06	1.6253e+06	2.88341e+06	9	8	9	High	High	High	1
2.30932e+16	FALSE	High	IsMasterProtein	A0A3Q7HH10	Oxoglutarate dehydrogenase (succinyl-transferring) OS=Solanum lycopersicum OX=4081 PE=3 SV=1	0	49.548	21	14	32	9	846	95.8	6.96	21.05	14	88.9	117.7	93.3	4.60877e+06	6.10256e+06	4.83818e+06	4.60877e+06	1.25164e+06	1.31528e+06	10	9	8	High	High	High	1	Oxidation [M121]; Carbamidomethyl [C724]
-4.77653e+18	FALSE	High	IsMasterProtein	A6N6K8	Phenylacetaldehyde reductase OS=Solanum lycopersicum OX=4081 GN=PAR2 PE=2 SV=1	0	36.885	28	9	30	9	320	35.4	6.43	30.93	9	97.1	60	142.9	1.02939e+07	6.35699e+06	1.5147e+07	1.02939e+07	1.30382e+06	4.11777e+06	7	7	7	High	High	High	1	Oxidation [M97]
6.25404e+18	FALSE	High	IsMasterProtein	K4AT92	AGO4A OS=Solanum lycopersicum OX=4081 GN=101256023 PE=2 SV=1	0	45.789	16	15	39	9	909	101.7	8.78	39.01	15	104.7	127.9	67.4	6.16046e+06	7.53028e+06	3.96908e+06	6.16046e+06	1.54446e+06	1.07901e+06	8	7	6	High	High	High	1	Oxidation [M188]
-3.61913e+18	FALSE	High	IsMasterProtein	A0A3Q7IIH8	Uncharacterized protein OS=Solanum lycopersicum OX=4081 PE=4 SV=1	0	35.45	20	9	12	9	579	63.8	4.89	19.45	9	156	39.2	104.7	5.55919e+06	1.39793e+06	3.73216e+06	5.55919e+06	286716	1.01461e+06	8	4	6	High	High	High	1	Carbamidomethyl [C411; C500]
1.79884e+18	FALSE	High	IsMasterProtein	A0A3Q7EJ55	Ribosomal protein OS=Solanum lycopersicum OX=4081 GN=101256124 PE=3 SV=1	0	41.318	25	9	39	9	338	37	9.32	59.12	9	142.5	58.7	98.8	3.17649e+07	1.30855e+07	2.20309e+07	3.17649e+07	2.68384e+06	5.9892e+06	9	9	9	High	High	High	1
-8.42582e+18	FALSE	High	IsMasterProtein	A0A3Q7J2T1	Aconitate hydratase OS=Solanum lycopersicum OX=4081 GN=101248455 PE=3 SV=1	0	104.644	26	21	85	9	981	107.1	6.98	91.21	21	104.5	56.5	139	3.61772e+07	1.95731e+07	4.8151e+07	3.61772e+07	4.01444e+06	1.30901e+07	8	7	9	High	High	High	1	Carbamidomethyl [C137; C544; C754; C905; C952]; Oxidation [M230; M845; M899]
3.48129e+18	FALSE	High	IsMasterProtein	A0A3Q7I7T0	Uncharacterized protein OS=Solanum lycopersicum OX=4081 PE=4 SV=1	0	28.151	16	9	26	9	660	73.1	5.86	24.43	9	93.5	38.7	167.7	9.10164e+06	3.76987e+06	1.63211e+07	9.10164e+06	773201	4.43697e+06	9	5	8	High	High	High	1	Carbamidomethyl [C205]
3.36574e+18	FALSE	High	IsMasterProtein	A0A3Q7GBP8	Thioredoxin domain-containing protein OS=Solanum lycopersicum OX=4081 GN=101248098 PE=4 SV=1	0	49.505	33	9	46	9	296	33.4	7.71	55.45	9	95.3	109.1	95.6	2.3536e+07	2.69575e+07	2.36048e+07	2.3536e+07	5.52899e+06	6.41706e+06	10	10	9	High	High	High	1	Oxidation [M75; M230]
-3.5969e+18	FALSE	High	IsMasterProtein	A0A3Q7FE34	Uncharacterized protein OS=Solanum lycopersicum OX=4081 GN=100134877 PE=4 SV=1	0	32.096	26	9	21	9	393	43.3	8.05	10.61	9	141.3	62.9	95.8	8.03611e+06	3.575e+06	5.45133e+06	8.03611e+06	733233	1.48197e+06	9	5	6	High	High	High	1	Carbamidomethyl [C232]
3.35613e+18	FALSE	High	IsMasterProtein	A0A3Q7EPB0	Eukaryotic translation initiation factor 3 subunit C OS=Solanum lycopersicum OX=4081 PE=3 SV=1	0	28.548	10	9	27	9	917	103.5	5.44	19.79	9	84	132.8	83.2	4.79748e+06	7.58749e+06	4.75165e+06	4.79748e+06	1.5562e+06	1.29176e+06	8	8	7	High	High	High	1
8.89512e+18	FALSE	High	IsMasterProtein	A0A3Q7J3Z0	Uncharacterized protein OS=Solanum lycopersicum OX=4081 GN=101263879 PE=4 SV=1	0	34.944	27	9	29	9	384	42.7	5.45	32.18	9	55.5	124.7	119.8	5.37807e+06	1.20795e+07	1.1603e+07	5.37807e+06	2.47751e+06	3.15432e+06	7	8	8	High	High	High	1
3.20877e+18	FALSE	High	IsMasterProtein	A0A3Q7I008	NAD(P)-bd_dom domain-containing protein OS=Solanum lycopersicum OX=4081 PE=4 SV=1	0	72.358	36	9	33	9	308	33.5	9.14	67.13	9	87.3	66.4	146.2	3.48539e+07	2.65061e+07	5.83667e+07	3.48539e+07	5.4364e+06	1.58672e+07	9	8	9	High	High	High	1	Carbamidomethyl [C267]
2.95316e+18	FALSE	High	IsMasterProtein	A0A3Q7F529	Uncharacterized protein OS=Solanum lycopersicum OX=4081 GN=101253342 PE=3 SV=1	0	39.461	28	9	37	9	377	41.5	8.02	48.58	9	119.3	97.6	83.1	2.82568e+07	2.31149e+07	1.96784e+07	2.82568e+07	4.74087e+06	5.34965e+06	8	5	5	High	High	High	1	Carbamidomethyl [C143]; Oxidation [M333; M336]
-6.42771e+18	FALSE	High	IsMasterProtein	A0A3Q7JST6	Acetohydroxy-acid reductoisomerase OS=Solanum lycopersicum OX=4081 GN=101257242 PE=3 SV=1	0	89.883	30	13	52	9	591	64	6.8	78.14	13	122.8	72	105.2	2.43766e+07	1.42809e+07	2.08723e+07	2.43766e+07	2.92901e+06	5.67424e+06	8	6	7	High	High	High	1	Oxidation [M78; M427; M507]; Carbamidomethyl [C244; C349; C511]
2.51618e+18	FALSE	High	IsMasterProtein	K4C998	Ribosomal_S17_N domain-containing protein OS=Solanum lycopersicum OX=4081 GN=101266035 PE=3 SV=1	0	31.622	49	9	22	9	159	17.7	10.49	20.12	9	166.1	64.1	69.8	2.31457e+07	8.93002e+06	9.73422e+06	2.31457e+07	1.83155e+06	2.64629e+06	8	8	7	High	High	High	1	Carbamidomethyl [C59; C76; C115]
9.17619e+18	FALSE	High	IsMasterProtein	A0A3Q7I6B9	Cysteine synthase OS=Solanum lycopersicum OX=4081 GN=101244415 PE=3 SV=1	0	83.5	50	10	32	9	325	34.2	6.15	70.33	10	149.9	77.1	73	2.26274e+07	1.16354e+07	1.10103e+07	2.26274e+07	2.38643e+06	2.99319e+06	9	7	7	High	High	High	1	Oxidation [M56; M88]
-9.11687e+18	FALSE	High	IsMasterProtein	A0A3Q7ENN1	Calreticulin OS=Solanum lycopersicum OX=4081 PE=3 SV=1	0	43.315	25	9	31	9	390	44.6	4.84	39.94	9	119.4	65.7	114.9	2.16733e+07	1.19255e+07	2.08514e+07	2.16733e+07	2.44593e+06	5.66855e+06	9	7	8	High	High	High	1	Carbamidomethyl [C342]
-5.10056e+17	FALSE	High	IsMasterProtein	P31542	ATP-dependent Clp protease ATP-binding subunit ClpA homolog CD4B, chloroplastic OS=Solanum lycopersicum OX=4081 GN=CD4B PE=3 SV=1	0	144.018	35	27	105	9	923	102.2	6.13	156.55	27	127.7	97.7	74.7	2.24625e+07	1.71859e+07	1.31366e+07	2.24625e+07	3.52483e+06	3.57124e+06	8	8	8	High	High	High	1	Oxidation [M252; M667; M754; M809; M827]; Carbamidomethyl [C297; C403]
2.55508e+18	FALSE	High	IsMasterProtein	A0A3Q7EPE9	AA_TRNA_LIGASE_II domain-containing protein OS=Solanum lycopersicum OX=4081 GN=101251038 PE=3 SV=1	0	24.779	12	9	17	9	880	96.2	6.4	11.09	9	89.3	99.5	111.2	2.21181e+06	2.46252e+06	2.75334e+06	2.21181e+06	505063	748508	6	5	5	High	High	High	1	Carbamidomethyl [C515]
-2.39187e+18	FALSE	High	IsMasterProtein	A0A3Q7HC76	Acetohydroxy-acid reductoisomerase OS=Solanum lycopersicum OX=4081 PE=3 SV=1	0	86.932	30	13	48	9	602	64.9	6.81	78.08	13	142.6	56.2	101.2	2.2774e+07	8.97508e+06	1.61639e+07	2.2774e+07	1.84079e+06	4.39422e+06	9	7	8	High	High	High	1	Oxidation [M374; M438; M518]; Carbamidomethyl [C247; C360; C522; C575]
-9.14999e+18	FALSE	High	IsMasterProtein	A0A3Q7HLK8	Cysteine synthase OS=Solanum lycopersicum OX=4081 GN=101254617 PE=3 SV=1	0	88.724	32	10	53	9	386	40.9	5.49	103.65	10	131.3	77.1	91.6	3.71928e+07	2.18249e+07	2.59402e+07	3.71928e+07	4.47629e+06	7.05197e+06	8	8	7	High	High	High	1	Carbamidomethyl [C92; C106; C107]; Oxidation [M117]
9.08728e+18	FALSE	High	IsMasterProtein	A0A3Q7HGC8	Uncharacterized protein OS=Solanum lycopersicum OX=4081 GN=101263320 PE=3 SV=1	0	62.115	29	16	48	9	573	61.1	5.92	40.21	16	81.7	107.2	111.1	5.37437e+06	7.05642e+06	7.31521e+06	5.37437e+06	1.44727e+06	1.98867e+06	9	7	8	High	High	High	1	Carbamidomethyl [C135]
-6.40709e+18	FALSE	High	IsMasterProtein	Q9FYW9	Adenylosuccinate synthetase, chloroplastic OS=Solanum lycopersicum OX=4081 GN=PURA PE=3 SV=1	0	67.625	26	14	32	9	581	64.5	7.87	44.79	14	119.5	48.4	132.1	8.11083e+06	3.2866e+06	8.96597e+06	8.11083e+06	674082	2.43744e+06	8	6	6	High	Peak Found	High	1	Carbamidomethyl [C84; C169; C212]; Oxidation [M358]
6.48268e+18	FALSE	High	IsMasterProtein	A0A3Q7GED7	Indole-3-glycerol-phosphate synthase OS=Solanum lycopersicum OX=4081 GN=101250390 PE=3 SV=1	0	36.52	23	9	26	9	411	45.4	8.02	30.3	9	80	94	126.1	9.95383e+06	1.1702e+07	1.56931e+07	9.95383e+06	2.40008e+06	4.26623e+06	9	8	9	High	High	High	1	Carbamidomethyl [C226]
1.51528e+18	FALSE	High	IsMasterProtein	A0A3Q7J408	Uncharacterized protein OS=Solanum lycopersicum OX=4081 PE=3 SV=1	0	62.419	48	9	39	9	252	26.6	8.63	56.35	9	74.2	146	79.7	2.57918e+07	5.07362e+07	2.77058e+07	2.57918e+07	1.0406e+07	7.53194e+06	9	9	9	High	High	High	1
1.79256e+18	FALSE	High	IsMasterProtein	C6K2K9	GDP-mannose 3',5'-epimerase OS=Solanum lycopersicum OX=4081 GN=GME1 PE=2 SV=1	0	112.865	55	18	109	9	376	42.4	6.27	181.96	18	110.5	78.4	111.1	2.70867e+07	1.92065e+07	2.72277e+07	2.70867e+07	3.93927e+06	7.40197e+06	9	8	8	High	High	High	1	Oxidation [M234]; Carbamidomethyl [C145; C184; C250]; Met-loss+Acetyl [N-Term]
-7.50615e+18	FALSE	High	IsMasterProtein	A0A3Q7I2P2	Alpha-1,4 glucan phosphorylase OS=Solanum lycopersicum OX=4081 GN=101244113 PE=3 SV=1	0	33.989	13	9	17	9	837	94.9	6.67	15.61	9	75.7	141.3	83	3.77097e+06	7.03353e+06	4.13028e+06	3.77097e+06	1.44258e+06	1.12284e+06	7	7	5	High	High	High	1
7.20235e+18	FALSE	High	IsMasterProtein	A0A3Q7FZI5	Uncharacterized protein OS=Solanum lycopersicum OX=4081 PE=3 SV=1	0	72.782	46	11	69	9	254	27	6.34	155.4	11	126.2	46	127.8	6.95975e+07	2.53708e+07	7.04959e+07	6.95975e+07	5.20356e+06	1.91646e+07	8	7	9	High	High	High	1	Oxidation [M141]; Carbamidomethyl [C67; C127; C218]
-7.49303e+18	FALSE	High	IsMasterProtein	A0A3Q7IQZ0	Phospho-2-dehydro-3-deoxyheptonate aldolase OS=Solanum lycopersicum OX=4081 GN=544152 PE=3 SV=1	0	39.02	26	12	28	9	511	56.9	7.83	38.16	12	163.6	55.8	80.6	1.36042e+07	4.64424e+06	6.69915e+06	1.36042e+07	952535	1.82119e+06	9	6	6	High	High	High	1	Carbamidomethyl [C126]; Oxidation [M93]
3.73449e+18	FALSE	High	IsMasterProtein	A0A3Q7ISK8	Nitrate reductase OS=Solanum lycopersicum OX=4081 PE=3 SV=1	0	31.895	12	9	10	9	911	102.4	7.06	10.76	9	103.7	112.4	83.9	3.70942e+06	4.01959e+06	2.99876e+06	3.70942e+06	824420	815226	6	4	3	High	Peak Found	Peak Found	1	Carbamidomethyl [C188]; Oxidation [M170]
-7.82103e+18	FALSE	High	IsMasterProtein	C6K2L0	GDP-mannose 3',5'-epimerase OS=Solanum lycopersicum OX=4081 GN=GME2 PE=2 SV=1	0	124.834	55	18	125	9	376	42.5	6.47	211.01	18	107	86.9	106.1	4.93372e+07	4.00371e+07	4.89136e+07	4.93372e+07	8.21161e+06	1.32974e+07	10	10	9	High	High	High	1	Oxidation [M234; M322]; Carbamidomethyl [C145; C184; C250]; Met-loss+Acetyl [N-Term]
6.64569e+18	FALSE	High	IsMasterProtein	A0A3Q7IIS5	Vacuolar proton pump subunit B OS=Solanum lycopersicum OX=4081 PE=3 SV=1	0	79.199	37	15	65	9	489	54.5	5.25	86.67	15	74.6	91.2	134.2	2.10396e+07	2.57409e+07	3.78827e+07	2.10396e+07	5.27947e+06	1.02986e+07	7	7	7	High	High	High	1	Oxidation [M279; M306]; Carbamidomethyl [C182; C268]
7.61569e+18	FALSE	High	IsMasterProtein	Q9M5A8	Chaperonin 21 OS=Solanum lycopersicum OX=4081 GN=543643 PE=2 SV=1	0	57.927	54	9	26	9	253	26.5	7.42	47.05	9	90.3	138.2	71.5	1.19756e+07	1.83294e+07	9.47983e+06	1.19756e+07	3.75936e+06	2.57714e+06	8	8	7	High	High	High	1
-1.30614e+18	FALSE	High	IsMasterProtein	A0A3Q7EA02	Peptidyl-prolyl cis-trans isomerase OS=Solanum lycopersicum OX=4081 GN=101263049 PE=3 SV=1	0	74.48	46	9	45	9	248	26.5	9.11	88.76	9	103.9	76.4	119.7	8.45613e+07	6.21994e+07	9.74351e+07	8.45613e+07	1.27571e+07	2.64882e+07	9	10	10	High	High	High	1	Oxidation [M141; M180; M216]; Carbamidomethyl [C195]
-5.65015e+18	FALSE	High	IsMasterProtein	A0A3Q7JI81	Pyruvate kinase OS=Solanum lycopersicum OX=4081 PE=3 SV=1	0	38.628	31	11	29	9	374	41.4	6.07	29.68	11	137.9	90.2	71.8	1.40138e+07	9.16809e+06	7.29594e+06	1.40138e+07	1.88038e+06	1.98343e+06	8	5	5	High	High	High	1	Carbamidomethyl [C177]; Oxidation [M319]
1.68372e+18	FALSE	High	IsMasterProtein	A0A0C5C9V4	30S ribosomal protein S3, chloroplastic OS=Solanum lycopersicum OX=4081 GN=rps3 PE=3 SV=1	0	24.178	41	9	23	9	218	25.1	9.76	16.95	9	180.7	62.8	56.5	1.05733e+07	3.67565e+06	3.30405e+06	1.05733e+07	753877	898222	8	5	6	High	High	High	1	Carbamidomethyl [C196]
-7.40636e+18	FALSE	High	IsMasterProtein	P29795	Oxygen-evolving enhancer protein 2, chloroplastic OS=Solanum lycopersicum OX=4081 GN=PSBP PE=2 SV=1	0	75.997	38	9	52	9	258	27.8	8.18	98.88	9	114.6	77.9	107.5	1.44705e+08	9.83942e+07	1.35848e+08	1.44705e+08	2.01807e+07	3.69309e+07	9	9	9	High	High	High	1
4.74076e+18	FALSE	High	IsMasterProtein	A0A3Q7HWQ1	4-coumarate--CoA ligase OS=Solanum lycopersicum OX=4081 PE=3 SV=1	0	28.495	10	9	19	9	1051	117.2	7.83	18.11	9	81.3	102.9	115.8	6.06952e+06	7.68571e+06	8.65002e+06	6.06952e+06	1.57634e+06	2.35155e+06	9	8	8	High	High	High	1	Carbamidomethyl [C681; C712]
-5.14359e+18	FALSE	High	IsMasterProtein	A0A3Q7FUB1	Mg-por_mtran_C domain-containing protein OS=Solanum lycopersicum OX=4081 PE=4 SV=1	0	29.508	22	9	11	9	396	43.6	7.12	7.16	9	170.1	23.2	106.7	9.40034e+06	1.28221e+06	5.89698e+06	9.40034e+06	262983	1.60312e+06	9	4	7	High	Peak Found	High	1	Oxidation [M314]
7.04654e+18	FALSE	High	IsMasterProtein	A0A3Q7F7C5	Glucose-6-phosphate 1-epimerase OS=Solanum lycopersicum OX=4081 GN=101263563 PE=3 SV=1	0	48.086	30	9	30	9	302	33.3	7.18	24.91	9	150.2	41.2	108.6	2.31023e+07	6.33176e+06	1.67125e+07	2.31023e+07	1.29865e+06	4.54337e+06	10	5	8	High	High	High	1	Carbamidomethyl [C276]; Oxidation [M113; M267]
-3.51345e+18	FALSE	High	IsMasterProtein	A0A3Q7HMJ3	Aminopeptidase OS=Solanum lycopersicum OX=4081 GN=101250430 PE=3 SV=1	0	35.334	12	9	24	9	875	99.1	5.5	28.3	9	53.2	133	113.8	5299593	1.32447e+07	1.13375e+07	5299593	2.71649e+06	3.08215e+06	8	7	8	High	High	High	1
7.86397e+18	FALSE	High	IsMasterProtein	A0A3Q7I069	Aldo_ket_red domain-containing protein OS=Solanum lycopersicum OX=4081 GN=101256514 PE=3 SV=1	0	27.011	35	9	18	9	317	35.5	6.73	11.85	9	83.7	18.7	197.6	6.07865e+06	1.35637e+06	1.43407e+07	6.07865e+06	278192	3.8986e+06	7	4	8	High	Peak Found	High	1	Carbamidomethyl [C185; C244]
4.47055e+18	FALSE	High	IsMasterProtein	A0A3Q7JHP4	Uncharacterized protein OS=Solanum lycopersicum OX=4081 GN=101251433 PE=4 SV=1	0	45.991	18	9	39	9	451	50.2	5.16	56.82	9	54.1	153.1	92.9	2.13932e+07	6.05553e+07	3.67386e+07	2.13932e+07	12419922	9.98756e+06	9	8	8	High	High	High	1
-6.00615e+18	FALSE	High	IsMasterProtein	Q8GT30	Dihydrolipoyl dehydrogenase OS=Solanum lycopersicum OX=4081 GN=544237 PE=2 SV=1	0	90.584	38	14	78	9	500	52.8	7.34	93.94	14	86.8	94.6	118.6	5.34074e+07	5.82456e+07	7.29815e+07	5.34074e+07	1.19462e+07	1.98403e+07	9	9	9	High	High	High	1	Carbamidomethyl [C75; C80; C365; C385]; Oxidation [M353]
-5.2383e+18	FALSE	High	IsMasterProtein	A0A3Q7EY39	Obg-like ATPase 1 OS=Solanum lycopersicum OX=4081 GN=101266277 PE=3 SV=1	0	55.371	29	9	32	9	394	44.4	7.08	43.01	9	90.4	106.8	102.8	1.47471e+07	1.74195e+07	1.67773e+07	1.47471e+07	3.57274e+06	4.56099e+06	9	8	8	High	High	High	1
-3.56741e+18	FALSE	High	IsMasterProtein	A0A3Q7HIP9	Protein disulfide-isomerase OS=Solanum lycopersicum OX=4081 PE=3 SV=1	0	28.42	8	9	17	9	1327	146	6.54	11.78	9	52.2	179.3	68.6	4.56937e+06	1.57025e+07	6.00624e+06	4.56937e+06	3.22058e+06	1.63282e+06	8	7	6	High	High	High	1
-5.11183e+18	FALSE	High	IsMasterProtein	K4D2A4	Ribosomal_S7 domain-containing protein OS=Solanum lycopersicum OX=4081 GN=101248251 PE=3 SV=1	0	43.592	44	9	39	9	215	23.7	9.54	89.49	9	117.7	41.4	140.9	4.75664e+07	1.67389e+07	5.69776e+07	4.75664e+07	3.43315e+06	1.54896e+07	9	6	8	High	High	High	1	Oxidation [M60]; Carbamidomethyl [C77; C183]; Acetyl [N-Term]
4.47353e+18	FALSE	High	IsMasterProtein	A0A3Q7EM11	Peptidase A1 domain-containing protein OS=Solanum lycopersicum OX=4081 PE=4 SV=1	0	28.666	23	8	31	8	373	40.1	9.28	26.69	8	81.3	112.5	106.3	1.55911e+07	2.15757e+07	2.0382e+07	1.55911e+07	4.42519e+06	5.54094e+06	7	8	8	High	High	High	1	Carbamidomethyl [C93]
4.67862e+18	FALSE	High	IsMasterProtein	A0A3Q7IKR1	Eukaryotic translation initiation factor 3 subunit E OS=Solanum lycopersicum OX=4081 GN=101265974 PE=3 SV=1	0	29.011	22	8	19	8	438	51.1	5.47	19.14	8	81.6	52.2	166.2	2.8484e+06	1.82093e+06	5.80174e+06	2.8484e+06	373473	1.57723e+06	6	3	8	High	High	High	1	Carbamidomethyl [C351]
-5.55943e+18	FALSE	High	IsMasterProtein	A0A3Q7HVI4	Uncharacterized protein OS=Solanum lycopersicum OX=4081 PE=3 SV=1	0	107.113	16	14	65	8	1483	157.3	6.32	132.05	14	93.9	54.1	152.1	1.58024e+07	9.10448e+06	2.56038e+07	1.58024e+07	1.86733e+06	6.96051e+06	7	5	7	High	High	High	1	Carbamidomethyl [C1116; C1133; C1284]; Oxidation [M478; M1156; M1216]
-4.24939e+18	FALSE	High	IsMasterProtein	A0A3Q7ER22	Uncharacterized protein OS=Solanum lycopersicum OX=4081 PE=3 SV=1	0	39.325	34	8	20	8	314	34.9	6.33	27.42	8	106.9	66.2	126.8	8.84679e+06	5.48178e+06	1.04968e+07	8.84679e+06	1.12431e+06	2.85361e+06	7	6	6	High	High	High	1	Carbamidomethyl [C133]
-4.33485e+18	FALSE	High	IsMasterProtein	Q6SKP4	Ribosomal protein L3 OS=Solanum lycopersicum OX=4081 GN=RPL3 PE=2 SV=1	0	61.546	36	15	55	8	389	44.4	10.08	61.16	15	158.3	75.2	66.4	2.93574e+07	1.39437e+07	1.23179e+07	2.93574e+07	2.85986e+06	3.34867e+06	7	6	6	High	High	High	1	Carbamidomethyl [C101]; Oxidation [M217]
-5.53625e+18	FALSE	High	IsMasterProtein	A0A3Q7FZQ7	Nicotinate phosphoribosyltransferase OS=Solanum lycopersicum OX=4081 GN=101264576 PE=3 SV=1	0	23.5	14	8	12	8	558	62.2	6.48	7.54	8	105.6	87.6	106.8	3.92118e+06	3.25426e+06	3.96697e+06	3.92118e+06	667449	1.07844e+06	7	6	7	High	High	High	1
-5.71065e+18	FALSE	High	IsMasterProtein	A0A3Q7HAN1	Uncharacterized protein OS=Solanum lycopersicum OX=4081 GN=101255117 PE=4 SV=1	0	27.396	41	8	25	8	266	29.5	8.27	17.63	8	72.7	77.1	150.1	3.95916e+06	4.20057e+06	8.17491e+06	3.95916e+06	861538	2.22239e+06	5	5	5	High	High	High	1	Carbamidomethyl [C18; C93; C165]
-6.57574e+18	FALSE	High	IsMasterProtein	Q42896	Fructokinase-2 OS=Solanum lycopersicum OX=4081 GN=FRK2 PE=2 SV=2	0	45.027	35	9	20	8	328	34.7	6.1	30.96	9	158.1	18.2	123.7	6.49075e+06	749028	5.07866e+06	6.49075e+06	153626	1.38066e+06	8	2	7	High	Peak Found	High	1	Carbamidomethyl [C151]
4.16421e+18	FALSE	High	IsMasterProtein	A0A3Q7GDG7	Glyceraldehyde-3-phosphate dehydrogenase OS=Solanum lycopersicum OX=4081 GN=101258368 PE=3 SV=1	0	67.989	40	14	64	8	338	36.7	6.81	95.68	14	66	127	107	2.49667e+07	4.80016e+07	4.04598e+07	2.49667e+07	9.84513e+06	1.09992e+07	8	8	8	High	High	High	1	Oxidation [M235]
2.40985e+18	FALSE	High	IsMasterProtein	Q2MI61	50S ribosomal protein L22, chloroplastic OS=Solanum lycopersicum OX=4081 GN=rpl22 PE=3 SV=1	0	38.633	49	8	16	8	155	17.7	9.74	21.78	8	169.5	40.1	90.4	1.68955e+07	3.99271e+06	9.01009e+06	1.68955e+07	818907	2.44943e+06	8	4	5	High	Peak Found	High	1	Carbamidomethyl [C50; C107]; Oxidation [M18; M68]
4.1833e+18	FALSE	High	IsMasterProtein	O65917	Shikimate dehydrogenase OS=Solanum lycopersicum OX=4081 GN=543548 PE=2 SV=1	0	34.309	18	8	14	8	545	59.1	6.24	23.29	8	117.3	62.5	120.2	5.80608e+06	3.09377e+06	5.94765e+06	5.80608e+06	634533	1.6169e+06	7	6	7	High	High	High	1
-3.85995e+18	FALSE	High	IsMasterProtein	Q9FVH1	Transaldolase OS=Solanum lycopersicum OX=4081 GN=TAL PE=2 SV=1	0	31.989	22	8	9	8	437	47.6	5.96	10.26	8	68.8	35.6	195.6	2.03424e+06	1.0518e+06	5.77877e+06	2.03424e+06	215725	1.57098e+06	4	3	6	High	Peak Found	High	1
-2.72194e+18	FALSE	High	IsMasterProtein	Q8RU74	3-dehydroquinate synthase, chloroplastic OS=Solanum lycopersicum OX=4081 GN=DHQS PE=2 SV=1	0	39.549	21	8	25	8	442	48.1	8.15	42.05	8	94	89.6	116.4	2.46853e+07	2.35285e+07	3.05541e+07	2.46853e+07	4.8257e+06	8.30627e+06	8	7	8	High	High	High	1	Carbamidomethyl [C421]
-5.33703e+18	FALSE	High	IsMasterProtein	A0A3Q7GTM3	Delta-1-pyrroline-5-carboxylate synthase OS=Solanum lycopersicum OX=4081 GN=101244293 PE=3 SV=1	0	34.795	17	12	25	8	717	77.4	5.87	22.93	12	23	221.9	55.1	1.3077e+06	1.25992e+07	3.12851e+06	1.3077e+06	2.5841e+06	850499	4	8	4	High	High	Peak Found	1	Carbamidomethyl [C42]; Oxidation [M38; M379]
4.07855e+18	FALSE	High	IsMasterProtein	A0A3Q7FWS2	Uncharacterized protein OS=Solanum lycopersicum OX=4081 PE=3 SV=1	0	50.524	13	8	25	8	879	99	6.98	44.62	8	138.5	26.3	135.2	1.66881e+07	3.16726e+06	1.62848e+07	1.66881e+07	649605	4.42711e+06	8	3	6	High	High	High	1
5.22585e+18	FALSE	High	IsMasterProtein	A0A3Q7FNK6	NAD(P)-bd_dom domain-containing protein OS=Solanum lycopersicum OX=4081 GN=101268541 PE=4 SV=1	0	23.978	33	8	12	8	292	31.7	8.34	3.86	8	88.1	42	169.8	3.21585e+06	1.53401e+06	6.19635e+06	3.21585e+06	314626	1.68451e+06	7	4	7	High	Peak Found	High	1	Carbamidomethyl [C160]
-5.31475e+18	FALSE	High	IsMasterProtein	A0A3Q7EJA6	CCT-theta OS=Solanum lycopersicum OX=4081 GN=101262749 PE=3 SV=1	0	24.517	20	8	16	8	541	58.4	5.54	14.86	8	64.6	151	84.4	3.86581e+06	9.03736e+06	5.05301e+06	3.86581e+06	1.85357e+06	1.37369e+06	7	6	6	High	High	High	1
3.45465e+18	FALSE	High	IsMasterProtein	A0A3Q7F479	PKS_ER domain-containing protein OS=Solanum lycopersicum OX=4081 GN=101268548 PE=3 SV=1	0	28.765	29	8	16	8	325	34.6	7.21	15.66	8	81.4	98.9	119.7	4.54891e+06	5.53014e+06	6.68838e+06	4.54891e+06	1.13423e+06	1.81827e+06	6	6	6	High	High	High	1	Carbamidomethyl [C86]
-4.84363e+18	FALSE	High	IsMasterProtein	A0A3Q7E824	Formyltetrahydrofolate synthetase OS=Solanum lycopersicum OX=4081 GN=101265950 PE=3 SV=1	0	29.454	16	8	15	8	634	67.3	6.98	10.2	8	67.5	124.2	108.3	3.49337e+06	6.42296e+06	5.60261e+06	3.49337e+06	1.31735e+06	1.5231e+06	5	4	5	High	High	High	1
-6.17915e+18	FALSE	High	IsMasterProtein	A0A3Q7JD76	Glyceraldehyde-3-phosphate dehydrogenase OS=Solanum lycopersicum OX=4081 GN=101249445 PE=3 SV=1	0	141.611	42	20	133	8	450	48	7.14	242.37	20	110.3	101.6	88.1	6.45808e+07	5.94727e+07	5.15894e+07	6.45808e+07	1.21979e+07	1.40248e+07	6	6	5	High	High	High	1	Oxidation [M134; M261]; Carbamidomethyl [C437]
-4.94715e+18	FALSE	High	IsMasterProtein	A0A3Q7FU69	T-complex protein 1 subunit delta OS=Solanum lycopersicum OX=4081 GN=101246121 PE=3 SV=1	0	28.022	17	8	27	8	539	58	7.17	20.22	8	80.7	116.4	103	5.00033e+06	7.21225e+06	6.3816e+06	5.00033e+06	1.47924e+06	1.73487e+06	8	8	8	High	High	High	1	Carbamidomethyl [C295]
-5.05936e+18	FALSE	High	IsMasterProtein	A0A3Q7JDN9	3-hydroxyacyl-CoA dehydrogenase OS=Solanum lycopersicum OX=4081 PE=3 SV=1	0	22.492	11	8	11	8	753	82.1	8.97	1.77	8	47.6	159.3	93.1	2.39686e+06	8.02211e+06	4.6872e+06	2.39686e+06	1.64534e+06	1.27424e+06	7	8	8	High	High	High	1
3.08058e+18	FALSE	High	IsMasterProtein	Q42884	Chorismate synthase 1, chloroplastic OS=Solanum lycopersicum OX=4081 GN=CS1 PE=2 SV=1	0	36.378	20	8	23	8	440	47.7	7.2	29.71	8	86.3	93	120.7	1.09111e+07	1.17629e+07	1.52732e+07	1.09111e+07	2.41257e+06	4.1521e+06	9	9	9	High	High	High	1	Carbamidomethyl [C269]; Oxidation [M249]
-5.06831e+18	FALSE	High	IsMasterProtein	A0A3Q7EK17	Eukaryotic translation initiation factor 3 subunit B OS=Solanum lycopersicum OX=4081 GN=101267059 PE=3 SV=1	0	26.125	11	8	21	8	717	82.7	5.33	14.56	8	94.9	132.2	72.9	6.82992e+06	9.51086e+06	5.24246e+06	6.82992e+06	1.95068e+06	1.42519e+06	8	8	6	High	High	High	1
-6.71693e+18	FALSE	High	IsMasterProtein	Q672Q6	Photosystem II oxygen-evolving complex protein 3 OS=Solanum lycopersicum OX=4081 GN=PsbQ PE=2 SV=1	0	38.658	34	8	47	8	230	24.6	9.64	52.15	8	54.9	117.2	127.9	4.51338e+07	9.6409e+07	1.05231e+08	4.51338e+07	1.97735e+07	2.86075e+07	8	8	7	High	High	High	1
-1.37617e+18	FALSE	High	IsMasterProtein	A0A3Q7J418	ATP:AMP phosphotransferase OS=Solanum lycopersicum OX=4081 PE=3 SV=1	0	33.114	11	8	20	8	662	74.1	7.08	23.13	8	52.8	86	161.2	6.4216e+06	1.04663e+07	1.96253e+07	6.4216e+06	2.14664e+06	5.33522e+06	7	6	6	High	High	High	1
-1.18628e+18	FALSE	High	IsMasterProtein	A0A3Q7I742	Fumarate hydratase OS=Solanum lycopersicum OX=4081 GN=101265278 PE=3 SV=1	0	34.753	22	8	17	8	494	53.4	7.36	15.77	8	90.6	88.5	120.9	4.35336e+06	4.25318e+06	5.80868e+06	4.35336e+06	872328	1.57912e+06	5	4	4	High	High	High	1	Oxidation [M105]
6.64018e+18	FALSE	High	IsMasterProtein	A0A3Q7EUX7	Dihydrofolate reductase OS=Solanum lycopersicum OX=4081 PE=3 SV=1	0	49.186	10	8	30	8	1080	119.8	6.92	37.27	8	119.6	66.4	114	1.36646e+07	7.58636e+06	1.30157e+07	1.36646e+07	1.55597e+06	3.53838e+06	8	6	6	High	High	High	1	Carbamidomethyl [C137; C259; C346; C347]
-9.03153e+18	FALSE	High	IsMasterProtein	A0A3Q7FYW1	Uncharacterized protein OS=Solanum lycopersicum OX=4081 GN=101256669 PE=3 SV=1	0	37.452	32	8	30	8	229	25.6	9.11	43.07	8	140.3	34	125.7	1.78916e+07	4.3324e+06	1.6021e+07	1.78916e+07	888577	4.3554e+06	8	5	7	High	High	High	1
-7.63669e+18	FALSE	High	IsMasterProtein	D0EWF3	AICAR transformylase OS=Solanum lycopersicum OX=4081 GN=IMPCHase PE=2 SV=1	0	34.987	15	8	22	8	600	65.6	6.67	23.96	8	116	70.9	113.1	6.11957e+06	3.7406e+06	5.96976e+06	6.11957e+06	767199	1.62291e+06	7	5	6	High	High	High	1	Carbamidomethyl [C356]
-1.72913e+18	FALSE	High	IsMasterProtein	A0A3Q7GA27	Proteasome subunit alpha type OS=Solanum lycopersicum OX=4081 PE=3 SV=1	0	47.33	35	8	31	8	274	29.9	5.1	44.51	8	118.1	48.9	132.9	1.23889e+07	5.12974e+06	1.39424e+07	1.23889e+07	1.05211e+06	3.7903e+06	8	5	8	High	High	High	1	Oxidation [M26]; Carbamidomethyl [C92]
8.0821e+18	FALSE	High	IsMasterProtein	A0A3Q7HZ37	1,4-alpha-glucan branching enzyme OS=Solanum lycopersicum OX=4081 PE=3 SV=1	0	28.313	11	8	14	8	830	94.7	5.36	10.87	8	120.3	104.7	75	4.77968e+06	4.16239e+06	2.98182e+06	4.77968e+06	853707	810622	7	6	5	High	High	High	1	Carbamidomethyl [C796]
-9.1347e+18	FALSE	High	IsMasterProtein	P93206	14-3-3 protein 1 OS=Solanum lycopersicum OX=4081 GN=TFT1 PE=3 SV=2	0	53.95	47	11	33	8	249	28.2	4.82	54.24	11	99	59.1	141.9	1.09652e+07	6.54213e+06	1.57049e+07	1.09652e+07	1.34179e+06	4.26945e+06	8	7	8	High	High	High	1	Oxidation [M156]; Carbamidomethyl [C12; C104]; Met-loss+Acetyl [N-Term]
-8.13052e+18	FALSE	High	IsMasterProtein	A0A3Q7HT77	RmlD_sub_bind domain-containing protein OS=Solanum lycopersicum OX=4081 GN=101249670 PE=4 SV=1	0	29.144	34	9	16	8	301	33.8	6.25	17.38	9	106.5	59.6	133.9	3.43748e+06	1.9236e+06	4.32068e+06	3.43748e+06	394531	1.1746e+06	5	3	5	High	Peak Found	High	1	Carbamidomethyl [C33; C102; C163]
-7.77619e+18	FALSE	High	IsMasterProtein	A0A3Q7F153	Inositol-1-monophosphatase OS=Solanum lycopersicum OX=4081 PE=3 SV=1	0	45.243	24	8	40	8	371	40	6.06	52.27	8	99.6	82	118.4	1.11048e+07	9.14277e+06	1.32062e+07	1.11048e+07	1.87519e+06	3.59016e+06	9	7	8	High	High	High	1	Oxidation [M95]
-7.09352e+18	FALSE	High	IsMasterProtein	Q9THX6	Thylakoid lumenal 29 kDa protein, chloroplastic OS=Solanum lycopersicum OX=4081 GN=CLEB3J9 PE=3 SV=1	0	34.914	25	8	27	8	345	37.7	8.18	30.18	8	85.6	96.3	118.2	8.90455e+06	1.00178e+07	1.22963e+07	8.90455e+06	2.05466e+06	3.34282e+06	7	7	7	High	High	High	1
8.40718e+18	FALSE	High	IsMasterProtein	A0A3Q7IL38	Eukaryotic translation initiation factor 3 subunit L OS=Solanum lycopersicum OX=4081 PE=3 SV=1	0	27.806	9	9	31	8	996	113.5	8.25	22.95	9	83.7	86.3	130	5.34963e+06	5.51619e+06	8.30801e+06	5.34963e+06	1.13137e+06	2.25857e+06	7	6	7	High	High	High	1
-8.63628e+18	FALSE	High	IsMasterProtein	A0A3Q7IIW4	CN hydrolase domain-containing protein OS=Solanum lycopersicum OX=4081 PE=4 SV=1	0	36.188	31	8	14	8	307	33.6	5.82	21.34	8	103.6	52.5	143.9	4.04909e+06	2.05076e+06	5.62596e+06	4.04909e+06	420612	1.52944e+06	7	4	7	High	Peak Found	High	1	Carbamidomethyl [C31; C124; C125; C233]
-8.03315e+18	FALSE	High	IsMasterProtein	A0A3Q7HV43	Uncharacterized protein OS=Solanum lycopersicum OX=4081 PE=4 SV=1	0	29.201	15	8	18	8	579	65.1	6.33	15.82	8	82.9	81.5	135.6	3.35857e+06	3.30153e+06	5.49046e+06	3.35857e+06	677146	1.49261e+06	6	5	7	High	High	High	1	Oxidation [M182]
5.5853e+18	FALSE	High	IsMasterProtein	A0A3Q7HTM2	Uncharacterized protein OS=Solanum lycopersicum OX=4081 PE=3 SV=1	0	81.399	10	14	52	8	4598	488.6	6.77	104.19	14	141.6	17.7	140.6	6.3028e+06	788143	6.25777e+06	6.3028e+06	161648	1.7012e+06	6	2	6	High	High	High	1	Carbamidomethyl [C379; C1848; C2219]
6.53354e+18	FALSE	High	IsMasterProtein	A0A3Q7ETK4	Fructose-bisphosphate aldolase OS=Solanum lycopersicum OX=4081 GN=101246870 PE=3 SV=1	0	93.732	52	17	97	8	397	42.7	7.27	157.53	17	142.6	38.4	119	1.10221e+08	2.96353e+07	9.19689e+07	1.10221e+08	6.07821e+06	2.50022e+07	8	5	7	High	High	High	1	Carbamidomethyl [C78; C162; C344]; Oxidation [M71]
-1.39117e+18	FALSE	High	IsMasterProtein	A0A3Q7G667	Asparagine synthetase [glutamine-hydrolyzing] OS=Solanum lycopersicum OX=4081 PE=4 SV=1	0	26.64	16	8	12	8	559	63.3	6.49	10.04	8	119.1	105.4	75.5	4.00852e+06	3.54935e+06	2.54138e+06	4.00852e+06	727972	690885	6	5	4	High	High	Peak Found	1
8.78838e+18	FALSE	High	IsMasterProtein	Q40133	Alcohol dehydrogenase homolog (Fragment) OS=Solanum lycopersicum OX=4081 GN=GAD3 PE=2 SV=1	0	47.065	36	8	55	8	251	26.2	6	94.41	8	108.4	55.8	135.8	6.04233e+07	3.11281e+07	7.57196e+07	6.04233e+07	6.38439e+06	2.05847e+07	8	8	8	High	High	High	1
2.17369e+18	FALSE	High	IsMasterProtein	A0A3Q7JRP8	Uncharacterized protein OS=Solanum lycopersicum OX=4081 PE=4 SV=1	0	28.5	22	8	16	7	396	44.3	7.65	17.64	8	106	57.8	136.2	9.61129e+06	5.24284e+06	1.23432e+07	9.61129e+06	1.07531e+06	3.35555e+06	7	4	5	High	High	High	1	Carbamidomethyl [C155; C375]; Oxidation [M158]
-1.8577e+18	FALSE	High	IsMasterProtein	A0A3Q7HTC1	Acetylornithine transaminase OS=Solanum lycopersicum OX=4081 GN=101245573 PE=3 SV=1	0	31.141	21	7	29	7	460	49	6.39	27.67	7	68.8	97.5	133.6	6.57393e+06	9.31632e+06	1.27632e+07	6.57393e+06	1.91078e+06	3.46974e+06	6	5	6	High	High	High	1	Carbamidomethyl [C193; C346]
-8.29888e+18	FALSE	High	IsMasterProtein	A0A3Q7I8G1	Pyruvate kinase OS=Solanum lycopersicum OX=4081 GN=101261160 PE=3 SV=1	0	25.206	13	7	17	7	593	65.1	5.8	20.86	7	95.6	103	101.4	5.086e+06	5.47743e+06	5.39288e+06	5.086e+06	1.12342e+06	1.46608e+06	6	6	6	High	High	High	1
-3.14397e+18	FALSE	High	IsMasterProtein	A0A3Q7JIX8	Kinesin motor domain-containing protein OS=Solanum lycopersicum OX=4081 PE=3 SV=1	0	27.934	7	7	10	7	1296	143.6	6.28	11.88	7	142.4	24.1	133.5	2.83584e+06	480194	2.6587e+06	2.83584e+06	98488	722779	6	2	6	High	Peak Found	Peak Found	1
-8.68788e+18	FALSE	High	IsMasterProtein	A0A3Q7J5K6	Phosphoenolpyruvate carboxylase OS=Solanum lycopersicum OX=4081 PE=3 SV=1	0	181.351	30	33	151	7	1145	130.3	6.14	210.35	33	91.8	119.3	89	8.33623e+06	1.08373e+07	8.08196e+06	8.33623e+06	2.22273e+06	2.19712e+06	7	7	6	High	High	High	1	Oxidation [M241; M593; M632]; Carbamidomethyl [C192; C304; C682]
1.68187e+18	FALSE	High	IsMasterProtein	A0A3Q7G7Y1	Uncharacterized protein OS=Solanum lycopersicum OX=4081 PE=3 SV=1	0	18.221	4	7	11	7	2141	235.4	8.18	13.24	7	100.4	104.9	94.7	1.92581e+06	2.01177e+06	1.81594e+06	1.92581e+06	412616	493670	5	4	4	High	High	High	1	Carbamidomethyl [C1410]
-5.36483e+18	FALSE	High	IsMasterProtein	A0A3Q7F3S5	S5 DRBM domain-containing protein OS=Solanum lycopersicum OX=4081 PE=3 SV=1	0	28.212	9	7	14	7	904	98.9	6.77	15.89	7	177.9	75.7	46.4	5.54978e+06	2.36048e+06	1.44839e+06	5.54978e+06	484136	393750	8	6	4	High	High	High	1	Oxidation [M833; M855; M885]
3.66812e+18	FALSE	High	IsMasterProtein	A0A3Q7I9U4	Adenosylhomocysteinase OS=Solanum lycopersicum OX=4081 GN=544304 PE=3 SV=1	0	79.552	39	17	89	7	485	53.1	5.86	119.73	17	122.3	73.3	104.5	4.5475e+07	2.72522e+07	3.88578e+07	4.5475e+07	5.58944e+06	1.05637e+07	7	5	6	High	High	High	1	Oxidation [M36; M40; M216; M259]; Carbamidomethyl [C84; C86; C120; C244]
-8.21586e+18	FALSE	High	IsMasterProtein	K4BF05	Alcohol acyl transferase OS=Solanum lycopersicum OX=4081 GN=AAT2 PE=2 SV=1	0	26.229	19	7	19	7	452	50.5	5.5	16.26	7	90	84.4	125.6	6.04794e+06	5.66916e+06	8.43953e+06	6.04794e+06	1.16275e+06	2.29432e+06	6	6	6	High	High	High	1	Carbamidomethyl [C380]; Met-loss [N-Term]
8.24316e+18	FALSE	High	IsMasterProtein	D2Y3F4	S-(hydroxymethyl)glutathione dehydrogenase OS=Solanum lycopersicum OX=4081 GN=ADH3 PE=1 SV=1	0	24.403	22	7	26	7	379	40.6	6.77	33.59	7	83.6	115.4	101	1.23443e+07	1.70265e+07	1.49093e+07	1.23443e+07	3.49213e+06	4.05315e+06	7	7	7	High	High	High	1	Carbamidomethyl [C10]; Met-loss+Acetyl [N-Term]
-8.70999e+18	FALSE	High	IsMasterProtein	A0A3Q7EZ16	14_3_3 domain-containing protein OS=Solanum lycopersicum OX=4081 GN=543791 PE=3 SV=1	0	59.538	38	9	42	7	260	29.3	4.73	70.29	9	61.7	81.2	157.1	6.77786e+06	8.9245e+06	1.72553e+07	6.77786e+06	1.83042e+06	4.69093e+06	6	5	7	High	High	High	1
2.18983e+18	FALSE	High	IsMasterProtein	A0A3Q7HQL1	Nudix hydrolase domain-containing protein OS=Solanum lycopersicum OX=4081 PE=4 SV=1	0	21.993	9	7	14	7	779	87.9	5.08	7.56	7	59.3	142.1	98.6	2.80106e+06	6.70619e+06	4.65306e+06	2.80106e+06	1375442	1.26496e+06	6	6	5	High	High	High	1
7.80959e+18	FALSE	High	IsMasterProtein	A0A3Q7GAX9	Fructose-bisphosphate aldolase OS=Solanum lycopersicum OX=4081 GN=101264821 PE=3 SV=1	0	30.189	23	9	28	7	395	43	8.81	24.71	9	86.5	65.9	147.6	6.95219e+06	5.29964e+06	1.18679e+07	6.95219e+06	1.08696e+06	3.22634e+06	6	6	6	High	High	High	1
-5.70079e+18	FALSE	High	IsMasterProtein	O24030	Proteasome subunit alpha type-7 OS=Solanum lycopersicum OX=4081 GN=PAD1 PE=2 SV=1	0	30.096	36	7	17	7	259	28.5	8.35	27.47	7	84.9	81.9	133.1	8.22867e+06	7.93973e+06	1.2898e+07	8.22867e+06	1.62844e+06	3.50639e+06	6	5	5	High	High	High	1	Oxidation [M24]; Carbamidomethyl [C74]
4.13962e+18	FALSE	High	IsMasterProtein	A0A0C5CEC3	30S ribosomal protein S4, chloroplastic OS=Solanum lycopersicum OX=4081 GN=rps4 PE=3 SV=1	0	47.639	46	7	23	7	201	23.4	10.62	27.87	7	177.7	60.6	61.8	3.80253e+07	1.29657e+07	1.32199e+07	3.80253e+07	2.65926e+06	3.5939e+06	7	7	5	High	High	High	1	Oxidation [M100]
-5.35751e+18	FALSE	High	IsMasterProtein	A0A3Q7F897	Isocitrate dehydrogenase [NADP] OS=Solanum lycopersicum OX=4081 PE=3 SV=1	0	52.566	27	12	36	7	483	54.1	8.27	45.12	12	94.6	88.6	116.8	4.47798e+06	4.19087e+06	5.52612e+06	4.47798e+06	859549	1.5023e+06	7	4	5	High	High	High	1	Carbamidomethyl [C184; C338; C432]
1.86608e+18	FALSE	High	IsMasterProtein	E1U7P9	Glutathione synthetase OS=Solanum lycopersicum OX=4081 GN=GSH2 PE=2 SV=1	0	32.216	16	7	13	7	546	61.1	6.24	15.9	7	138.1	68.4	93.5	4.03351e+06	1.99815e+06	2.73242e+06	4.03351e+06	409820	742821	6	4	3	High	High	High	1	Carbamidomethyl [C97]
5.09747e+17	FALSE	High	IsMasterProtein	A0A3Q7GC36	Pyruvate dehydrogenase E1 component subunit alpha OS=Solanum lycopersicum OX=4081 GN=543639 PE=4 SV=1	0	37.266	23	11	22	7	391	43.2	7.5	29.11	11	86.8	96.6	116.6	4.67564e+06	5.20071e+06	6.27806e+06	4.67564e+06	1.06667e+06	1.70672e+06	6	6	7	High	High	High	1	Carbamidomethyl [C113]; Oxidation [M139]
4.26033e+18	FALSE	High	IsMasterProtein	A0A3Q7ILY0	Fructose-bisphosphate aldolase OS=Solanum lycopersicum OX=4081 PE=3 SV=1	0	64.939	52	15	47	7	356	38.1	6.9	56.75	15	63.8	101.3	134.8	5.26483e+06	8.36089e+06	1.11254e+07	5.26483e+06	1.71482e+06	3.0245e+06	4	4	4	High	High	High	1	Oxidation [M91; M226; M253]; Carbamidomethyl [C206]
-7.78369e+18	FALSE	High	IsMasterProtein	A0A3Q7EQ78	Coatomer subunit delta OS=Solanum lycopersicum OX=4081 GN=101266270 PE=3 SV=1	0	23.152	13	7	12	7	527	57.8	5.72	13.4	7	124	78.6	97.4	4.45998e+06	2.82626e+06	3.50214e+06	4.45998e+06	579668	952073	6	4	4	High	Peak Found	High	1	Met-loss [N-Term]
-1.5769e+18	FALSE	High	IsMasterProtein	A0A3Q7J365	3-hydroxyacyl-CoA dehydrogenase OS=Solanum lycopersicum OX=4081 GN=101252256 PE=3 SV=1	0	21.917	10	7	13	7	724	78.6	9.09	10.17	7	56.9	118.3	124.8	2.76403e+06	5.74162e+06	6.05578e+06	2.76403e+06	1.17761e+06	1.64629e+06	6	6	6	High	High	High	1
4.05351e+18	FALSE	High	IsMasterProtein	A0A3Q7EUQ8	Probable alanine--tRNA ligase, chloroplastic OS=Solanum lycopersicum OX=4081 GN=101251229 PE=3 SV=1	0	20.972	7	7	11	7	987	108.5	5.97	15.67	7	107	102.7	90.3	3.00498e+06	2.88601e+06	2.5366e+06	3.00498e+06	591922	689586	6	5	6	High	High	High	1
-5.30126e+18	FALSE	High	IsMasterProtein	A0A3Q7FWZ9	Uncharacterized protein OS=Solanum lycopersicum OX=4081 PE=3 SV=1	0	60.754	21	13	40	7	614	65.3	5.88	78.54	13	105.8	104.4	89.8	3.31259e+06	3.26934e+06	2.81073e+06	3.31259e+06	670542	764110	5	4	4	High	High	High	1
-3.45912e+18	FALSE	High	IsMasterProtein	A0A3Q7EFC3	Importin subunit alpha OS=Solanum lycopersicum OX=4081 GN=101257502 PE=3 SV=1	0	20.552	16	7	14	7	530	58.7	5.22	6.36	7	83	90.1	126.9	3.7233e+06	4.04423e+06	5.69102e+06	3.7233e+06	829472	1.54713e+06	6	6	6	High	High	High	1
1.96095e+18	FALSE	High	IsMasterProtein	K4B3H9	Glycine-rich RNA-binding protein OS=Solanum lycopersicum OX=4081 GN=RBP1 PE=2 SV=1	0	29.219	57	8	18	7	175	17.3	5.71	15.05	8	111.9	103.3	84.7	1.18426e+07	1.09321e+07	8.96659e+06	1.18426e+07	2.24218e+06	2.43761e+06	7	7	6	High	High	High	1	Oxidation [M67]; Met-loss+Acetyl [N-Term]
-3.49077e+18	FALSE	High	IsMasterProtein	A0A3Q7EGM6	Uncharacterized protein OS=Solanum lycopersicum OX=4081 PE=4 SV=1	0	23.207	20	7	11	7	346	38.1	7.03	14.16	7	135.5	46.2	118.2	4.84098e+06	1.6509e+06	4.22343e+06	4.84098e+06	338601	1.14816e+06	6	5	5	High	High	High	1	Carbamidomethyl [C148; C282]
-1.73043e+18	FALSE	High	IsMasterProtein	A0A3Q7F980	Fructose-bisphosphate aldolase OS=Solanum lycopersicum OX=4081 PE=3 SV=1	0	130.632	44	16	105	7	387	41.9	8	193.98	16	150.2	39	110.9	7.72222e+07	2.00358e+07	5.70247e+07	7.72222e+07	4.10935e+06	1.55024e+07	9	8	8	High	High	High	1	Carbamidomethyl [C73; C157; C334]; Oxidation [M66; M82; M126]
3.90119e+18	FALSE	High	IsMasterProtein	K4ATQ2	Uncharacterized protein OS=Solanum lycopersicum OX=4081 GN=101253011 PE=3 SV=1	0	25.487	37	7	20	7	197	23	10.24	20.55	7	164.3	78	57.7	1.88543e+07	8.94788e+06	6.61924e+06	1.88543e+07	1.83521e+06	1.79947e+06	7	5	4	High	High	High	1	Oxidation [M60; M149]; Met-loss [N-Term]
7.68924e+18	FALSE	High	IsMasterProtein	A0A3Q7JYX1	Uncharacterized protein OS=Solanum lycopersicum OX=4081 PE=3 SV=1	0	26.305	27	7	14	7	227	25	10.05	15.13	7	113.1	115.9	71	6.48235e+06	6.6431e+06	4.07184e+06	6.48235e+06	1.3625e+06	1.10695e+06	6	6	5	High	High	High	1
-8.98941e+16	FALSE	High	IsMasterProtein	A0A3Q7F604	Leucyl-tRNA synthetase OS=Solanum lycopersicum OX=4081 PE=3 SV=1	0	23.372	10	7	9	7	853	96.5	5.85	6.48	7	148.2	57.2	94.6	2541064	979854	1.62241e+06	2541064	200968	441059	6	3	4	High	Peak Found	Peak Found	1
3.8692e+18	FALSE	High	IsMasterProtein	A0A3Q7J6X7	Mg-protoporphyrin IX chelatase OS=Solanum lycopersicum OX=4081 GN=101255435 PE=3 SV=1	0	31.746	20	7	22	7	427	46.4	6.48	25.48	7	87.9	142.5	69.5	7.56301e+06	1.22608e+07	5.98036e+06	7.56301e+06	2.51469e+06	1.62579e+06	6	7	6	High	High	High	1	Oxidation [M288]
4.67243e+18	FALSE	High	IsMasterProtein	A0A3Q7GWC2	Aldo_ket_red domain-containing protein OS=Solanum lycopersicum OX=4081 PE=4 SV=1	0	32.481	29	7	18	7	300	34.1	7.42	32.46	7	109.3	66.9	123.7	1.27098e+07	7.7766e+06	1.43836e+07	1.27098e+07	1.59498e+06	3.91024e+06	6	5	5	High	High	High	1
-6.06417e+18	FALSE	High	IsMasterProtein	A0A3Q7FFY2	Photosystem II stability/assembly factor OS=Solanum lycopersicum OX=4081 PE=3 SV=1	0	30.868	22	7	16	7	387	42.2	6.71	16.88	7	105.8	141.4	52.8	5.34166e+06	7.13521e+06	2.66398e+06	5.34166e+06	1.46343e+06	724214	7	6	5	High	High	High	1
2.68004e+18	FALSE	High	IsMasterProtein	A0A3Q7ENB7	Uncharacterized protein OS=Solanum lycopersicum OX=4081 PE=4 SV=1	0	32.065	35	7	14	7	311	32.5	6.64	27.93	7	95.4	74.2	130.5	3.62973e+06	2.82369e+06	4.96628e+06	3.62973e+06	579140	1.35011e+06	5	4	5	High	High	High	1
-2.22049e+18	FALSE	High	IsMasterProtein	A0A3Q7F1W7	Uncharacterized protein OS=Solanum lycopersicum OX=4081 PE=3 SV=1	0	74.75	49	14	64	7	1200	136.6	10.27	91.36	14	156.2	53.7	90	4.91949e+07	1.69221e+07	2.83476e+07	4.91949e+07	3.47073e+06	7.70642e+06	7	5	5	High	High	High	1	Carbamidomethyl [C41; C275; C314; C509; C548; C743; C782; C977; C1016]; Oxidation [M66; M300; M359; M534; M593; M768; M827; M1002; M1061]
-7.02605e+18	FALSE	High	IsMasterProtein	A0A3Q7ESA9	S-methyl-5-thioribose kinase OS=Solanum lycopersicum OX=4081 GN=101249769 PE=3 SV=1	0	29.487	18	7	15	7	420	47.8	6.06	16.28	7	81.9	78.2	139.9	6.37381e+06	6.08653e+06	1.08879e+07	6.37381e+06	1.24835e+06	2.95993e+06	6	5	6	High	High	High	1	Met-loss+Acetyl [N-Term]
-2.21821e+18	FALSE	High	IsMasterProtein	O82691	Sucrose synthase OS=Solanum lycopersicum OX=4081 GN=sus3 PE=2 SV=1	0	22.549	9	7	15	7	805	92.5	6.37	13.6	7	29.7	176.6	93.7	1.14624e+06	6.82323e+06	3.62215e+06	1.14624e+06	1.39945e+06	984698	3	5	3	High	High	High	1
5.22001e+18	FALSE	High	IsMasterProtein	O49877	CYP1 OS=Solanum lycopersicum OX=4081 GN=C14 PE=2 SV=1	0	32.547	18	7	23	7	466	51.1	6.3	32.15	7	88.5	101.1	110.4	6.43543e+06	7.3484e+06	8.02096e+06	6.43543e+06	1.50716e+06	2.18054e+06	6	5	6	High	High	High	1	Carbamidomethyl [C234; C343]
8.94306e+18	FALSE	High	IsMasterProtein	A0A3Q7JE01	PKS_ER domain-containing protein OS=Solanum lycopersicum OX=4081 GN=101248372 PE=4 SV=1	0	38.5	24	7	21	7	343	38	7.01	25.43	7	32.2	127.1	140.7	2.58357e+07	1.01962e+08	1.12818e+08	2.58357e+07	2.09125e+07	3.06702e+07	6	5	6	High	High	High	1	Carbamidomethyl [C179]
-4.4225e+18	FALSE	High	IsMasterProtein	A0A3Q7GKR4	Beta-hexosaminidase OS=Solanum lycopersicum OX=4081 GN=100529104 PE=3 SV=1	0	22.311	13	7	14	7	552	62.6	6.1	9.4	7	87	88.1	124.9	3.42404e+06	3.46856e+06	4.91832e+06	3.42404e+06	711403	1.33707e+06	6	5	5	High	High	High	1	Carbamidomethyl [C172; C417]
8.97792e+18	FALSE	High	IsMasterProtein	A0A3Q7GWB4	Acyl-[acyl-carrier-protein] desaturase OS=Solanum lycopersicum OX=4081 GN=101246830 PE=3 SV=1	0	29.189	23	7	11	7	397	45.2	6.48	12.49	7	31	167.2	101.8	3.4462e+06	1.85969e+07	1.13195e+07	3.4462e+06	3.81423e+06	3.07725e+06	4	3	4	High	Peak Found	High	1	Carbamidomethyl [C256]; Oxidation [M211]
2.95035e+18	FALSE	High	IsMasterProtein	A0A3Q7HM51	Beta-ketoacyl-[acyl-carrier-protein] synthase I OS=Solanum lycopersicum OX=4081 GN=101264039 PE=3 SV=1	0	35.352	17	8	22	7	468	50	7.46	34.22	8	96.1	99.3	104.6	1.00052e+07	1.03375e+07	1.08911e+07	1.00052e+07	2.12022e+06	2.96081e+06	7	6	6	High	High	High	1	Carbamidomethyl [C130]
-6.58432e+17	FALSE	High	IsMasterProtein	A0A3Q7I1J2	PCI domain-containing protein OS=Solanum lycopersicum OX=4081 GN=101267619 PE=4 SV=1	0	36.752	22	7	21	7	386	44.3	6.18	22.46	7	105.4	97.9	96.8	7.87268e+06	7.3127e+06	7.22999e+06	7.87268e+06	1.49984e+06	1.96551e+06	7	5	6	High	High	High	1
2.90169e+18	FALSE	High	IsMasterProtein	A0A3Q7EN75	Uncharacterized protein OS=Solanum lycopersicum OX=4081 PE=3 SV=1	0	27.23	11	7	17	7	740	83.3	5.74	17.31	7	156.9	28.6	114.5	4.90947e+06	896306	3.58197e+06	4.90947e+06	183833	973776	5	2	3	High	Peak Found	High	1	Carbamidomethyl [C58; C318; C319; C342]
-6.51571e+18	FALSE	High	IsMasterProtein	A0A3Q7HYJ1	AAA domain-containing protein OS=Solanum lycopersicum OX=4081 GN=101267617 PE=3 SV=1	0	25.454	21	7	24	7	444	49.4	6.21	12.14	7	77.3	83.1	139.7	4.07189e+06	4.3786e+06	7.36206e+06	4.07189e+06	898052	2.00141e+06	5	5	5	High	High	High	1	Carbamidomethyl [C403]
-6.52872e+18	FALSE	High	IsMasterProtein	A0A3Q7HT73	Prolyl-tRNA synthetase OS=Solanum lycopersicum OX=4081 GN=101260238 PE=3 SV=1	0	32.069	17	7	24	7	515	58.5	6.68	22.8	7	100	108.7	91.3	6.35106e+06	6.90086e+06	5.79966e+06	6.35106e+06	1.41537e+06	1.57666e+06	7	5	5	High	High	High	1	Carbamidomethyl [C339]
2.44667e+18	FALSE	High	IsMasterProtein	A0A3Q7ERM4	PKS_AT domain-containing protein OS=Solanum lycopersicum OX=4081 PE=4 SV=1	0	26.765	19	7	16	7	413	44	7.21	25.64	7	115.1	41.6	143.4	5.05373e+06	1.8253e+06	6.29578e+06	5.05373e+06	374370	1.71154e+06	6	3	5	High	High	High	1
5.0684e+18	FALSE	High	IsMasterProtein	A0A3Q7JBP6	6-phosphogluconate dehydrogenase, decarboxylating OS=Solanum lycopersicum OX=4081 GN=101263001 PE=3 SV=1	0	42.176	25	10	44	7	496	54.4	5.8	55.27	10	124.3	59.9	115.8	1.11422e+07	5.36776e+06	1.03804e+07	1.11422e+07	1.10093e+06	2.82197e+06	6	4	6	High	High	High	1	Oxidation [M135]; Carbamidomethyl [C178]
8.94166e+18	FALSE	High	IsMasterProtein	A0A3Q7IKJ5	Inosine-5'-monophosphate dehydrogenase OS=Solanum lycopersicum OX=4081 GN=101266279 PE=3 SV=1	0	31.473	20	7	14	7	497	53	6.95	7.34	7	100.4	94.4	105.2	4.66644e+06	4.38917e+06	4.88966e+06	4.66644e+06	900220	1.32928e+06	5	5	4	High	High	High	1
-2.39098e+18	FALSE	High	IsMasterProtein	A0A3Q7IHG0	Uncharacterized protein OS=Solanum lycopersicum OX=4081 GN=101250846 PE=3 SV=1	0	114.618	47	16	95	7	312	33.3	6.68	173.28	16	119.7	55.1	125.1	2.19314e+07	1.00992e+07	2.29177e+07	2.19314e+07	2.07135e+06	6.23029e+06	7	5	7	High	High	High	1	Carbamidomethyl [C123; C200]
-6.58635e+18	FALSE	High	IsMasterProtein	A0A3Q7ELA6	Uncharacterized protein OS=Solanum lycopersicum OX=4081 PE=3 SV=1	0	43.282	26	7	30	7	354	37.2	6.34	37.42	7	43	111.8	145.2	9.07978e+06	2.35823e+07	3.06452e+07	9.07978e+06	4.83674e+06	8.33104e+06	5	7	7	High	High	High	1
-5.12928e+17	FALSE	High	IsMasterProtein	A0A3Q7JBV0	Polyadenylate-binding protein OS=Solanum lycopersicum OX=4081 GN=101261596 PE=3 SV=1	0	27.615	15	8	16	7	666	72.2	7.23	15.46	8	123.1	84.7	92.2	2.62315e+06	1.80429e+06	1.96296e+06	2.62315e+06	370061	533641	5	4	4	High	High	High	1
-2.57481e+18	FALSE	High	IsMasterProtein	A0A3Q7GQZ9	Phenylalanyl-tRNA synthetase OS=Solanum lycopersicum OX=4081 GN=101247618 PE=3 SV=1	0	19.517	25	7	10	7	342	39.8	5.8	3.94	7	118.7	96.3	85	3.8238e+06	3.10142e+06	2.73837e+06	3.8238e+06	636102	744439	7	6	4	High	High	High	1
-6.82219e+18	FALSE	High	IsMasterProtein	A0A3Q7FSD7	Geranylgeranyl reductase OS=Solanum lycopersicum OX=4081 GN=101262299 PE=3 SV=1	0	30.123	20	7	12	7	464	51.3	8.92	13.58	7	147.9	54.1	98	5.90034e+06	2.15637e+06	3.90827e+06	5.90034e+06	442272	1.06248e+06	6	4	5	High	High	High	1
2.58284e+18	FALSE	High	IsMasterProtein	A0A3Q7GEZ4	SET domain-containing protein OS=Solanum lycopersicum OX=4081 GN=101259632 PE=3 SV=1	0	33.579	18	7	11	7	488	55.5	5	20.45	7	112.8	69.2	118.1	4.81074e+06	2.94957e+06	5.03597e+06	4.81074e+06	604958	1.36905e+06	6	4	5	High	Peak Found	High	1	Carbamidomethyl [C397]
-4.287e+18	FALSE	High	IsMasterProtein	A0A3Q7GK31	Uncharacterized protein OS=Solanum lycopersicum OX=4081 GN=101246533 PE=3 SV=1	0	38.53	16	7	14	7	611	65.5	6.54	32	7	112.6	72.8	114.6	9.99434e+06	6.46289e+06	1.01716e+07	9.99434e+06	1.32554e+06	2.76521e+06	6	4	5	High	High	High	1	Oxidation [M139]; Carbamidomethyl [C145]
6.39074e+18	FALSE	High	IsMasterProtein	Q40131	Steroid 16alpha-hydroxylase OS=Solanum lycopersicum OX=4081 GN=544002 PE=2 SV=1	0	21.35	20	7	18	7	342	38.2	5.64	12.39	7	62.8	71	166.2	5.11594e+06	5.77677e+06	1.3528e+07	5.11594e+06	1.18482e+06	3.67766e+06	5	5	6	High	High	High	1
8.7854e+18	FALSE	High	IsMasterProtein	A0A3Q7J330	Pyruvate dehydrogenase E1 component subunit alpha OS=Solanum lycopersicum OX=4081 GN=101256355 PE=4 SV=1	0	20.354	19	7	14	7	440	48.7	7.3	9.91	7	148.5	62.9	88.6	6.93096e+06	2.93437e+06	4.132e+06	6.93096e+06	601840	1.1233e+06	7	5	5	High	High	High	1	Carbamidomethyl [C329]
2.896e+18	FALSE	High	IsMasterProtein	B5M9E4	Beta-glucosidase 01 OS=Solanum lycopersicum OX=4081 PE=2 SV=1	0	37.966	14	6	33	6	517	58.6	9.01	36	6	54.9	147.3	97.8	1.49231e+07	4.00244e+07	2.65721e+07	1.49231e+07	8.20902e+06	7.22374e+06	6	6	6	High	High	High	1
9.08152e+18	FALSE	High	IsMasterProtein	A0A3Q7ERM5	Uncharacterized protein OS=Solanum lycopersicum OX=4081 GN=101267273 PE=3 SV=1	0	45.52	22	13	25	6	681	72.9	5.91	19.24	13	107.7	74.1	118.2	2.79441e+06	1.92368e+06	3.0659e+06	2.79441e+06	394547	833479	5	4	5	High	Peak Found	High	1
7.65471e+18	FALSE	High	IsMasterProtein	A0A3Q7FW21	Uncharacterized protein OS=Solanum lycopersicum OX=4081 PE=3 SV=1	0	17.593	8	6	9	6	1131	126.2	7.78	7.3	6	82.8	101.9	115.3	1.21356e+06	1.49229e+06	1.6895e+06	1.21356e+06	306068	459299	2	2	2	High	High	High	1
-5.33328e+18	FALSE	High	IsMasterProtein	A0A3Q7IMC4	Coatomer subunit beta OS=Solanum lycopersicum OX=4081 PE=4 SV=1	0	18.421	7	6	8	6	948	105.6	5.99	5.63	6	108.7	104.7	86.5	3.1437e+06	3.02891e+06	2.50253e+06	3.1437e+06	621231	680324	4	3	3	High	High	Peak Found	1
-3.43143e+18	FALSE	High	IsMasterProtein	A0A3Q7ITY0	Uncharacterized protein OS=Solanum lycopersicum OX=4081 GN=101254260 PE=3 SV=1	0	13.499	17	6	7	6	375	42.6	6.64	1.63	6	140.8	40.1	119.1	2.13645e+06	608429	1.80809e+06	2.13645e+06	124789	491537	3	1	2	High	Peak Found	High	1	Carbamidomethyl [C256]
-4.02764e+18	FALSE	High	IsMasterProtein	Q40147	Glutamate-1-semialdehyde 2,1-aminomutase, chloroplastic OS=Solanum lycopersicum OX=4081 PE=2 SV=1	0	34.411	16	6	29	6	481	51.4	6.99	43.9	6	118.4	97.1	84.5	2.38139e+07	1.95211e+07	1.6996e+07	2.38139e+07	4.00378e+06	4.62045e+06	6	6	5	High	High	High	1
7.66622e+18	FALSE	High	IsMasterProtein	A0A3Q7ILV3	Thioredoxin-dependent peroxiredoxin OS=Solanum lycopersicum OX=4081 GN=101250263 PE=4 SV=1	0	86.944	39	7	46	6	267	29.4	6.37	117.51	7	107.4	81.1	111.5	6.78591e+07	5.11997e+07	7.04459e+07	6.78591e+07	1.05011e+07	1.9151e+07	6	4	6	High	High	High	1	Carbamidomethyl [C242]
-9.15158e+18	FALSE	High	IsMasterProtein	A0A3Q7IZG8	Ribosomal protein OS=Solanum lycopersicum OX=4081 GN=101258620 PE=3 SV=1	0	36.633	36	9	31	6	216	24.6	9.85	38.78	9	127.5	35.8	136.7	1.36634e+07	3.8372e+06	1.46503e+07	1.36634e+07	787011	3.98274e+06	6	3	5	High	High	High	1	Carbamidomethyl [C65]
-9.05911e+18	FALSE	High	IsMasterProtein	A0A3Q7EMP9	EF1_GNE domain-containing protein OS=Solanum lycopersicum OX=4081 PE=3 SV=1	0	28.621	35	8	12	6	241	26.1	4.68	18.11	8	194		106	5.48073e+06		2.99462e+06	5.48073e+06		814100	6		3	High	Not Found	High	1	Met-loss+Acetyl [N-Term]
-9.05886e+18	FALSE	High	IsMasterProtein	A0A3Q7HVI2	Lysine--tRNA ligase OS=Solanum lycopersicum OX=4081 PE=3 SV=1	0	20.985	11	6	17	6	627	70.9	6.2	13.03	6	96.1	100.6	103.3	4.66672e+06	4.88244e+06	5.01274e+06	4.66672e+06	1.00139e+06	1.36274e+06	5	5	5	High	High	High	1
-9.17643e+18	FALSE	High	IsMasterProtein	A0A3Q7IZR8	Uncharacterized protein OS=Solanum lycopersicum OX=4081 PE=3 SV=1	0	31.793	11	6	24	6	898	100.2	6.21	35.95	6	76.9	91.5	131.6	9.34822e+06	1.11226e+07	1.59867e+07	9.34822e+06	2.28126e+06	4.34605e+06	6	6	6	High	High	High	1
7.56127e+18	FALSE	High	IsMasterProtein	A0A3Q7GNB3	Proteasome subunit beta OS=Solanum lycopersicum OX=4081 GN=101250118 PE=3 SV=1	0	22.463	28	6	9	6	273	29.5	7.18	9.96	6	162.2	82.2	55.6	1.86475e+06	945556	639589	1.86475e+06	193934	173875	2	1	1	High	Peak Found	High	1	Oxidation [M78]
-9.012e+18	FALSE	High	IsMasterProtein	A0A3Q7F3X8	Eukaryotic translation initiation factor 3 subunit D OS=Solanum lycopersicum OX=4081 GN=101252350 PE=3 SV=1	0	27.45	14	6	12	6	577	65.5	5.62	9.65	6	112.5	107.2	80.2	4.47251e+06	4.26291e+06	3.18907e+06	4.47251e+06	874324	866962	5	4	3	High	High	High	1	Carbamidomethyl [C382]
-4.74908e+18	FALSE	High	IsMasterProtein	A0A3Q7HGG5	Obg-like ATPase 1 OS=Solanum lycopersicum OX=4081 GN=101259460 PE=3 SV=1	0	19.627	17	6	15	6	422	46.1	6.29	15.14	6	87.7	111.6	100.7	3.03823e+06	3.86437e+06	3.48994e+06	3.03823e+06	792584	948756	5	5	5	High	High	High	1
-8.15031e+18	FALSE	High	IsMasterProtein	Q42890	Glucan endo-1,3-beta-D-glucosidase OS=Solanum lycopersicum OX=4081 GN=tomQ`b PE=2 SV=1	0	36.268	27	6	15	6	343	37.8	9.66	20.74	6	96.4	64.6	139.1	7.77972e+06	5.21152e+06	1.12279e+07	7.77972e+06	1.06889e+06	3.05235e+06	5	4	5	High	Peak Found	High	1
8.59054e+18	FALSE	High	IsMasterProtein	A0A3Q7HZV3	Uncharacterized protein OS=Solanum lycopersicum OX=4081 GN=101247151 PE=3 SV=1	0	202.587	50	27	156	6	649	71.2	5.25	281.69	27	65.7	123	111.4	1.48609e+07	2.78294e+07	2.52076e+07	1.48609e+07	5.70782e+06	6.85279e+06	7	8	7	High	High	High	1	Oxidation [M64; M106; M126; M174; M243; M313; M555]; Carbamidomethyl [C20; C609]
-8.76631e+18	FALSE	High	IsMasterProtein	A0A3Q7HR44	Glycerol-3-phosphate acyltransferase, chloroplastic OS=Solanum lycopersicum OX=4081 GN=543901 PE=3 SV=1	0	23.915	18	6	12	6	470	51.6	6.55	17.41	6	166.5	19.6	113.8	5.55362e+06	653848	3.79628e+06	5.55362e+06	134105	1.03204e+06	6	2	5	High	Peak Found	High	1
-4.61697e+18	FALSE	High	IsMasterProtein	A0A3Q7GLM4	T-complex protein 1 subunit gamma OS=Solanum lycopersicum OX=4081 GN=101246428 PE=3 SV=1	0	22.261	12	6	12	6	557	60.7	5.94	7.81	6	111.3	91.9	96.8	3.00452e+06	2.48046e+06	2.61343e+06	3.00452e+06	508744	710473	6	4	5	High	Peak Found	High	1	Oxidation [M180]
8.16164e+16	FALSE	High	IsMasterProtein	A0A3Q7E9C5	Molybdopterin molybdenumtransferase OS=Solanum lycopersicum OX=4081 GN=101253012 PE=3 SV=1	0	23.373	12	6	8	6	670	70.7	6.64	7.4	6	49.2	132.5	118.3	4.1399e+06	1.11397e+07	9.94913e+06	4.1399e+06	2.28476e+06	2.70472e+06	4	3	3	High	Peak Found	High	1
-3.86737e+18	FALSE	High	IsMasterProtein	A0A3Q7EHA9	Citrate synthase OS=Solanum lycopersicum OX=4081 PE=3 SV=1	0	25.318	16	6	19	6	470	52.6	8.24	22.18	6	77.1	81	141.9	3.99822e+06	4.20216e+06	7.36274e+06	3.99822e+06	861865	2.00159e+06	4	4	4	High	High	High	1
-7.92519e+17	FALSE	High	IsMasterProtein	A0A3Q7GAX3	Uncharacterized protein OS=Solanum lycopersicum OX=4081 GN=778302 PE=3 SV=1	0	20.429	14	6	9	6	540	60	9.07	11.69	6	134.2	83.7	82.1	3.79853e+06	2.36739e+06	2.32303e+06	3.79853e+06	485553	631526	6	5	4	High	High	Peak Found	1
1.10508e+17	FALSE	High	IsMasterProtein	A0A3Q7JK86	Eukaryotic translation initiation factor 3 subunit I OS=Solanum lycopersicum OX=4081 GN=101262979 PE=3 SV=1	0	19.493	23	6	15	6	326	35.8	7.37	10.66	6	104.9	69.4	125.7	3.77844e+06	2.49897e+06	4.52452e+06	3.77844e+06	512540	1.23001e+06	6	5	6	High	High	High	1
2.54715e+17	FALSE	High	IsMasterProtein	A0A3Q7GYF2	Nucleoside diphosphate kinase OS=Solanum lycopersicum OX=4081 PE=3 SV=1	0	31.038	28	7	25	6	237	26.1	8.94	45.17	7	118.5	34.6	146.9	1.55334e+07	4.53666e+06	1.92651e+07	1.55334e+07	930471	5.23732e+06	6	5	6	High	High	High	1
-4.92105e+18	FALSE	High	IsMasterProtein	Q9XG54	12-oxophytodienoate reductase 1 OS=Solanum lycopersicum OX=4081 GN=OPR1 PE=1 SV=1	0	21.441	19	6	12	6	376	42.4	6.25	11.05	6	112.9	53.4	133.8	5.6414e+06	2.6667e+06	6.68653e+06	5.6414e+06	546940	1.81776e+06	5	3	5	High	Peak Found	High	1	Carbamidomethyl [C273]
-3.84321e+17	FALSE	High	IsMasterProtein	A0A3Q7FRB5	D-3-phosphoglycerate dehydrogenase OS=Solanum lycopersicum OX=4081 GN=101246616 PE=3 SV=1	0	23.579	12	7	21	6	600	63.3	7.46	23.94	7	93.1	118.9	88.1	5.00539e+06	6.39098e+06	4.7345e+06	5.00539e+06	1.31079e+06	1.2871e+06	6	6	6	High	High	High	1
2.80561e+17	FALSE	High	IsMasterProtein	A0A3Q7EYM6	Fructose-bisphosphate aldolase OS=Solanum lycopersicum OX=4081 GN=101249787 PE=3 SV=1	0	121.945	42	15	89	6	395	42.6	6.4	187.83	15	132.7	46.6	120.7	119709993	4.20706e+07	1.08898e+08	119709993	8.62869e+06	2.96044e+07	6	6	6	High	High	High	1	Carbamidomethyl [C76; C160; C342]; Oxidation [M69]
2.04261e+18	FALSE	High	IsMasterProtein	A0A3Q7IA38	Tr-type G domain-containing protein OS=Solanum lycopersicum OX=4081 GN=101254504 PE=3 SV=1	0	25.428	6	6	9	6	1010	107.9	6.92	13.08	6	196.1	31.5	72.4	4.51846e+06	725497	1.66697e+06	4.51846e+06	148800	453175	5	2	3	High	Peak Found	High	1
-8.44992e+18	FALSE	High	IsMasterProtein	A0A3Q7H7F3	Uncharacterized protein OS=Solanum lycopersicum OX=4081 PE=3 SV=1	0	80.957	51	16	39	6	322	34.2	5.96	64.26	16	62.8	169.7	67.6	6.9999e+06	1.8913e+07	7.53036e+06	6.9999e+06	3.87906e+06	2.04716e+06	5	5	5	High	High	High	1	Carbamidomethyl [C103; C126]
-1.09775e+18	FALSE	High	IsMasterProtein	A0A3Q7GLT1	Uncharacterized protein OS=Solanum lycopersicum OX=4081 GN=101246429 PE=3 SV=1	0	37.272	20	10	27	6	571	61.2	7.06	33.76	10	110.2	79.1	110.7	6.99794e+06	5.02276e+06	7.03445e+06	6.99794e+06	1.03017e+06	1.91235e+06	6	6	5	High	High	High	1
-7.3728e+17	FALSE	High	IsMasterProtein	A0A3Q7HNA6	Polyribonucleotide nucleotidyltransferase OS=Solanum lycopersicum OX=4081 PE=3 SV=1	0	20.515	7	6	13	6	943	103.6	6.02	12.83	6	118.8	133.8	47.5	3.29801e+06	3.71424e+06	1.31852e+06	3.29801e+06	761792	358445	6	5	4	High	High	High	1
-8.90023e+18	FALSE	High	IsMasterProtein	Q3C2L6	Sorbitol related enzyme OS=Solanum lycopersicum OX=4081 GN=LeSDH PE=2 SV=1	0	24.442	22	6	15	6	355	38.1	6.29	19.25	6	103.8	62.9	133.3	6.48352e+06	3.93115e+06	8.32657e+06	6.48352e+06	806280	2.26362e+06	5	4	4	High	High	High	1	Carbamidomethyl [C140]
-3.92838e+18	FALSE	High	IsMasterProtein	Q3SC82	30S ribosomal protein S15, chloroplastic OS=Solanum lycopersicum OX=4081 GN=ACI39 PE=2 SV=1	0	15.431	44	6	16	6	151	17	10.39	15.93	6	99.5	122.1	78.4	6.78585e+06	8.32752e+06	5.34359e+06	6.78585e+06	1.70798e+06	1.45268e+06	6	5	5	High	High	High	1	Carbamidomethyl [C38]
-8.95807e+18	FALSE	High	IsMasterProtein	A0A3Q7H9C9	Glycosyltransferase OS=Solanum lycopersicum OX=4081 GN=100736528 PE=3 SV=1	0	18.699	16	6	17	6	483	54.9	5.86	11.63	6	87.3	74.9	137.8	3.48154e+06	2.98558e+06	5.49666e+06	3.48154e+06	612344	1.49429e+06	5	4	4	High	High	High	1
8.05407e+18	FALSE	High	IsMasterProtein	A0A3Q7F7G5	Succinate dehydrogenase [ubiquinone] flavoprotein subunit, mitochondrial OS=Solanum lycopersicum OX=4081 GN=101256641 PE=3 SV=1	0	18.323	12	6	15	6	629	69.1	6.54	10.33	6	63.7	109.5	126.8	5.40348e+06	9.29337e+06	1.07541e+07	5.40348e+06	1.90607e+06	2.92355e+06	6	5	5	High	High	High	1	Carbamidomethyl [C72; C521]
-1.18231e+18	FALSE	High	IsMasterProtein	A0A3Q7FUS2	PPIase cyclophilin-type domain-containing protein OS=Solanum lycopersicum OX=4081 GN=101257251 PE=4 SV=1	0	20.092	23	6	14	6	317	34.6	8.56	14.72	6	53.7	144.6	101.6	1.63192e+06	4.39377e+06	3.08696e+06	1.63192e+06	901163	839204	3	4	4	High	High	High	1
3.78258e+18	FALSE	High	IsMasterProtein	A0A3Q7FXR7	Bet_v_1 domain-containing protein OS=Solanum lycopersicum OX=4081 GN=101266019 PE=4 SV=1	0	26.844	35	6	18	6	147	16.8	6.04	16.11	6	142.2	74.5	83.3	1.01113e+07	5.30085e+06	5.91995e+06	1.01113e+07	1.08721e+06	1.60937e+06	6	5	5	High	High	High	1	Oxidation [M133]
7.85887e+18	FALSE	High	IsMasterProtein	A0A3Q7ERA7	GTP cyclohydrolase II OS=Solanum lycopersicum OX=4081 GN=544238 PE=3 SV=1	0	18.407	12	6	9	6	552	59.7	6.54	6.18	6	145.1	57.6	97.4	2.60124e+06	1.03225e+06	1.74575e+06	2.60124e+06	211714	474590	6	2	4	High	Peak Found	High	1
-3.76293e+18	FALSE	High	IsMasterProtein	A0A3Q7GB69	Glyceraldehyde-3-phosphate dehydrogenase OS=Solanum lycopersicum OX=4081 GN=101264004 PE=3 SV=1	0	125.378	36	18	127	6	476	50.9	7.28	208.21	18	97.3	117.3	85.4	2.28481e+07	2.75596e+07	2.00671e+07	2.28481e+07	5.65249e+06	5.45534e+06	7	6	6	High	High	High	1	Oxidation [M160; M276; M287]
-4.38439e+18	FALSE	High	IsMasterProtein	A0A3Q7J0E0	OMPdecase OS=Solanum lycopersicum OX=4081 GN=101244927 PE=3 SV=1	0	31.481	17	6	8	6	477	51.6	6.74	13.29	6	175.6	46.6	77.8	4.30611e+06	1.14236e+06	1.90625e+06	4.30611e+06	234298	518224	5	2	2	High	Peak Found	High	1
-3.91953e+18	FALSE	High	IsMasterProtein	A0A3Q7G465	GFO_IDH_MocA domain-containing protein OS=Solanum lycopersicum OX=4081 GN=101260931 PE=4 SV=1	0	36.337	23	7	18	6	361	39.6	5.86	23.49	7	115.9	61.7	122.4	7.79772e+06	4.1541e+06	8.23764e+06	7.79772e+06	852006	2.23944e+06	6	5	6	High	High	High	1	Met-loss+Acetyl [N-Term]
2.37087e+18	FALSE	High	IsMasterProtein	D1MAF2	Exportin-1 OS=Solanum lycopersicum OX=4081 GN=Xpo1 PE=2 SV=1	0	15.797	6	6	13	6	1075	123.5	5.6	1.86	6	72.7	118.7	108.6	2.82377e+06	4.61022e+06	4.21849e+06	2.82377e+06	945558	1.14682e+06	4	4	4	High	High	High	1
5.03702e+17	FALSE	High	IsMasterProtein	A0A3Q7GQM4	Uncharacterized protein OS=Solanum lycopersicum OX=4081 GN=101248107 PE=4 SV=1	0	98.379	44	17	96	6	413	47	5.86	148.55	17	74.3	124.1	101.6	1.91427e+07	3.19581e+07	2.6164e+07	1.91427e+07	6.55462e+06	7.1128e+06	5	5	5	High	High	High	1	Met-loss+Acetyl [N-Term]; Oxidation [M339; M394]
1.59513e+18	FALSE	High	IsMasterProtein	A0A3Q7FCM3	Uncharacterized protein OS=Solanum lycopersicum OX=4081 GN=101264774 PE=3 SV=1	0	19.357	12	6	13	6	574	61.6	6.48	9.62	6	65.7	105.4	128.8	3.52053e+06	5.64631e+06	6.90099e+06	3.52053e+06	1.15806e+06	1.87607e+06	5	6	6	High	High	High	1
-7.26768e+18	FALSE	High	IsMasterProtein	A0A3Q7E9H1	5-methyltetrahydropteroyltriglutamate--homocysteine S-methyltransferase OS=Solanum lycopersicum OX=4081 PE=3 SV=1	0	59.372	20	15	45	6	830	92	7.17	43.94	15	66.2	122.9	110.9	4.1689e+06	7.74145e+06	6.98636e+06	4.1689e+06	1.58777e+06	1.89927e+06	6	6	6	High	High	High	1	Carbamidomethyl [C645]; Oxidation [M159; M161]
-2.04085e+18	FALSE	High	IsMasterProtein	A0A3Q7G4E2	Protein disulfide-isomerase OS=Solanum lycopersicum OX=4081 GN=101257163 PE=3 SV=1	0	18.724	12	6	10	6	563	63.1	4.77	7.62	6	75.9	110.3	113.8	1.78342e+06	2.59397e+06	2.67523e+06	1.78342e+06	532024	727274	5	4	4	High	High	High	1
-2.01085e+18	FALSE	High	IsMasterProtein	A0A3Q7FS41	Uncharacterized protein OS=Solanum lycopersicum OX=4081 GN=101249904 PE=4 SV=1	0	43.541	30	8	25	6	287	31	5.67	34.07	8	265.4	11	23.6	6.42243e+07	2.65734e+06	5.71923e+06	6.42243e+07	545021	1.5548e+06	6	3	5	High	High	High	1	Carbamidomethyl [C138]; Oxidation [M111]
-6.13937e+18	FALSE	High	IsMasterProtein	P38547	GTP-binding nuclear protein Ran2 OS=Solanum lycopersicum OX=4081 GN=RAN2 PE=2 SV=1	0	35.656	31	6	31	6	221	25.1	6.86	54.95	6	113.8	86.7	99.5	2.5047e+07	1.90919e+07	2.18972e+07	2.5047e+07	3.91576e+06	5.95286e+06	6	6	6	High	High	High	1	Carbamidomethyl [C66]; Met-loss+Acetyl [N-Term]
-3.41235e+18	FALSE	High	IsMasterProtein	A0A3Q7JAV3	Malic enzyme OS=Solanum lycopersicum OX=4081 GN=544164 PE=3 SV=1	0	30.232	19	10	25	6	640	70.2	6.32	28.75	10	140.6	52.5	106.9	3.75181e+06	1.40163e+06	2.85446e+06	3.75181e+06	287474	775998	6	3	5	High	Peak Found	High	1	Carbamidomethyl [C250]; Oxidation [M253]
9.51964e+17	FALSE	High	IsMasterProtein	A0A3Q7GEU9	Uncharacterized protein OS=Solanum lycopersicum OX=4081 GN=101267705 PE=3 SV=1	0	20.254	15	6	9	6	461	50.6	8.87	12.47	6	95.4	100.9	103.6	4.74025e+06	5.01533e+06	5.14968e+06	4.74025e+06	1.02865e+06	1.39997e+06	3	3	3	High	High	Peak Found	1	Carbamidomethyl [C121]
-2.86858e+18	FALSE	High	IsMasterProtein	A0A3Q7I245	EF1_GNE domain-containing protein OS=Solanum lycopersicum OX=4081 PE=3 SV=1	0	35.968	45	8	23	6	232	25.3	4.69	23.29	8	99.6	64.9	135.5	1.12902e+07	7.35648e+06	1.53519e+07	1.12902e+07	1.50882e+06	4.17349e+06	5	5	6	High	High	High	1	Met-loss+Acetyl [N-Term]
-3.03049e+18	FALSE	High	IsMasterProtein	Q5NE18	Formate dehydrogenase, mitochondrial OS=Solanum lycopersicum OX=4081 GN=fdh PE=2 SV=1	0	22.266	19	6	13	6	381	42.1	7.34	15.82	6	13.5	143.2	143.3	700014	7.42108e+06	7.42685e+06	700014	1.52207e+06	2.01902e+06	2	6	6	High	High	High	1
-3.04619e+18	FALSE	High	IsMasterProtein	A0A3Q7EU87	Uncharacterized protein OS=Solanum lycopersicum OX=4081 PE=3 SV=1	0	105.901	49	15	85	6	317	33.7	6.9	159.67	15	127.7	55.2	117	6.17017e+07	2.66723e+07	5.65388e+07	6.17017e+07	5.47049e+06	1.53703e+07	6	5	5	High	High	High	1	Carbamidomethyl [C137]
-3.05127e+18	FALSE	High	IsMasterProtein	P93841	4-diphosphocytidyl-2-C-methyl-D-erythritol kinase, chloroplastic/chromoplastic (Fragment) OS=Solanum lycopersicum OX=4081 GN=ISPE PE=1 SV=1	0	18.989	15	6	14	6	401	44.5	7.37	11.94	6	102.7	99.8	97.5	4.84445e+06	4.70647e+06	4.59769e+06	4.84445e+06	965298	1.2499e+06	5	4	5	High	High	High	1	Carbamidomethyl [C95]
-7.33803e+18	FALSE	High	IsMasterProtein	A0A3Q7GYB4	Tr-type G domain-containing protein OS=Solanum lycopersicum OX=4081 PE=3 SV=1	0	101.297	33	15	61	6	490	53.2	7.39	115.46	15	109.7	101.2	89.1	3.27441e+07	3.02242e+07	2.66182e+07	3.27441e+07	6.19899e+06	7.23627e+06	9	9	8	High	High	High	1	Carbamidomethyl [C191]; Oxidation [M240; M284; M352; M361; M437]
6.56692e+18	FALSE	High	IsMasterProtein	A0A3Q7G4W7	Inositol-3-phosphate synthase OS=Solanum lycopersicum OX=4081 GN=544226 PE=3 SV=1	0	72.63	29	14	64	6	510	56.4	5.55	91.4	14	64.8	67.9	167.3	1.17407e+07	1.22993e+07	3.03107e+07	1.17407e+07	2.52258e+06	8.24009e+06	7	7	7	High	High	High	1	Oxidation [M488]
-5.9834e+18	FALSE	High	IsMasterProtein	A0A3Q7FY87	Mg-protoporphyrin IX chelatase OS=Solanum lycopersicum OX=4081 GN=101248868 PE=3 SV=1	0	19.422	8	6	17	6	766	83.9	5.39	16.58	6	114.5	80.9	104.6	6.08366e+06	4.30228e+06	5.55906e+06	6.08366e+06	882399	1.51126e+06	6	5	6	High	High	High	1
-5.96747e+18	FALSE	High	IsMasterProtein	A0A3Q7IPG6	Uncharacterized protein OS=Solanum lycopersicum OX=4081 PE=3 SV=1	0	23.401	13	6	11	6	585	64.6	7.17	6.38	6	89.9	141.6	68.5	2.7174e+06	4.28043e+06	2.06942e+06	2.7174e+06	877917	562581	5	6	5	High	High	High	1	Carbamidomethyl [C377]
-6.04385e+18	FALSE	High	IsMasterProtein	Q941R1	Transaldolase OS=Solanum lycopersicum OX=4081 PE=2 SV=1	0	22.012	18	6	14	6	397	43.5	7.25	25.33	6	83	74.8	142.2	4.62019e+06	4.16356e+06	7.9137e+06	4.62019e+06	853947	2.15137e+06	6	5	5	High	High	High	1
-5.89774e+18	FALSE	High	IsMasterProtein	A0A3Q7ISK0	Uncharacterized protein OS=Solanum lycopersicum OX=4081 GN=101245790 PE=4 SV=1	0	42.316	26	7	20	6	290	31.4	4.78	31.67	7	114.8	109.9	75.2	8.99307e+06	8.60981e+06	5.88986e+06	8.99307e+06	1.76588e+06	1.60118e+06	6	6	5	High	High	High	1	Oxidation [M128; M148]; Carbamidomethyl [C158]
1.48227e+18	FALSE	High	IsMasterProtein	A0A3Q7FF30	3-isopropylmalate dehydratase OS=Solanum lycopersicum OX=4081 PE=4 SV=1	0	24.159	13	6	15	6	499	54.3	7.06	21.39	6	120.3	72.8	106.9	8.72807e+06	5.27978e+06	7.76032e+06	8.72807e+06	1.08289e+06	2.10968e+06	6	6	6	High	High	High	1	Carbamidomethyl [C351]
-2.0797e+18	FALSE	High	IsMasterProtein	A0A3Q7FUV3	UBP-type domain-containing protein OS=Solanum lycopersicum OX=4081 PE=4 SV=1	0	17.411	10	6	7	6	820	92.3	5.66	6.46	6	128.3	82	89.8	1.08018e+06	690357	755869	1.08018e+06	141592	205486	3	2	2	High	High	Peak Found	1
1.25955e+18	FALSE	High	IsMasterProtein	A0RZC9	Constitutive plastid-lipid associated protein OS=Solanum lycopersicum OX=4081 GN=CHRD PE=2 SV=1	0	25.087	36	6	14	6	187	19.8	8.54	18.34	6	100.5	82.5	117	4.64562e+06	3.81579e+06	5.41063e+06	4.64562e+06	782620	1.4709e+06	6	6	6	High	High	High	1
-6.78301e+18	FALSE	High	IsMasterProtein	K4B381	N-acetyl-glutamate semialdehyde dehydrogenase OS=Solanum lycopersicum OX=4081 GN=NAGPR PE=2 SV=1	0	18.439	19	6	14	6	403	44.2	7.8	7.99	6	77.6	126.9	95.5	4.45626e+06	7.29024e+06	5.48343e+06	4.45626e+06	1.49523e+06	1.4907e+06	5	4	4	High	High	High	1
-2.61575e+18	FALSE	High	IsMasterProtein	A0A3Q7H112	Peptidase_M24 domain-containing protein OS=Solanum lycopersicum OX=4081 PE=3 SV=1	0	52.17	32	11	38	6	402	44.6	7.08	51.53	11	114.3	79.3	106.4	1.03172e+07	7.16102e+06	9.6075e+06	1.03172e+07	1.46873e+06	2.61184e+06	5	5	5	High	High	High	1	Carbamidomethyl [C50; C192]
-6.58037e+18	FALSE	High	IsMasterProtein	A0A3Q7H4R7	40S ribosomal protein S8 OS=Solanum lycopersicum OX=4081 PE=3 SV=1	0	58.326	36	9	19	6	265	30.4	9.7	33.52	9	206.6	48.6	44.8	5.0341e+06	1.18419e+06	1.09139e+06	5.0341e+06	242879	296700	5	3	3	High	Peak Found	High	1
-2.63958e+18	FALSE	High	IsMasterProtein	A0A3Q7IBY7	Pribosyltran domain-containing protein OS=Solanum lycopersicum OX=4081 GN=101252123 PE=3 SV=1	0	29.369	29	7	12	6	322	36	7.56	18.61	7	105.3	87.1	107.6	5.23409e+06	4.33101e+06	5.34952e+06	5.23409e+06	888291	1.45429e+06	4	3	3	High	High	High	1	Carbamidomethyl [C294]
5.67349e+18	FALSE	High	IsMasterProtein	A0A3Q7HR46	Lactoylglutathione lyase OS=Solanum lycopersicum OX=4081 GN=101259466 PE=3 SV=1	0	31.94	22	6	12	6	360	39.9	5.25	25.91	6	95.6	28.4	176	6.05315e+06	1.79775e+06	1.11437e+07	6.05315e+06	368720	3.02947e+06	5	3	6	High	Peak Found	High	1	Oxidation [M356]
5.09635e+18	FALSE	High	IsMasterProtein	A0A3Q7J5P7	Tryptophan synthase OS=Solanum lycopersicum OX=4081 GN=101256529 PE=3 SV=1	0	22.818	16	6	6	6	468	50.9	6.87	9.33	6	136.3	81.5	82.2	2165682	1.29557e+06	1.30593e+06	2165682	265722	355024	4	2	2	High	Peak Found	Peak Found	1	Carbamidomethyl [C199]
-2.37063e+18	FALSE	High	IsMasterProtein	A0A3Q7GDK7	Uncharacterized protein OS=Solanum lycopersicum OX=4081 GN=101259540 PE=4 SV=1	0	23.814	12	6	18	6	587	65.4	5.07	17.05	6	56.4	148.7	94.9	1.99805e+06	5.27147e+06	3.36254e+06	1.99805e+06	1.08118e+06	914121	4	4	4	High	High	High	1
5.30951e+18	FALSE	High	IsMasterProtein	A0A3Q7HV38	Pyruvate dehydrogenase E1 component subunit beta OS=Solanum lycopersicum OX=4081 GN=101266731 PE=4 SV=1	0	27.071	20	6	18	6	367	39.6	6.58	22.75	6	101.5	67.9	130.6	1.07756e+07	7.2061e+06	1.38601e+07	1.07756e+07	1.47797e+06	3.76792e+06	5	5	5	High	High	High	1	Oxidation [M139]
-2.67735e+18	FALSE	High	IsMasterProtein	Q9LLT0	Beta-galactosidase OS=Solanum lycopersicum OX=4081 GN=TBG5 PE=2 SV=1	0	17.161	6	6	14	6	852	93.2	7.18	5.53	6	82.4	85.6	132	4.22501e+06	4.39063e+06	6.76578e+06	4.22501e+06	900520	1.83931e+06	6	6	6	High	High	High	1
5.84783e+18	FALSE	High	IsMasterProtein	A0A3Q7JC72	GFO_IDH_MocA domain-containing protein OS=Solanum lycopersicum OX=4081 GN=101255180 PE=4 SV=1	0	38.004	23	7	26	6	360	39.6	6.54	38.08	7	76.4	146.3	77.3	5.38916e+06	1.03221e+07	5.4546e+06	5.38916e+06	2.11706e+06	1.48286e+06	5	6	5	High	High	High	1	Carbamidomethyl [C13]
1.17962e+18	FALSE	High	IsMasterProtein	A0A3Q7GEE9	Glutaminyl-tRNA synthetase OS=Solanum lycopersicum OX=4081 GN=101251979 PE=3 SV=1	0	12.001	9	6	8	6	790	90.2	6.7	0	6	96.3	149.3	54.4	2.31849e+06	3.59485e+06	1.30922e+06	2.31849e+06	737306	355918	6	5	4	High	Peak Found	Peak Found	1
-2.73525e+18	FALSE	High	IsMasterProtein	A0A3Q7I5G1	PDZ_3 domain-containing protein OS=Solanum lycopersicum OX=4081 GN=101261957 PE=3 SV=1	0	20.567	11	6	8	6	621	67.6	6.06	3.67	6	95.6	139.9	64.5	964096	1.41127e+06	649982	964096	289452	176701	2	3	1	High	Peak Found	High	1	Carbamidomethyl [C202]
-2.76428e+18	FALSE	High	IsMasterProtein	A0A3Q7HG98	Uncharacterized protein OS=Solanum lycopersicum OX=4081 GN=101255814 PE=3 SV=1	0	41.104	30	6	33	6	229	25.8	7.72	72.59	6	101.6	86.3	112.1	1.75042e+07	1.48533e+07	1.93041e+07	1.75042e+07	3.04642e+06	5.24791e+06	6	6	5	High	High	High	1	Carbamidomethyl [C43]
1.19493e+18	FALSE	High	IsMasterProtein	A0A3Q7GS13	Pectinesterase OS=Solanum lycopersicum OX=4081 GN=101260941 PE=3 SV=1	0	25.732	14	7	16	6	564	62.5	8.85	12.56	7	47.6	145.3	107	1.62698e+06	4.96239e+06	3.65546e+06	1.62698e+06	1.01779e+06	993754	3	4	4	High	High	High	1	Carbamidomethyl [C446]
-5.88194e+18	FALSE	High	IsMasterProtein	O65004	Farnesyl pyrophosphate synthase OS=Solanum lycopersicum OX=4081 GN=FPS1 PE=2 SV=1	0	19.607	17	6	14	6	342	39.3	5.67	7.29	6	38.6	130.9	130.5	2.86117e+06	9.69495e+06	9.66919e+06	2.86117e+06	1.98844e+06	2.62861e+06	5	6	6	High	High	High	1	Oxidation [M116]
2.64574e+18	FALSE	High	IsMasterProtein	Q5NE17	Malate dehydrogenase [NADP], chloroplastic OS=Solanum lycopersicum OX=4081 GN=mdh PE=2 SV=1	0	78.084	38	14	51	6	442	48.4	6.65	74.93	14	117.8	69.3	113	2.66904e+07	1.56984e+07	2.56054e+07	2.66904e+07	3.21974e+06	6.96094e+06	5	4	5	High	High	High	1	Carbamidomethyl [C77; C82; C228; C235]
-7.40835e+18	FALSE	High	IsMasterProtein	A0A3Q7JQE3	EF1_GNE domain-containing protein OS=Solanum lycopersicum OX=4081 GN=101268350 PE=3 SV=1	0	35.248	39	7	20	6	227	24.5	4.77	30.1	7	109.2	78.2	112.5	9.08478e+06	6.50447e+06	9.35764e+06	9.08478e+06	1.33407e+06	2.54392e+06	6	5	5	High	High	High	1	Met-loss+Acetyl [N-Term]
-1.77188e+18	FALSE	High	IsMasterProtein	P93541	Glutamate dehydrogenase OS=Solanum lycopersicum OX=4081 GN=GDH1 PE=2 SV=1	0	27.754	20	6	14	6	412	44.8	7.17	21.71	6	87.3	64.8	148	5.70482e+06	4.23262e+06	9.66978e+06	5.70482e+06	868111	2.62877e+06	5	4	5	High	High	High	1
6.59582e+18	FALSE	High	IsMasterProtein	A0A3Q7GNM9	Inositol-3-phosphate synthase OS=Solanum lycopersicum OX=4081 GN=543809 PE=3 SV=1	0	68.322	29	14	67	6	510	56.5	5.66	92.75	14	52.4	111.2	136.4	8.94349e+06	1.8971e+07	2.32724e+07	8.94349e+06	3.89095e+06	6.32672e+06	5	5	5	High	High	High	1
-7.57735e+18	FALSE	High	IsMasterProtein	A0A3Q7F688	Phosphoserine aminotransferase OS=Solanum lycopersicum OX=4081 PE=3 SV=1	0	24.861	20	6	19	6	330	36.4	6.79	19.76	6	105	72.4	122.6	5.70172e+06	3.93108e+06	6.65585e+06	5.70172e+06	806267	1.80942e+06	5	4	4	High	High	High	1
-5.68666e+18	FALSE	High	IsMasterProtein	A0A3Q7EHA7	Protoporphyrinogen oxidase OS=Solanum lycopersicum OX=4081 PE=3 SV=1	0	31.999	18	6	12	6	451	49	8.66	23.86	6	197.2	16.8	86	3.37976e+06	287791	1.4742e+06	3.37976e+06	59026.1	400767	4	1	2	High	High	High	1
4.6597e+18	FALSE	High	IsMasterProtein	A0A3Q7GP23	ThiC-associated domain-containing protein OS=Solanum lycopersicum OX=4081 GN=101264726 PE=3 SV=1	0	31.553	14	6	12	6	651	72.6	6.49	15.81	6	131.2	97.8	71.1	3.895e+06	2.90271e+06	2.11009e+06	3.895e+06	595347	573638	6	5	3	High	High	High	1
-7.59604e+18	FALSE	High	IsMasterProtein	A0A3Q7GM93	Pectinesterase OS=Solanum lycopersicum OX=4081 PE=3 SV=1	0	22.866	6	6	13	6	1127	123.7	8.1	5.46	6	68.8	115.5	115.6	2.43227e+06	4.08103e+06	4.08563e+06	2.43227e+06	837020	1.1107e+06	5	5	5	High	High	High	1
6.84219e+18	FALSE	High	IsMasterProtein	Q9ZS45	Spermidine synthase OS=Solanum lycopersicum OX=4081 GN=SPDSYN PE=2 SV=1	0	31.732	24	6	18	6	342	37.7	4.88	20.31	6	83.5	94.5	121.9	8.37195e+06	9.47411e+06	1.22227e+07	8.37195e+06	1.94314e+06	3.32278e+06	5	4	4	High	High	High	1	Carbamidomethyl [C157]
-5.71804e+18	FALSE	High	IsMasterProtein	A0A3Q7FKX4	Glutamate synthase (NADH) OS=Solanum lycopersicum OX=4081 PE=3 SV=1	0	15.443	3	6	7	6	2210	241.9	6.77	3.35	6	128.6	131.5	39.9	1.56909e+06	1.60329e+06	486618	1.56909e+06	328835	132289	6	5	2	High	High	Peak Found	1
7.08771e+17	FALSE	High	IsMasterProtein	A0A3Q7G0X6	Sulfate adenylyltransferase OS=Solanum lycopersicum OX=4081 GN=101256557 PE=4 SV=1	0	30.576	15	6	15	6	467	52.2	7.42	16.54	6	157.6	88	54.4	5.60389e+06	3.13147e+06	1.9353e+06	5.60389e+06	642266	526121	6	4	3	High	High	High	1
6.89365e+18	FALSE	High	IsMasterProtein	A0A3Q7IZI6	Aldo_ket_red domain-containing protein OS=Solanum lycopersicum OX=4081 GN=101254562 PE=4 SV=1	0	19.498	18	6	20	6	398	44.4	8.62	24.44	6	127.8	75.8	96.4	8.09932e+06	4.80461e+06	6.10876e+06	8.09932e+06	985426	1.66069e+06	6	6	4	High	High	High	1	Oxidation [M344]
6.26552e+17	FALSE	High	IsMasterProtein	A0A3Q7HX95	Fructose-bisphosphate aldolase OS=Solanum lycopersicum OX=4081 GN=101266063 PE=3 SV=1	0	66.852	43	14	57	6	358	38.7	7.59	76.6	14	62.3	103.2	134.5	1.06132e+07	1.75937e+07	2.29192e+07	1.06132e+07	3.60846e+06	6.23068e+06	6	6	6	High	High	High	1	Carbamidomethyl [C208]
-1.58271e+18	FALSE	High	IsMasterProtein	A0A3Q7JF55	Selenoprotein O OS=Solanum lycopersicum OX=4081 GN=101245443 PE=3 SV=1	0	20.339	9	6	13	6	618	69.5	6.21	11.48	6	88.1	63.2	148.7	3.70152e+06	2.65468e+06	6.24561e+06	3.70152e+06	544476	1.6979e+06	6	4	6	High	High	High	1
4.51203e+18	FALSE	High	IsMasterProtein	A0A3Q7GQR0	W2 domain-containing protein OS=Solanum lycopersicum OX=4081 GN=101260819 PE=3 SV=1	0	15.182	13	6	8	6	411	47.2	5.53	0	6	122.4	44.5	133.1	1.7037e+06	619065	1.85219e+06	1.7037e+06	126970	503527	4	1	4	High	Peak Found	Peak Found	1	Carbamidomethyl [C349]
4.76051e+18	FALSE	High	IsMasterProtein	A0A3Q7GJA8	Uncharacterized protein OS=Solanum lycopersicum OX=4081 PE=3 SV=1	0	26.78	18	6	19	6	404	41.5	6.28	26.11	6	79.6	60.2	160.2	3.12027e+06	2.35807e+06	6.27615e+06	3.12027e+06	483641	1.7062e+06	4	3	4	High	High	High	1	Met-loss [N-Term]
-6.7165e+18	FALSE	High	IsMasterProtein	A0A3Q7FVL0	Uncharacterized protein OS=Solanum lycopersicum OX=4081 PE=3 SV=1	0	19.334	20	7	12	6	313	34.3	6.55	9.2	7	117	54.2	128.8	1.06451e+07	4.92788e+06	1.17212e+07	1.06451e+07	1.01071e+06	3.18647e+06	6	3	5	High	Peak Found	High	1	Carbamidomethyl [C168]
-1.474e+18	FALSE	High	IsMasterProtein	A0A3Q7F7L6	Uncharacterized protein OS=Solanum lycopersicum OX=4081 PE=3 SV=1	0	25.474	9	6	13	6	972	107	6.87	14.28	6	66	106.6	127.4	3.02245e+06	4.8784e+06	5.8305e+06	3.02245e+06	1.00056e+06	1.58505e+06	4	4	3	High	High	High	1	Carbamidomethyl [C256; C262]
4.36309e+18	FALSE	High	IsMasterProtein	A0A3Q7GBS3	Uncharacterized protein OS=Solanum lycopersicum OX=4081 GN=101260136 PE=3 SV=1	0	33.527	30	6	18	6	168	18.8	10.18	26.22	6	139.1	79.1	81.7	8.2674e+06	4.70209e+06	4.85626e+06	8.2674e+06	964399	1.3202e+06	6	5	6	High	High	High	1	Oxidation [M84]
-3.16979e+18	FALSE	High	IsMasterProtein	A0A3Q7HRB1	ATP-dependent Clp protease proteolytic subunit OS=Solanum lycopersicum OX=4081 GN=101267919 PE=3 SV=1	0	28.792	28	6	11	6	302	32.9	6.09	17.71	6	173.1	36.4	90.6	5.31571e+06	1.11657e+06	2.78223e+06	5.31571e+06	229008	756362	5	2	2	High	Peak Found	High	1	Oxidation [M91; M191; M269]
-7.84492e+18	FALSE	High	IsMasterProtein	A0A3Q7GHS2	Uncharacterized protein OS=Solanum lycopersicum OX=4081 GN=101257962 PE=3 SV=1	0	17.66	11	6	9	6	578	65.3	7.17	13.1	6	126.3	39.7	134	4.05428e+06	1.27277e+06	4.2993e+06	4.05428e+06	261047	1.16878e+06	5	3	5	High	Peak Found	High	1
-2.17745e+18	FALSE	High	IsMasterProtein	A0A3Q7JRL8	Aldedh domain-containing protein OS=Solanum lycopersicum OX=4081 GN=101247788 PE=3 SV=1	0	18.216	11	5	9	5	500	54.8	5.6	14.71	5	103.2	70.2	126.6	3.55756e+06	2.41991e+06	4.36227e+06	3.55756e+06	496324	1.1859e+06	4	3	4	High	High	High	1
-2.56247e+18	FALSE	High	IsMasterProtein	A0A3Q7HZQ4	V-type proton ATPase subunit H OS=Solanum lycopersicum OX=4081 PE=3 SV=1	0	15.077	11	5	21	5	473	53.7	7.37	11.81	5	72.6	151.5	75.9	3.04027e+06	6.34129e+06	3.17901e+06	3.04027e+06	1.3006e+06	864229	5	5	4	High	High	High	1
1.35177e+18	FALSE	High	IsMasterProtein	A0A3Q7FCR4	Polyadenylate-binding protein OS=Solanum lycopersicum OX=4081 GN=101258105 PE=3 SV=1	0	23.418	12	6	11	5	643	70.1	7.8	10.93	6	123.9	86.2	89.9	2.59939e+06	1.80705e+06	1.88495e+06	2.59939e+06	370627	512433	4	3	3	High	High	High	1
2.56844e+18	FALSE	High	IsMasterProtein	A0A3Q7GD09	Uncharacterized protein OS=Solanum lycopersicum OX=4081 GN=101247015 PE=3 SV=1	0	19.854	16	5	11	5	337	37.1	7.85	12.63	5	132.3	144.2	23.5	4.32823e+06	4.71794e+06	770577	4.32823e+06	967651	209485	5	5	2	High	High	High	1	Carbamidomethyl [C136]
-4.83455e+17	FALSE	High	IsMasterProtein	A0A3Q7FWL3	Aminotran_1_2 domain-containing protein OS=Solanum lycopersicum OX=4081 GN=101260925 PE=3 SV=1	0	13.449	10	5	11	5	414	46.3	6.47	7.71	5	57.2	104.5	138.3	2.29887e+06	4.19542e+06	5.55286e+06	2.29887e+06	860482	1.50957e+06	5	4	5	High	High	High	1
-4.01746e+18	FALSE	High	IsMasterProtein	A0A3Q7IFK3	Epimerase domain-containing protein OS=Solanum lycopersicum OX=4081 GN=101055557 PE=4 SV=1	0	12.427	14	5	7	5	388	43.7	5.82	1.75	5	95.9	82.7	121.4	2.36713e+06	2.04291e+06	2.99748e+06	2.36713e+06	419001	814878	4	3	3	High	Peak Found	Peak Found	1	Carbamidomethyl [C141]
-2.24901e+18	FALSE	High	IsMasterProtein	A0A3Q7HNB6	Uncharacterized protein OS=Solanum lycopersicum OX=4081 GN=101246947 PE=3 SV=1	0	19.459	11	5	9	5	587	64.7	5.5	9.65	5	150.7	48.6	100.7	3.20389e+06	1.03321e+06	2.14237e+06	3.20389e+06	211911	582412	5	3	3	High	Peak Found	High	1	Carbamidomethyl [C414]
5.35535e+17	FALSE	High	IsMasterProtein	A0A3Q7HXI0	Arginine biosynthesis bifunctional protein ArgJ, chloroplastic OS=Solanum lycopersicum OX=4081 PE=3 SV=1	0	20.359	18	5	8	5	472	49.4	6.14	12.24	5	79.6	43.1	177.3	1.24297e+06	672330	2.76757e+06	1.24297e+06	137895	752376	2	1	3	High	High	High	1	Carbamidomethyl [C157]
-2.62814e+18	FALSE	High	IsMasterProtein	Q9FEW9	12-oxophytodienoate reductase 3 OS=Solanum lycopersicum OX=4081 GN=OPR3 PE=1 SV=1	0	15.668	14	5	7	5	396	43.5	8.37	3.92	5	72.7	46.4	180.9	622068	397432	1.5484e+06	622068	81513.5	420940	2	2	2	High	Peak Found	High	1
2.4626e+18	FALSE	High	IsMasterProtein	A0A3Q7HD29	Aspartate aminotransferase OS=Solanum lycopersicum OX=4081 GN=101244094 PE=3 SV=1	0	19.234	13	5	13	5	425	47	7.93	13.55	5	107.2	58.3	134.4	3.34771e+06	1.82168e+06	4.19675e+06	3.34771e+06	373627	1.14091e+06	4	2	4	High	High	High	1	Carbamidomethyl [C132; C283; C288]
-4.85725e+17	FALSE	High	IsMasterProtein	A0A3Q7EU34	Aldo_ket_red domain-containing protein OS=Solanum lycopersicum OX=4081 GN=101248625 PE=4 SV=1	0	19.55	17	5	15	5	309	34.7	6.62	14.72	5	74.1	101.6	124.3	7.31011e+06	1.00199e+07	1.22567e+07	7.31011e+06	2.05508e+06	3.33203e+06	6	5	6	High	High	High	1	Met-loss+Acetyl [N-Term]; Oxidation [M11]
1.42527e+18	FALSE	High	IsMasterProtein	A0A3Q7IM38	Ribos_L4_asso_C domain-containing protein OS=Solanum lycopersicum OX=4081 PE=3 SV=1	0	137.523	42	16	88	5	409	45	10.37	152.6	16	140.3	49.8	109.9	1.04334e+07	3.70572e+06	8.17109e+06	1.04334e+07	760045	2.22135e+06	5	4	4	High	High	High	1	Carbamidomethyl [C104; C239]; Oxidation [M103; M293; M347; M389]
1.05774e+18	FALSE	High	IsMasterProtein	A0A3Q7IPK7	D-fructose-1,6-bisphosphate 1-phosphohydrolase OS=Solanum lycopersicum OX=4081 GN=101264273 PE=3 SV=1	0	31.047	16	5	14	5	409	44.9	5.47	16.6	5	104.7	56.5	138.8	7.57477e+06	4.08303e+06	1.00393e+07	7.57477e+06	837432	2.72923e+06	5	3	4	High	High	High	1	Carbamidomethyl [C324]
-1.64679e+18	FALSE	High	IsMasterProtein	A0A3Q7FWE8	Glyceraldehyde-3-phosphate dehydrogenase OS=Solanum lycopersicum OX=4081 GN=101266713 PE=3 SV=1	0	127.083	44	17	144	5	399	42.7	8.27	248.91	17	113.9	104	82.1	5.16484e+07	4.71854e+07	3.72233e+07	5.16484e+07	9.67775e+06	1.01193e+07	3	3	3	High	High	High	1	Oxidation [M239]
6.41942e+17	FALSE	High	IsMasterProtein	A0A3Q7I956	Uncharacterized protein OS=Solanum lycopersicum OX=4081 GN=101250927 PE=3 SV=1	0	45.769	23	12	32	5	579	61.5	5.63	30.24	12	100.6	86.7	112.7	1.95249e+06	1.68174e+06	2.18813e+06	1.95249e+06	344925	594854	4	3	3	High	High	High	1	Carbamidomethyl [C135]
1.35533e+18	FALSE	High	IsMasterProtein	A0A3Q7FGD6	Amylomaltase OS=Solanum lycopersicum OX=4081 PE=3 SV=1	0	11.171	9	5	5	5	751	87.3	5.77	2.09	5	111.9	107.8	80.4	1.179e+06	1.13589e+06	846880	1.179e+06	232972	230228	4	3	2	High	Peak Found	Peak Found	1
2.52898e+18	FALSE	High	IsMasterProtein	A0A3Q7FY79	6-phosphogluconate dehydrogenase, decarboxylating OS=Solanum lycopersicum OX=4081 PE=3 SV=1	0	31.863	34	9	21	5	341	37.1	4.96	11.88	9	83.4	41.3	175.3	2.43227e+06	1.20422e+06	5.11435e+06	2.43227e+06	246986	1.39036e+06	4	3	4	High	Peak Found	High	1	Carbamidomethyl [C173]
1.72316e+18	FALSE	High	IsMasterProtein	A0A3Q7ISV4	Ribosomal_L6e_N domain-containing protein OS=Solanum lycopersicum OX=4081 GN=101252946 PE=3 SV=1	0	20.688	25	6	15	5	229	25.4	10.15	20.05	6	154.1	81.8	64.1	4.91142e+06	2.60739e+06	2.04106e+06	4.91142e+06	534777	554872	5	2	2	High	High	High	1
1.01683e+18	FALSE	High	IsMasterProtein	A0A3Q7HEX8	NADPH-protochlorophyllide oxidoreductase OS=Solanum lycopersicum OX=4081 GN=543647 PE=3 SV=1	0	52.083	22	8	24	5	399	43.2	9.17	33.31	8	174.4	67.2	58.4	2.90246e+06	1.11884e+06	972417	2.90246e+06	229475	264356	3	2	2	High	Peak Found	High	1	Oxidation [M141]
-2.83328e+18	FALSE	High	IsMasterProtein	B1Q3F7	Succinic semialdehyde reductase isofom2 OS=Solanum lycopersicum OX=4081 GN=LeSSR2 PE=2 SV=1	0	25.971	20	5	11	5	363	38.3	8.19	24.37	5	76.5	37.4	186.1	2.56565e+06	1.25483e+06	6.23989e+06	2.56565e+06	257367	1.69634e+06	4	2	5	High	Peak Found	High	1	Carbamidomethyl [C74]
-3.1043e+18	FALSE	High	IsMasterProtein	A0A3Q7IGH0	Adenylyl cyclase-associated protein OS=Solanum lycopersicum OX=4081 GN=101267359 PE=3 SV=1	0	15.613	16	5	7	5	471	50.7	7.62	5.94	5	121.9	105.1	73	2.31601e+06	1.99591e+06	1.38596e+06	2.31601e+06	409362	376780	4	3	3	High	Peak Found	Peak Found	1
-3.13983e+18	FALSE	High	IsMasterProtein	A0A3Q7FTI8	Aminotran_1_2 domain-containing protein OS=Solanum lycopersicum OX=4081 PE=3 SV=1	0	16.412	15	5	12	5	405	44.8	5.59	11.13	5	112.6	97.2	90.2	2665073	2.29899e+06	2.13341e+06	2665073	471525	579979	5	3	3	High	High	High	1	Carbamidomethyl [C230]
9.20366e+17	FALSE	High	IsMasterProtein	A0A3Q7EJU7	Sec16_C domain-containing protein OS=Solanum lycopersicum OX=4081 GN=101261454 PE=3 SV=1	0	13.139	5	5	10	5	1124	121.5	5.33	4.43	5	90.3	76.4	133.3	3.77994e+06	3.19777e+06	5.57766e+06	3.77994e+06	655864	1.51631e+06	4	4	4	High	High	High	1	Carbamidomethyl [C579]
-9.843e+17	FALSE	High	IsMasterProtein	A0A3Q7IQR1	Uncharacterized protein OS=Solanum lycopersicum OX=4081 GN=101249696 PE=3 SV=1	0	24.682	13	5	10	5	461	52.2	5.33	15.43	5	138.9	56.6	104.6	2.918e+06	1.1882e+06	2.19679e+06	2.918e+06	243700	597208	5	2	4	High	Peak Found	High	1
2.88094e+17	FALSE	High	IsMasterProtein	A0A3Q7IAU4	(S)-2-hydroxy-acid oxidase OS=Solanum lycopersicum OX=4081 GN=100134875 PE=3 SV=1	0	71.268	37	12	93	5	371	40.7	8.98	133.17	12	162.8	50.4	86.8	2.64598e+07	8.19199e+06	1.4107e+07	2.64598e+07	1.68018e+06	3.83506e+06	5	4	5	High	High	High	1	Carbamidomethyl [C344]; Oxidation [M21; M339]
-3.69658e+18	FALSE	High	IsMasterProtein	A0A3Q7G5V9	KOW domain-containing protein OS=Solanum lycopersicum OX=4081 GN=101267290 PE=3 SV=1	0	14.954	26	5	10	5	146	16.7	10.81	8.68	5	110.8	112	77.2	4.12159e+06	4.16337e+06	2.8701e+06	4.12159e+06	853908	780249	5	5	5	High	High	Peak Found	1	Oxidation [M30]
-1.95758e+18	FALSE	High	IsMasterProtein	A0A3Q7G5E6	Cysteinyl-tRNA synthetase OS=Solanum lycopersicum OX=4081 GN=101256769 PE=3 SV=1	0	15.929	9	5	9	5	569	64.5	7.55	2.25	5	121.1	89.9	88.9	2.98687e+06	2.21786e+06	2.19296e+06	2.98687e+06	454884	596166	5	5	5	High	Peak Found	High	1
-1.8576e+18	FALSE	High	IsMasterProtein	A0A3Q7GDE7	Uncharacterized protein OS=Solanum lycopersicum OX=4081 PE=3 SV=1	0	14.38	28	5	5	5	268	29.5	9.07	1.9	5	300			540553			540553			1			High	Not Found	Not Found	1
-1.17364e+18	FALSE	High	IsMasterProtein	A0A3Q7H1P7	Beta-glucosidase OS=Solanum lycopersicum OX=4081 GN=101260057 PE=3 SV=1	0	22.06	9	5	13	5	598	65.5	5.26	9.53	5	76.9	85.5	137.6	2.88216e+06	3.20169e+06	5.15297e+06	2.88216e+06	656667	1.40086e+06	4	4	4	High	High	High	1
-3.57656e+18	FALSE	High	IsMasterProtein	A0A3Q7HRC2	Uncharacterized protein OS=Solanum lycopersicum OX=4081 GN=101262737 PE=4 SV=1	0	17.849	13	5	14	5	371	40.7	6.65	15.08	5	121.4	92.4	86.2	8.41763e+06	6.4063e+06	5.97364e+06	8.41763e+06	1.31393e+06	1.62396e+06	6	5	4	High	High	High	1	Oxidation [M335]
8.78132e+17	FALSE	High	IsMasterProtein	A0A3Q7HD15	Glucose-6-phosphate 1-dehydrogenase OS=Solanum lycopersicum OX=4081 PE=3 SV=1	0	14.864	9	5	8	5	540	61.7	6.76	5.79	5	132.2	121.7	46.1	2.08739e+06	1.92132e+06	727272	2.08739e+06	394064	197712	3	3	2	High	High	Peak Found	1
-3.86983e+16	FALSE	High	IsMasterProtein	A0A3Q7FKZ2	PAP_fibrillin domain-containing protein OS=Solanum lycopersicum OX=4081 GN=101263678 PE=4 SV=1	0	14.122	18	5	8	5	295	32.6	7.65	7.57	5	103.9	93.8	102.2	2.43436e+06	2.19813e+06	2.39464e+06	2.43436e+06	450836	650994	4	3	3	High	High	Peak Found	1	Carbamidomethyl [C95]
8.29478e+17	FALSE	High	IsMasterProtein	A0A3Q7ISE3	Uncharacterized protein OS=Solanum lycopersicum OX=4081 PE=3 SV=1	0	17.708	19	6	20	5	288	32.3	8.54	22.94	6	77.9	111.1	111	3.60895e+06	5.14591e+06	5.14402e+06	3.60895e+06	1.05543e+06	1.39842e+06	5	4	4	High	High	High	1	Carbamidomethyl [C76]
3.12611e+17	FALSE	High	IsMasterProtein	A0A3Q7G7H8	14_3_3 domain-containing protein OS=Solanum lycopersicum OX=4081 PE=3 SV=1	0	49.894	33	8	44	5	268	30.4	5.48	55.31	8	75.2	104.7	120.1	6.08385e+06	8.46467e+06	9.71549e+06	6.08385e+06	1.73611e+06	2.6412e+06	5	5	5	High	High	High	1	Oxidation [M14]
8.15714e+17	FALSE	High	IsMasterProtein	A0A3Q7GRY3	Uncharacterized protein OS=Solanum lycopersicum OX=4081 GN=101247532 PE=3 SV=1	0	27.292	21	5	16	5	280	30.5	10.55	26.29	5	150.3	88.1	61.6	9.84249e+06	5.7672e+06	4.03258e+06	9.84249e+06	1.18285e+06	1.09628e+06	5	5	4	High	High	High	1
1.57154e+18	FALSE	High	IsMasterProtein	A0A3Q7EPA9	Seryl-tRNA synthetase OS=Solanum lycopersicum OX=4081 PE=4 SV=1	0	27.072	5	5	7	5	1623	179.5	5.05	15.26	5	127.7	27.6	144.7	3.25346e+06	703606	3.68747e+06	3.25346e+06	144310	1002456	5	2	4	High	Peak Found	High	1	Carbamidomethyl [C1535; C1538]; Oxidation [M1147]
1.52729e+18	FALSE	High	IsMasterProtein	A0A3Q7JDD9	Uncharacterized protein OS=Solanum lycopersicum OX=4081 GN=101250874 PE=3 SV=1	0	19.395	23	5	17	5	162	18.2	9.58	28.75	5	101.4	90.9	107.6	1.16389e+07	1.04308e+07	1.23512e+07	1.16389e+07	2.13935e+06	3.35773e+06	5	5	5	High	High	High	1
-9.01596e+17	FALSE	High	IsMasterProtein	Q9SDZ6	Phospholipase D (Fragment) OS=Solanum lycopersicum OX=4081 GN=543819 PE=2 SV=1	0	13.718	7	5	9	5	809	92.1	5.64	2.05	5	81.6	123.1	95.3	3646870	5.50315e+06	4.25758e+06	3646870	1.1287e+06	1.15744e+06	4	4	4	High	High	High	1
-3.85909e+18	FALSE	High	IsMasterProtein	A0A3Q7FZG5	UDP-glucuronate decarboxylase OS=Solanum lycopersicum OX=4081 GN=101263507 PE=3 SV=1	0	41.807	27	7	28	5	343	38.5	6.89	47.49	7	145.8	43	111.2	1.36832e+07	4.0306e+06	1.04375e+07	1.36832e+07	826677	2.83748e+06	5	4	5	High	High	High	1
-2.57958e+17	FALSE	High	IsMasterProtein	A0A3Q7I6A1	Proteasome subunit beta OS=Solanum lycopersicum OX=4081 GN=101249580 PE=3 SV=1	0	11.537	25	5	10	5	204	22.6	7.03	9.57	5	96.6	79.6	123.8	5.28074e+06	4.34813e+06	6.76681e+06	5.28074e+06	891802	1.83959e+06	4	3	4	High	High	High	1
-3.16193e+17	FALSE	High	IsMasterProtein	A0A3Q7H3B4	Xylose isomerase OS=Solanum lycopersicum OX=4081 PE=3 SV=1	0	16.048	12	5	8	5	488	54.4	5.66	7.49	5	96.8	95.6	107.6	1.48686e+06	1.46783e+06	1.65225e+06	1.48686e+06	301052	449172	3	3	2	High	Peak Found	High	1
-1.99796e+18	FALSE	High	IsMasterProtein	A0A3Q7GX85	PEROXIDASE_4 domain-containing protein OS=Solanum lycopersicum OX=4081 PE=3 SV=1	0	22.935	19	5	13	5	345	37.8	8.34	11.7	5	88.6	113.7	97.8	3.92228e+06	5.03199e+06	4.328e+06	3.92228e+06	1.03206e+06	1.17659e+06	4	4	3	High	High	High	1
2.39021e+18	FALSE	High	IsMasterProtein	A0A3Q7GZ83	60S ribosomal protein L27 OS=Solanum lycopersicum OX=4081 GN=101251893 PE=3 SV=1	0	24.889	36	6	18	5	135	15.6	10.45	17.34	6	162.6	57.1	80.3	8.32655e+06	2.92557e+06	4.11443e+06	8.32655e+06	600036	1.11853e+06	4	3	4	High	High	High	1	Carbamidomethyl [C41]
-8.52036e+17	FALSE	High	IsMasterProtein	A0A3Q7HUQ3	Glyceraldehyde-3-phosphate dehydrogenase OS=Solanum lycopersicum OX=4081 GN=101255800 PE=3 SV=1	0	57.349	36	11	45	5	337	36.7	7.47	64.29	11	100.2	113	86.8	1.82502e+07	2.05777e+07	1.58073e+07	1.82502e+07	4.22049e+06	4.29728e+06	5	5	4	High	High	High	1	Oxidation [M132; M177; M320]
-8.09809e+17	FALSE	High	IsMasterProtein	A0A3Q7H8S0	Thioredoxin-dependent peroxiredoxin OS=Solanum lycopersicum OX=4081 GN=101243905 PE=4 SV=1	0	32.043	32	5	14	5	213	23.5	9.42	25.06	5	76.3	114.2	109.5	5.35399e+06	8.01345e+06	7.68871e+06	5.35399e+06	1.64356e+06	2.09021e+06	5	5	5	High	High	High	1	Carbamidomethyl [C155]
1.50167e+18	FALSE	High	IsMasterProtein	A0A3Q7F639	Pyrophosphate--fructose 6-phosphate 1-phosphotransferase subunit beta OS=Solanum lycopersicum OX=4081 GN=101243849 PE=3 SV=1	0	16.525	12	5	10	5	569	61.7	6.43	15.22	5	54.2	42.8	203	4184441	3.31033e+06	1.56871e+07	4184441	678949	4.2646e+06	5	2	4	High	High	High	1
3.11712e+17	FALSE	High	IsMasterProtein	A0A3Q7GDJ7	Dihydrolipoamide acetyltransferase component of pyruvate dehydrogenase complex OS=Solanum lycopersicum OX=4081 GN=101257857 PE=3 SV=1	0	19.621	12	6	11	5	459	48.2	8.32	7.66	6	139.6	74.4	86	4.29676e+06	2.28832e+06	2.64557e+06	4.29676e+06	469335	719212	4	3	3	High	High	High	1	Oxidation [M288]
-7.39539e+17	FALSE	High	IsMasterProtein	A0A3Q7HK40	Uncharacterized protein OS=Solanum lycopersicum OX=4081 GN=101256609 PE=4 SV=1	0	18.985	13	5	5	5	485	53.6	6.18	7.32	5	143.6	77.3	79.1	2.42785e+06	1.30625e+06	1.3363e+06	2.42785e+06	267912	363279	4	3	3	High	High	Peak Found	1
-3.80839e+18	FALSE	High	IsMasterProtein	A0A3Q7JD34	Ornithine carbamoyltransferase OS=Solanum lycopersicum OX=4081 GN=101246902 PE=3 SV=1	0	25.024	16	5	19	5	379	41.8	7.33	27.06	5	105.1	58.1	136.8	11550477	6.38032e+06	1.50376e+07	11550477	1308605	4.08805e+06	5	5	5	High	High	High	1
4.812e+17	FALSE	High	IsMasterProtein	Q672Q2	Chloroplast-specific ribosomal protein OS=Solanum lycopersicum OX=4081 GN=544268 PE=2 SV=1	0	17.932	18	5	11	5	311	34.8	6.28	9.04	5	105.1	105.2	89.7	7.39115e+06	7.40025e+06	6.31224e+06	7.39115e+06	1.51779e+06	1.71601e+06	5	5	5	High	High	High	1	Carbamidomethyl [C142]
-5.45486e+17	FALSE	High	IsMasterProtein	Q6X1D0	Superoxide dismutase OS=Solanum lycopersicum OX=4081 GN=FESOD PE=2 SV=1	0	15.425	18	5	10	5	249	27.9	7.06	4.07	5	106	88.7	105.3	4.60276e+06	3.85241e+06	4.5708e+06	4.60276e+06	790131	1.24259e+06	5	4	4	High	Peak Found	High	1
-6.14846e+18	FALSE	High	IsMasterProtein	A0A3Q7HLD0	PKS_ER domain-containing protein OS=Solanum lycopersicum OX=4081 GN=101250123 PE=3 SV=1	0	18.672	18	5	6	5	384	41.2	8.7	2.8	5	93	78.7	128.3	1.08475e+06	918038	1.49617e+06	1.08475e+06	188290	406740	3	3	3	High	Peak Found	High	1	Carbamidomethyl [C284]
-5.15977e+18	FALSE	High	IsMasterProtein	A0A3Q7FRC7	Elongation factor Tu OS=Solanum lycopersicum OX=4081 GN=101245244 PE=3 SV=1	0	79.017	31	14	52	5	477	51.8	6.55	107.66	14	120.3	81.3	98.4	2.13674e+07	1.44487e+07	1.74738e+07	2.13674e+07	2.96344e+06	4.75034e+06	4	4	4	High	High	High	1	Carbamidomethyl [C150]; Oxidation [M199; M348]
-7.38077e+18	FALSE	High	IsMasterProtein	A0A3Q7HA43	HATPase_c domain-containing protein OS=Solanum lycopersicum OX=4081 GN=101254814 PE=3 SV=1	0	25.152	11	8	24	5	794	90.4	5.35	24.86	8	115.5	103.7	80.8	5.29899e+06	4.76075e+06	3.70939e+06	5.29899e+06	976432	1.00841e+06	3	2	3	High	High	High	1	Carbamidomethyl [C657]
3.81216e+18	FALSE	High	IsMasterProtein	A0A3Q7E8X9	Phenylalanyl-tRNA synthetase beta subunit OS=Solanum lycopersicum OX=4081 PE=3 SV=1	0	19.711	9	5	10	5	619	69.1	5.57	14.13	5	89.3	78	132.7	2.29577e+06	2.00584e+06	3.41348e+06	2.29577e+06	411398	927970	5	4	5	High	High	High	1	Carbamidomethyl [C168; C300]
-5.07345e+18	FALSE	High	IsMasterProtein	A0A3Q7J1A3	Histone H4 OS=Solanum lycopersicum OX=4081 GN=101256351 PE=3 SV=1	0	22.012	50	5	12	5	103	11.4	11.47	11.47	5	16.2	233.9	49.8	1.48274e+06	2.13552e+07	4.54794e+06	1.48274e+06	4.37996e+06	1.23638e+06	3	6	4	High	High	High	1	Oxidation [M85]
3.71626e+18	FALSE	High	IsMasterProtein	A0A3Q7HAD2	SET domain-containing protein OS=Solanum lycopersicum OX=4081 PE=4 SV=1	0	15.03	18	5	6	5	299	34.4	8.41	8.51	5	154	52.5	93.5	2.548e+06	869015	1.54601e+06	2.548e+06	178235	420290	5	3	4	High	Peak Found	Peak Found	1
-6.12594e+18	FALSE	High	IsMasterProtein	A0A3Q7JMX3	LRRNT_2 domain-containing protein OS=Solanum lycopersicum OX=4081 PE=4 SV=1	0	18.005	13	5	22	5	364	39.9	8.31	16.84	5	99.3	77	123.7	5.02759e+06	3.8958e+06	6.2597e+06	5.02759e+06	799031	1.70173e+06	5	5	5	High	High	High	1
4.97811e+18	FALSE	High	IsMasterProtein	A0A3Q7EM80	Uncharacterized protein OS=Solanum lycopersicum OX=4081 GN=101264862 PE=4 SV=1	0	11.276	14	5	10	5	316	36.4	6.64	9.95	5	42.2	145.6	112.2	1.59631e+06	5.50271e+06	4.24177e+06	1.59631e+06	1.12861e+06	1.15315e+06	4	5	5	High	High	High	1
7.71407e+18	FALSE	High	IsMasterProtein	A0A3Q7FC02	Glucose-6-phosphate 1-dehydrogenase OS=Solanum lycopersicum OX=4081 PE=3 SV=1	0	17.773	11	5	15	5	524	60	6.71	14.4	5	60.1	118.7	121.2	2.07799e+06	4.10079e+06	4.18738e+06	2.07799e+06	841074	1.13836e+06	4	4	3	High	High	High	1
-8.27734e+18	FALSE	High	IsMasterProtein	A0A3Q7ENE0	Ribose-5-phosphate isomerase OS=Solanum lycopersicum OX=4081 GN=101264255 PE=3 SV=1	0	47.834	28	5	18	5	293	31.1	6.42	36.06	5	130.3	37.3	132.4	1.64236e+07	4.70311e+06	1.66856e+07	1.64236e+07	964609	4.53607e+06	5	3	4	High	High	High	1	Oxidation [M81]
-6.13333e+18	FALSE	High	IsMasterProtein	A0A3Q7FD04	Branched-chain-amino-acid aminotransferase OS=Solanum lycopersicum OX=4081 PE=3 SV=1	0	11.987	14	5	8	5	417	45	6.73	9.48	5	145.3	67.1	87.6	3.63362e+06	1.67723e+06	2.19161e+06	3.63362e+06	344000	595800	4	3	3	High	Peak Found	High	1	Oxidation [M251]; Carbamidomethyl [C303]
3.54959e+18	FALSE	High	IsMasterProtein	K4CUW3	Uncharacterized protein OS=Solanum lycopersicum OX=4081 GN=543752 PE=3 SV=1	0	20.028	39	5	30	5	140	15	10.48	32.62	5	195.8	26.7	77.5	2.64272e+07	3.60346e+06	1.0451e+07	2.64272e+07	739070	2.84116e+06	5	3	4	High	High	High	1	Carbamidomethyl [C28; C125]
-8.30639e+18	FALSE	High	IsMasterProtein	A0A3Q7ERV5	AA_TRNA_LIGASE_II domain-containing protein OS=Solanum lycopersicum OX=4081 GN=101259000 PE=3 SV=1	0	17.334	11	5	7	5	669	75.1	6.42	6.11	5	111.7	80.2	108.1	1.62548e+06	1.16775e+06	1.57332e+06	1.62548e+06	239506	427714	4	2	3	High	Peak Found	High	1
6.84997e+18	FALSE	High	IsMasterProtein	A0A3Q7GHV9	Phosphomannomutase OS=Solanum lycopersicum OX=4081 GN=778245 PE=3 SV=1	0	24.757	23	5	14	5	252	28.6	6.32	19.92	5	126.8	27.1	146.1	5.01194e+06	1.07037e+06	5.77182e+06	5.01194e+06	219534	1.5691e+06	5	4	5	High	Peak Found	High	1	Oxidation [M127]
8.12265e+18	FALSE	High	IsMasterProtein	A0A3Q7HTP1	NAD(P)-bd_dom domain-containing protein OS=Solanum lycopersicum OX=4081 GN=101260462 PE=4 SV=1	0	22.637	24	5	9	5	308	32.9	6.11	12.64	5	121.6	60.3	118.1	1.82158e+06	903250	1.76934e+06	1.82158e+06	185257	481003	3	2	3	High	Peak Found	High	1	Carbamidomethyl [C92]
7.76891e+18	FALSE	High	IsMasterProtein	A0A3Q7EUN5	Glutamyl-tRNA synthetase OS=Solanum lycopersicum OX=4081 PE=3 SV=1	0	20.993	11	5	8	5	694	77.5	6.89	5.81	5	149.5	32.1	118.4	6.10656e+06	1.31258e+06	4.8373e+06	6.10656e+06	269211	1.31504e+06	5	2	3	High	Peak Found	High	1
6.70087e+18	FALSE	High	IsMasterProtein	A0A3Q7FS97	Lactoylglutathione lyase OS=Solanum lycopersicum OX=4081 PE=3 SV=1	0	31.19	29	6	19	5	293	32.8	6.28	29.31	6	113.9	77.8	108.4	8.22888e+06	5.61937e+06	7.83046e+06	8.22888e+06	1.15253e+06	2.12875e+06	4	3	3	High	High	High	1
-5.22084e+18	FALSE	High	IsMasterProtein	A0A3Q7F4W8	Pectinesterase OS=Solanum lycopersicum OX=4081 PE=3 SV=1	0	20.641	13	5	13	5	1068	115.7	8.62	21.15	5	185.8	31.4	82.9	6.89792e+06	1.16412e+06	3.07643e+06	6.89792e+06	238761	836342	4	2	4	High	High	High	1	Oxidation [M358; M887; M1244]
4.01712e+18	FALSE	High	IsMasterProtein	A0A3Q7EUY8	NmrA domain-containing protein OS=Solanum lycopersicum OX=4081 GN=101252442 PE=4 SV=1	0	18.461	13	5	18	5	386	42.4	8.22	16.13	5	126.5	65.2	108.3	4.81855e+06	2.48419e+06	4.12565e+06	4.81855e+06	509508	1.12158e+06	5	4	4	High	High	High	1
6.93762e+18	FALSE	High	IsMasterProtein	A0A3Q7GR78	Uroporphyrinogen decarboxylase OS=Solanum lycopersicum OX=4081 GN=101250511 PE=3 SV=1	0	22.311	15	5	8	5	388	42.7	8.19	12.91	5	229	23.9	47.1	5.60328e+06	583558	1.15216e+06	5.60328e+06	119688	313219	4	1	2	High	Peak Found	Peak Found	1
-5.65501e+18	FALSE	High	IsMasterProtein	A0A3Q7G720	D-fructose-1,6-bisphosphate 1-phosphohydrolase OS=Solanum lycopersicum OX=4081 PE=3 SV=1	0	69.448	36	13	40	5	359	39	5.57	63.37	13	158.7	25.2	116.2	1.66002e+07	2.63415e+06	1.21533e+07	1.66002e+07	540265	3.30393e+06	4	2	4	High	High	High	1	Carbamidomethyl [C67; C114]; Oxidation [M32; M270]
6.96703e+18	FALSE	High	IsMasterProtein	A0A3Q7JDF2	Pyrophosphate--fructose 6-phosphate 1-phosphotransferase subunit alpha OS=Solanum lycopersicum OX=4081 GN=101246811 PE=3 SV=1	0	21.808	10	5	10	5	617	67.2	7.49	6.36	5	59.1	127.2	113.7	2.1917e+06	4.71743e+06	4.21723e+06	2.1917e+06	967546	1.14647e+06	4	5	5	High	High	High	1
4.63864e+18	FALSE	High	IsMasterProtein	P23322	Oxygen-evolving enhancer protein 1, chloroplastic OS=Solanum lycopersicum OX=4081 GN=PSBO PE=2 SV=2	0	79.978	50	15	41	5	329	34.9	5.96	67.4	15	15.2	194.8	90	4.89653e+07	6.28217e+08	2.904e+08	4.89653e+07	1.28847e+08	7.89466e+07	5	5	5	High	High	High	1	Carbamidomethyl [C111; C134]
-5.77068e+18	FALSE	High	IsMasterProtein	A0A3Q7J2K1	Uncharacterized protein OS=Solanum lycopersicum OX=4081 PE=3 SV=1	0	18.789	4	5	6	5	1893	208.8	6.86	6.62	5	171.3	79.5	49.1	2.20127e+06	1.02193e+06	631340	2.20127e+06	209598	171633	4	2	2	High	Peak Found	Peak Found	1
4.25832e+18	FALSE	High	IsMasterProtein	A0A3Q7FBR4	Uncharacterized protein OS=Solanum lycopersicum OX=4081 PE=4 SV=1	0	17.944	14	5	6	5	359	39.9	6.1	6.32	5	142.4	38.6	119	2.13029e+06	577821	1.78032e+06	2.13029e+06	118511	483987	5	2	4	High	Peak Found	Peak Found	1
-5.78176e+18	FALSE	High	IsMasterProtein	Q40129	Uncharacterized protein OS=Solanum lycopersicum OX=4081 GN=544001 PE=2 SV=1	0	21.44	23	5	28	5	225	25.2	9.25	51.23	5	55.8	105.8	138.3	2.5148e+07	4.76667e+07	6.22935e+07	2.5148e+07	9.77646e+06	1.69348e+07	5	5	5	High	High	High	1	Carbamidomethyl [C179; C183; C186]
4.8828e+18	FALSE	High	IsMasterProtein	A0A3Q7HW81	Ribos_L4_asso_C domain-containing protein OS=Solanum lycopersicum OX=4081 GN=101259570 PE=3 SV=1	0	105.039	37	15	69	5	406	44.8	10.26	119.1	15	123.3	54.3	122.4	8.8887e+06	3.91372e+06	8.8286e+06	8.8887e+06	802706	2.4001e+06	5	3	5	High	Peak Found	High	1	Oxidation [M105; M289; M344; M386]; Carbamidomethyl [C235]
-7.98549e+18	FALSE	High	IsMasterProtein	A0A3Q7I6Y9	Photolyase/cryptochrome alpha/beta domain-containing protein OS=Solanum lycopersicum OX=4081 GN=101245200 PE=4 SV=1	0	15.496	9	5	7	5	452	49.3	7.97	8.14	5	201.5	42.9	55.6	2.29886e+06	488861	634515	2.29886e+06	100265	172496	4	2	2	High	Peak Found	Peak Found	1
4.17553e+18	FALSE	High	IsMasterProtein	A0A3Q7FLG3	PDZ domain-containing protein OS=Solanum lycopersicum OX=4081 GN=101267480 PE=3 SV=1	0	10.715	11	5	6	5	465	49.5	6.55	3.99	5	145.9	9.1	145	1.86344e+06	116297	1.85235e+06	1.86344e+06	23852.6	503571	5	1	4	High	Peak Found	High	1
-5.81994e+18	FALSE	High	IsMasterProtein	A0A3Q7ENV3	Protein disulfide-isomerase OS=Solanum lycopersicum OX=4081 GN=101244123 PE=3 SV=1	0	20.364	17	5	16	5	359	39.4	5.58	17.14	5	81.3	97.2	121.5	2.22671e+06	2.66355e+06	3.32744e+06	2.22671e+06	546294	904579	4	3	3	High	High	High	1
-5.85295e+18	FALSE	High	IsMasterProtein	A0A3Q7HVF4	Glutaredoxin domain-containing protein OS=Solanum lycopersicum OX=4081 GN=100505458 PE=3 SV=1	0	16.399	20	5	10	5	292	32.2	7.4	10.03	5	217.8	23.6	58.6	4.96638e+07	5.37775e+06	1.33558e+07	4.96638e+07	1.10298e+06	3.63083e+06	4	4	3	High	High	High	1
-5.91617e+18	FALSE	High	IsMasterProtein	A0A3Q7JDE8	Ubiquitin OS=Solanum lycopersicum OX=4081 GN=101248858 PE=3 SV=1	0	26.077	31	5	29	5	156	17.7	9.79	39.88	5	88.1	116.9	95	2.34193e+07	3.10642e+07	2.52445e+07	2.34193e+07	6.37128e+06	6.86282e+06	5	5	5	High	High	High	1
-7.59012e+18	FALSE	High	IsMasterProtein	A0A3Q7IH80	Abhydrolase_3 domain-containing protein OS=Solanum lycopersicum OX=4081 GN=101251935 PE=4 SV=1	0	13.317	16	5	5	5	346	39	8.65	3.63	5	250.3		49.7	1.73411e+06		344305	1.73411e+06		93601	4		1	High	Not Found	Peak Found	1
-5.28508e+18	FALSE	High	IsMasterProtein	Q5D8D3	Acyl-coenzyme A oxidase OS=Solanum lycopersicum OX=4081 GN=Acx1A PE=1 SV=1	0	11.876	8	5	8	5	664	74.2	8.07	1.75	5	41	156.7	102.3	726972	2.77589e+06	1.81199e+06	726972	569335	492597	2	3	3	High	High	High	1
-7.29545e+18	FALSE	High	IsMasterProtein	Q5QJB4	Harpin binding protein 1 OS=Solanum lycopersicum OX=4081 GN=HrBP1 PE=2 SV=1	0	23.257	26	5	10	5	276	30.1	6.7	12.85	5	130.7	52.5	116.8	2.49475e+06	1.00297e+06	2.22963e+06	2.49475e+06	205709	606135	4	2	4	High	High	Peak Found	1
-8.58553e+18	FALSE	High	IsMasterProtein	A0A3Q7J9T5	Uncharacterized protein OS=Solanum lycopersicum OX=4081 GN=101247110 PE=4 SV=1	0	19.337	12	5	7	5	500	56.8	6.01	7.95	5	144.2	105	50.8	1.2954e+06	942751	456222	1.2954e+06	193358	124026	3	3	2	High	Peak Found	Peak Found	1
-7.63802e+18	FALSE	High	IsMasterProtein	A0A3Q7I1F3	Methionyl-tRNA synthetase OS=Solanum lycopersicum OX=4081 PE=3 SV=1	0	14.905	7	5	6	5	805	90.6	6.89	3.53	5	65.3	112.8	121.8	1.68755e+06	2.9147e+06	3.14692e+06	1.68755e+06	597805	855504	4	3	3	High	High	High	1
-7.26896e+18	FALSE	High	IsMasterProtein	A0A3Q7FY03	D-3-phosphoglycerate dehydrogenase OS=Solanum lycopersicum OX=4081 GN=101266918 PE=3 SV=1	0	17.485	10	6	7	5	627	66.1	6.67	4	6	151.9	94.2	53.9	2.11313e+06	1.31091e+06	749952	2.11313e+06	268868	203878	4	4	2	High	Peak Found	Peak Found	1
-8.8835e+18	FALSE	High	IsMasterProtein	Q7Y240	Glutaredoxin-dependent peroxiredoxin OS=Solanum lycopersicum OX=4081 GN=TPx1 PE=2 SV=1	0	28.606	26	5	19	5	162	17.4	5.35	27.81	5	75.3	85.2	139.5	1.00539e+07	1.13654e+07	1.86213e+07	1.00539e+07	2.33105e+06	5.06229e+06	5	4	5	High	High	High	1
-8.89979e+18	FALSE	High	IsMasterProtein	A0A3Q7EK01	CCT-alpha OS=Solanum lycopersicum OX=4081 GN=101267060 PE=3 SV=1	0	15.825	10	5	18	5	545	59.2	6.35	16.1	5	88.2	99.8	112	2.82033e+06	3.18935e+06	3.57919e+06	2.82033e+06	654137	973020	5	4	5	High	High	High	1	Carbamidomethyl [C239]
6.24138e+18	FALSE	High	IsMasterProtein	A0A3Q7IAA7	Uncharacterized protein OS=Solanum lycopersicum OX=4081 PE=4 SV=1	0	27.711	15	7	20	5	1153	133	7.23	28.89	7	104	57.6	138.4	4.9382e+06	2.73233e+06	6.5694e+06	4.9382e+06	560402	1.78592e+06	5	5	5	High	Peak Found	High	1	Oxidation [M48; M231; M272; M846; M887; M1009; M1050]
3.44244e+18	FALSE	High	IsMasterProtein	A0A3Q7FPR2	Uncharacterized protein OS=Solanum lycopersicum OX=4081 GN=101250878 PE=4 SV=1	0	25.338	19	5	18	5	296	32.6	4.79	21.65	5	55.1	151.3	93.7	9.55755e+06	2.62537e+07	1.62617e+07	9.55755e+06	5.38464e+06	4.42082e+06	5	5	5	High	High	High	1
5.63824e+18	FALSE	High	IsMasterProtein	A0A3Q7FP95	Malate synthase OS=Solanum lycopersicum OX=4081 PE=3 SV=1	0	12.163	11	5	6	5	572	65	7.68	4.27	5	41.1	90.2	168.7	1.12032e+06	2.4614e+06	4.60498e+06	1.12032e+06	504834	1.25188e+06	2	1	1	High	Peak Found	Peak Found	1	Carbamidomethyl [C100]; Met-loss+Acetyl [N-Term]
-8.78718e+18	FALSE	High	IsMasterProtein	A0A3Q7FBR1	Methylmalonate-semialdehyde dehydrogenase (CoA acylating) OS=Solanum lycopersicum OX=4081 PE=3 SV=1	0	22.231	11	5	14	5	576	62	6.96	6.35	5	76.9	78.8	144.3	2.73817e+06	2.80754e+06	5.14215e+06	2.73817e+06	575827	1.39792e+06	5	5	5	High	High	High	1
-6.40941e+18	FALSE	High	IsMasterProtein	A0A3Q7FA43	Uncharacterized protein OS=Solanum lycopersicum OX=4081 PE=3 SV=1	0	41.582	29	12	30	5	389	44.4	10.08	30.42	12	205.4	51	43.6	2.90141e+06	720235	615374	2.90141e+06	147720	167292	5	3	2	High	Peak Found	Peak Found	1	Oxidation [M217]
-4.4999e+18	FALSE	High	IsMasterProtein	A0A3Q7F0P2	UDP-glucose 6-dehydrogenase OS=Solanum lycopersicum OX=4081 PE=3 SV=1	0	60.14	28	11	37	5	480	52.9	6.7	53.14	11	71.6	116.3	112.1	5.09971e+06	8.2835e+06	7.98333e+06	5.09971e+06	1.69895e+06	2.17031e+06	6	6	6	High	High	High	1	Carbamidomethyl [C272; C350]; Oxidation [M318]
-4.36427e+18	FALSE	High	IsMasterProtein	A0A3Q7EQJ0	Aspartate-semialdehyde dehydrogenase OS=Solanum lycopersicum OX=4081 GN=101258686 PE=3 SV=1	0	16.526	18	5	14	5	381	41.5	7.43	15.89	5	61	143.2	95.8	3.9125e+06	9.18511e+06	6.14396e+06	3.9125e+06	1.88387e+06	1.67026e+06	4	5	4	High	High	High	1
-4.36399e+18	FALSE	High	IsMasterProtein	A0A3Q7J2Z9	Arginyl-tRNA synthetase OS=Solanum lycopersicum OX=4081 PE=3 SV=1	0	17.808	10	5	11	5	590	66.7	6.33	7.95	5	87.8	107.5	104.7	2.46692e+06	3.02064e+06	2.94348e+06	2.46692e+06	619535	800198	5	5	5	High	High	High	1
5.21812e+18	FALSE	High	IsMasterProtein	A0A3Q7IGR5	LRRNT_2 domain-containing protein OS=Solanum lycopersicum OX=4081 GN=101262461 PE=3 SV=1	0	20.611	13	5	9	5	478	52.5	9.11	5.89	5	66.9	71.5	161.6	2.0731e+06	2.21561e+06	5.00693e+06	2.0731e+06	454423	1.36116e+06	4	4	4	High	High	High	1
-6.83066e+18	FALSE	High	IsMasterProtein	A0A3Q7GY58	Uncharacterized protein OS=Solanum lycopersicum OX=4081 GN=101264734 PE=3 SV=1	0	23.096	10	5	17	5	776	82.7	6.62	16.72	5	88.2	77.3	134.5	3.40778e+06	2.98688e+06	5.19531e+06	3.40778e+06	612611	1.41237e+06	5	4	5	High	High	High	1
5.17984e+18	FALSE	High	IsMasterProtein	A0A3Q7FD22	Neutral ceramidase OS=Solanum lycopersicum OX=4081 GN=101251446 PE=3 SV=1	0	18.49	8	5	6	5	764	83.8	7.81	10.11	5	157.5		142.5	1055363		954478	1055363		259479	2		2	High	Not Found	High	1
-6.2639e+18	FALSE	High	IsMasterProtein	O82004	NADP-dependent isocitrate dehydrogenase-like protein OS=Solanum lycopersicum OX=4081 PE=2 SV=1	0	16.17	18	5	8	5	393	43.1	7.74	6.43	5	84.1	130	85.9	1.15557e+06	1.78686e+06	1.18096e+06	1.15557e+06	366485	321049	3	3	2	High	High	High	1
-6.61345e+18	FALSE	High	IsMasterProtein	A0A3Q7HZS6	Eukaryotic translation initiation factor 3 subunit A OS=Solanum lycopersicum OX=4081 PE=3 SV=1	0	15.539	7	5	8	5	956	111.3	9.25	6.93	5	162.2	123.6	14.2	3.62728e+06	2.76392e+06	316886	3.62728e+06	566882	86146.9	5	4	1	High	High	Peak Found	1	Met-loss+Acetyl [N-Term]
8.5177e+18	FALSE	High	IsMasterProtein	A0A3Q7IYZ2	50S ribosomal protein L9, chloroplastic OS=Solanum lycopersicum OX=4081 GN=101262888 PE=3 SV=1	0	14.544	23	5	16	5	192	21.6	9.7	15.07	5	103.4	109.2	87.4	4.91636e+06	5.19295e+06	4.15884e+06	4.91636e+06	1.06508e+06	1.1306e+06	5	5	5	High	High	High	1
-4.27525e+18	FALSE	High	IsMasterProtein	A0A3Q7EWQ3	Ferredoxin--NADP reductase, chloroplastic OS=Solanum lycopersicum OX=4081 GN=101268044 PE=3 SV=1	0	15.473	14	5	8	5	374	41.7	8.54	6.99	5	124.5	62.4	113.1	3.97348e+06	1.99083e+06	3.61168e+06	3.97348e+06	408319	981851	5	4	5	High	High	High	1	Carbamidomethyl [C171; C332]
6.38501e+18	FALSE	High	IsMasterProtein	K4CLT6	Peptidase A1 domain-containing protein OS=Solanum lycopersicum OX=4081 GN=101264237 PE=4 SV=1	0	16.328	11	5	19	5	501	53.7	9	24.7	5	89	101.2	109.7	5.6279e+06	6.39691e+06	6.93615e+06	5.6279e+06	1.31201e+06	1.88562e+06	5	5	5	High	High	High	1	Carbamidomethyl [C314]
8.58772e+18	FALSE	High	IsMasterProtein	A0A3Q7HVF7	Uncharacterized protein OS=Solanum lycopersicum OX=4081 PE=3 SV=1	0	17.6	23	5	14	5	260	28	10.02	8.62	5	127.1	53.5	119.4	17468382	7.35121e+06	1.64082e+07	17468382	1.50774e+06	4.46065e+06	4	3	4	High	Peak Found	High	1	Oxidation [M242]
5.56108e+18	FALSE	High	IsMasterProtein	K4CG62	Uncharacterized protein OS=Solanum lycopersicum OX=4081 GN=101259713 PE=3 SV=1	0	32.086	36	5	28	5	181	20.8	9.92	38.36	5	155.3	62.5	82.2	3.10132e+07	1.24704e+07	1.64173e+07	3.10132e+07	2.55769e+06	4.46312e+06	5	4	5	High	High	High	1	Oxidation [M79]; Carbamidomethyl [C103]
-6.44932e+18	FALSE	High	IsMasterProtein	A0A3Q7GYY4	23 kDa subunit of oxygen evolving system of photosystem II OS=Solanum lycopersicum OX=4081 GN=101248113 PE=3 SV=1	0	21.065	28	5	11	5	250	27.3	8.22	14.4	5	123.2	50.1	126.7	4.7458e+06	1.93205e+06	4.88116e+06	4.7458e+06	396264	1326966	4	3	4	High	High	High	1	Carbamidomethyl [C116; C225]
-4.58256e+18	FALSE	High	IsMasterProtein	K4LP77	AGO4B OS=Solanum lycopersicum OX=4081 PE=2 SV=1	0	33.435	12	11	23	5	913	101.8	8.85	16.83	11	87	137.3	75.7	2.69785e+06	4.25942e+06	2.3473e+06	2.69785e+06	873608	638126	5	5	5	High	High	High	1	Oxidation [M191]
-4.57708e+18	FALSE	High	IsMasterProtein	P93212	14-3-3 protein 7 OS=Solanum lycopersicum OX=4081 GN=TFT7 PE=2 SV=2	0	17.804	28	6	17	5	252	28.8	5.03	12.3	6	129.4	89.2	81.4	3.01261e+06	2.0754e+06	1.89547e+06	3.01261e+06	425665	515293	3	2	2	High	High	High	1
-9.06889e+18	FALSE	High	IsMasterProtein	A0A3Q7EWB6	HP domain-containing protein OS=Solanum lycopersicum OX=4081 GN=101259383 PE=3 SV=1	0	12.104	6	5	6	5	973	108.9	5.88	2.26	5	163.5	68.8	67.7	1.08032e+06	454582	447343	1.08032e+06	93234.8	121612	3	1	1	High	Peak Found	Peak Found	1
5.58359e+18	FALSE	High	IsMasterProtein	A0A3Q7EYC4	ATP citrate synthase OS=Solanum lycopersicum OX=4081 GN=101263147 PE=4 SV=1	0	37.618	20	9	22	4	608	65.5	7.62	26.96	9	128.8	105.5	65.8	1.46562e+06	1.20062e+06	748530	1.46562e+06	246248	203491	3	2	2	High	High	High	1	Carbamidomethyl [C162]
-2.45527e+18	FALSE	High	IsMasterProtein	A0A0C5CEG4	NAD(P)H-quinone oxidoreductase subunit H, chloroplastic OS=Solanum lycopersicum OX=4081 GN=ndhH PE=3 SV=1	0	12.725	10	4	8	4	393	45.6	5.44	8.7	4	102.6	120.3	77.2	3.32627e+06	3.89956e+06	2.50194e+06	3.32627e+06	799800	680163	4	2	2	High	High	Peak Found	1
-1.76254e+18	FALSE	High	IsMasterProtein	Q944F3	Non-reducing end alpha-L-arabinofuranosidase OS=Solanum lycopersicum OX=4081 PE=2 SV=1	0	15.11	7	4	7	4	674	74.2	5.53	9.25	4	129.4	92.4	78.1	1.98776e+06	1.41969e+06	1.19976e+06	1.98776e+06	291180	326160	4	3	3	High	High	High	1
2.68886e+18	FALSE	High	IsMasterProtein	A0A3Q7HTV2	Uncharacterized protein OS=Solanum lycopersicum OX=4081 GN=101245785 PE=4 SV=1	0	16.707	15	4	8	4	285	31.6	8.21	11.31	4	82	169.8	48.2	3.64668e+06	7.55266e+06	2.14148e+06	3.64668e+06	1.54905e+06	582170	4	4	3	High	Peak Found	High	1
1.23351e+18	FALSE	High	IsMasterProtein	A0A3Q7HFP1	Glycerophosphodiester phosphodiesterase OS=Solanum lycopersicum OX=4081 GN=101262834 PE=4 SV=1	0	11.386	6	4	7	4	753	82.1	5.47	5.69	4	98	83.6	118.4	2.38359e+06	2.03291e+06	2.87805e+06	2.38359e+06	416950	782411	4	3	4	High	High	High	1	Carbamidomethyl [C87]
7.59491e+17	FALSE	High	IsMasterProtein	A0A3Q7HWS9	Nucleoside diphosphate kinase OS=Solanum lycopersicum OX=4081 PE=3 SV=1	0	15.812	17	4	13	4	228	25	8.95	7.1	4	114.9	70.1	115	8.07931e+06	4.93e+06	8.08456e+06	8.07931e+06	1.01114e+06	2.19782e+06	4	4	4	High	High	High	1
8.86883e+17	FALSE	High	IsMasterProtein	A0A3Q7GMH0	E1 ubiquitin-activating enzyme OS=Solanum lycopersicum OX=4081 PE=3 SV=1	0	14.674	6	5	10	4	1091	121.5	5.26	8.18	5	48.5	128.1	123.4	1.1889e+06	3.1434e+06	3.02808e+06	1.1889e+06	644713	823198	3	4	4	High	High	High	1
6.82392e+18	FALSE	High	IsMasterProtein	A0A3Q7FSA0	Pentose-5-phosphate 3-epimerase OS=Solanum lycopersicum OX=4081 GN=101264109 PE=3 SV=1	0	56.141	24	4	24	4	282	29.8	7.9	60.62	4	146.6	38.8	114.6	3.76586e+07	9.97317e+06	2.94487e+07	3.76586e+07	2.0455e+06	8.00577e+06	4	3	4	High	High	High	1	Carbamidomethyl [C85; C147]; Oxidation [M93]
-7.28138e+18	FALSE	High	IsMasterProtein	A0A3Q7JD46	Aldo_ket_red domain-containing protein OS=Solanum lycopersicum OX=4081 GN=101265522 PE=3 SV=1	0	10.334	10	4	19	4	330	36.9	7.77	7.37	4	59.3	127	113.7	5.71974e+06	1.22563e+07	1.09658e+07	5.71974e+06	2.51378e+06	2.9811e+06	3	4	4	High	High	High	1
-7.29843e+18	FALSE	High	IsMasterProtein	A5JV19	Zeaxanthin epoxidase, chloroplastic OS=Solanum lycopersicum OX=4081 GN=ZE PE=2 SV=1	0	16.615	7	4	8	4	669	73	6.68	9.78	4	185.8	61.6	52.7	2.5398e+06	841558	719793	2.5398e+06	172604	195679	4	1	1	High	High	Peak Found	1
6.37582e+18	FALSE	High	IsMasterProtein	A0A3Q7FTZ2	RNA helicase OS=Solanum lycopersicum OX=4081 PE=3 SV=1	0	10.227	5	4	6	4	1016	112.8	6.73	0	4	91.3	158.5	50.2	920580	1.59932e+06	506351	920580	328020	137654	2	2	1	High	High	Peak Found	1
1.04607e+18	FALSE	High	IsMasterProtein	A0A3Q7H5A6	Proteasome subunit beta OS=Solanum lycopersicum OX=4081 GN=101256394 PE=3 SV=1	0	21.583	24	4	11	4	236	25.3	5.82	14.77	4	166.4	18.8	114.9	3.17369e+06	358029	2.19102e+06	3.17369e+06	73431.8	595640	4	1	3	High	High	High	1	Carbamidomethyl [C59]
-1.96859e+18	FALSE	High	IsMasterProtein	A0A3Q7GD89	CCT-epsilon OS=Solanum lycopersicum OX=4081 GN=101251777 PE=3 SV=1	0	13.514	7	4	10	4	535	59.1	5.82	15.68	4	83.9	140.7	75.4	1.55927e+06	2.6164e+06	1.40262e+06	1.55927e+06	536625	381309	3	3	2	High	High	High	1
1.04975e+18	FALSE	High	IsMasterProtein	A0A3Q7JF75	Uncharacterized protein OS=Solanum lycopersicum OX=4081 GN=101244563 PE=4 SV=1	0	10.601	5	4	5	4	865	96.2	6.35	0	4	53.2	132.7	114.1	518637	1.29325e+06	1.1126e+06	518637	265246	302465	2	2	2	High	High	High	1
6.84346e+18	FALSE	High	IsMasterProtein	Q9FUZ0	Peptide deformylase 1A, chloroplastic OS=Solanum lycopersicum OX=4081 GN=PDF1A PE=2 SV=1	0	15.158	21	4	5	4	277	31	9.28	8.01	4	160.5	139.5		477587	415376		477587	85193.7		2	1		High	Peak Found	Not Found	1
6.42914e+18	FALSE	High	IsMasterProtein	A0A3Q7J601	Uncharacterized protein OS=Solanum lycopersicum OX=4081 PE=4 SV=1	0	23.502	8	5	9	4	665	74.5	7.93	12.39	5	161.7	30.1	108.2	3.77551e+06	702318	2.52576e+06	3.77551e+06	144046	686640	3	2	3	High	Peak Found	High	1
-7.10964e+18	FALSE	High	IsMasterProtein	A0A3Q7GQZ4	Calreticulin OS=Solanum lycopersicum OX=4081 PE=3 SV=1	0	11.412	10	4	6	4	402	46.8	5.58	6.01	4	167.6	37.5	94.9	3.01464e+06	675070	1.70787e+06	3.01464e+06	138457	464292	4	2	3	High	Peak Found	High	1	Carbamidomethyl [C122]
6.55754e+18	FALSE	High	IsMasterProtein	A0A3Q7EU50	Amidophosphoribosyltransferase OS=Solanum lycopersicum OX=4081 GN=101250934 PE=3 SV=1	0	13.534	9	4	8	4	577	62.6	6.58	6.58	4	162.7	77.5	59.8	2.62062e+06	1.24917e+06	963475	2.62062e+06	256205	261925	4	2	2	High	High	High	1	Carbamidomethyl [C122]
9.43344e+17	FALSE	High	IsMasterProtein	A0A3Q7EPW1	TCTP domain-containing protein OS=Solanum lycopersicum OX=4081 GN=543941 PE=3 SV=1	0	17.606	26	4	16	4	168	18.9	4.68	19.33	4	94.4	95.6	110.1	4.9595e+06	5.02133e+06	5.78353e+06	4.9595e+06	1.02988e+06	1.57228e+06	2	2	2	High	High	High	1
-7.40904e+18	FALSE	High	IsMasterProtein	A0A3Q7G5A8	Peptidase A1 domain-containing protein OS=Solanum lycopersicum OX=4081 GN=101251577 PE=4 SV=1	0	9.574	7	4	9	4	435	46.1	8.24	1.73	4	145.6	29	125.4	3.8957e+06	774584	3.35591e+06	3.8957e+06	158867	912319	4	2	3	High	Peak Found	High	1
-7.06099e+18	FALSE	High	IsMasterProtein	A0A3Q7EP13	Thioredoxin domain-containing protein OS=Solanum lycopersicum OX=4081 GN=101251929 PE=4 SV=1	0	17.317	4	4	14	4	1077	117	5.77	12.03	4	113.5	31.5	155.1	1.00584e+07	2.7897e+06	1.37493e+07	1.00584e+07	572169	3.73781e+06	4	3	4	High	High	High	1
-2.26917e+18	FALSE	High	IsMasterProtein	A0A3Q7F898	Peptidylprolyl isomerase OS=Solanum lycopersicum OX=4081 PE=4 SV=1	0	16.823	17	4	13	4	226	24.2	8.98	13.68	4	129.9	78.4	91.7	1.88261e+07	1.13659e+07	1.32978e+07	1.88261e+07	2.33114e+06	3.61508e+06	4	4	4	High	High	High	1
6.31242e+18	FALSE	High	IsMasterProtein	A0A3Q7ERH5	D-fructose-1,6-bisphosphate 1-phosphohydrolase OS=Solanum lycopersicum OX=4081 PE=3 SV=1	0	10.68	11	4	5	4	407	44.3	6.29	3.78	4	123.4	100.5	76.1	2.96307e+06	2.4146e+06	1.82701e+06	2.96307e+06	495235	496680	3	3	3	High	Peak Found	High	1	Carbamidomethyl [C221]
2.64438e+18	FALSE	High	IsMasterProtein	A0A3Q7I6V9	Uncharacterized protein OS=Solanum lycopersicum OX=4081 PE=4 SV=1	0	15.354	11	4	4	4	484	52.8	6.19	7.46	4	164.1	135.9		185568	153623		185568	31508.1		1	1		High	Peak Found	Not Found	1	Carbamidomethyl [C202]
7.43738e+18	FALSE	High	IsMasterProtein	K4BB06	Proteasome subunit beta OS=Solanum lycopersicum OX=4081 GN=101266585 PE=3 SV=1	0	17.457	19	4	8	4	223	24.6	6.33	13.91	4	76.7	103.9	119.3	1.74477e+06	2.36253e+06	2.71322e+06	1.74477e+06	484555	737600	3	3	3	High	High	High	1	Carbamidomethyl [C126]; Oxidation [M35]
-1.66953e+18	FALSE	High	IsMasterProtein	A0A3Q7H4V4	Threonyl-tRNA synthetase OS=Solanum lycopersicum OX=4081 GN=101257168 PE=3 SV=1	0	29.995	13	9	16	4	725	83.4	7.8	14.46	9	99.9	150.1	50	2.22518e+06	3.34297e+06	1.11302e+06	2.22518e+06	685645	302579	3	3	2	High	High	High	1
-8.59646e+18	FALSE	High	IsMasterProtein	A0A3Q7G5A7	PCI domain-containing protein OS=Solanum lycopersicum OX=4081 GN=101263403 PE=3 SV=1	0	13.407	9	4	9	4	442	50.6	7.46	8.29	4	86.1	121.3	92.6	2.98128e+06	4.19826e+06	3.20377e+06	2.98128e+06	861064	870960	4	4	4	High	High	High	1
-8.71426e+18	FALSE	High	IsMasterProtein	A0A3Q7HUN1	PCI domain-containing protein OS=Solanum lycopersicum OX=4081 GN=101249287 PE=3 SV=1	0	9.673	15	4	5	4	267	30.7	5.31	2.21	4	147.2	32.9	119.9	1.49202e+06	333628	1.21531e+06	1.49202e+06	68427.2	330389	4	1	3	High	Peak Found	High	1
-8.74909e+18	FALSE	High	IsMasterProtein	A0A3Q7F395	Uncharacterized protein OS=Solanum lycopersicum OX=4081 PE=3 SV=1	0	15.79	9	4	5	4	592	64.9	8.62	6.37	4	101.6	69.6	128.8	4.20509e+06	2.8804e+06	5.33281e+06	4.20509e+06	590771	1.44975e+06	4	2	4	High	Peak Found	Peak Found	1
-1.24915e+17	FALSE	High	IsMasterProtein	A0A3Q7HYF9	Uncharacterized protein OS=Solanum lycopersicum OX=4081 PE=3 SV=1	0	12.796	10	4	8	4	455	49.7	7.74	3.96	4	155	36	109.1	2.21054e+06	512918	1.55558e+06	2.21054e+06	105200	422892	3	1	2	High	Peak Found	High	1	Carbamidomethyl [C291; C293]
-1.88902e+17	FALSE	High	IsMasterProtein	A0A3Q7INM0	Uncharacterized protein OS=Solanum lycopersicum OX=4081 GN=101245574 PE=3 SV=1	0	15.776	21	4	7	4	214	23.9	9.95	6.47	4	121.7	86.9	91.4	6.16246e+06	4.397e+06	4.62568e+06	6.16246e+06	901826	1.25751e+06	5	5	4	High	High	High	1	Oxidation [M104]
-9.02651e+17	FALSE	High	IsMasterProtein	A0A3Q7HSR7	Eukaryotic translation initiation factor 3 subunit G OS=Solanum lycopersicum OX=4081 GN=101263343 PE=3 SV=1	0	12.592	14	4	8	4	295	32.5	8.62	5.71	4	97.5	138	64.5	1.63699e+06	2.31772e+06	1.0835e+06	1.63699e+06	475364	294554	4	4	3	High	High	High	1
8.59313e+18	FALSE	High	IsMasterProtein	A0A3Q7HFB9	Thiamine thiazole synthase, chloroplastic OS=Solanum lycopersicum OX=4081 GN=101257192 PE=3 SV=1	0	32.192	18	4	11	4	354	37.5	5.67	19.73	4	137.7	69.2	93.1	1.05118e+07	5.2838e+06	7.10514e+06	1.05118e+07	1.08371e+06	1.93157e+06	4	3	3	High	High	High	1	Oxidation [M175; M267]
-8.7579e+18	FALSE	High	IsMasterProtein	K4CWC4	PR10 protein OS=Solanum lycopersicum OX=4081 PE=2 SV=1	0	18.155	37	4	8	4	160	17.4	5.74	3.04	4	51.9	101.2	146.9	1.69287e+06	3.30222e+06	4.79595e+06	1.69287e+06	677286	1.3038e+06	1	3	3	Peak Found	High	High	1	Met-loss [N-Term]
8.65266e+18	FALSE	High	IsMasterProtein	A0A3Q7GYN8	Uncharacterized protein OS=Solanum lycopersicum OX=4081 GN=101263525 PE=3 SV=1	0	11.377	9	5	9	4	580	64.8	4.75	6.06	5	64.5	124.3	111.3	3.96569e+06	7.64707e+06	6.84601e+06	3.96569e+06	1.56842e+06	1.86112e+06	4	4	3	High	High	High	1
-8.85817e+17	FALSE	High	IsMasterProtein	A0A3Q7EZP5	AB hydrolase-1 domain-containing protein OS=Solanum lycopersicum OX=4081 GN=101260990 PE=4 SV=1	0	23.94	22	5	13	4	265	30.2	5.9	19.89	5	102.3	47.4	150.3	1.91144e+06	885315	2.8096e+06	1.91144e+06	181578	763804	2	2	2	High	Peak Found	High	1	Carbamidomethyl [C211]
-8.54699e+17	FALSE	High	IsMasterProtein	A0A3Q7HH22	Thioredoxin domain-containing protein OS=Solanum lycopersicum OX=4081 PE=4 SV=1	0	15.623	24	5	11	4	224	24	8.65	9.88	5	97.9	55.5	146.6	5.28389e+06	2.99594e+06	7.91636e+06	5.28389e+06	614469	2.1521e+06	4	2	4	High	High	High	1
-3.61966e+17	FALSE	High	IsMasterProtein	A0A3Q7JE99	Serine hydroxymethyltransferase OS=Solanum lycopersicum OX=4081 GN=101259725 PE=3 SV=1	0	63.338	35	12	40	4	471	52.2	7.52	56.06	12	137	64	99	979754	457839	708153	979754	93903	192515	2	1	1	High	High	High	1	Carbamidomethyl [C187; C364]; Oxidation [M125]
-8.80326e+18	FALSE	High	IsMasterProtein	A0A3Q7JPE6	CN hydrolase domain-containing protein OS=Solanum lycopersicum OX=4081 GN=101266793 PE=3 SV=1	0	19.754	14	4	7	4	351	37.7	5.08	9.09	4	171.2	45.7	83.1	1.48632e+06	396772	721966	1.48632e+06	81378	196270	2	1	1	High	Peak Found	High	1	Carbamidomethyl [C190]
-8.8042e+18	FALSE	High	IsMasterProtein	A0A3Q7IB10	Glutamyl-tRNA(Gln) amidotransferase subunit A, chloroplastic/mitochondrial OS=Solanum lycopersicum OX=4081 GN=101249307 PE=3 SV=1	0	18.352	10	4	9	4	529	56.4	6.06	7.94	4	86.9	76.5	136.5	2.31116e+06	2.03438e+06	3.62858e+06	2.31116e+06	417251	986447	4	3	4	High	High	High	1
8.89988e+18	FALSE	High	IsMasterProtein	A0A3Q7GH03	Uncharacterized protein OS=Solanum lycopersicum OX=4081 PE=3 SV=1	0	19.941	3	4	9	4	1919	214.1	5.88	7.76	4	101.7	101.1	97.2	2.37529e+06	2.36068e+06	2.27094e+06	2.37529e+06	484176	617365	3	3	3	High	High	High	1
-4.09786e+17	FALSE	High	IsMasterProtein	A0A3Q7F8I3	Uncharacterized protein OS=Solanum lycopersicum OX=4081 GN=101263960 PE=4 SV=1	0	12.369	11	4	7	4	368	41.5	4.56	8.72	4	129.9	76	94	1.98637e+06	1.16229e+06	1.43747e+06	1.98637e+06	238385	390783	4	2	2	High	High	High	1
-8.89538e+18	FALSE	High	IsMasterProtein	A7LI54	Phototropin-2 OS=Solanum lycopersicum OX=4081 GN=PHOT2 PE=2 SV=1	0	19.031	5	4	6	4	952	106.1	6.96	8.42	4	66.3	99.1	134.5	1.14504e+06	1.71172e+06	2.32246e+06	1.14504e+06	351074	631371	2	2	2	High	High	High	1
-7.32387e+17	FALSE	High	IsMasterProtein	A0A3Q7ICW3	Uncharacterized protein OS=Solanum lycopersicum OX=4081 GN=101268517 PE=4 SV=1	0	9.524	8	4	5	4	484	53	4.94	0	4	83.8	104.7	111.6	940803	1.17563e+06	1.25305e+06	940803	241123	340647	4	4	4	High	Peak Found	Peak Found	1
-4.68682e+17	FALSE	High	IsMasterProtein	A0A3Q7I8A0	Glutathione reductase OS=Solanum lycopersicum OX=4081 PE=3 SV=1	0	20.52	10	4	20	4	508	55	6.33	26.82	4	66.7	99.7	133.6	3.75707e+06	5.61629e+06	7.52084e+06	3.75707e+06	1.1519e+06	2.04457e+06	3	4	4	High	High	High	1
-8.97552e+18	FALSE	High	IsMasterProtein	A0A3Q7EN93	Uncharacterized protein OS=Solanum lycopersicum OX=4081 PE=4 SV=1	0	14.081	18	4	6	4	315	34.9	7.43	6.95	4		156.6	143.4		1.62643e+06	1.48888e+06		333582	404758		2	2	Not Found	High	High	1
9.00993e+18	FALSE	High	IsMasterProtein	A0A3Q7H1Y4	Ribosomal_L14e domain-containing protein OS=Solanum lycopersicum OX=4081 GN=101262929 PE=3 SV=1	0	10.668	26	4	6	4	133	15.3	10.35	7	4	121.3	122.9	55.7	5893260	5.97052e+06	2.70557e+06	5893260	1.22456e+06	735521	4	3	3	High	High	High	1
9.05489e+18	FALSE	High	IsMasterProtein	A0A3Q7H696	GDP-L-fucose synthase OS=Solanum lycopersicum OX=4081 GN=101253202 PE=3 SV=1	0	9.883	14	4	8	4	313	34.7	6.86	4.04	4	102.3	60.8	136.9	1.93137e+06	1.14705e+06	2.58511e+06	1.93137e+06	235261	702774	3	2	3	High	Peak Found	High	1
-9.14756e+18	FALSE	High	IsMasterProtein	Q56R04	Putative betaine aldehyde dehyrogenase OS=Solanum lycopersicum OX=4081 GN=101253497 PE=1 SV=1	0	27.608	18	7	23	4	504	54.8	6.44	12.42	7	76.6	95.5	127.9	2701026	3.36492e+06	4.50791e+06	2701026	690146	1.2255e+06	2	2	2	High	High	High	1	Carbamidomethyl [C332; C401]; Oxidation [M247]
8.35728e+18	FALSE	High	IsMasterProtein	A0A3Q7FKJ0	Uncharacterized protein OS=Solanum lycopersicum OX=4081 GN=101268253 PE=4 SV=1	0	11.979	9	4	4	4	464	51.4	8.57	4.02	4	300			861651			861651			2			High	Not Found	Not Found	1
-7.64244e+18	FALSE	High	IsMasterProtein	A0A3Q7IUI9	Uncharacterized protein OS=Solanum lycopersicum OX=4081 GN=101249702 PE=4 SV=1	0	90.955	38	15	83	4	414	47.3	6.24	109.18	15	71.5	122.5	106	6.84638e+06	1.17197e+07	1.01418e+07	6.84638e+06	2.40371e+06	2757084	3	3	3	High	High	High	1	Oxidation [M36; M340]
8.34132e+18	FALSE	High	IsMasterProtein	A0A3Q7GCR0	Uncharacterized protein OS=Solanum lycopersicum OX=4081 GN=101249057 PE=3 SV=1	0	16.434	11	4	10	4	431	45.8	6.68	15.11	4	85.6	112.8	101.7	1.66098e+06	2.18914e+06	1.97432e+06	1.66098e+06	448993	536729	4	4	3	High	High	High	1
-8.31461e+18	FALSE	High	IsMasterProtein	A0A3Q7I881	40S ribosomal protein S3a OS=Solanum lycopersicum OX=4081 GN=101252719 PE=3 SV=1	0	44.235	48	12	26	4	260	29.6	9.83	27.51	12	210.8	20.9	68.3	2.224e+06	220595	720496	2.224e+06	45244.1	195870	4	1	2	High	Peak Found	Peak Found	1	Carbamidomethyl [C139; C154]; Oxidation [M103]
7.01263e+18	FALSE	High	IsMasterProtein	A0A3Q7EYH4	Peptidase_S9_N domain-containing protein OS=Solanum lycopersicum OX=4081 PE=4 SV=1	0	8.57	11	4	6	4	379	42.9	6.04	1.66	4	103.5	139.7	56.8	1.34651e+06	1.81854e+06	739044	1.34651e+06	372983	200912	4	4	2	High	High	High	1
6.36163e+17	FALSE	High	IsMasterProtein	A0A3Q7HCM3	Glycosyltransferase OS=Solanum lycopersicum OX=4081 PE=3 SV=1	0	13.564	11	4	4	4	476	53	5.58	3.8	4	132.8	29.5	137.7	1.78969e+06	397298	1.85451e+06	1.78969e+06	81485.9	504157	3	1	3	High	Peak Found	Peak Found	1
6.30607e+17	FALSE	High	IsMasterProtein	A0A3Q7HLY1	6,7-dimethyl-8-ribityllumazine synthase OS=Solanum lycopersicum OX=4081 GN=101259864 PE=3 SV=1	0	13.723	16	4	17	4	232	25.1	7.8	23.07	4	138.8	40.9	120.3	5.90304e+06	1.73921e+06	5.11311e+06	5.90304e+06	356713	1.39002e+06	4	2	4	High	High	High	1
7.11058e+18	FALSE	High	IsMasterProtein	A0A3Q7FSY4	AP-3 complex subunit delta OS=Solanum lycopersicum OX=4081 PE=3 SV=1	0	15.484	4	4	14	4	1361	152.3	6.47	17.68	4	82.4	122.2	95.3	3.4832e+06	5.16411e+06	4.02754e+06	3.4832e+06	1.05916e+06	1.09491e+06	4	4	4	High	High	High	1
5.89228e+17	FALSE	High	IsMasterProtein	A0A3Q7HYX4	TRASH domain-containing protein OS=Solanum lycopersicum OX=4081 GN=101249118 PE=3 SV=1	0	14.754	25	4	12	4	162	18.4	10.77	20.26	4	222.5	34.6	42.9	1.21476e+07	1.89044e+06	2.34022e+06	1.21476e+07	387729	636198	4	1	2	High	High	High	1
7.18941e+18	FALSE	High	IsMasterProtein	A0A3Q7H2J3	Uncharacterized protein OS=Solanum lycopersicum OX=4081 PE=3 SV=1	0	27.592	7	4	16	4	739	84.3	5.88	27.27	4	196.3	59.1	44.6	4.35109e+06	1.30913e+06	988789	4.35109e+06	268504	268807	4	2	2	High	High	High	1
-1.3987e+18	FALSE	High	IsMasterProtein	A0A3Q7FAJ4	Phenylalanine--tRNA ligase OS=Solanum lycopersicum OX=4081 GN=101268820 PE=3 SV=1	0	10.442	7	4	6	4	490	56.6	8.53	1.81	4	82.4	101.7	115.9	1.16498e+06	1.43863e+06	1.63934e+06	1.16498e+06	295063	445661	3	2	2	High	Peak Found	High	1
-7.99951e+18	FALSE	High	IsMasterProtein	A0A3Q7H1V8	Glutaredoxin domain-containing protein OS=Solanum lycopersicum OX=4081 GN=101265835 PE=3 SV=1	0	18.182	27	4	7	4	183	20.3	9.74	9.95	4	155.2	17.9	126.9	2.31509e+06	267072	1.89367e+06	2.31509e+06	54776.5	514803	4	1	3	High	Peak Found	High	1	Carbamidomethyl [C157]
-2.52592e+18	FALSE	High	IsMasterProtein	A0A3Q7F0L3	Rubis-subs-bind domain-containing protein OS=Solanum lycopersicum OX=4081 PE=4 SV=1	0	14.989	14	4	5	4	511	56.8	5.81	7.15	4	156		144	2.13206e+06		1.96701e+06	2.13206e+06		534742	2		2	High	Not Found	High	1	Carbamidomethyl [C268]
7.44098e+18	FALSE	High	IsMasterProtein	A0A3Q7HXP3	Diaminopimelate epimerase OS=Solanum lycopersicum OX=4081 GN=101246955 PE=3 SV=1	0	10.799	15	4	6	4	363	39.4	6.19	4.65	4	162.3	46	91.7	1.59934e+06	453861	903551	1.59934e+06	93087	245634	4	2	2	High	High	High	1
4.60331e+17	FALSE	High	IsMasterProtein	Q84XW6	V-ATPase 69 kDa subunit OS=Solanum lycopersicum OX=4081 PE=2 SV=1	0	96.715	35	21	102	4	623	68.5	5.34	132.43	21	75.2	113.1	111.7	4.69884e+06	7.06616e+06	6.98014e+06	4.69884e+06	1.44927e+06	1.89758e+06	3	3	3	High	High	High	1	Oxidation [M321; M371]; Carbamidomethyl [C279]
-1.33576e+18	FALSE	High	IsMasterProtein	A0A3Q7H004	DUF1995 domain-containing protein OS=Solanum lycopersicum OX=4081 PE=3 SV=1	0	15.99	5	4	10	4	839	95.3	5.41	8.74	4	132.3	46.5	121.2	2.31067e+06	812106	2.11703e+06	2.31067e+06	166563	575523	3	2	3	High	Peak Found	High	1	Carbamidomethyl [C781]
7.51411e+18	FALSE	High	IsMasterProtein	A0A3Q7IN81	Phosphopyruvate hydratase OS=Solanum lycopersicum OX=4081 PE=4 SV=1	0	79.531	48	12	58	4	296	32.7	5.59	118.38	12	90.2	89.4	120.5	16668575	1.6515e+07	2.22631e+07	16668575	3.38722e+06	6.05234e+06	4	4	4	High	High	High	1	Carbamidomethyl [C188]; Oxidation [M91]
-1.32262e+18	FALSE	High	IsMasterProtein	A0A3Q7EDU1	Pyruvate kinase OS=Solanum lycopersicum OX=4081 PE=3 SV=1	0	18.702	9	4	10	4	540	59.4	7.93	13.4	4	166	56.3	77.7	4.62935e+06	1.56836e+06	2.16659e+06	4.62935e+06	321672	588997	4	2	2	High	High	High	1	Carbamidomethyl [C56]
7.60276e+18	FALSE	High	IsMasterProtein	A0A3Q7J5H8	Uncharacterized protein OS=Solanum lycopersicum OX=4081 GN=101265484 PE=3 SV=1	0	11.097	12	4	11	4	415	44.2	6.15	2.02	4	45.5	125.6	128.9	2.51389e+06	6.93638e+06	7.1218e+06	2.51389e+06	1.42265e+06	1.93609e+06	4	4	4	High	High	High	1
-8.11402e+18	FALSE	High	IsMasterProtein	A0A3Q7G8L2	Seryl-tRNA synthetase OS=Solanum lycopersicum OX=4081 PE=4 SV=1	0	13.553	13	4	7	4	380	42.2	5.5	12.29	4	94.3	69.7	136	1.45692e+06	1.07751e+06	2.10196e+06	1.45692e+06	220998	571427	3	2	3	High	High	High	1	Carbamidomethyl [C200; C296]
3.95095e+17	FALSE	High	IsMasterProtein	A0A3Q7EN07	Uncharacterized protein OS=Solanum lycopersicum OX=4081 PE=4 SV=1	0	12.97	7	4	7	4	664	73.8	6.54	3.94	4	76.6	123.2	100.1	725831	1.16732e+06	948216	725831	239417	257777	2	2	2	High	High	High	1
3.42855e+17	FALSE	High	IsMasterProtein	A0A3Q7FNP5	Uncharacterized protein OS=Solanum lycopersicum OX=4081 GN=101265910 PE=3 SV=1	0	14.791	11	4	11	4	482	52.8	6.86	4.14	4	64.8	134.8	100.4	1.81095e+06	3.76806e+06	2.80811e+06	1.81095e+06	772831	763398	3	4	4	High	High	High	1
3.13338e+17	FALSE	High	IsMasterProtein	A0A097PRP8	EMB1873 protein (Fragment) OS=Solanum lycopersicum OX=4081 PE=2 SV=1	0	14.583	15	4	11	4	355	39.5	5.21	6.62	4	126.9	110.9	62.1	2.03215e+06	1.77601e+06	994503	2.03215e+06	364260	270360	4	3	3	High	High	High	1
-1.23073e+18	FALSE	High	IsMasterProtein	A0A3Q7FXJ5	Threonine synthase OS=Solanum lycopersicum OX=4081 PE=3 SV=1	0	49.665	23	10	37	4	519	57.3	7.01	51.05	10	101.6	62.1	136.3	3.5165e+06	2.14819e+06	4.71554e+06	3.5165e+06	440594	1.28194e+06	4	3	4	High	High	High	1	Oxidation [M505]; Carbamidomethyl [C357]
7.65135e+18	FALSE	High	IsMasterProtein	P12372	Photosystem I reaction center subunit II, chloroplastic OS=Solanum lycopersicum OX=4081 GN=psaD PE=2 SV=1	0	10.035	18	4	11	4	208	22.9	9.7	6.63	4	117.3	88.9	93.8	4.10814e+06	3.1147e+06	3.28318e+06	4.10814e+06	638826	892547	4	4	4	High	High	High	1
7.88937e+18	FALSE	High	IsMasterProtein	A0A3Q7I640	Eukaryotic translation initiation factor 3 subunit K OS=Solanum lycopersicum OX=4081 GN=101266955 PE=3 SV=1	0	12.033	18	4	8	4	234	26.4	5.41	6.97	4	110.7	63.2	126.1	2.30501e+06	1.31615e+06	2.62645e+06	2.30501e+06	269942	714013	3	2	3	High	Peak Found	High	1
7.99106e+18	FALSE	High	IsMasterProtein	A0A3Q7GMW1	Uncharacterized protein OS=Solanum lycopersicum OX=4081 PE=4 SV=1	0	57.417	12	9	36	4	965	106.6	5.02	56.04	9	62.2	144	93.8	6.81504e+06	1.5773e+07	1.02715e+07	6.81504e+06	3.23504e+06	2.79236e+06	4	4	3	High	High	High	1	Carbamidomethyl [C79; C107; C251]
-1.09022e+18	FALSE	High	IsMasterProtein	B2MWN0	D-cysteine desulfhydrase OS=Solanum lycopersicum OX=4081 GN=100191113 PE=2 SV=1	0	11.787	12	4	7	4	425	46.5	7.84	5.39	4	90.9	63.8	145.3	2.48309e+06	1.74413e+06	3.96932e+06	2.48309e+06	357721	1.07908e+06	4	3	4	High	Peak Found	High	1
-6.70569e+18	FALSE	High	IsMasterProtein	A2SXR3	Uricase OS=Solanum lycopersicum OX=4081 PE=2 SV=1	0	11.948	15	4	6	4	307	34.7	8.22	5.25	4	121.2	80.3	98.5	1.03718e+07	6.87511e+06	8.42891e+06	1.03718e+07	1.41009e+06	2.29144e+06	3	3	3	High	High	High	1
5.77099e+18	FALSE	High	IsMasterProtein	A0A3Q7EU46	Uncharacterized protein OS=Solanum lycopersicum OX=4081 GN=101261760 PE=3 SV=1	0	12.249	6	4	6	4	772	81.7	8.59	5.51	4	89.9	60.5	149.6	3.85862e+06	2.59495e+06	6.42301e+06	3.85862e+06	532226	1.74612e+06	3	3	3	High	High	Peak Found	1
3.69641e+18	FALSE	High	IsMasterProtein	A0A3Q7HLX5	HATPase_c domain-containing protein OS=Solanum lycopersicum OX=4081 PE=3 SV=1	0	66.401	19	13	46	4	704	81	5.06	69.15	13	9.1	226.4	64.5	84531.6	2.097e+06	597470	84531.6	430096	162425	1	3	2	High	High	High	1
4.57665e+18	FALSE	High	IsMasterProtein	A0A3Q7F289	Glycosyltransferase OS=Solanum lycopersicum OX=4081 PE=3 SV=1	0	10.615	9	4	5	4	457	51.3	5.8	5.72	4	177.8		122.2	586862		403529	586862		109701	2		1	High	Not Found	Peak Found	1
-5.64924e+18	FALSE	High	IsMasterProtein	A0A3Q7IMU3	Ribos_L4_asso_C domain-containing protein OS=Solanum lycopersicum OX=4081 PE=3 SV=1	0	114.884	34	15	74	4	435	47.8	10.29	127.4	15	164.1	41.2	94.8	6.73527e+06	1.69027e+06	3.88975e+06	6.73527e+06	346675	1.05745e+06	5	2	4	High	Peak Found	High	1	Oxidation [M135; M319; M373; M415]; Carbamidomethyl [C265]
1.76662e+18	FALSE	High	IsMasterProtein	A0A3Q7I8Q2	Uncharacterized protein OS=Solanum lycopersicum OX=4081 GN=101258785 PE=3 SV=1	0	13.718	16	4	10	4	149	16.4	11.05	12.18	4	194.5	44.2	61.4	5.73235e+06	1.30172e+06	1.80906e+06	5.73235e+06	266983	491801	4	3	4	High	Peak Found	High	1
2.3874e+18	FALSE	High	IsMasterProtein	Q9LEG5	Allene-oxide cyclase OS=Solanum lycopersicum OX=4081 GN=aoc PE=2 SV=1	0	15.128	16	4	12	4	244	26.5	8.56	12.82	4	69.6	134.9	95.6	5915973	1.1469e+07	8.12688e+06	5915973	2.3523e+06	2.20933e+06	4	4	4	High	High	High	1
3.40737e+18	FALSE	High	IsMasterProtein	A0A3Q7IB30	Uncharacterized protein OS=Solanum lycopersicum OX=4081 PE=3 SV=1	0	11.797	5	4	5	4	805	91.1	7.69	6.92	4	113.1	134.9	52	1.6654e+06	1.98643e+06	766122	1.6654e+06	407418	208274	4	3	2	High	High	Peak Found	1
4.87305e+18	FALSE	High	IsMasterProtein	A0A3Q7IKN3	Adenylosuccinate synthetase, chloroplastic OS=Solanum lycopersicum OX=4081 GN=PURA PE=3 SV=1	0	44.721	10	9	26	4	1068	119.8	6.98	32.61	9	86.9	74.3	138.8	1.98378e+06	1.69759e+06	3.16977e+06	1.98378e+06	348176	861717	3	3	3	High	High	High	1	Carbamidomethyl [C634]
-3.82149e+18	FALSE	High	IsMasterProtein	A0A3Q7FEL1	4-coumarate--CoA ligase OS=Solanum lycopersicum OX=4081 PE=3 SV=1	0	37.484	13	7	17	4	851	94.6	6.61	32.96	7	100.5	103.6	95.9	4.05376e+06	4.17813e+06	3.86764e+06	4.05376e+06	856936	1.05144e+06	4	3	3	High	High	High	1	Carbamidomethyl [C243; C746]
-5.98338e+18	FALSE	High	IsMasterProtein	A0A3Q7IZ03	Uncharacterized protein OS=Solanum lycopersicum OX=4081 PE=3 SV=1	0	198.935	51	28	164	4	649	71.1	5.22	298.89	28	84.9	121.2	93.9	16094709	2.29933e+07	1.78043e+07	16094709	4.71594e+06	4.84018e+06	4	4	4	High	High	High	1	Oxidation [M64; M126; M131; M174; M243; M313; M555]; Carbamidomethyl [C20; C609]
1.62603e+18	FALSE	High	IsMasterProtein	A0A3Q7HH02	60S acidic ribosomal protein P0 OS=Solanum lycopersicum OX=4081 GN=101261521 PE=3 SV=1	0	19.387	15	4	12	4	321	34	5.16	11.08	4	116.6	92.4	91	7.04587e+06	5.58015e+06	5.5006e+06	7.04587e+06	1.14449e+06	1.49536e+06	4	4	4	High	High	High	1
-4.68247e+18	FALSE	High	IsMasterProtein	A0A3Q7IP97	Uncharacterized protein OS=Solanum lycopersicum OX=4081 GN=101255645 PE=4 SV=1	0	25.38	23	5	10	4	291	31.8	5	10.31	5	146.6	103.1	50.3	2.12136e+06	1.49112e+06	728425	2.12136e+06	305829	198026	3	2	1	High	Peak Found	Peak Found	1	Oxidation [M142]
3.3613e+18	FALSE	High	IsMasterProtein	A0A3Q7GG74	Uncharacterized protein OS=Solanum lycopersicum OX=4081 PE=4 SV=1	0	11.019	8	4	5	4	860	95.1	6.51	3.97	4	191.9	17.7	90.5	1.75332e+06	161422	826552	1.75332e+06	33107.7	224702	4	1	2	High	Peak Found	Peak Found	1
-4.60714e+18	FALSE	High	IsMasterProtein	A0A3Q7E9K7	Succinate--CoA ligase [ADP-forming] subunit alpha, mitochondrial OS=Solanum lycopersicum OX=4081 GN=543860 PE=3 SV=1	0	20.348	19	4	10	4	332	34.5	8.76	12.47	4	109.5	31.5	158.9	2.59155e+06	746494	3.76081e+06	2.59155e+06	153106	1.02239e+06	3	2	4	High	High	High	1	Carbamidomethyl [C312]; Oxidation [M283]
2.187e+18	FALSE	High	IsMasterProtein	A0A3Q7JEE7	Uncharacterized protein OS=Solanum lycopersicum OX=4081 GN=101252067 PE=3 SV=1	0	14.126	8	4	6	4	618	70.4	6.07	6.21	4	147.3	72.2	80.4	1.38085e+06	676917	753762	1.38085e+06	138836	204914	4	3	3	High	Peak Found	High	1
3.28938e+18	FALSE	High	IsMasterProtein	G3K2M4	Protein-methionine-S-oxide reductase OS=Solanum lycopersicum OX=4081 GN=MSRA4 PE=3 SV=1	0	25.114	27	5	16	4	257	28.9	8.4	15.11	5	109.2	101.9	88.9	1.06093e+07	9.89812e+06	8.63509e+06	1.06093e+07	2.03011e+06	2.34749e+06	3	3	3	High	High	High	1	Carbamidomethyl [C134]
4.96576e+18	FALSE	High	IsMasterProtein	A0A0C5CHB1	30S ribosomal protein S2, chloroplastic OS=Solanum lycopersicum OX=4081 GN=rps2 PE=3 SV=1	0	23.458	21	5	23	4	236	26.9	9.52	25.62	5	175.6	46	78.4	1.82821e+07	4.79052e+06	8.16847e+06	1.82821e+07	982537	2.22064e+06	4	2	3	High	High	High	1	Carbamidomethyl [C58; C226]; Oxidation [M31]
3.22234e+18	FALSE	High	IsMasterProtein	A0A3Q7HGQ5	Uncharacterized protein OS=Solanum lycopersicum OX=4081 PE=4 SV=1	0	18.72	9	6	14	4	622	72.2	6.57	21.05	6	114.2	31.3	154.5	1.72553e+06	472882	2.33336e+06	1.72553e+06	96988.3	634335	3	2	3	High	Peak Found	Peak Found	1	Carbamidomethyl [C534; C582]; Oxidation [M450]
-6.101e+18	FALSE	High	IsMasterProtein	A0A3Q7IHN6	RNA helicase OS=Solanum lycopersicum OX=4081 GN=101263737 PE=3 SV=1	0	14.865	7	4	6	4	746	81.5	6.7	5.9	4	157.4	142.6		1.13166e+06	1.02537e+06		1.13166e+06	210304		3	2		High	High	Not Found	1
3.4864e+18	FALSE	High	IsMasterProtein	A0A3Q7FRG1	Ribosomal_L18e/L15P domain-containing protein OS=Solanum lycopersicum OX=4081 GN=101265118 PE=3 SV=1	0	20.659	32	4	13	4	148	16.4	10.46	14.84	4	164.2	57	78.8	13968198	4.85306e+06	6.70205e+06	13968198	995365	1.82198e+06	4	4	4	High	High	High	1	Carbamidomethyl [C70]
-3.00635e+18	FALSE	High	IsMasterProtein	A0A3Q7G3B0	AA_TRNA_LIGASE_II domain-containing protein OS=Solanum lycopersicum OX=4081 PE=4 SV=1	0	12.044	8	4	6	4	598	67.3	7.18	4.59	4	152.6	86.6	60.9	3.02654e+06	1.71734e+06	1.20776e+06	3.02654e+06	352226	328336	4	2	1	High	Peak Found	High	1
4.37187e+18	FALSE	High	IsMasterProtein	A0A3Q7GDP5	Methionine aminopeptidase OS=Solanum lycopersicum OX=4081 PE=3 SV=1	0	11.874	7	4	9	4	703	78.1	8.21	9.8	4	38	62.3	199.7	3.58859e+06	5.88805e+06	1.88591e+07	3.58859e+06	1.20764e+06	5.12693e+06	4	3	4	High	Peak Found	High	1	Carbamidomethyl [C461]
4.23765e+18	FALSE	High	IsMasterProtein	A0A3Q7IMD9	S-adenosylmethionine synthase OS=Solanum lycopersicum OX=4081 GN=101245012 PE=3 SV=1	0	81.526	42	12	61	4	390	42.6	6.6	80.9	12	151.5	61.3	87.1	5.20381e+06	2.10647e+06	2.99197e+06	5.20381e+06	432037	813380	4	2	3	High	Peak Found	High	1	Carbamidomethyl [C161]
-5.60765e+17	FALSE	High	IsMasterProtein	A0A3Q7GD18	ATP synthase subunit beta OS=Solanum lycopersicum OX=4081 GN=101261919 PE=3 SV=1	0	139.829	48	18	101	4	557	59.6	6.06	147.13	18	76.8	85.5	137.7	5.81819e+06	6.48092e+06	1.04309e+07	5.81819e+06	1.32924e+06	2.83569e+06	4	4	4	High	High	High	1	Oxidation [M133; M171]; Carbamidomethyl [C90]
3.81293e+18	FALSE	High	IsMasterProtein	P43282	S-adenosylmethionine synthase 3 OS=Solanum lycopersicum OX=4081 GN=SAM3 PE=2 SV=1	0	100.634	44	13	78	4	390	42.6	6.16	109.38	13	113.7	94.6	91.7	1.11766e+07	9.30059e+06	9.01954e+06	1.11766e+07	1.90755e+06	2.452e+06	4	4	4	High	High	High	1	Carbamidomethyl [C161]
-5.15309e+18	FALSE	High	IsMasterProtein	A0A3Q7HCH3	Aldo_ket_red domain-containing protein OS=Solanum lycopersicum OX=4081 PE=4 SV=1	0	11.697	13	4	5	4	370	40.7	7.72	5.57	4	162.7	40.8	96.5	883363	221718	524204	883363	45474.3	142507	2	1	1	High	Peak Found	High	1
2.08703e+18	FALSE	High	IsMasterProtein	A0A3Q7EHY3	Pyruvate, phosphate dikinase OS=Solanum lycopersicum OX=4081 GN=101267346 PE=3 SV=1	0	10.824	5	4	9	4	965	105.8	6.37	5.66	4	55.3	101.5	143.2	1.08326e+06	1.98741e+06	2.80369e+06	1.08326e+06	407618	762197	3	4	4	High	High	High	1
2.06149e+18	FALSE	High	IsMasterProtein	A0A3Q7HB75	NADH-cytochrome b5 reductase OS=Solanum lycopersicum OX=4081 GN=101244772 PE=3 SV=1	0	13.556	14	4	8	4	323	35.5	8.81	6.24	4	112.4	26.4	161.2	1.43526e+06	337156	2.0598e+06	1.43526e+06	69150.8	559965	3	1	2	High	Peak Found	High	1
2.29872e+18	FALSE	High	IsMasterProtein	A0A3Q7HQH3	Tryptophanyl-tRNA synthetase OS=Solanum lycopersicum OX=4081 PE=3 SV=1	0	12.882	11	4	8	4	409	46.9	6.86	12.18	4	101.2	77.1	121.7	2.07061e+06	1.57773e+06	2.48919e+06	2.07061e+06	323593	676698	4	4	4	High	High	High	1
-3.48601e+18	FALSE	High	IsMasterProtein	A0A3Q7EHY8	DUF3700 domain-containing protein OS=Solanum lycopersicum OX=4081 GN=101253225 PE=4 SV=1	0	14.045	19	4	12	4	236	25.2	5.39	5.35	4	126.1	52.2	121.7	3.95645e+06	1.63747e+06	3.81675e+06	3.95645e+06	335845	1.0376e+06	4	3	3	High	High	High	1
2.311e+18	FALSE	High	IsMasterProtein	A0A3Q7FAS8	Cysteine desulfurase OS=Solanum lycopersicum OX=4081 PE=3 SV=1	0	9.332	11	4	6	4	455	50.5	8	0	4	74	108	118	864898	1.26301e+06	1.37935e+06	864898	259043	374984	3	2	2	High	High	High	1
-3.48085e+18	FALSE	High	IsMasterProtein	A0A3Q7HYX1	Chalcone_isomerase domain-containing protein OS=Solanum lycopersicum OX=4081 GN=101252697 PE=3 SV=1	0	12.299	15	4	7	4	295	32.6	8.88	6.46	4	111.9	78.3	109.9	1.35026e+06	944736	1.32643e+06	1.35026e+06	193766	360597	3	3	3	High	Peak Found	High	1
4.05198e+18	FALSE	High	IsMasterProtein	A0A3Q7F5F8	Cysteine synthase OS=Solanum lycopersicum OX=4081 GN=101255033 PE=3 SV=1	0	15.092	13	4	9	4	357	38.9	8.03	9.98	4	111.8	92.8	95.4	4.90414e+06	4.07025e+06	4.18531e+06	4.90414e+06	834809	1.1378e+06	4	4	4	High	High	High	1
1.95342e+18	FALSE	High	IsMasterProtein	A0A3Q7J3U1	Glycosyltransferase OS=Solanum lycopersicum OX=4081 PE=3 SV=1	0	23.599	15	4	11	4	451	51.1	6.16	6.97	4	122.8	62.6	114.7	4.99902e+06	2.5482e+06	4.67012e+06	4.99902e+06	522636	1.26959e+06	4	3	3	High	Peak Found	High	1	Carbamidomethyl [C100]
4.11402e+18	FALSE	High	IsMasterProtein	A0A3Q7IHS3	Chitin-binding type-1 domain-containing protein OS=Solanum lycopersicum OX=4081 GN=101267358 PE=4 SV=1	0	67.253	37	7	34	4	329	35.4	8.25	75.22	7	81.6	18.9	199.5	1.3263e+07	3.07994e+06	3.24388e+07	1.3263e+07	631697	8.81865e+06	3	2	3	High	High	High	1	Carbamidomethyl [C175; C183; C206; C282; C301; C314]
-5.35127e+18	FALSE	High	IsMasterProtein	A0A3Q7I738	Ribosomal protein L19 OS=Solanum lycopersicum OX=4081 GN=101265769 PE=3 SV=1	0	15.366	28	4	9	4	218	25.2	11.5	2.14	4	152.4	57.4	90.1	7.37436e+06	2.77786e+06	4.36001e+06	7.37436e+06	569739	1.18529e+06	4	3	4	High	Peak Found	High	1	Oxidation [M34; M139]
-5.38678e+18	FALSE	High	IsMasterProtein	A0A3Q7H377	GH18 domain-containing protein OS=Solanum lycopersicum OX=4081 GN=101257783 PE=4 SV=1	0	8.212	10	4	4	4	376	41.8	9.32	5.29	4	99.3	75.1	125.6	2.85937e+06	2.16254e+06	3.61898e+06	2.85937e+06	443538	983835	4	3	4	High	Peak Found	Peak Found	1
5.53995e+18	FALSE	High	IsMasterProtein	A0A3Q7JPK6	Uncharacterized protein OS=Solanum lycopersicum OX=4081 GN=101252846 PE=3 SV=1	0	15.313	12	4	12	4	412	45.3	7.09	5.77	4	40.6	129.3	130.1	1.35974e+06	4.33305e+06	4.35845e+06	1.35974e+06	888711	1.18487e+06	4	4	4	High	High	High	1	Carbamidomethyl [C347]
1.9512e+18	FALSE	High	IsMasterProtein	A0A3Q7JH22	Amidase domain-containing protein OS=Solanum lycopersicum OX=4081 PE=3 SV=1	0	13.438	12	4	5	4	426	45.6	5.38	5.07	4	136.1	19.8	144.1	1.77737e+06	258590	1.88291e+06	1.77737e+06	53036.8	511877	4	1	4	High	Peak Found	High	1	Carbamidomethyl [C208]
1.89324e+18	FALSE	High	IsMasterProtein	A0A3Q7ILF6	Delta-aminolevulinic acid dehydratase OS=Solanum lycopersicum OX=4081 PE=3 SV=1	0	20.994	10	4	17	4	454	49.5	6.47	28.95	4	145.7	76.3	78	8.1795e+06	4.28057e+06	4.37872e+06	8.1795e+06	877946	1.19038e+06	4	4	4	High	High	High	1
-3.30234e+18	FALSE	High	IsMasterProtein	Q93X44	Protein tyrosine phosphatase OS=Solanum lycopersicum OX=4081 GN=ptpkis1 PE=2 SV=1	0	10.246	15	4	9	4	370	41.6	5.43	3.58	4	95.7	104.3	100	1.09921e+06	1.19835e+06	1.14942e+06	1.09921e+06	245783	312475	3	3	3	High	Peak Found	High	1
1.55085e+18	FALSE	High	IsMasterProtein	A0A3Q7GPY6	AB hydrolase-1 domain-containing protein OS=Solanum lycopersicum OX=4081 GN=101268869 PE=4 SV=1	0	17.036	18	5	11	4	321	36.2	6.19	8.55	5	72.2	48.3	179.6	2.01916e+06	1.34976e+06	5.02213e+06	2.01916e+06	276836	1.36529e+06	3	3	4	High	Peak Found	High	1
-6.03887e+18	FALSE	High	IsMasterProtein	A0A3Q7IAC1	(S)-2-hydroxy-acid oxidase OS=Solanum lycopersicum OX=4081 PE=3 SV=1	0	159.424	29	18	158	4	770	87.6	8.25	300.77	18	152.5	62.6	84.9	6.33052e+07	2.60049e+07	3.52504e+07	6.33052e+07	5.33361e+06	9.583e+06	7	5	5	High	High	High	1	Carbamidomethyl [C361]; Oxidation [M21; M61; M75; M81; M209; M347; M356]; Met-loss [N-Term]; Acetyl [N-Term]
3.61281e+18	FALSE	High	IsMasterProtein	A0A3Q7FWX0	Beta_elim_lyase domain-containing protein OS=Solanum lycopersicum OX=4081 GN=101247807 PE=3 SV=1	0	11.425	15	4	9	4	359	38.6	6.9	3.75	4	9.7	202.8	87.6	274637	5.75862e+06	2.48688e+06	274637	1.18109e+06	676070	2	4	3	Peak Found	High	High	1	Carbamidomethyl [C344]
-4.30552e+18	FALSE	High	IsMasterProtein	A0A3Q7EMX2	Ribosomal_S10 domain-containing protein OS=Solanum lycopersicum OX=4081 PE=3 SV=1	0	16.257	31	4	30	4	123	13.7	9.63	41.02	4	122.7	62.7	114.6	3.22615e+07	1.64997e+07	3.0127e+07	3.22615e+07	3.3841e+06	8.19017e+06	4	3	4	High	High	High	1	Carbamidomethyl [C40; C74]
2.83576e+18	FALSE	High	IsMasterProtein	P93214	14-3-3 protein 9 OS=Solanum lycopersicum OX=4081 GN=TFT9 PE=2 SV=2	0	24.967	26	5	16	4	261	29.4	4.82	16.16	5	105.6	120.9	73.5	5.68694e+06	6.51402e+06	3.95625e+06	5.68694e+06	1.33603e+06	1.07552e+06	2	2	2	High	High	Peak Found	1	Oxidation [M36]
5.32719e+18	FALSE	High	IsMasterProtein	A0A3Q7IRR8	Isocitrate dehydrogenase (NADP(+)) OS=Solanum lycopersicum OX=4081 PE=3 SV=1	0	43.681	18	10	42	4	520	58.7	8.19	54.25	10	68	115.4	116.6	861793	1.46253e+06	1.47758e+06	861793	299966	401687	2	2	2	High	Peak Found	High	1	Oxidation [M361]
-2.92014e+18	FALSE	High	IsMasterProtein	Q9LKG0	Putative vacuolar proton ATPase subunit E (Fragment) OS=Solanum lycopersicum OX=4081 PE=2 SV=1	0	10.941	15	4	17	4	237	27.1	7.09	17.65	4	77.1	107.3	115.6	6.18669e+06	8.60917e+06	9.27394e+06	6.18669e+06	1.76574e+06	2.52116e+06	4	4	4	High	High	High	1	Carbamidomethyl [C208]
2.82563e+18	FALSE	High	IsMasterProtein	A0A3Q7HK83	Glutathione peroxidase OS=Solanum lycopersicum OX=4081 GN=101248896 PE=3 SV=1	0	12.241	16	4	6	4	238	26.2	9.06	4.13	4	62.2	90.8	147	2.05982e+06	3.00607e+06	4.8645e+06	2.05982e+06	616546	1.32244e+06	3	4	4	High	High	High	1
-4.36444e+18	FALSE	High	IsMasterProtein	A0A3Q7ESV2	23 kDa subunit of oxygen evolving system of photosystem II OS=Solanum lycopersicum OX=4081 GN=101264980 PE=3 SV=1	0	12.136	14	4	8	4	287	32.3	8.7	7.12	4	134.5	52.2	113.3	2.13216e+06	827741	1.79614e+06	2.13216e+06	169770	488289	4	2	3	High	High	High	1
-2.63997e+18	FALSE	High	IsMasterProtein	A0A3Q7EW83	DNA damage-binding protein 1 OS=Solanum lycopersicum OX=4081 GN=778355 PE=3 SV=1	0	13.696	4	4	4	4	1095	122.2	5.26	3.69	4	123.3	121.8	54.9	491292	485221	218563	491292	99518.9	59417.3	2	2	1	High	Peak Found	Peak Found	1
3.00842e+18	FALSE	High	IsMasterProtein	A0A3Q7FJJ3	Uncharacterized protein OS=Solanum lycopersicum OX=4081 GN=101264601 PE=3 SV=1	0	78.993	44	12	66	4	377	41.7	5.49	90.59	12	110.3	72.8	116.9	1.27236e+07	8.39199e+06	1.34788e+07	1.27236e+07	1.7212e+06	3.66428e+06	5	5	5	High	High	High	1	Oxidation [M201; M327]
-4.03323e+18	FALSE	High	IsMasterProtein	A0A3Q7EEZ8	Uncharacterized protein OS=Solanum lycopersicum OX=4081 PE=3 SV=1	0	36.058	19	4	12	4	371	41.3	9.16	18.76	4	114.3	6.6	179.1	1.36802e+07	790109	2.14388e+07	1.36802e+07	162052	5.82825e+06	3	2	3	High	Peak Found	High	1
5.49099e+18	FALSE	High	IsMasterProtein	A0A3Q7IA36	Uncharacterized protein OS=Solanum lycopersicum OX=4081 GN=101245886 PE=3 SV=1	0	10.312	11	4	8	4	427	47.7	5.91	7.11	4	79.7	95.7	124.6	1.31699e+06	1.58066e+06	2.05892e+06	1.31699e+06	324194	559728	3	3	3	High	Peak Found	High	1
-4.37417e+18	FALSE	High	IsMasterProtein	A0A3Q7IBR0	Uroporphyrinogen decarboxylase OS=Solanum lycopersicum OX=4081 GN=101260578 PE=3 SV=1	0	12.963	9	4	19	4	420	46	6.95	19.67	4	116.6	32.3	151.1	1.17414e+07	3.2557e+06	1.52189e+07	1.17414e+07	667746	4.13732e+06	4	3	4	High	High	High	1
-2.75957e+18	FALSE	High	IsMasterProtein	A0A3Q7H1Q5	3-oxoacyl-[acyl-carrier-protein] reductase OS=Solanum lycopersicum OX=4081 GN=101255205 PE=3 SV=1	0	12.725	14	4	15	4	321	33.6	9.39	11.01	4	63.7	143.3	92.9	3.90304e+06	8.77847e+06	5.69087e+06	3.90304e+06	1.80047e+06	1.54709e+06	3	3	3	High	High	High	1
3.03988e+18	FALSE	High	IsMasterProtein	A0A3Q7JYD7	Tryptophanyl-tRNA synthetase OS=Solanum lycopersicum OX=4081 PE=3 SV=1	0	11.111	13	4	6	4	411	45.6	8.31	2.01	4	113.9	10.2	175.9	1.69351e+06	151634	2.61449e+06	1.69351e+06	31100.1	710761	3	1	3	High	Peak Found	High	1
-2.6248e+18	FALSE	High	IsMasterProtein	Q2MI68	30S ribosomal protein S11, chloroplastic OS=Solanum lycopersicum OX=4081 GN=rps11 PE=3 SV=1	0	20.289	41	4	8	4	138	14.9	12.28	11.45	4	195.8	54.3	49.9	1.5251e+07	4.23258e+06	3.88792e+06	1.5251e+07	868104	1.05695e+06	4	3	2	High	High	High	1
2.91568e+18	FALSE	High	IsMasterProtein	A0A3Q7FAR0	ATP-dependent Clp protease proteolytic subunit OS=Solanum lycopersicum OX=4081 GN=101261866 PE=3 SV=1	0	21.196	20	4	10	4	309	34.4	8.27	19.14	4	104.7	50.8	144.5	5.35317e+06	2.59972e+06	7.39222e+06	5.35317e+06	533204	2.00961e+06	4	2	4	High	High	High	1	Oxidation [M80; M178]
-4.40146e+18	FALSE	High	IsMasterProtein	A0A3Q7ERS3	Aldo_ket_red domain-containing protein OS=Solanum lycopersicum OX=4081 GN=101254135 PE=4 SV=1	0	18.36	14	4	6	4	321	34.6	5.58	6.55	4	113.3	51.2	135.5	2.88187e+06	1.30088e+06	3.44582e+06	2.88187e+06	266811	936761	4	3	4	High	Peak Found	High	1	Met-loss+Acetyl [N-Term]
-3.88261e+18	FALSE	High	IsMasterProtein	A0A3Q7EXK0	Glyceraldehyde-3-phosphate dehydrogenase OS=Solanum lycopersicum OX=4081 GN=101253541 PE=3 SV=1	0	99.562	41	16	121	4	409	43.5	8.05	193.32	16	109.6	111.1	79.2	6.68937e+06	6.78333e+06	4.83589e+06	6.68937e+06	1.39126e+06	1.31466e+06	4	3	3	High	High	High	1	Oxidation [M249]
-3.98364e+18	FALSE	High	IsMasterProtein	A0A0G2SJG0	Argininosuccinate lyase OS=Solanum lycopersicum OX=4081 GN=AS PE=2 SV=1	0	13.954	9	4	12	4	525	58.1	5.69	12.52	4	69.2	127.9	102.9	3.08902e+06	5.70734e+06	4.58942e+06	3.08902e+06	1.17058e+06	1.24765e+06	4	4	4	High	High	High	1
5.12992e+18	FALSE	High	IsMasterProtein	Q9FUR8	Alpha-galactosidase (Fragment) OS=Solanum lycopersicum OX=4081 PE=3 SV=1	0	12.53	10	4	8	4	380	41.8	5.17	10.78	4	114.2	54.5	131.3	1.88497e+06	899905	2.16798e+06	1.88497e+06	184571	589374	3	2	2	High	Peak Found	High	1
-6.66728e+18	FALSE	High	IsMasterProtein	A0A3Q7IT51	Uncharacterized protein OS=Solanum lycopersicum OX=4081 GN=101246371 PE=3 SV=1	0	8.397	9	4	7	4	334	36.4	6.33	1.65	4	139.9	46.9	113.1	3.95756e+06	1.32748e+06	3.1992e+06	3.95756e+06	272267	869717	4	2	4	High	High	High	1
5.03635e+18	FALSE	High	IsMasterProtein	A4ZYQ6	1-aminocyclopropane-1-carboxylate oxidase OS=Solanum lycopersicum OX=4081 GN=100125909 PE=2 SV=1	0	25.566	24	6	22	4	319	36.3	5.26	28.44	6	75.3	67.1	157.6	4.36019e+06	3.88596e+06	9.1281e+06	4.36019e+06	797012	2.48152e+06	3	2	3	High	High	High	1	Oxidation [M276]
3.05718e+18	FALSE	High	IsMasterProtein	A0A0C5CEE6	50S ribosomal protein L14, chloroplastic OS=Solanum lycopersicum OX=4081 GN=rpl14 PE=3 SV=1	0	35.187	39	4	15	4	122	13.6	8.51	25.85	4	146.2	31.1	122.7	1.93808e+07	4.12554e+06	1.62593e+07	1.93808e+07	846151	4.42016e+06	4	3	4	High	High	High	1	Oxidation [M1]
2.76291e+18	FALSE	High	IsMasterProtein	A0A3Q7EQ44	Protein kinase domain-containing protein OS=Solanum lycopersicum OX=4081 GN=101248921 PE=3 SV=1	0	13.151	13	4	13	4	361	41.6	5.64	8.25	4	79.4	95.5	125.1	1.29894e+06	1.5612e+06	2.04502e+06	1.29894e+06	320204	555947	4	3	3	High	High	High	1
5.15961e+18	FALSE	High	IsMasterProtein	A0A0C5C9T7	ATP synthase epsilon chain, chloroplastic OS=Solanum lycopersicum OX=4081 GN=atpE PE=3 SV=1	0	14.136	42	4	9	4	133	14.6	5.54	8.95	4	59	117.4	123.6	2.542e+06	5.0546e+06	5.32011e+06	2.542e+06	1.0367e+06	1.4463e+06	3	3	3	High	High	High	1	Met-loss [N-Term]
3.14728e+18	FALSE	High	IsMasterProtein	A0A3Q7F9B8	UDP-glucose 6-dehydrogenase OS=Solanum lycopersicum OX=4081 PE=3 SV=1	0	49.856	25	10	28	4	481	52.8	6.86	45.41	10	77.9	120.3	101.8	2.40609e+06	3.71792e+06	3.14405e+06	2.40609e+06	762547	854725	4	4	4	High	High	High	1	Carbamidomethyl [C272; C350]
-6.63174e+18	FALSE	High	IsMasterProtein	A0A3Q7EN49	Uncharacterized protein OS=Solanum lycopersicum OX=4081 PE=3 SV=1	0	8.408	4	4	6	4	1081	117.1	6.64	0	4	94.6	114.1	91.2	4.17466e+07	5.03647e+07	4.0261e+07	4.17466e+07	1.03298e+07	1.09451e+07	3	3	3	High	High	High	1	Oxidation [M56]
4.98714e+18	FALSE	High	IsMasterProtein	K4DH15	Glutathione transferase OS=Solanum lycopersicum OX=4081 GN=101253468 PE=3 SV=1	0	12.3	17	4	11	4	221	25.1	7.37	10.2	4	111.8	39.9	148.3	3.54521e+06	1.26486e+06	4.70091e+06	3.54521e+06	259424	1.27797e+06	4	3	4	High	High	High	1	Carbamidomethyl [C22]
8.9478e+18	FALSE	High	IsMasterProtein	Q6UJX4	Molecular chaperone Hsp90-1 OS=Solanum lycopersicum OX=4081 GN=543902 PE=2 SV=1	0	104.399	31	22	77	3	699	80.1	5.05	124.51	22	101.7	142.8	55.5	5.92416e+06	8.31506e+06	3.23489e+06	5.92416e+06	1.70542e+06	879420	3	3	2	High	High	High	1	Oxidation [M455]
3.54102e+18	FALSE	High	IsMasterProtein	A0A3Q7FU03	Peroxidase OS=Solanum lycopersicum OX=4081 PE=3 SV=1	0	7.751	6	3	5	3	548	59.9	8.75	3.28	3	134	46.1	120	1.38077e+06	474645	1.23673e+06	1.38077e+06	97349.8	336210	3	2	3	High	Peak Found	High	1
7.83677e+18	FALSE	High	IsMasterProtein	A0A3Q7FBF2	Uncharacterized protein OS=Solanum lycopersicum OX=4081 PE=4 SV=1	0	8.528	8	3	7	3	472	52	5.83	7.36	3	96.3	97.1	106.6	7.18542e+06	7.24852e+06	7.95207e+06	7.18542e+06	1.48667e+06	2.16181e+06	3	3	3	High	High	High	1
-5.07317e+17	FALSE	High	IsMasterProtein	A0A3Q7J9K2	Uncharacterized protein OS=Solanum lycopersicum OX=4081 GN=101255178 PE=3 SV=1	0	20.092	17	4	16	3	271	29.2	7.77	17.44	4	68.6	98.2	133.2	1.03556e+06	1.48324e+06	2.01067e+06	1.03556e+06	304214	546609	2	2	2	High	High	High	1	Oxidation [M181]
9.06235e+18	FALSE	High	IsMasterProtein	A0A3Q7H940	Uncharacterized protein OS=Solanum lycopersicum OX=4081 PE=3 SV=1	0	10.329	11	3	5	3	370	40.5	8.32	6.77	3	126.7	46.3	127	1.89802e+06	694416	1.90331e+06	1.89802e+06	142425	517424	2	1	2	High	High	High	1
9.08475e+18	FALSE	High	IsMasterProtein	A0A3Q7F1R4	Isoleucyl-tRNA synthetase OS=Solanum lycopersicum OX=4081 GN=101249760 PE=3 SV=1	0	12.213	4	3	4	3	1110	125.5	6.79	5.87	3	240	23.9	36.1	584542	58178.8	88024.8	584542	11932.5	23930	2	1	1	High	Peak Found	Peak Found	1	Carbamidomethyl [C884]
3.516e+18	FALSE	High	IsMasterProtein	A0A3Q7F246	Beta-ketoacyl-[acyl-carrier-protein] synthase I OS=Solanum lycopersicum OX=4081 GN=101267959 PE=3 SV=1	0	15.854	10	4	10	3	469	49.9	7.21	16.27	4	62.4	122	115.7	2.47624e+06	4.84267e+06	4.59361e+06	2.47624e+06	993233	1.24879e+06	3	3	3	High	High	High	1
3.06091e+17	FALSE	High	IsMasterProtein	A0A3Q7JA27	Ubiquitin carboxyl-terminal hydrolase OS=Solanum lycopersicum OX=4081 GN=101251658 PE=3 SV=1	0	7.833	6	3	3	3	483	54.3	6.2	0	3	183.7	61.4	54.8	857142	286582	255875	857142	58778.1	69560.8	2	1	1	High	Peak Found	Peak Found	1
-5.06769e+17	FALSE	High	IsMasterProtein	A0A3Q7H0A0	Uncharacterized protein OS=Solanum lycopersicum OX=4081 GN=101262318 PE=3 SV=1	0	8.906	22	3	5	3	166	17.8	8.69	3.6	3	122.1	79.8	98.2	10656019	6.96115e+06	8.56863e+06	10656019	1.42773e+06	2.32942e+06	3	3	3	High	High	Peak Found	1
3.59037e+18	FALSE	High	IsMasterProtein	Q93X45	Xaa-Pro aminopeptidase 2 OS=Solanum lycopersicum OX=4081 GN=app2 PE=2 SV=1	0	10.593	6	3	3	3	654	72.6	5.92	4.8	3	66.8	117.2	116	1.11426e+06	1.9538e+06	1.93445e+06	1.11426e+06	400724	525889	3	3	3	High	Peak Found	High	1
-4.54997e+17	FALSE	High	IsMasterProtein	A0A3Q7HFB7	Uncharacterized protein OS=Solanum lycopersicum OX=4081 PE=4 SV=1	0	9.863	8	3	5	3	449	49.8	5.43	3.69	3	80.7	119.2	100.1	1.024e+06	1.5111e+06	1.26954e+06	1.024e+06	309927	345131	2	2	2	High	High	High	1
3.51019e+18	FALSE	High	IsMasterProtein	A0A3Q7GND4	Uncharacterized protein OS=Solanum lycopersicum OX=4081 GN=101247324 PE=4 SV=1	0	9.904	7	3	5	3	505	54.6	6.95	0	3	118.7	68.2	113.1	2.40637e+06	1.38312e+06	2.29372e+06	2.40637e+06	283678	623558	3	3	3	High	Peak Found	High	1
-3.43045e+17	FALSE	High	IsMasterProtein	A0A3Q7HKE8	Glycine cleavage system H protein OS=Solanum lycopersicum OX=4081 GN=101257194 PE=3 SV=1	0	13.332	28	3	3	3	161	17.4	5.03	4.31	3	163	70.8	66.2	3.95177e+06	1.71566e+06	1.60591e+06	3.95177e+06	351882	436574	2	1	1	High	Peak Found	Peak Found	1	Oxidation [M131; M146]
3.21709e+18	FALSE	High	IsMasterProtein	A0A3Q7EP59	Uncharacterized protein OS=Solanum lycopersicum OX=4081 GN=101254641 PE=4 SV=1	0	11.541	25	3	7	3	163	18.2	6.57	4.35	3	82.8	56	161.2	859547	581189	1.67362e+06	859547	119202	454982	2	1	2	High	High	High	1	Carbamidomethyl [C22]
2.42378e+18	FALSE	High	IsMasterProtein	A0A3Q7GEV3	Uncharacterized protein OS=Solanum lycopersicum OX=4081 PE=4 SV=1	0	6.558	10	3	3	3	293	32.3	9.01	0	3	116.4		183.6	562889		888062	562889		241424	2		2	High	Not Found	High	1
3.06226e+18	FALSE	High	IsMasterProtein	A0A3Q7JEN8	Dihydrolipoyl dehydrogenase OS=Solanum lycopersicum OX=4081 GN=101245444 PE=3 SV=1	0	34.411	19	8	32	3	504	53.4	6.77	35.02	8	75	82.1	142.9	856166	937452	1.63067e+06	856166	192272	443306	2	2	2	High	High	High	1	Carbamidomethyl [C79; C84; C369]
-3.67002e+17	FALSE	High	IsMasterProtein	A0A3Q7GJV0	PCI domain-containing protein OS=Solanum lycopersicum OX=4081 GN=101245654 PE=3 SV=1	0	13.211	11	4	7	3	386	44.1	5.47	6.14	4	140.9	63.1	96	1.13541e+06	508551	773872	1.13541e+06	104304	210381	3	1	1	High	Peak Found	High	1
8.88655e+18	FALSE	High	IsMasterProtein	A0A3Q7E7B4	PDZ domain-containing protein OS=Solanum lycopersicum OX=4081 GN=101254513 PE=4 SV=1	0	10.99	9	3	8	3	330	37.1	7.64	9.65	3	98.4	90.2	111.4	2.34892e+06	2.15341e+06	2.65807e+06	2.34892e+06	441665	722607	2	2	2	High	High	High	1
2.46191e+18	FALSE	High	IsMasterProtein	A0A3Q7H1L7	Adenine phosphoribosyltransferase OS=Solanum lycopersicum OX=4081 PE=3 SV=1	0	9.376	12	3	7	3	266	28.9	7.37	8.27	3	95.6	87.6	116.9	2.55999e+06	2.34514e+06	3.13073e+06	2.55999e+06	480989	851103	2	2	2	High	High	High	1
3.44223e+18	FALSE	High	IsMasterProtein	P93208	14-3-3 protein 2 OS=Solanum lycopersicum OX=4081 GN=TFT2 PE=3 SV=2	0	29.858	26	6	32	3	254	28.9	4.78	41.46	6	69	99.9	131.1	1761518	2.55062e+06	3.34602e+06	1761518	523133	909631	3	3	3	High	High	High	1	Oxidation [M9]
8.07584e+18	FALSE	High	IsMasterProtein	A0A3Q7G5K0	AIR synthase OS=Solanum lycopersicum OX=4081 GN=101246417 PE=3 SV=1	0	7.251	8	3	4	3	404	42.6	5.4	3.96	3	113.1	75.7	111.3	1.19692e+06	800882	1.17779e+06	1.19692e+06	164261	320188	3	2	3	High	Peak Found	Peak Found	1
1.99832e+17	FALSE	High	IsMasterProtein	A0A3Q7G876	Glutamyl-tRNA reductase OS=Solanum lycopersicum OX=4081 PE=3 SV=1	0	8.341	5	3	4	3	544	59.3	8.1	1.98	3	214.3	53.6	32	1.3327e+06	333498	199141	1.3327e+06	68400.6	54137.3	3	1	1	High	Peak Found	Peak Found	1
2.70349e+17	FALSE	High	IsMasterProtein	Q40140	Aspartic protease OS=Solanum lycopersicum OX=4081 PE=2 SV=1	0	11.999	8	3	5	3	506	55.1	6.11	5.64	3	127.3		172.7	1.34975e+06		1.83153e+06	1.34975e+06		497910	3		3	High	Not Found	Peak Found	1
2.3539e+18	FALSE	High	IsMasterProtein	A0A494GA81	Uncharacterized protein OS=Solanum lycopersicum OX=4081 PE=4 SV=1	0	6.491	6	3	3	3	470	53.8	5.38	0	3	171.4	71.2	57.4	1.12071e+06	465759	375201	1.12071e+06	95527.2	102000	3	1	1	High	Peak Found	Peak Found	1
8.29224e+18	FALSE	High	IsMasterProtein	A0A3Q7FL73	DUF2470 domain-containing protein OS=Solanum lycopersicum OX=4081 GN=101267492 PE=4 SV=1	0	7.348	9	3	8	3	321	35.8	7.06	9.5	3	131.6	38.2	130.2	3.54281e+06	1.02713e+06	3.50494e+06	3.54281e+06	210665	952833	2	2	2	High	Peak Found	High	1	Oxidation [M315]
-4.57805e+17	FALSE	High	IsMasterProtein	A0A3Q7I902	Uncharacterized protein OS=Solanum lycopersicum OX=4081 GN=101267163 PE=4 SV=1	0	13.591	9	3	6	3	390	43.3	6.01	9.39	3	192.5	33	74.5	1.49276e+06	255625	577709	1.49276e+06	52428.8	157053	3	1	2	High	Peak Found	Peak Found	1
2.95269e+18	FALSE	High	IsMasterProtein	A0A3Q7EN15	Lipoxygenase OS=Solanum lycopersicum OX=4081 PE=3 SV=1	0	5.883	5	3	3	3	1520	172.2	6.14	0	3		132.6	167.4		955271	1.20646e+06		195926	327981		2	2	Not Found	Peak Found	High	1
8.16713e+18	FALSE	High	IsMasterProtein	A0A3Q7GZX3	Uncharacterized protein OS=Solanum lycopersicum OX=4081 GN=101251592 PE=3 SV=1	0	52.581	48	9	21	3	194	21.9	9.58	33.19	9	203.8	71.6	24.6	5.57777e+06	1.96108e+06	673076	5.57777e+06	402219	182979	3	3	2	High	High	Peak Found	1
2.35277e+18	FALSE	High	IsMasterProtein	A0A3Q7JDH2	Serine hydroxymethyltransferase OS=Solanum lycopersicum OX=4081 GN=101267301 PE=3 SV=1	0	18.83	15	6	12	3	527	57.1	7.49	8.18	6	56	89.9	154.1	782504	1.25603e+06	2.15198e+06	782504	257611	585025	2	3	3	High	High	High	1
8.15398e+18	FALSE	High	IsMasterProtein	A0A3Q7G2Q9	Pyruvate kinase OS=Solanum lycopersicum OX=4081 GN=101262183 PE=3 SV=1	0	11.565	6	3	7	3	578	63.4	7.05	7.08	3	75.2	144.7	80.1	1.01049e+06	1.9456e+06	1.07732e+06	1.01049e+06	399043	292876	2	2	2	High	High	High	1	Carbamidomethyl [C115]
2.36077e+18	FALSE	High	IsMasterProtein	A0A3Q7FEB3	40S ribosomal protein SA OS=Solanum lycopersicum OX=4081 PE=3 SV=1	0	42.113	34	8	29	3	269	29.6	5.64	56.22	8	116.8	78.4	104.8	3.07539e+06	2.06293e+06	2.75964e+06	3.07539e+06	423108	750220	3	3	2	High	Peak Found	High	1	Carbamidomethyl [C151]; Oxidation [M157]; Met-loss+Acetyl [N-Term]
8.64594e+18	FALSE	High	IsMasterProtein	A0A3Q7GDA5	3-isopropylmalate dehydrogenase OS=Solanum lycopersicum OX=4081 GN=101247914 PE=3 SV=1	0	17.59	9	3	15	3	406	43.4	6.46	19.73	3	118.9	30.1	151	4.2056e+06	1.06517e+06	5.34217e+06	4.2056e+06	218466	1.45229e+06	3	2	3	High	Peak Found	High	1
7.20805e+18	FALSE	High	IsMasterProtein	Q6IV07	UDP-arabinopyranose mutase OS=Solanum lycopersicum OX=4081 GN=543938 PE=2 SV=1	0	30.482	28	8	22	3	362	41.2	6.25	10.07	8	57.3	98.4	144.2	959301	1.64691e+06	2.41288e+06	959301	337782	655953	2	2	2	High	Peak Found	High	1	Carbamidomethyl [C75; C103; C247]
2.09214e+18	FALSE	High	IsMasterProtein	A0A3Q7JA54	Ribosomal_L28e domain-containing protein OS=Solanum lycopersicum OX=4081 PE=3 SV=1	0	6.782	22	3	3	3	143	15.8	10.65	1.68	3	67.1	111.5	121.4	2.26086e+06	3.75801e+06	4.09142e+06	2.26086e+06	770770	1.11227e+06	3	3	2	High	Peak Found	Peak Found	1
1.0095e+18	FALSE	High	IsMasterProtein	A0A3Q7GLY3	Uncharacterized protein OS=Solanum lycopersicum OX=4081 PE=4 SV=1	0	8.247	7	3	4	3	469	53.1	5.5	1.93	3	102.4	61.2	136.4	962056	575135	1.28176e+06	962056	117960	348453	2	1	2	High	Peak Found	Peak Found	1
1.49737e+18	FALSE	High	IsMasterProtein	A0A3Q7G077	Uncharacterized protein OS=Solanum lycopersicum OX=4081 PE=3 SV=1	0	10.801	4	3	3	3	895	100.8	6.93	4.26	3	190.3		109.7	567645		327172	567645		88943.2	2		1	High	Not Found	Peak Found	1
1.01596e+18	FALSE	High	IsMasterProtein	A0A3Q7GVV3	SGNH_hydro domain-containing protein OS=Solanum lycopersicum OX=4081 GN=101254210 PE=4 SV=1	0	7.369	13	3	4	3	256	29.1	5.85	0	3	81.6	89.3	129.1	413480	452771	654627	413480	92863.4	177963	1	1	1	High	Peak Found	High	1	Carbamidomethyl [C123]
5.15265e+18	FALSE	High	IsMasterProtein	A0A3Q7JCN9	PRONE domain-containing protein OS=Solanum lycopersicum OX=4081 PE=3 SV=1	0	46.922	12	8	42	3	728	81.7	8.63	58.4	8	63.4	115.9	120.7	8.34313e+06	1.52511e+07	1.58919e+07	8.34313e+06	3.128e+06	4.32028e+06	3	3	3	High	Peak Found	High	1	Oxidation [M581]
1.04967e+18	FALSE	High	IsMasterProtein	A0A3Q7IBI0	NADPH-protochlorophyllide oxidoreductase OS=Solanum lycopersicum OX=4081 GN=101244717 PE=3 SV=1	0	39.551	27	9	25	3	395	42.6	9.38	28.27	9	258.8	41.2		764092	121665		764092	24953.6		2	1		High	Peak Found	Not Found	1	Oxidation [M137]
6.33584e+18	FALSE	High	IsMasterProtein	A0A3Q7FET9	Peptidase_S9 domain-containing protein OS=Solanum lycopersicum OX=4081 PE=4 SV=1	0	8.307	6	3	3	3	714	77.9	7.03	2.22	3	138.6	161.4		423973	493869		423973	101293		1	1		High	Peak Found	Not Found	1
1.43412e+18	FALSE	High	IsMasterProtein	A0A3Q7JHJ2	Uncharacterized protein OS=Solanum lycopersicum OX=4081 GN=101268633 PE=3 SV=1	0	42.586	46	6	21	3	152	17.5	10.62	34.77	6	143.6	44.3	112.2	1.65518e+07	5.1047e+06	1.29323e+07	1.65518e+07	1.04698e+06	3.5157e+06	4	3	3	High	High	High	1	Oxidation [M27; M68; M105]; Carbamidomethyl [C45]; Met-loss+Acetyl [N-Term]
1.08382e+18	FALSE	High	IsMasterProtein	A0A3Q7HEC9	Uncharacterized protein OS=Solanum lycopersicum OX=4081 PE=4 SV=1	0	11.981	7	3	6	3	483	51.7	6.65	10.17	3	79.3	136.7	84	1.63473e+06	2.81823e+06	1.73082e+06	1.63473e+06	578021	470532	2	2	1	High	High	High	1
5.23107e+18	FALSE	High	IsMasterProtein	A0A3Q7FQ28	NTP_transferase domain-containing protein OS=Solanum lycopersicum OX=4081 PE=4 SV=1	0	7.453	8	3	5	3	453	49.5	7.24	3.53	3	131.1	90.8	78.1	564853	391318	336448	564853	80259.4	91464.8	2	1	1	High	High	Peak Found	1
1.17359e+18	FALSE	High	IsMasterProtein	Q3SC85	60S ribosomal protein L10 OS=Solanum lycopersicum OX=4081 GN=ACI29 PE=2 SV=1	0	19.783	27	6	17	3	220	24.8	10.43	31.23	6	221.6	8.2	70.2	2.8522e+06	105601	902853	2.8522e+06	21658.8	245445	3	1	2	High	Peak Found	Peak Found	1	Carbamidomethyl [C105; C202]; Oxidation [M102]
1.17559e+18	FALSE	High	IsMasterProtein	A0A3Q7IKY6	GrpE protein homolog OS=Solanum lycopersicum OX=4081 PE=3 SV=1	0	7.777	13	3	7	3	263	28.9	4.68	1.84	3	36	113.8	150.2	933612	2.95451e+06	3.89822e+06	933612	605970	1.05975e+06	3	3	3	High	High	High	1
6.20024e+18	FALSE	High	IsMasterProtein	A0A3Q7EA43	NAD(P)-bd_dom domain-containing protein OS=Solanum lycopersicum OX=4081 PE=4 SV=1	0	7.609	11	3	5	3	284	32	8.95	6.04	3	156.4		143.6	1.38104e+06		1.2681e+06	1.38104e+06		344739	1		1	High	Not Found	Peak Found	1
4.99846e+18	FALSE	High	IsMasterProtein	A0A3Q7IZ37	Carboxypeptidase OS=Solanum lycopersicum OX=4081 GN=101258820 PE=3 SV=1	0	10.843	8	3	4	3	499	56.3	5.22	5.66	3	88.1	56.7	155.1	961626	619188	1.69309e+06	961626	126996	460274	1	1	1	High	Peak Found	High	1
5.28889e+18	FALSE	High	IsMasterProtein	A0A3Q7FXP7	Glutamine synthetase OS=Solanum lycopersicum OX=4081 GN=543756 PE=3 SV=1	0	27.57	22	5	10	3	356	39.2	5.88	17.1	5	175.3	68.1	56.6	5.36763e+06	2.08431e+06	1.73305e+06	5.36763e+06	427493	471138	3	2	2	High	Peak Found	High	1	Met-loss+Acetyl [N-Term]
6.04907e+18	FALSE	High	IsMasterProtein	A0A3Q7H2W6	Carboxypeptidase OS=Solanum lycopersicum OX=4081 GN=101251103 PE=3 SV=1	0	11.621	9	3	6	3	465	52.2	6.58	2.61	3	137.3	82.8	79.9	1.41424e+06	853288	822525	1.41424e+06	175010	223607	3	2	2	High	Peak Found	High	1
5.30249e+18	FALSE	High	IsMasterProtein	A0A3Q7H1U4	40S ribosomal protein SA OS=Solanum lycopersicum OX=4081 GN=101250808 PE=3 SV=1	0	42.739	35	8	27	3	296	32.2	5.08	54.79	8	121.4	53.8	124.8	3.93866e+06	1.7457e+06	4.04873e+06	3.93866e+06	358043	1.10066e+06	2	2	2	High	Peak Found	Peak Found	1	Carbamidomethyl [C149]; Oxidation [M155]
6.00989e+18	FALSE	High	IsMasterProtein	C6KI36	Starch synthase III OS=Solanum lycopersicum OX=4081 GN=100316882 PE=2 SV=1	0	12.26	3	3	7	3	1230	139.1	5.97	9.22	3	115.5	156.5	28	1.17427e+06	1.59187e+06	284797	1.17427e+06	326494	77423.4	2	2	1	High	High	High	1
5.87823e+18	FALSE	High	IsMasterProtein	A0A3Q7FCZ7	Xyloglucan endotransglucosylase/hydrolase OS=Solanum lycopersicum OX=4081 GN=543915 PE=3 SV=1	0	10.92	12	3	6	3	295	33.5	7.72	4.2	3	168.7	56.2	75.1	2.76298e+06	920491	1.22944e+06	2.76298e+06	188793	334228	3	2	2	High	Peak Found	Peak Found	1	Carbamidomethyl [C68]
5.82695e+18	FALSE	High	IsMasterProtein	A0A3Q7FKF5	Uncharacterized protein OS=Solanum lycopersicum OX=4081 GN=101252666 PE=4 SV=1	0	10.391	9	3	7	3	394	43.4	6.9	4.33	3	125.9	49.1	125.1	1.62771e+06	634743	1.61738e+06	1.62771e+06	130186	439694	3	2	3	High	Peak Found	High	1
1.20309e+18	FALSE	High	IsMasterProtein	A0A3Q7HTH3	Uncharacterized protein OS=Solanum lycopersicum OX=4081 PE=4 SV=1	0	25.002	11	5	14	3	614	66.6	8.21	18.97	5	119.7	58.3	122	1.75049e+06	852596	1.78315e+06	1.75049e+06	174868	484758	2	2	2	High	High	High	1	Carbamidomethyl [C27; C69; C149; C392]
5.81163e+18	FALSE	High	IsMasterProtein	P54928	Inositol monophosphatase 3 OS=Solanum lycopersicum OX=4081 GN=IMP3 PE=1 SV=1	0	8.512	11	3	6	3	268	29	5.52	8.58	3	151.1	60.9	88	2.19912e+06	887001	1.28035e+06	2.19912e+06	181924	348068	2	1	1	High	Peak Found	High	1
5.43886e+18	FALSE	High	IsMasterProtein	A0A3Q7I041	Adenylosuccinate lyase OS=Solanum lycopersicum OX=4081 GN=101263129 PE=3 SV=1	0	6.756	5	3	10	3	546	61.3	6.49	1.63	3	103.8	107.8	88.4	2.55073e+06	2.64878e+06	2.17295e+06	2.55073e+06	543267	590726	3	3	3	High	High	High	1
5.44524e+18	FALSE	High	IsMasterProtein	Q52QQ4	Ascorbate peroxidase OS=Solanum lycopersicum OX=4081 GN=APX PE=2 SV=1	0	37.849	52	9	31	3	250	27.3	6.28	29.93	9	76	70.2	153.8	2.75078e+06	2.54022e+06	5.56273e+06	2.75078e+06	521001	1.51225e+06	3	2	3	High	High	High	1	Carbamidomethyl [C32; C50]; Oxidation [M60]
5.62738e+18	FALSE	High	IsMasterProtein	A0A3Q7HGV5	Uncharacterized protein OS=Solanum lycopersicum OX=4081 GN=101261139 PE=3 SV=1	0	13.47	18	3	7	3	184	20.2	10.2	12.44	3	65	141	94	2.60471e+06	5.64779e+06	3.76782e+06	2.60471e+06	1.15836e+06	1.0243e+06	2	2	2	High	High	High	1
1.35319e+18	FALSE	High	IsMasterProtein	A0A3Q7HVY6	Ribosomal_L23eN domain-containing protein OS=Solanum lycopersicum OX=4081 GN=101246658 PE=3 SV=1	0	11.781	21	3	9	3	153	17.2	10.26	8.64	3	130.9	96.6	72.5	6.09637e+06	4.49949e+06	3.37765e+06	6.09637e+06	922847	918231	3	3	3	High	High	High	1
1.29638e+18	FALSE	High	IsMasterProtein	A0A3Q7HBR5	KH type-2 domain-containing protein OS=Solanum lycopersicum OX=4081 GN=101257282 PE=3 SV=1	0	40.667	48	10	34	3	239	26.8	9.5	43.36	10	154.6	72.6	72.8	3.5701e+06	1.67719e+06	1.68083e+06	3.5701e+06	343993	456942	3	2	2	High	High	High	1	Carbamidomethyl [C100; C122; C137]; Oxidation [M160]
6.09895e+18	FALSE	High	IsMasterProtein	B5M9E5	Glucan endo-1,3-beta-D-glucosidase OS=Solanum lycopersicum OX=4081 GN=100191128 PE=2 SV=1	0	10.434	7	3	6	3	459	50.9	8.92	8.08	3	94.6	78.8	126.6	1.19171e+06	992517	1.5953e+06	1.19171e+06	203566	433689	3	1	2	High	High	High	1
1.51181e+18	FALSE	High	IsMasterProtein	A0A3Q7GST8	Lipoyl-binding domain-containing protein OS=Solanum lycopersicum OX=4081 GN=101263617 PE=4 SV=1	0	8.517	12	3	9	3	290	30.1	8.98	0	3	43.3	154.2	102.5	1.07366e+06	3.82692e+06	2.54313e+06	1.07366e+06	784902	691361	2	3	3	High	High	High	1
9.8374e+17	FALSE	High	IsMasterProtein	P43280	S-adenosylmethionine synthase 1 OS=Solanum lycopersicum OX=4081 GN=SAM1 PE=2 SV=1	0	79.506	38	11	56	3	393	43.3	5.82	77.2	11	112.3	67.7	120	4.29156e+06	2.58833e+06	4.58589e+06	4.29156e+06	530867	1.2467e+06	3	3	3	High	High	Peak Found	1
9.71494e+17	FALSE	High	IsMasterProtein	Q5NE21	Carbonic anhydrase OS=Solanum lycopersicum OX=4081 GN=ca1 PE=2 SV=1	0	14.453	20	4	5	3	268	29.5	5.9	6.34	4	82.6	124.6	92.8	1.49265e+06	2.25085e+06	1.67613e+06	1.49265e+06	461649	455662	2	2	2	High	High	Peak Found	1	Carbamidomethyl [C99]
4.19528e+17	FALSE	High	IsMasterProtein	A0A3Q7FTM5	Uncharacterized protein OS=Solanum lycopersicum OX=4081 PE=4 SV=1	0	61.314	9	14	41	3	1659	183	7.84	51.93	14	158.4	101.7	40	5.53207e+06	3.55171e+06	1.39591e+06	5.53207e+06	728457	379485	3	3	2	High	High	High	1
3.89727e+18	FALSE	High	IsMasterProtein	A0A3Q7GMP4	CN hydrolase domain-containing protein OS=Solanum lycopersicum OX=4081 PE=4 SV=1	0	11.364	9	3	9	3	310	33.8	6.86	10.36	3	87	68.7	144.3	1.22655e+06	969201	2.0357e+06	1.22655e+06	198783	553415	3	2	3	High	Peak Found	High	1
2.06105e+18	FALSE	High	IsMasterProtein	A0A3Q7GY85	Aminotran_1_2 domain-containing protein OS=Solanum lycopersicum OX=4081 PE=4 SV=1	0	27.953	15	6	15	3	508	55.8	5.63	12.49	6	48.9	107.3	143.8	435998	956385	1.28222e+06	435998	196155	348579	2	2	2	High	High	High	1
4.57363e+17	FALSE	High	IsMasterProtein	A0A3Q7IQN9	Glucose-6-phosphate 1-epimerase OS=Solanum lycopersicum OX=4081 GN=101265664 PE=3 SV=1	0	7.753	11	3	3	3	303	34.1	6.15	0	3	211		89	1.1255e+06		475006	1.1255e+06		129133	3		1	High	Not Found	Peak Found	1
7.24198e+18	FALSE	High	IsMasterProtein	A0A3Q7J5A2	Phytocyanin domain-containing protein OS=Solanum lycopersicum OX=4081 PE=4 SV=1	0	10.006	8	3	11	3	356	35.4	7.84	10.92	3	19.4	184.6	96	1.64852e+06	1.56553e+07	8.13713e+06	1.64852e+06	3.2109e+06	2.21212e+06	3	3	3	High	High	High	1
7.19475e+18	FALSE	High	IsMasterProtein	A0A3Q7JEL1	ATP citrate synthase OS=Solanum lycopersicum OX=4081 GN=101267503 PE=4 SV=1	0	33.518	17	8	22	3	608	65.7	7.42	27.36	8	84.4	110.6	105	1.37361e+06	1.80004e+06	1.70966e+06	1.37361e+06	369189	464778	3	3	3	High	High	High	1	Carbamidomethyl [C162]
7.17272e+18	FALSE	High	IsMasterProtein	Q2MI69	DNA-directed RNA polymerase subunit alpha OS=Solanum lycopersicum OX=4081 GN=rpoA PE=3 SV=1	0	7.568	9	3	3	3	337	38.7	6.9	1.78	3	119.4	67.5	113.1	587046	332079	555805	587046	68109.5	151098	2	2	2	High	Peak Found	Peak Found	1	Carbamidomethyl [C61]
5.63307e+17	FALSE	High	IsMasterProtein	A0A3Q7GXN0	AB hydrolase-1 domain-containing protein OS=Solanum lycopersicum OX=4081 PE=4 SV=1	0	12.182	10	3	10	3	394	43.6	6.65	9.28	3	149.9	43.8	106.2	2.45759e+06	718500	1.7409e+06	2.45759e+06	147365	473271	2	1	2	High	Peak Found	High	1
4.18906e+18	FALSE	High	IsMasterProtein	A0A3Q7J033	CCT-beta OS=Solanum lycopersicum OX=4081 PE=3 SV=1	0	18.407	4	3	6	3	1028	113.7	6.32	5.42	3	61.2	131.9	106.8	503828	1.08554e+06	879191	503828	222645	239012	1	1	1	High	High	High	1
7.17164e+18	FALSE	High	IsMasterProtein	A0A3Q7I7H7	Threonyl-tRNA synthetase OS=Solanum lycopersicum OX=4081 PE=3 SV=1	0	10.236	4	3	4	3	690	79.8	7.02	4.13	3	124.7	123.3	51.9	1.60117e+06	1.58342e+06	666851	1.60117e+06	324759	181287	3	3	2	High	High	Peak Found	1
7.14936e+18	FALSE	High	IsMasterProtein	A0A3Q7F5D6	Pyridoxal phosphate homeostasis protein OS=Solanum lycopersicum OX=4081 PE=3 SV=1	0	5.827	3	3	5	3	1001	110.8	6.35	3.84	3	109.4	64.7	125.9	1.43934e+06	851206	1.65582e+06	1.43934e+06	174583	450142	3	3	3	High	High	High	1
4.35384e+18	FALSE	High	IsMasterProtein	P08706	Ribulose bisphosphate carboxylase small subunit, chloroplastic 1 OS=Solanum lycopersicum OX=4081 GN=RBCS1 PE=2 SV=2	0	91.032	60	11	218	3	181	20.3	7.72	266.58	11	148.5	65.2	86.3	1.9653e+08	8.62898e+07	1.14266e+08	1.9653e+08	1.76981e+07	3.10638e+07	3	3	3	High	High	High	1	Carbamidomethyl [C99; C135; C170]; Oxidation [M132]
6.71245e+17	FALSE	High	IsMasterProtein	Q8H6B5	Dihydrothymine dehydrogenase OS=Solanum lycopersicum OX=4081 GN=PYD1A PE=2 SV=1	0	15.151	8	3	11	3	429	47	6.01	7.87	3	38.4	94.2	167.4	874823	2.14518e+06	3.81171e+06	874823	439978	1.03623e+06	2	3	3	High	High	High	1
7.02617e+17	FALSE	High	IsMasterProtein	A0A3Q7EQP9	Lysine--tRNA ligase OS=Solanum lycopersicum OX=4081 GN=101243628 PE=3 SV=1	0	9.765	5	3	6	3	584	65.9	6.13	1.8	3	82.5	117	100.6	1.11478e+06	1.58168e+06	1.35958e+06	1.11478e+06	324404	369609	2	2	2	High	Peak Found	High	1
6.95376e+18	FALSE	High	IsMasterProtein	A0A3Q7GBR4	Amino_oxidase domain-containing protein OS=Solanum lycopersicum OX=4081 GN=101247017 PE=4 SV=1	0	8.266	5	3	3	3	568	61.3	7.53	1.94	3	167.8	45.1	87.1	1.6635e+06	446982	862906	1.6635e+06	91676.2	234585	3	1	3	High	Peak Found	Peak Found	1
4.44055e+18	FALSE	High	IsMasterProtein	A0A3Q7G0W1	Magnesium chelatase OS=Solanum lycopersicum OX=4081 GN=101244176 PE=3 SV=1	0	7.056	2	3	3	3	1381	153.6	6.28	0	3	245.8	54.2		1.61331e+06	355353		1.61331e+06	72883		3	1		High	Peak Found	Not Found	1	Oxidation [M187]
6.88184e+18	FALSE	High	IsMasterProtein	A0A3Q7E8H4	Uncharacterized protein OS=Solanum lycopersicum OX=4081 PE=4 SV=1	0	11.744	9	3	12	3	311	33.9	4.91	10.81	3	35.9	162.3	101.8	879612	3.97965e+06	2.4946e+06	879612	816228	678167	2	3	3	High	High	High	1
4.6174e+18	FALSE	High	IsMasterProtein	A0A3Q7F9M7	Uncharacterized protein OS=Solanum lycopersicum OX=4081 PE=3 SV=1	0	11.466	16	3	7	3	290	30.8	5.39	9.99	3	37.1	146	116.9	1.58294e+06	6.23699e+06	4.99494e+06	1.58294e+06	1.27921e+06	1.3579e+06	3	3	3	High	High	High	1
4.80245e+18	FALSE	High	IsMasterProtein	A0A3Q7FPS6	Uncharacterized protein OS=Solanum lycopersicum OX=4081 PE=3 SV=1	0	16.897	35	3	14	3	112	12.9	10.4	24.06	3	179.4	74.1	46.5	4950124	2.04586e+06	1.28174e+06	4950124	419606	348448	3	2	1	High	High	High	1	Carbamidomethyl [C77]
7.6454e+17	FALSE	High	IsMasterProtein	A0A3Q7E9H0	Thioredoxin-dependent peroxiredoxin OS=Solanum lycopersicum OX=4081 GN=101256114 PE=4 SV=1	0	16.44	18	4	19	3	267	29.2	6.58	23.51	4	129.4	82.4	88.2	2.75527e+06	1.75541e+06	1.87701e+06	2.75527e+06	360036	510275	3	2	1	High	Peak Found	High	1
1.64502e+18	FALSE	High	IsMasterProtein	A0A3Q7JDI3	Chitin-binding type-1 domain-containing protein OS=Solanum lycopersicum OX=4081 GN=101251136 PE=4 SV=1	0	39.109	22	5	24	3	322	34.5	8.43	48.99	5	103.2	12.7	184.1	6.36367e+06	781810	1.13479e+07	6.36367e+06	160349	3.08498e+06	3	2	3	High	Peak Found	High	1	Carbamidomethyl [C206; C282]
8.25431e+17	FALSE	High	IsMasterProtein	A0A3Q7EZJ3	Uncharacterized protein OS=Solanum lycopersicum OX=4081 PE=4 SV=1	0	17.276	11	4	7	3	408	45.7	6.54	12.18	4	94.5	34.8	170.7	2.57491e+06	947148	4.64831e+06	2.57491e+06	194260	1.26367e+06	3	2	3	High	Peak Found	High	1	Carbamidomethyl [C211]
6.78509e+18	FALSE	High	IsMasterProtein	P21568	Peptidyl-prolyl cis-trans isomerase OS=Solanum lycopersicum OX=4081 GN=CYP PE=2 SV=1	0	42.166	29	4	37	3	171	17.9	8.56	61.63	4	85.1	120.8	94.1	2.77403e+07	3.93852e+07	3.069e+07	2.77403e+07	8077916	8.34322e+06	4	4	3	High	High	High	1	Oxidation [M22; M143]
6.7032e+18	FALSE	High	IsMasterProtein	A0A3Q7ETL5	Uncharacterized protein OS=Solanum lycopersicum OX=4081 GN=101251498 PE=4 SV=1	0	10.258	8	3	6	3	444	47.4	7.27	6.78	3	87.1	87.1	125.8	1.1037e+06	1.10305e+06	1.59283e+06	1.1037e+06	226236	433017	3	3	3	High	Peak Found	High	1
6.68804e+18	FALSE	High	IsMasterProtein	A0A3Q7EQV5	Uncharacterized protein OS=Solanum lycopersicum OX=4081 PE=3 SV=1	0	6.339	7	3	4	3	445	47.8	9.07	2.21	3	123.1	56.1	120.8	683784	311415	671057	683784	63871.3	182430	2	1	2	High	Peak Found	Peak Found	1
1.62287e+18	FALSE	High	IsMasterProtein	A0A3Q7HQM5	Catechol oxidase OS=Solanum lycopersicum OX=4081 PE=3 SV=1	0	68.058	22	13	53	3	1121	126.7	6.61	74.44	13	28.4	52.5	219	1.64554e+06	3.03978e+06	1.26771e+07	1.64554e+06	623461	3.44632e+06	3	3	3	High	High	High	1	Carbamidomethyl [C631]
1.57689e+18	FALSE	High	IsMasterProtein	A0A3Q7IFL7	ATP-dependent Clp protease proteolytic subunit OS=Solanum lycopersicum OX=4081 GN=101256043 PE=3 SV=1	0	7.914	9	3	5	3	384	42.5	6.92	4.26	3	153.9	80.2	65.9	1.65209e+06	860963	707554	1.65209e+06	176584	192352	3	2	2	High	Peak Found	High	1
3.66639e+18	FALSE	High	IsMasterProtein	A0A3Q7ENY7	Uncharacterized protein OS=Solanum lycopersicum OX=4081 PE=3 SV=1	0	24.719	15	7	15	3	574	60.4	7.77	16.67	7	117	62.8	120.2	1.79094e+06	961606	1.84008e+06	1.79094e+06	197226	500236	3	2	3	High	Peak Found	High	1
1.3263e+18	FALSE	High	IsMasterProtein	A0A3Q7HF81	Protein kinase domain-containing protein OS=Solanum lycopersicum OX=4081 PE=3 SV=1	0	11.41	6	3	12	3	587	65.4	9.42	19.71	3	114.7	97.6	87.7	7.32438e+06	6.23438e+06	5.60527e+06	7.32438e+06	1.27867e+06	1.52382e+06	2	2	2	High	High	High	1
-7.02936e+17	FALSE	High	IsMasterProtein	A0A3Q7HIS4	Anthranilate synthase OS=Solanum lycopersicum OX=4081 GN=101265030 PE=3 SV=1	0	7.307	7	3	3	3	587	65.6	7.14	0	3	90	93.7	116.4	562304	585381	727174	562304	120062	197685	2	2	2	High	Peak Found	Peak Found	1	Carbamidomethyl [C358]
-7.06805e+18	FALSE	High	IsMasterProtein	A0A3Q7H1T0	Peptidyl-prolyl cis-trans isomerase OS=Solanum lycopersicum OX=4081 PE=3 SV=1	0	15.021	12	3	8	3	251	26.9	8.78	6.68	3	108.2	85.3	106.4	3.78849e+06	2.98761e+06	3.7257e+06	3.78849e+06	612759	1.01285e+06	3	3	3	High	Peak Found	High	1
-7.04473e+18	FALSE	High	IsMasterProtein	Q9FXK8	Sucrose-phosphate synthase OS=Solanum lycopersicum OX=4081 GN=sps PE=2 SV=1	0	6.053	3	3	3	3	1053	117.7	6.7	0	3	97.5	93.3	109.2	1.69915e+06	1.62643e+06	1.9021e+06	1.69915e+06	333581	517094	2	2	2	High	Peak Found	High	1
-1.80887e+18	FALSE	High	IsMasterProtein	Q43526	Glycosyltransferase (Fragment) OS=Solanum lycopersicum OX=4081 GN=twi1 PE=2 SV=1	0	16.027	10	3	9	3	466	52.4	5.33	8.49	3	91	61.4	147.6	1.95483e+06	1.31909e+06	3.16916e+06	1.95483e+06	270545	861550	3	2	3	High	Peak Found	High	1
-8.26909e+18	FALSE	High	IsMasterProtein	P05116	1-aminocyclopropane-1-carboxylate oxidase 1 OS=Solanum lycopersicum OX=4081 GN=ACO1 PE=2 SV=2	0	17.273	17	4	10	3	315	35.8	5.25	21.82	4	38.4	84.4	177.3	1.05955e+06	2.33098e+06	4.89776e+06	1.05955e+06	478084	1.33148e+06	1	1	3	Peak Found	High	High	1
-1.75024e+18	FALSE	High	IsMasterProtein	Q42886	ATP-dependent Clp protease proteolytic subunit OS=Solanum lycopersicum OX=4081 GN=543966 PE=2 SV=1	0	20.101	17	3	9	3	275	29.6	7.81	16.59	3	100.9	85.3	113.8	6.63017e+06	5.60112e+06	7.47331e+06	6.63017e+06	1148791	2.03165e+06	2	2	2	High	High	High	1	Carbamidomethyl [C173]
-5.36123e+18	FALSE	High	IsMasterProtein	A0A3Q7GH43	Malate dehydrogenase OS=Solanum lycopersicum OX=4081 PE=3 SV=1	0	30.859	16	7	21	3	528	56.4	7.72	30.17	7	96.1	49.9	154	3.10187e+06	1.61134e+06	4.97261e+06	3.10187e+06	330486	1.35183e+06	3	3	3	High	Peak Found	High	1
-5.36593e+18	FALSE	High	IsMasterProtein	A0A3Q7ETU0	AAA domain-containing protein OS=Solanum lycopersicum OX=4081 PE=3 SV=1	0	14.184	10	4	12	3	435	48.8	9.01	12.9	4	122	108.7	69.4	2.02807e+06	1.80703e+06	1.15383e+06	2.02807e+06	370623	313674	3	3	2	High	High	Peak Found	1
-5.38352e+18	FALSE	High	IsMasterProtein	A0A3Q7HRC7	M20_dimer domain-containing protein OS=Solanum lycopersicum OX=4081 PE=4 SV=1	0	65.275	25	10	37	3	459	50.8	5.16	47.91	10	27.9	126.2	145.9	2.74444e+06	1.24051e+07	1.43486e+07	2.74444e+06	2.5443e+06	3900733	3	3	3	High	High	High	1	Oxidation [M256]
-1.63052e+18	FALSE	High	IsMasterProtein	Q2PQI9	Nascent polypeptide-associated complex subunit beta OS=Solanum lycopersicum OX=4081 GN=BTF3 PE=2 SV=1	0	8.977	23	3	7	3	162	17.4	7.5	7.48	3	32.1	126.4	141.4	917501	3.60748e+06	4.03669e+06	917501	739895	1.09739e+06	2	2	2	High	High	High	1
-7.59127e+18	FALSE	High	IsMasterProtein	A0A3Q7INF3	Uncharacterized protein OS=Solanum lycopersicum OX=4081 PE=3 SV=1	0	11.674	2	3	3	3	1263	140.8	9.35	8.27	3	277.3		22.7	1.36191e+06		111638	1.36191e+06		30349.4	2		1	High	Not Found	Peak Found	1
-6.95959e+18	FALSE	High	IsMasterProtein	A0A3Q7FW72	40S ribosomal protein S7 OS=Solanum lycopersicum OX=4081 GN=101255184 PE=3 SV=1	0	8.729	14	3	7	3	191	22.1	9.8	6.15	3	146.2	92.9	60.9	5.97938e+06	3.79674e+06	2.49091e+06	5.97938e+06	778712	677164	3	3	3	High	High	High	1
-5.41295e+18	FALSE	High	IsMasterProtein	A0A3Q7GSC1	Uncharacterized protein OS=Solanum lycopersicum OX=4081 GN=543773 PE=3 SV=1	0	9.64	4	3	6	3	971	112.3	6.23	1.88	3	75	131.8	93.3	1.6785e+06	2.94988e+06	2.08829e+06	1.6785e+06	605021	567712	3	3	3	High	High	High	1
-8.23264e+18	FALSE	High	IsMasterProtein	A0A3Q7IIJ3	Uncharacterized protein OS=Solanum lycopersicum OX=4081 PE=3 SV=1	0	8.701	12	3	5	3	285	31.5	7.64	3.88	3	157.2	78.8	64	3.1284e+06	1.56875e+06	1.2728e+06	3.1284e+06	321751	346016	3	2	2	High	Peak Found	High	1	Carbamidomethyl [C64]
-1.8384e+18	FALSE	High	IsMasterProtein	A0A3Q7HUP2	50S ribosomal protein L22, chloroplastic OS=Solanum lycopersicum OX=4081 GN=101265739 PE=3 SV=1	0	27.015	26	5	14	3	175	20	10.07	7.78	5	156.3	35.1	108.6	9586894	2.15432e+06	6.65921e+06	9586894	441852	1.81034e+06	2	2	2	High	Peak Found	High	1
-8.76349e+18	FALSE	High	IsMasterProtein	A0A3Q7ILP6	Glutaredoxin-dependent peroxiredoxin OS=Solanum lycopersicum OX=4081 GN=104644379 PE=3 SV=1	0	17.995	16	3	14	3	228	24.4	8.4	18.42	3	96.8	116.9	86.4	6.32949e+06	7.64522e+06	5.65012e+06	6.32949e+06	1.56804e+06	1.53601e+06	4	4	4	High	High	High	1	Carbamidomethyl [C178]; Oxidation [M198]
-8.23192e+18	FALSE	High	IsMasterProtein	A0A3Q7I009	ATPase_AAA_core domain-containing protein OS=Solanum lycopersicum OX=4081 GN=101250725 PE=4 SV=1	0	184.407	50	24	156	3	439	48.6	8.06	272.5	24	108.8	69.5	121.7	5.5044e+06	3.51628e+06	6.15345e+06	5.5044e+06	721191	1.67284e+06	3	3	3	High	High	High	1	Carbamidomethyl [C176; C224; C225]; Oxidation [M139; M183; M189; M190; M223; M400]
-5.45502e+18	FALSE	High	IsMasterProtein	A0A3Q7EPC2	ATP citrate synthase OS=Solanum lycopersicum OX=4081 GN=101261460 PE=3 SV=1	0	11.034	8	3	14	3	423	46.5	5.48	6.17	3	37.5	125	137.5	2.68955e+06	8.9633e+06	9.86657e+06	2.68955e+06	1.83838e+06	2.68227e+06	3	3	3	High	High	High	1
-1.45199e+18	FALSE	High	IsMasterProtein	A0A3Q7HU54	Uncharacterized protein OS=Solanum lycopersicum OX=4081 PE=3 SV=1	0	7.627	12	3	6	3	500	52.2	6.96	1.71	3	95	57.6	147.3	1.77018e+06	1.07394e+06	2.74482e+06	1.77018e+06	220265	746191	3	2	3	High	Peak Found	High	1
-1.39001e+18	FALSE	High	IsMasterProtein	A0A3Q7I4U3	Uncharacterized protein OS=Solanum lycopersicum OX=4081 GN=101268137 PE=3 SV=1	0	9.265	8	3	8	3	409	43.9	6.33	0	3	113.6	66.7	119.7	1.99392e+06	1.17168e+06	2.10123e+06	1.99392e+06	240312	571229	3	2	2	High	High	High	1	Carbamidomethyl [C315]
-1.38519e+18	FALSE	High	IsMasterProtein	A0A3Q7GX88	Protein disulfide-isomerase OS=Solanum lycopersicum OX=4081 PE=3 SV=1	0	8.205	7	3	4	3	518	58.1	5.16	0	3	93.5	156.9	49.5	757461	1.2705e+06	401135	757461	260581	109050	2	2	1	High	Peak Found	Peak Found	1
-8.42976e+18	FALSE	High	IsMasterProtein	A0A3Q7F3P8	Uncharacterized protein OS=Solanum lycopersicum OX=4081 GN=101252524 PE=4 SV=1	0	11.703	6	3	3	3	545	62.5	7.87	4.58	3	108.5	109.4	82.1	1.1264e+06	1.13625e+06	852478	1.1264e+06	233045	231750	2	2	2	High	Peak Found	Peak Found	1
-1.35094e+18	FALSE	High	IsMasterProtein	A0A3Q7FPY3	Quinolinate synthase OS=Solanum lycopersicum OX=4081 GN=101246910 PE=4 SV=1	0	7.354	5	3	3	3	741	80.9	6.89	2.72	3	278.1	21.9		2.68307e+06	211616		2.68307e+06	43402.5		2	1		High	Peak Found	Not Found	1
-5.48025e+18	FALSE	High	IsMasterProtein	A0A3Q7FV71	30S ribosomal protein S17, chloroplastic OS=Solanum lycopersicum OX=4081 PE=3 SV=1	0	10.485	25	3	8	3	153	17.1	10.36	5	3	131	109.2	59.7	4.48769e+06	3.74032e+06	2.04616e+06	4.48769e+06	767142	556258	3	3	2	High	High	Peak Found	1
-3.23906e+18	FALSE	High	IsMasterProtein	A0A3Q7FMV9	Importin N-terminal domain-containing protein OS=Solanum lycopersicum OX=4081 PE=4 SV=1	0	7.564	3	3	5	3	871	96.3	4.72	2.09	3	66.8	129.4	103.7	913984	1.76989e+06	1.41789e+06	913984	363005	385460	3	3	3	High	High	High	1
-8.7822e+18	FALSE	High	IsMasterProtein	A0A3Q7I9J3	Uncharacterized protein OS=Solanum lycopersicum OX=4081 PE=4 SV=1	0	14.249	11	3	10	3	267	30.4	8.25	13.48	3	93.8	86.3	119.9	9.03232e+06	8.31721e+06	1.15529e+07	9.03232e+06	1.70586e+06	3.1407e+06	3	3	3	High	High	High	1
-5.56568e+18	FALSE	High	IsMasterProtein	G8Z254	Hop-interacting protein THI016 OS=Solanum lycopersicum OX=4081 PE=2 SV=1	0	10.769	6	3	10	3	581	65.3	5.2	5.21	3	24.4	179.9	95.6	524521	3.86363e+06	2.05381e+06	524521	792431	558337	2	3	3	High	High	High	1
-3.2957e+18	FALSE	High	IsMasterProtein	A0A3Q7GJQ1	AAA domain-containing protein OS=Solanum lycopersicum OX=4081 GN=101245359 PE=3 SV=1	0	12.223	11	4	15	3	417	47	8.73	12.45	4	117.6	121.2	61.2	1.97054e+06	2.03073e+06	1.02459e+06	1.97054e+06	416503	278541	3	3	3	High	High	High	1
-3.13815e+18	FALSE	High	IsMasterProtein	A0A3Q7ED56	TOG domain-containing protein OS=Solanum lycopersicum OX=4081 GN=101262450 PE=4 SV=1	0	7.48	3	3	6	3	1111	123	4.86	0	3	51.9	174	74.1	470936	1.58012e+06	672946	470936	324084	182943	2	2	2	High	High	High	1
-5.30115e+18	FALSE	High	IsMasterProtein	A0A3Q7IRF8	Glutamine synthetase OS=Solanum lycopersicum OX=4081 PE=3 SV=1	0	18.769	5	4	21	3	859	95.3	6.81	28.08	4	76.5	71.5	152	3.82211e+06	3.57459e+06	7.59483e+06	3.82211e+06	733150	2.06469e+06	3	3	3	High	High	High	1
-7.54904e+18	FALSE	High	IsMasterProtein	A0A3Q7GPV9	Thioredoxin domain-containing protein OS=Solanum lycopersicum OX=4081 GN=101246719 PE=4 SV=1	0	13.32	18	3	5	3	182	19.9	9.1	11.4	3	149.1	70.9	80.1	3.80285e+06	1.80737e+06	2.04269e+06	3.80285e+06	370693	555314	3	2	2	High	Peak Found	High	1	Carbamidomethyl [C133]
-3.00274e+18	FALSE	High	IsMasterProtein	A0A3Q7HZK1	Uncharacterized protein OS=Solanum lycopersicum OX=4081 PE=4 SV=1	0	9.402	14	3	7	3	204	22.6	9.55	7.96	3	136.5	77.3	86.2	4.56753e+06	2.58501e+06	2.88252e+06	4.56753e+06	530186	783625	3	3	3	High	High	High	1	Oxidation [M134]
-4.7286e+18	FALSE	High	IsMasterProtein	A0A3Q7HV69	Uncharacterized protein OS=Solanum lycopersicum OX=4081 PE=4 SV=1	0	7.669	11	3	3	3	262	30	6.09	1.75	3	93.3	106.5	100.2	653420	745660	701965	653420	152935	190832	2	2	2	High	Peak Found	Peak Found	1
-2.5444e+18	FALSE	High	IsMasterProtein	A0A3Q7IJQ0	Uncharacterized protein OS=Solanum lycopersicum OX=4081 GN=101257121 PE=3 SV=1	0	7.152	16	3	8	3	164	18.7	10.58	3.73	3	180.1	66.3	53.6	7.29606e+06	2.68514e+06	2.17161e+06	7.29606e+06	550724	590364	3	2	2	High	High	High	1
-8.39427e+18	FALSE	High	IsMasterProtein	A0A3Q7HH44	Uncharacterized protein OS=Solanum lycopersicum OX=4081 GN=101256286 PE=3 SV=1	0	11.596	24	3	5	3	123	14.3	10.81	5.52	3	97.6	109.9	92.4	2.22489e+06	2.50482e+06	2.10646e+06	2.22489e+06	513740	572652	2	2	2	High	Peak Found	High	1
-4.86194e+18	FALSE	High	IsMasterProtein	A0A3Q7HUE5	Isocitrate dehydrogenase [NAD] subunit, mitochondrial OS=Solanum lycopersicum OX=4081 PE=3 SV=1	0	9.234	11	3	4	3	717	79.2	7.14	2.65	3	104.6	40	155.4	1.48509e+06	567169	2.20569e+06	1.48509e+06	116327	599626	3	2	3	High	Peak Found	High	1
-4.66662e+18	FALSE	High	IsMasterProtein	A0A3Q7IPV0	Dihydrolipoamide acetyltransferase component of pyruvate dehydrogenase complex OS=Solanum lycopersicum OX=4081 GN=101257033 PE=3 SV=1	0	9.608	6	3	8	3	644	68.6	6.27	2.62	3	59.2	116.2	124.5	5.63786e+06	1.10599e+07	1.18533e+07	5.63786e+06	2.26838e+06	3.22237e+06	3	3	3	High	High	High	1
-4.91006e+18	FALSE	High	IsMasterProtein	A0A3Q7GYZ2	CCT-eta OS=Solanum lycopersicum OX=4081 GN=101247034 PE=3 SV=1	0	8.47	6	3	7	3	558	60.1	6.87	3.77	3	89.2	103.5	107.2	1.53181e+06	1.77729e+06	1.84084e+06	1.53181e+06	364523	500441	3	2	3	High	High	High	1
-2.29381e+18	FALSE	High	IsMasterProtein	A0A3Q7ERA8	Uncharacterized protein OS=Solanum lycopersicum OX=4081 PE=3 SV=1	0	17.866	11	6	15	3	557	63.2	8.73	12.67	6	85.5	54	160.5	841141	531644	1.5784e+06	841141	109040	429096	3	2	3	High	Peak Found	High	1	Carbamidomethyl [C179]
-8.47863e+18	FALSE	High	IsMasterProtein	A0A3Q7I8C3	N-acetyltransferase domain-containing protein OS=Solanum lycopersicum OX=4081 PE=4 SV=1	0	12.478	7	3	3	3	533	59	7.88	5.15	3	100.2	74.5	125.3	381639	283548	477343	381639	58155.8	129768	1	1	1	High	Peak Found	Peak Found	1	Oxidation [M230]
-7.44651e+18	FALSE	High	IsMasterProtein	A0A3Q7GXR4	Isopentenyl-diphosphate Delta-isomerase OS=Solanum lycopersicum OX=4081 PE=3 SV=1	0	8.884	10	3	6	3	303	34.7	6.62	7.15	3	94.1	54.3	151.7	1.7075e+06	984626	2.75206e+06	1.7075e+06	201947	748159	2	1	2	High	Peak Found	High	1
-2.21572e+18	FALSE	High	IsMasterProtein	A0A3Q7H2Y1	Clu domain-containing protein OS=Solanum lycopersicum OX=4081 PE=4 SV=1	0	17.413	3	5	6	3	1865	201.6	5.88	3.05	5	300			1.3626e+06			1.3626e+06			1			High	High	Not Found	1
-5.05758e+18	FALSE	High	IsMasterProtein	A0A3Q7ER18	(3R)-hydroxymyristoyl-[acyl-carrier-protein] dehydratase OS=Solanum lycopersicum OX=4081 GN=101266461 PE=3 SV=1	0	12.976	14	3	10	3	225	24.9	8.87	4.64	3	94.6	133.5	71.9	3.17111e+06	4.4784e+06	2.41137e+06	3.17111e+06	918522	655541	3	3	3	High	High	High	1
-5.06262e+18	FALSE	High	IsMasterProtein	A0A3Q7IT31	Dihydrolipoamide acetyltransferase component of pyruvate dehydrogenase complex OS=Solanum lycopersicum OX=4081 GN=101264480 PE=3 SV=1	0	16.93	9	4	8	3	468	48.8	8.4	4.24	4	276.3	23.7		2.00328e+06	171718		2.00328e+06	35219.5		3	1		High	Peak Found	High	1	Oxidation [M297]
-8.52763e+18	FALSE	High	IsMasterProtein	A0A3Q7JP21	Uncharacterized protein OS=Solanum lycopersicum OX=4081 PE=4 SV=1	0	37.415	31	12	25	3	433	48.6	6.16	21.32	12	84	48.1	167.9	2.85097e+06	1.63322e+06	5.70281e+06	2.85097e+06	334974	1.55033e+06	3	2	3	High	High	High	1	Carbamidomethyl [C184; C217; C231; C283]
-2.12345e+18	FALSE	High	IsMasterProtein	A0A3Q7HGY9	Probable bifunctional methylthioribulose-1-phosphate dehydratase/enolase-phosphatase E1 OS=Solanum lycopersicum OX=4081 GN=101257584 PE=3 SV=1	0	9.603	10	4	5	3	508	55.7	6.44	4.08	4	67	123	110.1	512348	941138	842243	512348	193028	228968	1	1	1	High	Peak Found	High	1
-2.11464e+18	FALSE	High	IsMasterProtein	A0A3Q7H4H7	Uncharacterized protein OS=Solanum lycopersicum OX=4081 PE=3 SV=1	0	6.522	18	3	3	3	166	18.9	10.95	4.1	3	124.8	75.4	99.8	2.27145e+06	1.37263e+06	1.81685e+06	2.27145e+06	281527	493918	3	2	3	High	Peak Found	Peak Found	1
-7.52528e+18	FALSE	High	IsMasterProtein	P27065	Ribulose bisphosphate carboxylase large chain OS=Solanum lycopersicum OX=4081 GN=rbcL PE=1 SV=4	0	459.501	64	34	1538	3	477	52.9	7.02	2672.78	34	119	92.7	88.3	2.18824e+09	1.70514e+09	1.62359e+09	2.18824e+09	3.49726e+08	4.41379e+08	3	3	3	High	High	High	1	Oxidation [M212; M250; M266; M297; M320]; Carbamidomethyl [C172; C192; C221; C247; C284; C427; C459]
-4.46711e+18	FALSE	High	IsMasterProtein	A0A3Q7GAE5	Uroporphyrinogen-III synthase OS=Solanum lycopersicum OX=4081 PE=3 SV=1	0	11.74	12	3	4	3	285	30.9	5.8	5.35	3	208.4		91.6	796834		350222	796834		95209.4	2		1	High	Not Found	Peak Found	1
-5.13703e+18	FALSE	High	IsMasterProtein	A0A3Q7GKH5	AB hydrolase-1 domain-containing protein OS=Solanum lycopersicum OX=4081 PE=4 SV=1	0	13.245	15	4	7	3	330	37.4	6.77	4.26	4	60.1	134.7	105.2	1.91916e+06	4.29961e+06	3.36052e+06	1.91916e+06	881851	913572	2	2	2	High	Peak Found	High	1
-7.16655e+18	FALSE	High	IsMasterProtein	A0A3Q7J3Q3	Malate dehydrogenase OS=Solanum lycopersicum OX=4081 PE=3 SV=1	0	29.186	21	7	20	3	412	43.7	8.25	30.15	7	88.2	76.3	135.5	2.41344e+06	2.08923e+06	3.70913e+06	2.41344e+06	428501	1.00834e+06	3	3	3	High	High	High	1
-8.56467e+18	FALSE	High	IsMasterProtein	Q5UNS1	Arginase 2 OS=Solanum lycopersicum OX=4081 GN=ARG2 PE=2 SV=1	0	12.563	13	3	7	3	338	36.8	5.9	6.33	3	8.4	63.6	228	210123	1.59311e+06	5.71355e+06	210123	326746	1.55325e+06	1	2	3	Peak Found	High	High	1
-7.13896e+18	FALSE	High	IsMasterProtein	A0A3Q7FZA2	Fe2OG dioxygenase domain-containing protein OS=Solanum lycopersicum OX=4081 GN=101265426 PE=3 SV=1	0	8.749	8	3	4	3	366	41.3	5.48	5.01	3	109	92.7	98.3	339273535	2.88537e+08	3.05798e+08	339273535	5.91791e+07	8.31325e+07	2	3	3	Peak Found	Peak Found	High	1
-2.88257e+18	FALSE	High	IsMasterProtein	A0A3Q7HLZ4	tRNA-binding domain-containing protein OS=Solanum lycopersicum OX=4081 GN=101261939 PE=4 SV=1	0	7.439	11	3	3	3	287	31.1	6.73	0	3	99.9	92.7	107.5	711643	660233	765605	711643	135414	208133	3	2	2	High	Peak Found	Peak Found	1
-5.39992e+17	FALSE	High	IsMasterProtein	A0A3Q7JDP0	PALP domain-containing protein OS=Solanum lycopersicum OX=4081 GN=101261400 PE=3 SV=1	0	9.397	7	3	7	3	492	54.1	7.3	9.9	3	76.7	69	154.2	739668	665416	1.48624e+06	739668	136477	404040	2	1	2	High	High	High	1
-1.99585e+18	FALSE	High	IsMasterProtein	A0A3Q7F510	Uncharacterized protein OS=Solanum lycopersicum OX=4081 GN=101255454 PE=3 SV=1	0	17.235	8	3	5	3	546	61.1	5.88	7.73	3	300			782627			782627			1			High	Not Found	Not Found	1
-4.45313e+18	FALSE	High	IsMasterProtein	P93211	14-3-3 protein 6 OS=Solanum lycopersicum OX=4081 GN=TFT6 PE=2 SV=2	0	40.355	40	9	37	3	258	28.9	4.75	48.31	9	85.1	85	129.9	1.97407e+06	1.97277e+06	3.01325e+06	1.97407e+06	404616	819166	3	3	3	High	High	High	1	Oxidation [M11]; Carbamidomethyl [C101]
-7.04528e+18	FALSE	High	IsMasterProtein	A0A3Q7FAE2	Peptidylprolyl isomerase OS=Solanum lycopersicum OX=4081 PE=4 SV=1	0	17.486	23	3	10	3	221	24.6	4.42	8.03	3	75.1	123.3	101.7	1.68936e+06	2.77447e+06	2.28843e+06	1.68936e+06	569045	622121	3	3	3	High	High	High	1	Oxidation [M108]; Carbamidomethyl [C40]
-5.2736e+18	FALSE	High	IsMasterProtein	Q4PS96	Phosphotransferase OS=Solanum lycopersicum OX=4081 GN=HXK4 PE=2 SV=1	0	9.426	7	3	5	3	499	54	5.72	1.66	3	110.5	97.3	92.3	1.15498e+06	1.01709e+06	964908	1.15498e+06	208606	262315	3	2	2	High	Peak Found	High	1
-5.59978e+18	FALSE	High	IsMasterProtein	P17340	Plastocyanin, chloroplastic OS=Solanum lycopersicum OX=4081 GN=PETE PE=2 SV=1	0	29.925	38	3	11	3	170	17	5.2	20.07	3	133.5	58.9	107.6	5.05522e+06	2.23217e+06	4.07576e+06	5.05522e+06	457818	1.10801e+06	2	1	2	High	High	High	1	Carbamidomethyl [C155]; Oxidation [M128; M163]
-1.26538e+18	FALSE	High	IsMasterProtein	A0A3Q7FZP1	Alpha-galactosidase OS=Solanum lycopersicum OX=4081 GN=101249542 PE=3 SV=1	0	16.179	13	5	13	3	418	46.9	6.54	13.3	5	73.9	73.2	152.9	1.68708e+06	1.67301e+06	3.49275e+06	1.68708e+06	343135	949520	3	3	3	High	Peak Found	High	1	Carbamidomethyl [C301]
-1.36102e+18	FALSE	High	IsMasterProtein	A0A3Q7H1W0	Uncharacterized protein OS=Solanum lycopersicum OX=4081 PE=4 SV=1	0	11.233	14	3	3	3	244	27.8	9.01	4.45	3	100.8	51	148.2	675990	341946	993638	675990	70133.2	270125	2	1	1	High	Peak Found	Peak Found	1
-6.24712e+18	FALSE	High	IsMasterProtein	Q1ELT8	Red chlorophyll catabolite reductase (Fragment) OS=Solanum lycopersicum OX=4081 GN=rccr PE=2 SV=1	0	10.192	12	3	3	3	313	35	6.11	3.92	3	130.8	126.9	42.3	832721	807329	269193	832721	165583	73181.4	2	2	1	High	Peak Found	Peak Found	1
-7.29829e+17	FALSE	High	IsMasterProtein	A0A3Q7I593	Uncharacterized protein OS=Solanum lycopersicum OX=4081 GN=101266666 PE=3 SV=1	0	12.818	39	3	8	3	140	14.9	9.77	7.01	3	58.3	151.4	90.2	1.48654e+06	3.85972e+06	2.3e+06	1.48654e+06	791631	625265	3	3	3	High	High	High	1
-9.1276e+18	FALSE	High	IsMasterProtein	A0A3Q7ESL5	Uncharacterized protein OS=Solanum lycopersicum OX=4081 PE=4 SV=1	0	6.422	8	3	3	3	391	41.2	6.76	1.73	3	90.1	136.6	73.3	1.19612e+06	1.81383e+06	973868	1.19612e+06	372017	264750	3	3	2	High	Peak Found	Peak Found	1
-5.79851e+18	FALSE	High	IsMasterProtein	A0A3Q7I6I0	Uncharacterized protein OS=Solanum lycopersicum OX=4081 GN=101258304 PE=3 SV=1	0	7.545	8	3	3	3	496	55.5	8.06	2.02	3	300			1.27356e+06			1.27356e+06			2			High	Not Found	Not Found	1
-9.48992e+17	FALSE	High	IsMasterProtein	A0A6H0JLZ2	Terpene synthase 52 OS=Solanum lycopersicum OX=4081 GN=TPS52 PE=4 SV=1	0	11.967	6	3	4	3	551	63.8	5.33	4.58	3	300			1.17315e+06			1.17315e+06			3			High	Not Found	Not Found	1
-6.0235e+18	FALSE	High	IsMasterProtein	A0A220QMI6	Beta-fructofuranosidase OS=Solanum lycopersicum OX=4081 GN=TAI PE=3 SV=1	0	13.671	6	3	8	3	636	70.1	5.9	4.77	3	110	73.6	116.4	2.03143e+06	1.35946e+06	2.14974e+06	2.03143e+06	278825	584416	3	2	2	High	High	High	1
-3.36453e+18	FALSE	High	IsMasterProtein	K4BEI9	SGT1-1 OS=Solanum lycopersicum OX=4081 PE=2 SV=1	0	12.381	10	3	3	3	370	41.2	5.2	3.48	3	224.2		75.8	608454		205806	608454		55949.4	2		1	High	Not Found	Peak Found	1
-6.76291e+18	FALSE	High	IsMasterProtein	A0A3Q7HCW0	Uncharacterized protein OS=Solanum lycopersicum OX=4081 GN=101265253 PE=4 SV=1	0	7.982	9	3	6	3	343	36.4	8.84	3.46	3	70.1	136.4	93.5	628215	1.22306e+06	838405	628215	250850	227924	2	2	2	High	High	Peak Found	1
-3.55905e+18	FALSE	High	IsMasterProtein	A0A494G9E6	ATP synthase subunit alpha OS=Solanum lycopersicum OX=4081 PE=3 SV=1	0	31.245	14	7	33	3	509	54.5	5.72	30.99	7	24.6	152.7	122.7	873341	5.43363e+06	4.36478e+06	873341	1.11444e+06	1.18658e+06	3	3	3	High	High	High	1	Oxidation [M281]
-6.40446e+18	FALSE	High	IsMasterProtein	A0A3Q7F4F5	Uncharacterized protein OS=Solanum lycopersicum OX=4081 PE=4 SV=1	0	6.909	5	3	4	3	631	67.2	9.42	0	3													High	Not Found	Not Found	1
-9.06161e+18	FALSE	High	IsMasterProtein	A0A3Q7H1L5	Uncharacterized protein OS=Solanum lycopersicum OX=4081 GN=544126 PE=4 SV=1	0	11.494	6	3	10	3	594	61.8	5.3	13.4	3	59.8	138.7	101.4	1.4936e+06	3.4621e+06	2.53147e+06	1.4936e+06	710079	688193	3	3	3	High	High	High	1
-3.55444e+18	FALSE	High	IsMasterProtein	A0A3Q7EGF4	Divinyl chlorophyllide a 8-vinyl-reductase, chloroplastic OS=Solanum lycopersicum OX=4081 GN=101247061 PE=4 SV=1	0	8.717	7	3	5	3	420	46.1	6.8	2.37	3	136	60.8	103.2	1.69837e+06	759468	1.28852e+06	1.69837e+06	155767	350290	2	2	2	High	Peak Found	High	1
-9.00039e+17	FALSE	High	IsMasterProtein	A0A3Q7F6F6	Proteasome subunit alpha type OS=Solanum lycopersicum OX=4081 GN=101257034 PE=3 SV=1	0	13.298	14	3	10	3	248	27.2	5.74	8.35	3	118.4	65.4	116.3	5.71224e+06	3.15372e+06	5.61116e+06	5.71224e+06	646830	1.52542e+06	3	3	3	High	High	High	1
-5.60663e+18	FALSE	High	IsMasterProtein	A0A3Q7ENE9	PUA domain-containing protein OS=Solanum lycopersicum OX=4081 PE=3 SV=1	0	26.197	16	6	36	3	385	42.7	10.2	67.29	6	150	65.9	84.2	25836044	1.13479e+07	1.45017e+07	25836044	2.32746e+06	3.94235e+06	3	3	3	High	High	High	1	Carbamidomethyl [C317]
-9.20426e+18	FALSE	High	IsMasterProtein	A0A3Q7IS73	Aminotran_1_2 domain-containing protein OS=Solanum lycopersicum OX=4081 GN=101251438 PE=4 SV=1	0	16.23	9	3	8	3	452	50.4	8.32	10.55	3	99.1	46.3	154.6	8.00375e+06	3.73623e+06	1.24894e+07	8.00375e+06	766302	3395292	3	2	3	High	High	High	1
-3.68265e+18	FALSE	High	IsMasterProtein	A0A3Q7EIF5	23 kDa subunit of oxygen evolving system of photosystem II OS=Solanum lycopersicum OX=4081 GN=101243638 PE=3 SV=1	0	12.952	16	3	5	3	241	26	6.4	6.52	3	149.9	55.5	94.6	1.34597e+06	498633	849021	1.34597e+06	102270	230810	2	1	1	High	Peak Found	High	1
-6.28278e+18	FALSE	High	IsMasterProtein	A0A3Q7JCS2	Uncharacterized protein OS=Solanum lycopersicum OX=4081 PE=3 SV=1	0	8.278	4	3	4	3	749	80.9	6.65	5.55	3	81.2	54.7	164.1	713235	480370	1.44037e+06	713235	98524.1	391572	2	1	2	High	Peak Found	High	1
-3.86748e+18	FALSE	High	IsMasterProtein	A0A3Q7GCP2	Uncharacterized protein OS=Solanum lycopersicum OX=4081 PE=3 SV=1	0	7.516	3	3	4	3	1003	109.9	8.12	1.91	3	191.6		108.4	1.81408e+06		1.02647e+06	1.81408e+06		279052	3		1	High	Not Found	Peak Found	1
-3.86336e+18	FALSE	High	IsMasterProtein	A0A3Q7IL22	Methenyltetrahydrofolate cyclohydrolase OS=Solanum lycopersicum OX=4081 GN=101249506 PE=3 SV=1	0	13.388	11	3	10	3	299	32.1	7.99	13.05	3	95.3	116	88.7	1.1982e+06	1.45869e+06	1.11466e+06	1.1982e+06	299177	303025	2	2	2	High	High	High	1
-6.29786e+18	FALSE	High	IsMasterProtein	A0A3Q7ENP1	Uncharacterized protein OS=Solanum lycopersicum OX=4081 GN=101258008 PE=3 SV=1	0	10.079	23	3	9	3	125	14	9.45	13.91	3	113.8	99	87.2	13768848	1.19787e+07	1.05469e+07	13768848	2.45684e+06	2.86723e+06	3	3	2	High	High	High	1
-8.87797e+17	FALSE	High	IsMasterProtein	A0A3Q7J4Q2	PPIase cyclophilin-type domain-containing protein OS=Solanum lycopersicum OX=4081 PE=4 SV=1	0	10.412	9	3	5	3	482	52.6	6.92	2.03	3	103.8	58.3	137.9	900206	505345	1.19517e+06	900206	103646	324913	2	1	2	High	Peak Found	High	1
-3.5078e+18	FALSE	High	IsMasterProtein	A0A3Q7H8W4	Glucose-6-phosphate 1-epimerase OS=Solanum lycopersicum OX=4081 PE=3 SV=1	0	13.17	15	3	3	3	315	35.5	6.71	5.29	3	190.3	44.7	65	2.06551e+06	485158	706103	2.06551e+06	99506	191957	3	1	1	High	Peak Found	Peak Found	1
-6.82173e+18	FALSE	High	IsMasterProtein	A0A3Q7I968	Eukaryotic translation initiation factor 3 subunit H OS=Solanum lycopersicum OX=4081 PE=3 SV=1	0	8.286	4	3	7	3	844	93.8	4.96	0	3	120.3	50.3	129.4	2.50217e+06	1.0464e+06	2.69023e+06	2.50217e+06	214617	731351	3	2	3	High	High	High	1
-6.40696e+18	FALSE	High	IsMasterProtein	A0A3Q7F8X1	Uncharacterized protein OS=Solanum lycopersicum OX=4081 PE=3 SV=1	0	9.754	4	4	7	3	963	104.2	6.68	6.15	4	166.5	78.8	54.7	2.2782e+06	1.0779e+06	748412	2.2782e+06	221078	203459	3	2	1	High	Peak Found	Peak Found	1
-4.02325e+18	FALSE	High	IsMasterProtein	A0A3Q7HVD5	ATP-dependent Clp protease proteolytic subunit OS=Solanum lycopersicum OX=4081 GN=101261350 PE=3 SV=1	0	11.704	12	3	9	3	289	31.8	9.14	15.44	3	97	54.6	148.4	2.32367e+06	1.30759e+06	3.55245e+06	2.32367e+06	268187	965749	3	3	3	High	High	High	1
-7.82538e+18	FALSE	High	IsMasterProtein	A0A3Q7EI69	Uncharacterized protein OS=Solanum lycopersicum OX=4081 GN=101253126 PE=4 SV=1	0	12.194	8	3	3	3	383	42.7	8.31	4.37	3	90.8	89.1	120.1	970641	952868	1.28354e+06	970641	195434	348937	2	2	2	High	Peak Found	Peak Found	1
-7.73483e+18	FALSE	High	IsMasterProtein	A0A3Q7GN27	Uncharacterized protein OS=Solanum lycopersicum OX=4081 GN=101247825 PE=4 SV=1	0	7.807	6	3	5	3	660	73.2	6.2	3.55	3	60.1	52.7	187.3	513325	449950	1.60038e+06	513325	92284.8	435072	2	1	2	High	Peak Found	High	1
-3.62475e+18	FALSE	High	IsMasterProtein	A0A3Q7E9U0	Amidohydro-rel domain-containing protein OS=Solanum lycopersicum OX=4081 GN=101263344 PE=3 SV=1	0	5.375	7	3	4	3	345	38.4	6.79	1.63	3	115.3	38.3	146.4	1.62863e+06	541555	2.06763e+06	1.62863e+06	111073	562094	3	2	3	High	Peak Found	High	1
-6.4437e+18	FALSE	High	IsMasterProtein	P47921	Nucleoside diphosphate kinase (Fragment) OS=Solanum lycopersicum OX=4081 PE=2 SV=1	0	15.233	33	4	18	3	144	15.7	7.43	14.6	4	100.3	114.8	84.9	844608	966570	715156	844608	198244	194419	2	1	1	High	High	High	1
-6.85433e+18	FALSE	High	IsMasterProtein	A0A3Q7JG91	Uncharacterized protein OS=Solanum lycopersicum OX=4081 PE=3 SV=1	0	7.371	7	3	4	3	546	61	6.29	0	3	97.9	83.1	119	519872	441084	631595	519872	90466.6	171702	2	2	2	High	Peak Found	Peak Found	1
-4.18843e+18	FALSE	High	IsMasterProtein	A0A3Q7JSG3	Uncharacterized protein OS=Solanum lycopersicum OX=4081 GN=101266487 PE=4 SV=1	0	12.317	17	3	7	3	184	20	8.15	8.02	3	112.8	77.5	109.7	1.38031e+06	947832	1.34224e+06	1.38031e+06	194401	364894	3	3	3	High	High	High	1
-1.07692e+18	FALSE	High	IsMasterProtein	A0A3Q7EQ90	Uncharacterized protein OS=Solanum lycopersicum OX=4081 GN=101255143 PE=4 SV=1	0	6.168	11	3	3	3	349	37.1	4.51	0	3	87.2	111.1	101.7	970484	1.23754e+06	1.13244e+06	970484	253820	307860	3	3	3	High	Peak Found	Peak Found	1
-6.20507e+17	FALSE	High	IsMasterProtein	A0A3Q7J2N4	Uncharacterized protein OS=Solanum lycopersicum OX=4081 PE=3 SV=1	0	10.289	6	3	5	3	535	57.9	5.07	1.95	3	300			1.23618e+06			1.23618e+06			2			High	Not Found	Not Found	1
-9.02994e+18	FALSE	High	IsMasterProtein	K4NPL2	Argonaute1-2 (Fragment) OS=Solanum lycopersicum OX=4081 GN=AGO1-2 PE=2 SV=1	0	10.551	3	3	6	3	1152	126.9	9.41	8.54	3	97.7	117.9	84.4	1.01423e+06	1.22442e+06	876731	1.01423e+06	251129	238343	2	2	2	High	High	High	1
-4.10509e+18	FALSE	High	IsMasterProtein	A0A3Q7FJZ3	Uncharacterized protein OS=Solanum lycopersicum OX=4081 GN=101258617 PE=3 SV=1	0	11.972	6	3	4	3	535	58.8	6.76	3.83	3	118.2	132.8	48.9	839170	942574	347260	839170	193322	94404.2	2	2	1	High	Peak Found	Peak Found	1
-5.68815e+18	FALSE	High	IsMasterProtein	A0A3Q7HNG4	Delta-1-pyrroline-5-carboxylate synthase OS=Solanum lycopersicum OX=4081 PE=3 SV=1	0	20.334	11	7	19	3	720	78	6.6	18.07	7	62.4	157.2	80.4	852659	2.14875e+06	1.09875e+06	852659	440709	298699	2	2	2	High	High	High	1
-5.74334e+18	FALSE	High	IsMasterProtein	A0A3Q7GLU0	Uncharacterized protein OS=Solanum lycopersicum OX=4081 GN=101243998 PE=4 SV=1	0	7.588	16	3	9	3	255	28.3	6.04	3.42	3	84.2	87.2	128.6	1.131e+06	1.1711e+06	1.7275e+06	1.131e+06	240194	469628	2	2	2	High	High	High	1
-6.84373e+18	FALSE	High	IsMasterProtein	A0A3Q7IBT3	Uncharacterized protein OS=Solanum lycopersicum OX=4081 PE=4 SV=1	0	18.785	12	7	15	3	867	97.6	6.99	0	7	97.3	129.6	73.1	1.61733e+06	2.15385e+06	1.21601e+06	1.61733e+06	441756	330577	3	3	2	High	Peak Found	High	1	Carbamidomethyl [C730]
-7.78281e+18	FALSE	High	IsMasterProtein	A0A3Q7HI48	3'(2'),5'-bisphosphate nucleotidase OS=Solanum lycopersicum OX=4081 PE=3 SV=1	0	9.367	9	3	4	3	399	42.6	6.3	0	3	83.5	84.3	132.2	1360412	1.37459e+06	2.15553e+06	1360412	281929	585990	2	2	2	High	Peak Found	High	1
-3.62149e+18	FALSE	High	IsMasterProtein	A0A3Q7G5T0	Uncharacterized protein OS=Solanum lycopersicum OX=4081 GN=101247011 PE=3 SV=1	0	7.656	7	3	4	3	473	51.7	8.54	1.61	3	212.6	45.4	42	5.03896e+06	1.07538e+06	995731	5.03896e+06	220560	270694	2	1	1	High	High	Peak Found	1	Carbamidomethyl [C284]
-7.16065e+17	FALSE	High	IsMasterProtein	A0A3Q7FTS1	Uncharacterized protein OS=Solanum lycopersicum OX=4081 GN=101249905 PE=3 SV=1	0	16.5	33	4	8	3	143	16.1	10.2	4	4	153.8	36.1	110.1	6.61898e+06	1.55302e+06	4.73492e+06	6.61898e+06	318526	1.28721e+06	2	2	2	High	Peak Found	Peak Found	1
-8.3377e+17	FALSE	High	IsMasterProtein	A0A3Q7G427	Uncharacterized protein OS=Solanum lycopersicum OX=4081 GN=101254297 PE=4 SV=1	0	20.45	21	3	8	3	275	29.2	5.69	16.08	3	161	47.9	91	2.29516e+06	683045	1.29752e+06	2.29516e+06	140093	352736	3	1	1	High	High	High	1	Carbamidomethyl [C149]
-4.05489e+18	FALSE	High	IsMasterProtein	A0A3Q7H8G2	Uncharacterized protein OS=Solanum lycopersicum OX=4081 PE=3 SV=1	0	8.986	8	3	8	3	359	39.1	5.47	11.05	3	69.9	98.4	131.7	2.92015e+06	4.11031e+06	5.50174e+06	2.92015e+06	843026	1.49567e+06	2	2	2	High	High	High	1
-4.53443e+18	FALSE	High	IsMasterProtein	A0A3Q7I4P2	Aspartate aminotransferase OS=Solanum lycopersicum OX=4081 PE=3 SV=1	0	5.042	4	2	4	2	406	44.5	7.61	1.69	2	80.8	43.5	175.7	410737	220975	893517	410737	45322.1	242907	2	1	2	Peak Found	High	High	1	Carbamidomethyl [C268]
-4.67394e+18	FALSE	High	IsMasterProtein	A0A3Q7ELJ8	Importin N-terminal domain-containing protein OS=Solanum lycopersicum OX=4081 PE=3 SV=1	0	5.871	2	2	4	2	1135	128	6.8	0	2	90.5	209.5		177806	411607		177806	84420.8		1	1		High	High	Not Found	1
-7.48644e+18	FALSE	High	IsMasterProtein	Q38MV0	Tubulin beta chain OS=Solanum lycopersicum OX=4081 GN=TUB PE=2 SV=1	0	45.436	23	9	21	2	451	50.5	4.83	27.66	9	112.1	108.4	79.5	2.4417e+07	2.36049e+07	1.73081e+07	2.4417e+07	4.84137e+06	4.70527e+06	2	2	2	High	High	High	1	Oxidation [M270; M333; M391]
3.3719e+18	FALSE	High	IsMasterProtein	A0A3Q7FB69	Uncharacterized protein OS=Solanum lycopersicum OX=4081 PE=3 SV=1	0	4.047	1	2	3	2	1492	157.9	5.97	0	2	36	143.2	120.9	130822	520395	439346	130822	106733	119438	1	1	1	High	Peak Found	High	1
-4.56889e+18	FALSE	High	IsMasterProtein	Q05538	Basic 30 kDa endochitinase OS=Solanum lycopersicum OX=4081 GN=CHI9 PE=1 SV=1	0	41.848	21	4	20	2	322	34.3	6.62	48.4	4	110.5	10.8	178.7	9649588	945676	1.56094e+07	9649588	193959	4.24348e+06	2	1	2	High	Peak Found	High	1	Carbamidomethyl [C168; C176; C199; C294; C307]
7.39097e+18	FALSE	High	IsMasterProtein	A0A3Q7FR28	Uncharacterized protein OS=Solanum lycopersicum OX=4081 PE=3 SV=1	0.001	3.348	4	2	2	2	715	78.6	5.14	1.65	2	102.1	197.9		542663	1.05168e+06		542663	215700		2	2		High	Peak Found	Not Found	1
-3.66447e+18	FALSE	High	IsMasterProtein	A0A3Q7FSS5	23 kDa subunit of oxygen evolving system of photosystem II OS=Solanum lycopersicum OX=4081 GN=101259227 PE=3 SV=1	0	14.091	11	2	7	2	246	27.5	8.62	10.92	2	143.8	61.4	94.8	2700924	1.15327e+06	1.78099e+06	2700924	236537	484170	2	1	1	High	High	High	1
-4.56723e+18	FALSE	High	IsMasterProtein	A0A3Q7I3V5	R3H-assoc domain-containing protein OS=Solanum lycopersicum OX=4081 PE=4 SV=1	0	5.63	3	2	9	2	566	63.2	5.58	3.88	2	10.7	141.3	148	311600	4.11152e+06	4.30609e+06	311600	843274	1.17063e+06	1	2	2	High	High	High	1
-8.03649e+18	FALSE	High	IsMasterProtein	A0A3Q7FWH1	Germin-like protein OS=Solanum lycopersicum OX=4081 GN=101250583 PE=3 SV=1	0	10.728	12	2	6	2	208	21.6	6.29	6.8	2	119.2	78.6	102.2	2.36207e+06	1.55777e+06	2.0247e+06	2.36207e+06	319499	550424	2	2	2	High	High	High	1	Carbamidomethyl [C38]
7.31938e+18	FALSE	High	IsMasterProtein	A0A097PNP2	ABH1 (Fragment) OS=Solanum lycopersicum OX=4081 PE=2 SV=1	0	4.096	3	2	2	2	755	86.8	5.44	0	2	68.9	132	99.1	400624	767347	576510	400624	157383	156727	2	2	2	High	Peak Found	Peak Found	1
2.36804e+18	FALSE	High	IsMasterProtein	H9BYP6	Sucrose-phosphate synthase OS=Solanum lycopersicum OX=4081 GN=101055573 PE=2 SV=1	0	4.973	2	2	2	2	1064	119.5	6.57	0	2	149.6	80.9	69.5	755382	408441	350947	755382	83771.3	95406.6	2	1	1	High	Peak Found	Peak Found	1
-7.50494e+18	FALSE	High	IsMasterProtein	A0A3Q7HV28	Uncharacterized protein OS=Solanum lycopersicum OX=4081 PE=3 SV=1	0	9.992	4	2	5	2	633	71.1	8.31	6.26	2	148.7	151.3		378554	385122		378554	78988.6		1	1		High	High	Not Found	1
-7.39936e+18	FALSE	High	IsMasterProtein	O22493	Glutamate--cysteine ligase, chloroplastic OS=Solanum lycopersicum OX=4081 GN=GSH1 PE=2 SV=1	0	8.063	4	2	4	2	523	59	6.7	4.34	2	129.2	61.8	109	1.91658e+06	915993	1.61605e+06	1.91658e+06	187870	439330	2	1	2	High	Peak Found	High	1	Carbamidomethyl [C103; C350]
6.67037e+18	FALSE	High	IsMasterProtein	A0A3Q7IF15	CN hydrolase domain-containing protein OS=Solanum lycopersicum OX=4081 GN=101267567 PE=4 SV=1	0	5.589	4	2	4	2	410	45.7	6.32	3.6	2	101.8	32.1	166.1	521855	164503	851159	521855	33739.6	231391	2	1	2	High	Peak Found	High	1
-7.69711e+18	FALSE	High	IsMasterProtein	A0A3Q7HDJ6	Chlorophyll a-b binding protein, chloroplastic OS=Solanum lycopersicum OX=4081 PE=3 SV=1	0	4.238	9	2	5	2	229	24.9	5.12	0	2	71.9	109.1	119	548882	832218	907899	548882	170688	246816	1	1	1	High	High	Peak Found	1
3.09504e+18	FALSE	High	IsMasterProtein	A0A3Q7HC95	Glycosyltransferase OS=Solanum lycopersicum OX=4081 GN=101260064 PE=3 SV=1	0	4.931	4	2	2	2	476	53.7	5.06	1.97	2	85.9	135.9	78.2	638978	1.01094e+06	582026	638978	207343	158226	1	1	1	High	Peak Found	Peak Found	1
2.71134e+18	FALSE	High	IsMasterProtein	A0A3Q7FC90	Methionyl-tRNA formyltransferase OS=Solanum lycopersicum OX=4081 GN=101261082 PE=3 SV=1	0	6.051	6	2	2	2	360	38.8	7.78	3.53	2	227.7		72.3	767905		243909	767905		66307.9	2		1	High	Not Found	Peak Found	1
2.63402e+18	FALSE	High	IsMasterProtein	A0A3Q7J2P9	Uncharacterized protein OS=Solanum lycopersicum OX=4081 GN=101246961 PE=3 SV=1	0	7.157	20	2	10	2	111	12.4	7.14	9.74	2	13.8	157.2	129	535736	6.09247e+06	4.99909e+06	535736	1.24957e+06	1.35903e+06	1	2	2	High	High	High	1
2.79583e+18	FALSE	High	IsMasterProtein	A0A3Q7HPM9	30S ribosomal protein S3, chloroplastic OS=Solanum lycopersicum OX=4081 GN=101244892 PE=3 SV=1	0	33.983	37	9	33	2	238	26.5	9.6	38.61	9	141.1	68.3	90.5	8.20842e+06	3.97516e+06	5.26717e+06	8.20842e+06	815307	1.4319e+06	2	2	2	High	High	High	1	Carbamidomethyl [C98; C120; C135]; Oxidation [M158]
2.80139e+18	FALSE	High	IsMasterProtein	P36181	Heat shock cognate protein 80 OS=Solanum lycopersicum OX=4081 GN=HSC80 PE=2 SV=1	0	110.451	33	22	83	2	699	80.1	5.03	130.39	22	91.9	118.9	89.2	4.68606e+06	6.05941e+06	4.54774e+06	4.68606e+06	1.24279e+06	1.23632e+06	2	2	1	High	High	High	1	Oxidation [M85; M455]
-7.68977e+18	FALSE	High	IsMasterProtein	A0A0C5CHG4	30S ribosomal protein S8, chloroplastic OS=Solanum lycopersicum OX=4081 GN=rps8 PE=3 SV=1	0	12.742	16	2	8	2	134	15.8	11.28	12.4	2	160.3	40.3	99.4	2.02617e+07	5.09601e+06	1.25618e+07	2.02617e+07	1.04519e+06	3.41498e+06	2	2	2	High	Peak Found	High	1	Met-loss [N-Term]
-4.28021e+18	FALSE	High	IsMasterProtein	A0A3Q7GVY6	AAA domain-containing protein OS=Solanum lycopersicum OX=4081 PE=3 SV=1	0	6.09	3	2	2	2	818	91.3	8.5	1.77	2	112.4	122.5	65.1	936096	1.01997e+06	542141	936096	209197	147383	2	2	2	High	High	Peak Found	1
-7.77442e+18	FALSE	High	IsMasterProtein	A0A3Q7HDL5	Serine/threonine-protein phosphatase 5 OS=Solanum lycopersicum OX=4081 PE=3 SV=1	0	9.237	5	2	3	2	556	61.8	6.32	2.36	2	134.3	58	107.7	415797	179467	333618	415797	36808.8	90695.5	1	1	1	High	Peak Found	High	1
2.54206e+18	FALSE	High	IsMasterProtein	A0A3Q7IIN2	N-acetyltransferase domain-containing protein OS=Solanum lycopersicum OX=4081 PE=4 SV=1	0	5.853	9	2	2	2	255	28.2	5.5	0	2													High	Not Found	Not Found	1
2.88552e+18	FALSE	High	IsMasterProtein	A0A3Q7FKM6	Uncharacterized protein OS=Solanum lycopersicum OX=4081 PE=4 SV=1	0	5.732	4	2	2	2	652	73.2	5.77	2.27	2													High	Not Found	Not Found	1
-4.29747e+18	FALSE	High	IsMasterProtein	Q2MI60	30S ribosomal protein S19, chloroplastic OS=Solanum lycopersicum OX=4081 GN=rps19 PE=3 SV=1	0	7.579	21	2	4	2	92	10.4	10.4	4.6	2	131.2	133.7	35.1	2.17836e+06	2.22002e+06	583348	2.17836e+06	455327	158586	2	2	1	High	High	Peak Found	1
6.88699e+18	FALSE	High	IsMasterProtein	A0A3Q7FRU0	Uncharacterized protein OS=Solanum lycopersicum OX=4081 PE=3 SV=1	0	6.577	7	2	4	2	335	36.8	9.14	2.13	2	125.8	57.7	116.6	1.15566e+06	530031	1.07115e+06	1.15566e+06	108710	291197	1	1	1	High	Peak Found	High	1
2.47318e+18	FALSE	High	IsMasterProtein	A0A3Q7I9X4	40S ribosomal protein S8 OS=Solanum lycopersicum OX=4081 GN=101267653 PE=3 SV=1	0	36.138	41	7	18	2	221	25	10.4	25.68	7	168.9	131.1		1.00995e+06	784213		1.00995e+06	160842		2	2		High	Peak Found	Not Found	1
7.18666e+18	FALSE	High	IsMasterProtein	A0A3Q7GMD5	Bet_v_1 domain-containing protein OS=Solanum lycopersicum OX=4081 PE=4 SV=1	0	5.73	13	2	3	2	135	16.1	5.82	1.65	2	116.6	75.5	107.8	1.62418e+06	1.05147e+06	1.5017e+06	1.62418e+06	215657	408244	2	2	2	High	Peak Found	High	1
-7.56081e+18	FALSE	High	IsMasterProtein	A0A3Q7JPG0	Uncharacterized protein OS=Solanum lycopersicum OX=4081 PE=3 SV=1	0	3.566	14	2	3	2	184	20.1	10.33	0	2	58.2	154.8	87	477335	1.26875e+06	713494	477335	260221	193967	2	2	1	High	High	Peak Found	1
2.96991e+18	FALSE	High	IsMasterProtein	A0A3Q7IP06	Phosphopyruvate hydratase OS=Solanum lycopersicum OX=4081 PE=3 SV=1	0	25.213	31	5	14	2	196	20.9	8.41	29.28	5	114.2	74.7	111.1	3.43144e+06	2.24306e+06	3.33709e+06	3.43144e+06	460052	907204	2	2	2	High	High	High	1	Carbamidomethyl [C143]
2.45218e+18	FALSE	High	IsMasterProtein	A0A3Q7HI00	Ribosomal_L2_C domain-containing protein OS=Solanum lycopersicum OX=4081 GN=101264138 PE=3 SV=1	0	29.172	23	4	28	2	260	28.2	10.81	34.61	4	158.5	68.6	72.9	7.95504e+06	3.44366e+06	3.65864e+06	7.95504e+06	706295	994618	3	1	1	High	High	High	1	Oxidation [M97; M165; M204]
-7.97746e+18	FALSE	High	IsMasterProtein	A0A3Q7F0J1	Uncharacterized protein OS=Solanum lycopersicum OX=4081 GN=101248838 PE=3 SV=1	0	12.73	15	2	4	2	185	20.9	9.26	9.26	2	191	53.3	55.7	1.48239e+06	413601	432465	1.48239e+06	84829.6	117568	2	1	1	High	Peak Found	High	1
3.00818e+18	FALSE	High	IsMasterProtein	A0A3Q7IPS6	3-hydroxy-3-methylglutaryl coenzyme A synthase OS=Solanum lycopersicum OX=4081 GN=101249394 PE=3 SV=1	0	10.437	6	2	3	2	462	51.2	6.21	5.95	2	87	148.5	64.5	1.41566e+06	2.41683e+06	1.05009e+06	1.41566e+06	495693	285472	2	2	1	High	High	Peak Found	1
-3.87493e+18	FALSE	High	IsMasterProtein	A0A3Q7HJM3	Calcyclin-binding protein OS=Solanum lycopersicum OX=4081 GN=101267627 PE=4 SV=1	0	5.198	8	2	3	2	219	24.8	8.68	2.29	2	74	87.8	138.2	792094	940399	1.4807e+06	792094	192876	402536	2	2	2	High	Peak Found	High	1
6.82296e+18	FALSE	High	IsMasterProtein	A0A3Q7F2Y7	GST C-terminal domain-containing protein OS=Solanum lycopersicum OX=4081 PE=4 SV=1	0	5.442	5	2	3	2	356	41	6.93	0	2	99.9	52.9	147.1	953264	504720	1.40334e+06	953264	103518	381504	2	1	2	High	Peak Found	High	1
7.22488e+18	FALSE	High	IsMasterProtein	A0A3Q7JFP9	Proteasome subunit alpha type OS=Solanum lycopersicum OX=4081 GN=101253544 PE=3 SV=1	0	29.743	33	7	24	2	249	27.1	6.43	31.91	7	112.9	67.2	119.9	1.90438e+06	1.13311e+06	2.0214e+06	1.90438e+06	232401	549527	1	1	1	High	Peak Found	High	1	Oxidation [M150]
3.04373e+18	FALSE	High	IsMasterProtein	A0A3Q7I962	Cyanate hydratase OS=Solanum lycopersicum OX=4081 GN=CYN PE=3 SV=1	0	7.886	14	2	3	2	162	18.3	6.95	1.71	2	53.7	87	159.3	1.04811e+06	1.6981e+06	3.10965e+06	1.04811e+06	348281	845373	2	2	2	High	High	High	1
6.76819e+18	FALSE	High	IsMasterProtein	A0A3Q7GP62	Mur_ligase_M domain-containing protein OS=Solanum lycopersicum OX=4081 PE=3 SV=1	0	6.411	4	2	8	2	508	56	6.09	7.29	2		144.4	155.6		1.12436e+06	1.21097e+06		230607	329207		1	1	High	High	High	1
-4.44984e+18	FALSE	High	IsMasterProtein	Q9SXS0	LeArcA2 protein OS=Solanum lycopersicum OX=4081 GN=LeArcA2 PE=2 SV=1	0	58.377	51	14	37	2	326	35.8	7.74	54.86	14	153.6	61.6	84.8	2.46667e+06	990071	1.36194e+06	2.46667e+06	203064	370251	2	1	2	High	High	High	1	Oxidation [M31]; Carbamidomethyl [C139; C209; C251]; Met-loss+Acetyl [N-Term]
3.08221e+18	FALSE	High	IsMasterProtein	A0A3Q7FB85	DUF3598 domain-containing protein OS=Solanum lycopersicum OX=4081 GN=101245219 PE=4 SV=1	0	8.56	6	2	3	2	409	45.7	6.04	4.12	2	187.6	112.4		406061	243359		406061	49913		1	1		High	Peak Found	Not Found	1
-6.493e+18	FALSE	High	IsMasterProtein	A0A3Q7FZI2	14_3_3 domain-containing protein OS=Solanum lycopersicum OX=4081 GN=543565 PE=3 SV=1	0	42.615	35	8	38	2	255	28.8	4.81	60.26	8	99.6	52	148.4	2.67629e+06	1.39844e+06	3.99018e+06	2.67629e+06	286821	1.08475e+06	2	2	2	High	High	High	1	Oxidation [M11]
3.42134e+18	FALSE	High	IsMasterProtein	A0A3Q7FVJ9	Ribosomal_L28e domain-containing protein OS=Solanum lycopersicum OX=4081 GN=101247801 PE=3 SV=1	0	4.168	14	2	4	2	143	15.9	10.52	3.27	2	97.5	76.5	126	775489	608080	1.0021e+06	775489	124718	272426	2	2	2	High	Peak Found	Peak Found	1
-5.75949e+17	FALSE	High	IsMasterProtein	A0A3Q7E8T9	Peroxidase OS=Solanum lycopersicum OX=4081 PE=3 SV=1	0	13.797	10	2	4	2	326	35.7	6.84	6.53	2	74.5	49.7	175.8	1363013	909952	3.21644e+06	1363013	186632	874403	2	1	2	High	Peak Found	High	1
-4.77777e+18	FALSE	High	IsMasterProtein	Q84T86	Biotin carboxyl carrier protein of acetyl-CoA carboxylase OS=Solanum lycopersicum OX=4081 GN=BCCP1 PE=2 SV=1	0	5.276	7	2	6	2	285	30.1	8.41	3.64	2	46.2	144.3	109.5	587264	1.83254e+06	1.39001e+06	587264	375855	377882	1	1	1	High	High	High	1
-5.79155e+18	FALSE	High	IsMasterProtein	A0A3Q7G251	Glycosyltransferase OS=Solanum lycopersicum OX=4081 PE=3 SV=1	0	7.509	4	2	2	2	462	52.1	6.33	4.03	2	155.8	78.6	65.6	1.12326e+06	566494	472605	1.12326e+06	116188	128480	2	1	1	High	Peak Found	Peak Found	1
-5.78461e+18	FALSE	High	IsMasterProtein	A0A3Q7IY72	40S ribosomal protein S8 OS=Solanum lycopersicum OX=4081 GN=101264059 PE=3 SV=1	0	35.246	31	5	21	2	222	25.1	10.29	21.57	5	211.4	47.3	41.3	1.60102e+06	358079	313196	1.60102e+06	73442.2	85143.9	2	1	1	High	Peak Found	Peak Found	1
-5.78449e+18	FALSE	High	IsMasterProtein	Q70AC6	Alpha glucosidase II OS=Solanum lycopersicum OX=4081 GN=gluII PE=2 SV=1	0	4.064	3	2	2	2	921	105.2	6.11	1.82	2	111.6	138.2	50.3	598738	741280	269617	598738	152037	73296.6	2	2	1	High	Peak Found	Peak Found	1
5.68187e+18	FALSE	High	IsMasterProtein	A0A3Q7EPT6	S10_plectin domain-containing protein OS=Solanum lycopersicum OX=4081 GN=101253133 PE=4 SV=1	0	27.19	34	6	15	2	182	20.1	9.76	32.24	6	164.8	56.9	78.3	3056506	1.05627e+06	1.45289e+06	3056506	216641	394975	2	1	1	High	Peak Found	Peak Found	1	Carbamidomethyl [C21]
4.74783e+18	FALSE	High	IsMasterProtein	A0A494G9Z3	Uncharacterized protein OS=Solanum lycopersicum OX=4081 PE=4 SV=1	0	4.199	10	2	3	2	219	24	7.36	0	2	125.2	78.5	96.3	975997	611673	750938	975997	125454	204146	2	1	1	High	Peak Found	Peak Found	1
4.72012e+18	FALSE	High	IsMasterProtein	A0A3Q7I185	Uncharacterized protein OS=Solanum lycopersicum OX=4081 PE=4 SV=1	0	6.347	5	2	2	2	729	81.2	5.87	1.84	2	300			626758			626758			2			High	Not Found	Not Found	1
-5.73737e+18	FALSE	High	IsMasterProtein	A0A3Q7I6B5	Elongation factor Tu OS=Solanum lycopersicum OX=4081 GN=101268512 PE=3 SV=1	0	8.647	8	3	6	2	450	49	7.01	3.68	3	77	176.6	46.4	2.05052e+06	4.70388e+06	1.23603e+06	2.05052e+06	964768	336021	2	2	1	Peak Found	High	High	1	Carbamidomethyl [C135; C186]
5.61887e+18	FALSE	High	IsMasterProtein	A0A3Q7H6Y1	Uncharacterized protein OS=Solanum lycopersicum OX=4081 GN=101264531 PE=3 SV=1	0	3.696	9	2	2	2	243	27.1	8.53	1.75	2	32.7	73.9	193.4	157363	356285	931993	157363	73074.1	253367	1	1	1	Peak Found	Peak Found	High	1	Carbamidomethyl [C161]
-5.73179e+18	FALSE	High	IsMasterProtein	A0A3Q7EF20	Uncharacterized protein OS=Solanum lycopersicum OX=4081 PE=4 SV=1	0	7.119	6	2	2	2	580	63.8	8.15	1.69	2	160.1	62.9	77.1	1.19555e+06	469560	575748	1.19555e+06	96306.9	156520	1	1	1	High	Peak Found	Peak Found	1
-5.64675e+18	FALSE	High	IsMasterProtein	A0A3Q7I909	Uncharacterized protein OS=Solanum lycopersicum OX=4081 PE=4 SV=1	0	6.274	5	2	2	2	473	51.6	6.15	1.66	2	134.3		165.7	1.08939e+06		1.3435e+06	1.08939e+06		365237	2		2	High	Not Found	Peak Found	1	Carbamidomethyl [C251]
5.78435e+18	FALSE	High	IsMasterProtein	A0A3Q7H4X3	4-coumarate--CoA ligase OS=Solanum lycopersicum OX=4081 PE=3 SV=1	0	36.698	10	7	35	2	774	86.8	8.34	44.05	7	167.7	26.6	105.7	6.49971e+06	1.02987e+06	4.09854e+06	6.49971e+06	211226	1.11421e+06	2	1	2	High	High	High	1	Oxidation [M627]
-6.87066e+18	FALSE	High	IsMasterProtein	C7U110	1-deoxy-D-xylulose-5-phosphate synthase OS=Solanum lycopersicum OX=4081 GN=dxs1 PE=3 SV=1	0	4.596	3	2	2	2	719	77.5	6.8	1.8	2	183	117		903870	578184		903870	118586		2	2		High	Peak Found	Not Found	1
4.6071e+18	FALSE	High	IsMasterProtein	A0A3Q7EHR9	Uncharacterized protein OS=Solanum lycopersicum OX=4081 GN=101258695 PE=4 SV=1	0	3.954	7	2	4	2	342	37.2	5.17	0	2	142.4	53.3	104.3	545574	204438	399659	545574	41930.2	108649	2	1	1	High	High	High	1
-5.5924e+18	FALSE	High	IsMasterProtein	A0A3Q7FZ63	Uncharacterized protein OS=Solanum lycopersicum OX=4081 GN=101260631 PE=3 SV=1	0	62.693	40	11	54	2	377	41.6	5.49	70.51	11	110.4	84.8	104.8	710681	546234	674760	710681	112033	183437	1	1	1	High	High	High	1	Oxidation [M327]
-5.50555e+18	FALSE	High	IsMasterProtein	Q9LEG1	Cathepsin D Inhibitor OS=Solanum lycopersicum OX=4081 GN=cathDInh PE=3 SV=1	0	8.52	10	2	2	2	220	24.2	8.51	4.64	2	67.1	58.7	174.1	1.13729e+06	995386	2.95035e+06	1.13729e+06	204154	802066	1	2	2	Peak Found	Peak Found	High	1
4.42733e+18	FALSE	High	IsMasterProtein	A0A3Q7G4N1	Thioredoxin reductase OS=Solanum lycopersicum OX=4081 GN=101260797 PE=3 SV=1	0	18.546	19	4	10	2	328	34.9	5.44	14.19	4	94.3	111.9	93.8	1.00434e+06	1.19273e+06	999749	1.00434e+06	244630	271786	1	1	1	High	High	High	1	Carbamidomethyl [C10; C145; C148]
4.65706e+18	FALSE	High	IsMasterProtein	A0A3Q7GSL2	Superoxide dismutase OS=Solanum lycopersicum OX=4081 GN=101256386 PE=3 SV=1	0	7.836	11	2	3	2	228	25.3	7.68	1.82	2	78.6	128.9	92.5	492674	807721	580120	492674	165664	157708	2	1	1	High	High	Peak Found	1
5.93034e+18	FALSE	High	IsMasterProtein	A0A3Q7GS73	Translation factor GUF1 homolog, chloroplastic OS=Solanum lycopersicum OX=4081 GN=101249451 PE=3 SV=1	0	6.133	2	2	2	2	681	76.5	7.62	1.81	2	173.8	34.5	91.6	882549	175406	465134	882549	35975.9	126449	2	1	2	High	Peak Found	Peak Found	1
4.91622e+18	FALSE	High	IsMasterProtein	A0A3Q7FBY4	Inorganic diphosphatase OS=Solanum lycopersicum OX=4081 GN=101253833 PE=3 SV=1	0	8.483	8	2	4	2	290	32.4	6.43	6.48	2	119.1	119.8	61.1	3.22599e+06	3.24521e+06	1.65386e+06	3.22599e+06	665593	449610	2	2	1	High	High	High	1
-6.7615e+18	FALSE	High	IsMasterProtein	A0A3Q7JD55	4-coumarate--CoA ligase OS=Solanum lycopersicum OX=4081 PE=4 SV=1	0	4.863	3	2	4	2	552	60	8.53	0	2	91.8	80.4	127.8	584895	512519	813942	584895	105118	221274	2	1	2	High	Peak Found	High	1
5.31677e+18	FALSE	High	IsMasterProtein	A0A3Q7GRP7	Uncharacterized protein OS=Solanum lycopersicum OX=4081 GN=101264111 PE=4 SV=1	0	8.805	8	2	3	2	253	26.9	8.65	6.14	2	169.5	54.8	75.6	1.04422e+06	337553	465868	1.04422e+06	69232.2	126648	2	1	1	High	Peak Found	High	1
-6.46017e+18	FALSE	High	IsMasterProtein	A0A3Q7I6X8	Small nuclear ribonucleoprotein Sm D2 OS=Solanum lycopersicum OX=4081 GN=101246377 PE=3 SV=1	0	6.214	17	2	2	2	109	12.6	9.92	1.63	2	111.5	78.4	110.1	1.14926e+06	807659	1.13534e+06	1.14926e+06	165651	308647	2	2	2	Peak Found	Peak Found	High	1	Carbamidomethyl [C41]
5.45315e+18	FALSE	High	IsMasterProtein	A0A3Q7FW84	Uncharacterized protein OS=Solanum lycopersicum OX=4081 GN=101265789 PE=3 SV=1	0	3.773	8	2	2	2	302	32.4	6.3	0	2	107.7	85.7	106.6	2.15611e+06	1.71649e+06	2.13518e+06	2.15611e+06	352052	580459	2	2	2	High	High	Peak Found	1
5.262e+18	FALSE	High	IsMasterProtein	A0A3Q7JD99	Uncharacterized protein OS=Solanum lycopersicum OX=4081 PE=3 SV=1	0	6.509	6	2	2	2	404	43.7	6.43	2.65	2	159.6	140.4		151700	133390		151700	27358.4		1	1		High	Peak Found	Not Found	1
-6.40559e+18	FALSE	High	IsMasterProtein	Q43775	(S)-2-hydroxy-acid oxidase (Fragment) OS=Solanum lycopersicum OX=4081 PE=2 SV=1	0	139.886	60	14	131	2	290	31.3	9.31	275.44	14	158.9	44.7	96.4	3.14513e+07	8.84756e+06	1.90927e+07	3.14513e+07	1.81464e+06	5.19045e+06	3	3	3	High	High	High	1	Carbamidomethyl [C263]; Oxidation [M3; M111; M249; M258]
5.21094e+18	FALSE	High	IsMasterProtein	Q672Q9	Acyl carrier protein OS=Solanum lycopersicum OX=4081 GN=543929 PE=2 SV=1	0	6.264	14	2	3	2	133	14.2	4.98	2.21	2	100.9	103.9	95.2	2.6196e+06	2.6974e+06	2.47272e+06	2.6196e+06	553238	672220	2	2	2	Peak Found	High	High	1
5.20039e+18	FALSE	High	IsMasterProtein	Q7XBB3	Spermidine synthase OS=Solanum lycopersicum OX=4081 GN=SPM1 PE=2 SV=1	0	5.874	7	2	6	2	356	39.2	5.92	8.06	2	45.7	140.2	114.1	1.10748e+06	3.39712e+06	2.76604e+06	1.10748e+06	696750	751960	2	2	2	High	High	High	1
4.93086e+18	FALSE	High	IsMasterProtein	A0A3Q7IBX1	Phosphoenolpyruvate carboxylase OS=Solanum lycopersicum OX=4081 PE=3 SV=1	0	154.835	31	29	130	2	972	111.2	6	174.46	29	106.1	89.4	104.5	488019	411382	480474	488019	84374.7	130619	1	1	1	High	Peak Found	High	1	Oxidation [M240; M592; M631; M697; M961]; Carbamidomethyl [C191; C303; C681]
-6.40399e+18	FALSE	High	IsMasterProtein	A0A3Q7HGF9	26S proteasome non-ATPase regulatory subunit 1 homolog OS=Solanum lycopersicum OX=4081 GN=101259750 PE=3 SV=1	0	4.849	2	2	3	2	993	108	5.43	1.64	2	105.7	135.2	59.1	500960	640501	280237	500960	131367	76183.7	2	2	1	High	Peak Found	Peak Found	1
5.51791e+18	FALSE	High	IsMasterProtein	A0A3Q7ELK6	Abhydrolase_3 domain-containing protein OS=Solanum lycopersicum OX=4081 GN=101244417 PE=4 SV=1	0	6.249	7	2	3	2	339	37.7	6.89	0	2	157.9		142.1	816150		734041	816150		199552	2		1	High	Not Found	Peak Found	1
-6.33828e+18	FALSE	High	IsMasterProtein	A0A3Q7F545	Thioredoxin domain-containing protein OS=Solanum lycopersicum OX=4081 PE=4 SV=1	0	6.737	6	2	2	2	432	48.2	6.47	2.15	2	300			405631			405631			1			High	Not Found	Not Found	1
5.53554e+18	FALSE	High	IsMasterProtein	A0A3Q7F9P6	PDZ domain-containing protein OS=Solanum lycopersicum OX=4081 GN=101250650 PE=3 SV=1	0	8.443	6	2	6	2	430	45.5	7.3	7.78	2	66.7	133.7	99.6	990831	1.98728e+06	1.48095e+06	990831	407592	402604	2	2	2	High	High	High	1
5.09408e+18	FALSE	High	IsMasterProtein	A0A3Q7F1Z4	Uncharacterized protein OS=Solanum lycopersicum OX=4081 PE=4 SV=1	0	4.771	13	2	2	2	147	16.9	6.58	1.72	2	122.2	94	83.8	1.26147e+06	971028	864925	1.26147e+06	199158	235134	2	2	2	High	Peak Found	Peak Found	1	Met-loss+Acetyl [N-Term]
5.07564e+18	FALSE	High	IsMasterProtein	A0A3Q7HBV3	Germin-like protein OS=Solanum lycopersicum OX=4081 GN=101254918 PE=3 SV=1	0	18.863	18	2	7	2	211	22	6.77	26.65	2	108.1	113	78.9	3.67054e+07	3.83819e+07	2.6813e+07	3.67054e+07	7872137	7.28923e+06	1	2	2	High	High	High	1	Oxidation [M88]
-6.67084e+18	FALSE	High	IsMasterProtein	A0A3Q7EF74	Uncharacterized protein OS=Solanum lycopersicum OX=4081 PE=3 SV=1	0	5.418	3	2	4	2	756	84.1	8.1	4.35	2	58.9	129.3	111.8	751547	1.65087e+06	1.42755e+06	751547	338595	388086	2	2	2	High	High	High	1
-6.70845e+18	FALSE	High	IsMasterProtein	A0A3Q7H1U9	Serine/threonine-protein phosphatase OS=Solanum lycopersicum OX=4081 PE=3 SV=1	0	5.098	1	2	3	2	1237	139.6	6.54	3.38	2	56.7	137	106.3	271913	656903	509912	271913	134731	138622	1	1	1	High	Peak Found	Peak Found	1
5.17417e+18	FALSE	High	IsMasterProtein	A0A3Q7H3K1	MI domain-containing protein OS=Solanum lycopersicum OX=4081 PE=4 SV=1	0	62.6	8	11	57	2	1407	154.6	6.44	102.5	11	88.3	121.7	90	280667	387000	286335	280667	79373.9	77841.4	1	1	1	High	High	High	1
-4.75976e+18	FALSE	High	IsMasterProtein	A0A3Q7HHS3	Nop domain-containing protein OS=Solanum lycopersicum OX=4081 PE=3 SV=1	0	5.246	3	2	2	2	539	59.5	9.04	1.69	2	74.5	113	112.5	337764	512163	509866	337764	105045	138609	1	1	1	High	Peak Found	Peak Found	1
4.39027e+18	FALSE	High	IsMasterProtein	A0A3Q7GHJ1	Proteasome subunit beta OS=Solanum lycopersicum OX=4081 PE=3 SV=1	0	5.244	6	2	4	2	270	29.1	7.24	1.76	2	128.9	71.6	99.5	3.46442e+06	1.92378e+06	2.67499e+06	3.46442e+06	394568	727209	2	2	2	High	Peak Found	High	1
-5.47062e+18	FALSE	High	IsMasterProtein	A0A3Q7G863	Serine hydroxymethyltransferase OS=Solanum lycopersicum OX=4081 GN=101264818 PE=3 SV=1	0	59.041	21	10	71	2	517	57.2	8.12	82.8	10	74.5	69.7	155.9	585696	547934	1.22589e+06	585696	112381	333263	2	1	2	High	Peak Found	Peak Found	1	Oxidation [M168; M424; M431]
-7.17602e+18	FALSE	High	IsMasterProtein	A0A3Q7GQC5	Importin subunit alpha OS=Solanum lycopersicum OX=4081 PE=3 SV=1	0	8.361	6	3	4	2	528	58.7	5.1	1.84	3													High	Not Found	Not Found	1
-5.10189e+18	FALSE	High	IsMasterProtein	A0A3Q7G570	UDP-arabinopyranose mutase OS=Solanum lycopersicum OX=4081 GN=101265535 PE=3 SV=1	0	6.847	7	2	3	2	348	38.9	6.4	1.93	2	65.3	71.5	163.2	327488	358482	818546	327488	73524.8	222526	1	1	2	High	High	High	1
3.76326e+18	FALSE	High	IsMasterProtein	A0A3Q7FV18	Uncharacterized protein OS=Solanum lycopersicum OX=4081 GN=101245630 PE=4 SV=1	0	5.045	2	2	3	2	897	102.5	7.5	0	2	88.2	111.4	100.4	532472	672323	606416	532472	137894	164857	2	2	2	High	Peak Found	High	1
-7.25386e+18	FALSE	High	IsMasterProtein	P49215	40S ribosomal protein S17 OS=Solanum lycopersicum OX=4081 GN=RPS17 PE=2 SV=3	0	9.901	8	2	10	2	144	16.2	9.95	12.95	2	100.4	107	92.6	3.19994e+06	3.41294e+06	2.95289e+06	3.19994e+06	699995	802756	2	2	2	High	High	High	1
-7.30708e+18	FALSE	High	IsMasterProtein	A0A3Q7I752	RF_PROK_I domain-containing protein OS=Solanum lycopersicum OX=4081 GN=101256123 PE=3 SV=1	0	7.936	8	2	2	2	420	47	6.34	2.53	2	107.4		192.6	534804		958988	534804		260705	1		1	High	Not Found	Peak Found	1
6.44794e+18	FALSE	High	IsMasterProtein	D3TI68	Alpha-mannosidase OS=Solanum lycopersicum OX=4081 PE=2 SV=1	0	7.414	3	2	7	2	1029	116.4	6.93	2.27	2	63.2	119.2	117.6	312663	589732	581449	312663	120954	158070	1	1	1	High	High	High	1
3.62176e+18	FALSE	High	IsMasterProtein	A0A3Q7HLC0	(S)-2-hydroxy-acid oxidase OS=Solanum lycopersicum OX=4081 PE=3 SV=1	0	17.923	15	5	43	2	368	40.4	8.48	63.79	5	142		158	205317		228574	205317		62138.8	1		1	High	Not Found	High	1
-7.08281e+18	FALSE	High	IsMasterProtein	A0A3Q7IM99	60S ribosomal protein L13 OS=Solanum lycopersicum OX=4081 GN=101264241 PE=3 SV=1	0	30.747	32	6	20	2	206	23.6	11.17	25.67	6	118.8	97.5	83.7	2431661	1.99642e+06	1.71379e+06	2431661	409467	465902	1	1	1	High	Peak Found	High	1
3.60062e+18	FALSE	High	IsMasterProtein	A0A3Q7EFX0	Protein-synthesizing GTPase OS=Solanum lycopersicum OX=4081 PE=4 SV=1	0	6.095	6	2	2	2	503	55	8.6	2.06	2													High	Not Found	Not Found	1
-7.3356e+18	FALSE	High	IsMasterProtein	K4BVH7	Coatomer subunit alpha OS=Solanum lycopersicum OX=4081 GN=101251283 PE=4 SV=1	0	3.752	1	2	2	2	1218	137.1	7.09	1.84	2	130.9	96.1	73.1	576937	423596	322087	576937	86879.7	87560.9	2	1	1	High	Peak Found	Peak Found	1
3.52414e+18	FALSE	High	IsMasterProtein	A0A3Q7F8V6	Uncharacterized protein OS=Solanum lycopersicum OX=4081 PE=4 SV=1	0	4.811	2	2	2	2	996	109.7	9.31	1.7	2	88.5	73.5	138	304962	253114	475559	304962	51913.8	129283	2	2	2	High	Peak Found	Peak Found	1
3.51542e+18	FALSE	High	IsMasterProtein	A0A3Q7JAS5	Tyrosine-protein phosphatase domain-containing protein OS=Solanum lycopersicum OX=4081 PE=4 SV=1	0	6.795	4	2	3	2	755	84.7	7.4	2.14	2	70.9	109.8	119.3	263777	408503	443819	263777	83784.2	120654	1	1	1	High	High	Peak Found	1
6.55032e+18	FALSE	High	IsMasterProtein	A0A3Q7EPZ7	Uncharacterized protein OS=Solanum lycopersicum OX=4081 GN=101257901 PE=3 SV=1	0	5.329	6	2	2	2	313	33.6	9.6	0	2	105.7	69.9	124.4	1.14205e+06	755913	1.34422e+06	1.14205e+06	155038	365431	2	2	2	High	Peak Found	Peak Found	1
-4.81673e+18	FALSE	High	IsMasterProtein	A0A3Q7H097	Phospho-2-dehydro-3-deoxyheptonate aldolase OS=Solanum lycopersicum OX=4081 PE=3 SV=1	0	14.325	11	5	10	2	541	59.9	8.73	9.55	5	87.8	79.9	132.3	682593	621607	1.02833e+06	682593	127492	279556	2	2	2	High	Peak Found	High	1	Carbamidomethyl [C153]
-7.35746e+18	FALSE	High	IsMasterProtein	A0A3Q7H4U8	Uncharacterized protein OS=Solanum lycopersicum OX=4081 PE=4 SV=1	0	5.011	35	2	4	2	68	7.1	6.44	0	2	113.3	88.6	98.1	734353	574455	636395	734353	117821	173007	1	1	1	High	Peak Found	High	1	Carbamidomethyl [C8; C30]; Met-loss [N-Term]
-4.79092e+18	FALSE	High	IsMasterProtein	K4C627	2-isopropylmalate synthase OS=Solanum lycopersicum OX=4081 GN=101245066 PE=2 SV=1	0	7.586	4	2	2	2	612	66.5	6.8	3.68	2	72.5	138.1	89.4	558893	1.065e+06	689080	558893	218431	187330	1	1	1	High	Peak Found	Peak Found	1	Carbamidomethyl [C208]
3.55439e+18	FALSE	High	IsMasterProtein	A0A3Q7ICF4	40S ribosomal protein S8 OS=Solanum lycopersicum OX=4081 GN=101256398 PE=3 SV=1	0	32.573	35	6	15	2	221	25	10.42	30.56	6	300			1536308			1536308			2			High	Not Found	Not Found	1
5.93229e+18	FALSE	High	IsMasterProtein	A0A3Q7FF67	Uncharacterized protein OS=Solanum lycopersicum OX=4081 GN=101251825 PE=4 SV=1	0	4.918	5	2	2	2	437	49.4	7.39	0	2	78.4	78.4	143.1	215971	215904	394137	215971	44282	107148	1	1	1	High	Peak Found	Peak Found	1
-3.64363e+18	FALSE	High	IsMasterProtein	A0A3Q7GQU3	40S ribosomal protein S4 OS=Solanum lycopersicum OX=4081 GN=101246828 PE=3 SV=1	0	33.853	29	9	42	2	264	29.9	10.29	59.14	9	157.8	49.4	92.8	1.69625e+06	530777	997982	1.69625e+06	108863	271306	2	2	2	High	Peak Found	Peak Found	1	Oxidation [M66]
3.97584e+18	FALSE	High	IsMasterProtein	A0A3Q7HU84	XendoU domain-containing protein OS=Solanum lycopersicum OX=4081 PE=3 SV=1	0	6.174	5	2	3	2	432	49.7	4.88	3.6	2	300			215656			215656			1			High	Not Found	High	1
4.3343e+18	FALSE	High	IsMasterProtein	A0A3Q7EHP3	Glutaredoxin-dependent peroxiredoxin OS=Solanum lycopersicum OX=4081 GN=101251323 PE=3 SV=1	0	7.219	12	2	7	2	190	20.6	8.37	9.04	2	121.4	52.7	125.8	1.57184e+06	682649	1.62889e+06	1.57184e+06	140012	442821	2	2	2	High	High	High	1
4.29274e+18	FALSE	High	IsMasterProtein	K4B911	Uncharacterized protein OS=Solanum lycopersicum OX=4081 PE=4 SV=1	0	108.704	34	4	78	2	129	14.1	8.73	244.56	4	188.1	53	58.9	4.81093e+08	1.35417e+08	1.50584e+08	4.81093e+08	2.7774e+07	4.09368e+07	2	2	2	High	High	High	1	Carbamidomethyl [C32; C69]; Oxidation [M35; M51]
5.95181e+18	FALSE	High	IsMasterProtein	A0A3Q7JQI8	Epimerase domain-containing protein OS=Solanum lycopersicum OX=4081 PE=4 SV=1	0	6.55	6	2	4	2	343	37.8	5.35	3.35	2	235.8		64.2	975046		265662	975046		72221.6	2		1	High	Not Found	Peak Found	1
-5.44749e+18	FALSE	High	IsMasterProtein	L7Q568	Glycine rich RNA binding protein 1a OS=Solanum lycopersicum OX=4081 GN=GRP1 PE=2 SV=1	0	10.315	13	3	6	2	164	15.9	5.63	6.66	3	166.5	81.4	52	1427497	698159	445887	1427497	143193	121216	1	1	1	High	Peak Found	Peak Found	1
5.97342e+18	FALSE	High	IsMasterProtein	A0A3Q7F5X6	Thioredoxin reductase OS=Solanum lycopersicum OX=4081 PE=3 SV=1	0	18.385	19	4	8	2	329	35.1	6.7	9.41	4	39.6	176.1	84.3	381640	1.69474e+06	811425	381640	347592	220590	1	2	1	High	High	High	1	Carbamidomethyl [C146; C149]
4.1984e+18	FALSE	High	IsMasterProtein	A0A3Q7G0H3	Uncharacterized protein OS=Solanum lycopersicum OX=4081 PE=4 SV=1	0	3.825	2	2	2	2	1175	130.4	5.57	0	2	66.1	83	151	501240	629441	1.14551e+06	501240	129099	311411	2	1	1	High	Peak Found	Peak Found	1
-5.39455e+18	FALSE	High	IsMasterProtein	A0A3Q7IC89	Imidazole glycerol phosphate synthase hisHF OS=Solanum lycopersicum OX=4081 GN=101268295 PE=3 SV=1	0	6.28	4	2	2	2	588	64.1	6.58	2.06	2	190.4		109.6	352666		203144	352666		55225.6	1		1	High	Not Found	Peak Found	1
6.15226e+18	FALSE	High	IsMasterProtein	C0LIR5	Thiosulfate:cyanide sulfurtransferase-like protein (Fragment) OS=Solanum lycopersicum OX=4081 GN=MST2 PE=2 SV=1	0	11.761	14	4	10	2	318	34.9	5.68	3.85	4	300			434655			434655			1			High	Not Found	Not Found	1
6.06334e+18	FALSE	High	IsMasterProtein	A0A3Q7HTS1	GMPS ATP-PPase domain-containing protein OS=Solanum lycopersicum OX=4081 PE=4 SV=1	0	5.584	8	2	6	2	277	30.4	5.99	0	2	63.8	120.6	115.6	1.19001e+06	2.24871e+06	2.15645e+06	1.19001e+06	461212	586242	1	1	1	High	High	High	1
-5.32553e+18	FALSE	High	IsMasterProtein	Q05539	Acidic 26 kDa endochitinase OS=Solanum lycopersicum OX=4081 GN=CHI3 PE=1 SV=1	0	21.136	9	2	12	2	253	27.6	6.32	29.68	2	36.7	66	197.3	2.9252e+06	5.26117e+06	1.57156e+07	2.9252e+06	1.07907e+06	4.27235e+06	2	2	2	High	High	High	1	Oxidation [M39]
4.04882e+18	FALSE	High	IsMasterProtein	A0A3Q7IA26	Pyridoxal phosphate homeostasis protein OS=Solanum lycopersicum OX=4081 GN=101263166 PE=3 SV=1	0	10.799	10	2	6	2	243	26.7	7.74	11.68	2	160.7	62.3	77	590066	228672	282618	590066	46900.7	76830.9	1	1	1	High	Peak Found	High	1	Met-loss+Acetyl [N-Term]
4.047e+18	FALSE	High	IsMasterProtein	A0A3Q7HRS0	MI domain-containing protein OS=Solanum lycopersicum OX=4081 PE=3 SV=1	0	9.175	3	2	7	2	1788	196.4	9.23	5.88	2	212.1	87.9		2.56614e+06	1.0627e+06		2.56614e+06	217960		2	1		High	High	High	1	Carbamidomethyl [C1617; C1620; C1735; C1738; C3349; C3352]
4.01769e+18	FALSE	High	IsMasterProtein	A0A3Q7I7R0	Glutamyl-tRNA(Gln) amidotransferase subunit B, chloroplastic/mitochondrial OS=Solanum lycopersicum OX=4081 GN=GATB PE=3 SV=1	0	6.414	4	2	2	2	576	63.9	6.87	4.07	2	85.4	75	139.6	282657	248377	462026	282657	50942.2	125604	1	1	1	High	Peak Found	Peak Found	1
4.00788e+18	FALSE	High	IsMasterProtein	A0A3Q7JDZ0	Uncharacterized protein OS=Solanum lycopersicum OX=4081 GN=101249254 PE=3 SV=1	0	57.551	47	9	23	2	194	22	9.58	33.39	9	181.1	71.8	47.1	2.44722e+06	970492	636519	2.44722e+06	199048	173041	2	2	2	High	Peak Found	High	1
6.1217e+18	FALSE	High	IsMasterProtein	A0A3Q7FJL7	Uncharacterized protein OS=Solanum lycopersicum OX=4081 GN=101266399 PE=3 SV=1	0	26.541	33	5	18	2	152	17.5	10.62	30.86	5	98.4	149.6	52	5.94332e+06	9.03415e+06	3.14098e+06	5.94332e+06	1.85291e+06	853889	2	2	2	High	High	High	1	Carbamidomethyl [C45]; Oxidation [M105]; Met-loss+Acetyl [N-Term]
6.14901e+18	FALSE	High	IsMasterProtein	A0A3Q7H040	Uncharacterized protein OS=Solanum lycopersicum OX=4081 PE=4 SV=1	0	5.533	3	2	4	2	738	82.3	8.21	0	2	44	169.1	86.9	489871	1.88402e+06	968490	489871	386412	263289	2	2	2	High	High	High	1
4.11457e+18	FALSE	High	IsMasterProtein	A0A3Q7FKE1	Uncharacterized protein OS=Solanum lycopersicum OX=4081 PE=3 SV=1	0	90.804	28	15	73	2	668	73.4	5.19	110.09	15	115.8	65.5	118.7	1.32494e+06	748841	1.35791e+06	1.32494e+06	153587	369154	2	1	1	High	High	High	1
7.46302e+18	FALSE	High	IsMasterProtein	A0A3Q7J947	Uncharacterized protein OS=Solanum lycopersicum OX=4081 PE=4 SV=1	0	4.204	4	2	2	2	495	56.3	5.99	0	2	113	104.2	82.9	358486	330638	263026	358486	67814	71504.7	1	1	1	High	Peak Found	Peak Found	1
-7.98813e+18	FALSE	High	IsMasterProtein	A0A3Q7F0V0	Uncharacterized protein OS=Solanum lycopersicum OX=4081 GN=101262173 PE=4 SV=1	0	4.382	5	2	4	2	485	53.8	5.91	1.61	2	195.6		104.4	184296		98363	184296		26740.4	1		1	High	Not Found	Peak Found	1
2.19493e+18	FALSE	High	IsMasterProtein	A0A3Q7H5W0	Bet_v_1 domain-containing protein OS=Solanum lycopersicum OX=4081 GN=101262127 PE=4 SV=1	0	3.484	11	2	2	2	149	16.8	4.79	0	2	240.5	59.5		411299	101836		411299	20886.6		2	1		High	Peak Found	Not Found	1
-2.01111e+18	FALSE	High	IsMasterProtein	Q2MIA2	30S ribosomal protein S14, chloroplastic OS=Solanum lycopersicum OX=4081 GN=rps14 PE=3 SV=1	0	15.59	23	2	6	2	100	11.8	11.18	9.99	2	155.1	68.6	76.2	7.07829e+06	3.131e+06	3.47861e+06	7.07829e+06	642170	945676	2	2	2	High	High	Peak Found	1
-1.99725e+18	FALSE	High	IsMasterProtein	A0A3Q7FPW5	Uncharacterized protein OS=Solanum lycopersicum OX=4081 PE=4 SV=1	0	6.559	2	2	3	2	766	85.7	8.19	3.89	2	110		190	256145		442160	256145		120203	1		1	High	Not Found	High	1
8.38522e+18	FALSE	High	IsMasterProtein	A0A3Q7INL4	Uncharacterized protein OS=Solanum lycopersicum OX=4081 GN=101247772 PE=3 SV=1	0	184.036	48	25	141	2	644	70.7	5.19	260.68	25	41.4	115.1	143.5	905675	2.52008e+06	3.14105e+06	905675	516869	853910	1	1	1	High	Peak Found	High	1	Oxidation [M64; M90; M126; M174; M243; M313; M555]; Carbamidomethyl [C20; C609]
-8.59488e+18	FALSE	High	IsMasterProtein	A0A3Q7EIP7	FeThRed_A domain-containing protein OS=Solanum lycopersicum OX=4081 GN=101251324 PE=4 SV=1	0	6.5	12	2	3	2	171	18.7	9.23	4.02	2	101.6	99.9	98.5	1.45232e+06	1.42782e+06	1.40813e+06	1.45232e+06	292846	382807	2	1	1	High	Peak Found	Peak Found	1
9.15927e+17	FALSE	High	IsMasterProtein	A0A3Q7F720	60S ribosomal protein L7a OS=Solanum lycopersicum OX=4081 GN=101268144 PE=3 SV=1	0	32.178	28	8	32	2	258	29.2	10.3	29.59	8	167.6	64.1	68.3	5.64716e+06	2.15935e+06	2.29985e+06	5.64716e+06	442884	625226	2	1	1	High	High	High	1	Carbamidomethyl [C195]
9.06328e+17	FALSE	High	IsMasterProtein	Q84ZX6	Sucrose-phosphatase OS=Solanum lycopersicum OX=4081 GN=543710 PE=2 SV=1	0	6.049	5	2	2	2	425	47.9	6.68	3.58	2													High	Not Found	Not Found	1
-1.87837e+18	FALSE	High	IsMasterProtein	A0A3Q7EZW3	Uncharacterized protein OS=Solanum lycopersicum OX=4081 GN=101248840 PE=4 SV=1	0	7.804	9	2	5	2	254	27.8	6.76	6.88	2	142.3	54.5	103.2	1.07879e+06	412914	782098	1.07879e+06	84688.9	212617	2	1	1	High	High	High	1
8.48486e+18	FALSE	High	IsMasterProtein	A0A3Q7G5J6	Uncharacterized protein OS=Solanum lycopersicum OX=4081 PE=4 SV=1	0	4.594	5	2	3	2	417	47	9.41	0	2	84.2	140	75.8	863918	1.43729e+06	777658	863918	294788	211410	2	2	1	High	Peak Found	High	1
8.3622e+18	FALSE	High	IsMasterProtein	A0A3Q7JE58	Lysyl-tRNA synthetase OS=Solanum lycopersicum OX=4081 PE=3 SV=1	0	6.113	2	2	8	2	990	111.6	7.83	1.71	2	38.5	195.3	66.1	280201	1.42065e+06	480959	280201	291376	130751	1	2	1	High	High	High	1
8.53984e+18	FALSE	High	IsMasterProtein	P49118	Luminal-binding protein OS=Solanum lycopersicum OX=4081 PE=2 SV=1	0	90.358	26	15	73	2	666	73.2	5.21	110.67	15	67.5	82.4	150.1	1.0111e+06	1.23494e+06	2.24834e+06	1.0111e+06	253287	611221	2	2	2	High	High	High	1
-8.74744e+18	FALSE	High	IsMasterProtein	A0A3Q7JSU0	Phospholipase A1 OS=Solanum lycopersicum OX=4081 GN=101259122 PE=3 SV=1	0	6.503	5	2	2	2	410	46.6	5.96	1.84	2	232.3		67.7	644295		187817	644295		51059.1	2		1	High	Not Found	Peak Found	1	Carbamidomethyl [C80]
-8.75729e+18	FALSE	High	IsMasterProtein	C6L8P4	50S ribosomal protein L16, chloroplastic (Fragment) OS=Solanum lycopersicum OX=4081 PE=3 SV=1	0	6.208	19	2	5	2	117	13.1	11.46	3.93	2	117	99.1	83.9	2.23838e+06	1.89684e+06	1.60469e+06	2.23838e+06	389043	436241	2	2	2	High	High	High	1
-1.62364e+18	FALSE	High	IsMasterProtein	A0A3Q7F3R1	AB hydrolase-1 domain-containing protein OS=Solanum lycopersicum OX=4081 PE=4 SV=1	0	4.665	6	2	2	2	384	42	6.86	0	2													High	Not Found	Not Found	1
-1.60822e+18	FALSE	High	IsMasterProtein	A0A3Q7F7I4	Uncharacterized protein OS=Solanum lycopersicum OX=4081 PE=3 SV=1	0	8.621	6	2	2	2	381	41.7	6.95	2.06	2			300			1.09144e+06			296712			1	Not Found	Not Found	High	1	Carbamidomethyl [C261]
-8.7573e+18	FALSE	High	IsMasterProtein	A0A3Q7J1M2	3-deoxy-8-phosphooctulonate synthase OS=Solanum lycopersicum OX=4081 GN=543766 PE=3 SV=1	0	5.123	8	2	3	2	290	31.7	7.37	4.12	2	64.8	121	114.2	741776	1.38673e+06	1.30828e+06	741776	284418	355663	1	1	1	High	Peak Found	High	1
-8.76344e+18	FALSE	High	IsMasterProtein	A0A3Q7J0Z8	Uncharacterized protein OS=Solanum lycopersicum OX=4081 PE=3 SV=1	0	6.89	3	2	5	2	629	68.5	8.88	2.36	2	53.7	149.4	96.9	676986	1.88341e+06	1.22142e+06	676986	386287	332048	1	2	1	High	High	Peak Found	1
8.6856e+18	FALSE	High	IsMasterProtein	A0A3Q7GJR0	Uncharacterized protein OS=Solanum lycopersicum OX=4081 PE=4 SV=1	0	7.37	7	2	3	2	384	41.3	5.9	2.54	2	81.4	110.3	108.3	896549	1.214e+06	1.192e+06	896549	248991	324051	2	2	2	High	Peak Found	High	1	Carbamidomethyl [C276]
-1.56931e+18	FALSE	High	IsMasterProtein	A0A3Q7H0E4	Uncharacterized protein OS=Solanum lycopersicum OX=4081 PE=4 SV=1	0	5.085	6	2	2	2	284	31.5	7.28	2.01	2	148.5	76.8	74.7	1.66035e+06	859025	834688	1.66035e+06	176186	226914	2	2	2	High	Peak Found	Peak Found	1
7.80909e+17	FALSE	High	IsMasterProtein	A0A3Q7J9G9	Ferredoxin OS=Solanum lycopersicum OX=4081 PE=3 SV=1	0	6.652	11	2	3	2	137	14.6	4.65	6.05	2	102.8	88.9	108.3	2.78072e+06	2.40649e+06	2.92993e+06	2.78072e+06	493572	796514	2	2	2	High	Peak Found	High	1
4.93966e+17	FALSE	High	IsMasterProtein	K4BXV0	Citrulline--aspartate ligase OS=Solanum lycopersicum OX=4081 GN=ASS PE=2 SV=1	0	4.682	4	2	4	2	494	54.2	6.64	1.93	2	121.1	96.1	82.8	1.30223e+06	1.03296e+06	889797	1.30223e+06	211861	241895	2	2	2	High	High	High	1
-2.05959e+18	FALSE	High	IsMasterProtein	K4DI20	Uncharacterized protein OS=Solanum lycopersicum OX=4081 GN=101256434 PE=4 SV=1	0	8.186	21	2	3	2	149	16.8	4.27	4.6	2	78.8	108.2	113	792440	1.08829e+06	1.13582e+06	792440	223209	308778	1	1	1	High	High	Peak Found	1	Met-loss+Acetyl [N-Term]
-2.08868e+18	FALSE	High	IsMasterProtein	A0A3Q7GVZ8	Pectinesterase OS=Solanum lycopersicum OX=4081 GN=101258375 PE=3 SV=1	0	6.417	4	2	2	2	595	65.6	9.39	0	2	118.8	181.2		811052	1.23672e+06		811052	253652		2	2		High	Peak Found	Not Found	1
1.42046e+18	FALSE	High	IsMasterProtein	Q40144	Probable xyloglucan endotransglucosylase/hydrolase 1 OS=Solanum lycopersicum OX=4081 GN=XTH1 PE=2 SV=1	0	10.759	10	2	2	2	296	34	8.62	4.91	2	300			462272			462272			1			High	Not Found	Not Found	1
8.09255e+18	FALSE	High	IsMasterProtein	A0A3Q7FR13	CPSase_sm_chain domain-containing protein OS=Solanum lycopersicum OX=4081 PE=3 SV=1	0	5.085	4	2	2	2	632	69.7	8.06	2.02	2	152.6	77.8	69.5	1.09497e+06	558394	498599	1.09497e+06	114527	135546	2	1	1	High	Peak Found	Peak Found	1
1.36032e+18	FALSE	High	IsMasterProtein	A0A3Q7GQA6	Cysteine desulfurase OS=Solanum lycopersicum OX=4081 GN=101250891 PE=3 SV=1	0	8.881	5	2	3	2	477	52.2	6.6	2.93	2	92.1	83.7	124.3	415437	377493	560590	415437	77423.9	152399	1	1	1	High	Peak Found	High	1
8.12986e+18	FALSE	High	IsMasterProtein	A0A3Q7F159	Protein kinase domain-containing protein OS=Solanum lycopersicum OX=4081 GN=101246108 PE=3 SV=1	0	11.996	11	4	5	2	427	49.4	9.36	3.82	4	88.6	87.2	124.2	469744	462677	658962	469744	94895.1	179142	2	2	2	High	Peak Found	Peak Found	1
1.33833e+18	FALSE	High	IsMasterProtein	A0A3Q7JYM3	S10_plectin domain-containing protein OS=Solanum lycopersicum OX=4081 GN=101253268 PE=4 SV=1	0	20.701	34	6	12	2	180	19.8	9.79	18.61	6	157.2		142.8	1.23767e+06		1.1247e+06	1.23767e+06		305754	1		1	High	Not Found	High	1	Carbamidomethyl [C21]
1.3263e+18	FALSE	High	IsMasterProtein	A0A3Q7FMF3	NAC-A/B domain-containing protein OS=Solanum lycopersicum OX=4081 PE=4 SV=1	0	12.772	9	2	4	2	314	34.9	6.27	5.14	2	108.4	154.8	36.8	1.45907e+06	2.08301e+06	495329	1.45907e+06	427225	134657	2	2	1	High	High	Peak Found	1
-2.55493e+18	FALSE	High	IsMasterProtein	A0A3Q7FVP3	ATP synthase subunit beta OS=Solanum lycopersicum OX=4081 PE=3 SV=1	0	127.655	43	16	94	2	574	61	6.19	127.79	16	81.2	83.6	135.2	1.68035e+06	1.72837e+06	2.79677e+06	1.68035e+06	354490	760315	2	2	2	High	High	High	1	Oxidation [M138]; Carbamidomethyl [C95]
-8.46882e+18	FALSE	High	IsMasterProtein	Q94K24	Ran binding protein-1 OS=Solanum lycopersicum OX=4081 GN=RanBP1 PE=2 SV=1	0	11.165	17	2	5	2	224	25	4.92	2.08	2	103.1	102.5	94.5	409287	406813	375150	409287	83437.6	101986	1	1	1	High	Peak Found	High	1
-8.53513e+18	FALSE	High	IsMasterProtein	A0A3Q7ELT8	Peptidase A1 domain-containing protein OS=Solanum lycopersicum OX=4081 PE=3 SV=1	0	3.733	4	2	3	2	481	51.4	8.91	0	2	154.4		145.6	2.10378e+06		1.98286e+06	2.10378e+06		539050	1		1	High	High	Peak Found	1
-2.48247e+18	FALSE	High	IsMasterProtein	A0A3Q7EP61	SASA domain-containing protein OS=Solanum lycopersicum OX=4081 GN=101267940 PE=4 SV=1	0	8.867	9	2	6	2	268	29.2	8.79	8.82	2	98.2	39.6	162.1	1.61515e+06	651295	2.66533e+06	1.61515e+06	133581	724582	2	2	2	High	Peak Found	High	1	Carbamidomethyl [C67]
1.25187e+18	FALSE	High	IsMasterProtein	P52884	GTP-binding protein SAR2 OS=Solanum lycopersicum OX=4081 GN=SAR2 PE=2 SV=1	0	4.349	11	2	2	2	193	21.9	6.95	0	2	77.2		222.8	191704		553624	191704		150505	1		1	High	Not Found	High	1
-2.33771e+18	FALSE	High	IsMasterProtein	A0A3Q7JXC3	Ribulose bisphosphate carboxylase large chain OS=Solanum lycopersicum OX=4081 PE=3 SV=1	0	8.667	15	3	40	2	196	22.4	7.83	44.14	3	116.5	63.1	120.5	8.52457e+07	4.61599e+07	8.81652e+07	8.52457e+07	9467418	23968126	2	1	1	High	High	High	1	Carbamidomethyl [C160]
1.23184e+18	FALSE	High	IsMasterProtein	A0A3Q7EUN1	Tyrosine--tRNA ligase OS=Solanum lycopersicum OX=4081 PE=3 SV=1	0	8.72	9	2	2	2	393	44.7	7.02	2.64	2	120		180	507373		760998	507373		206881	1		1	High	Not Found	Peak Found	1
-2.29273e+18	FALSE	High	IsMasterProtein	A0A3Q7GCR8	Protein kinase domain-containing protein OS=Solanum lycopersicum OX=4081 GN=101259335 PE=3 SV=1	0	3.684	5	2	2	2	436	49.2	8.13	0	2	176.6	41	82.4	1.03932e+07	2.41505e+06	4.85101e+06	1.03932e+07	495327	1.31877e+06	2	1	2	High	Peak Found	Peak Found	1
8.24595e+18	FALSE	High	IsMasterProtein	A0A3Q7J565	NADPH-protochlorophyllide oxidoreductase OS=Solanum lycopersicum OX=4081 GN=101248079 PE=3 SV=1	0	35.466	22	8	22	2	397	42.8	9.1	22.82	8	246.1	53.9		1.14639e+06	250984		1.14639e+06	51476.9		2	1		High	Peak Found	Not Found	1	Oxidation [M139]
8.25123e+18	FALSE	High	IsMasterProtein	A0A3Q7H244	Non-specific serine/threonine protein kinase OS=Solanum lycopersicum OX=4081 PE=3 SV=1	0	5.092	8	2	4	2	227	25.2	9.44	3.56	2	300			468739			468739			1			High	Not Found	Not Found	1
8.26878e+18	FALSE	High	IsMasterProtein	A0A3Q7IAP2	Uncharacterized protein OS=Solanum lycopersicum OX=4081 PE=3 SV=1	0	6.067	8	2	3	2	247	27.9	9.8	1.92	2	95.2	103.3	101.6	977012	1.06017e+06	1.04309e+06	977012	217441	283568	2	2	2	High	Peak Found	Peak Found	1
-2.18875e+18	FALSE	High	IsMasterProtein	A0A3Q7F0F8	Uncharacterized protein OS=Solanum lycopersicum OX=4081 GN=101253316 PE=3 SV=1	0	26.028	46	6	18	2	150	17.1	10.43	29.67	6	300			4.07167e+06			4.07167e+06			2			High	Not Found	Not Found	1	Carbamidomethyl [C16]
-2.44995e+18	FALSE	High	IsMasterProtein	A0A3Q7HVV0	Uncharacterized protein OS=Solanum lycopersicum OX=4081 PE=4 SV=1	0	18.89	15	4	12	2	496	53.6	7.5	17.01	4	103.6		196.4	994743		1.88613e+06	994743		512753	2		2	High	Not Found	High	1	Carbamidomethyl [C30; C72; C280; C307; C322]
-1.33052e+18	FALSE	High	IsMasterProtein	A0A3Q7FAR2	U-box domain-containing protein OS=Solanum lycopersicum OX=4081 PE=3 SV=1	0	6.069	2	2	2	2	1046	118.4	5.53	3.43	2													High	Not Found	Not Found	1
-1.3132e+18	FALSE	High	IsMasterProtein	A0A3Q7HQH0	Ribosomal protein L15 OS=Solanum lycopersicum OX=4081 GN=101259162 PE=3 SV=1	0	35.924	44	8	23	2	204	24.1	11.44	34.62	8	162.9	70.9	66.3	4.50817e+06	1.96086e+06	1.83373e+06	4.50817e+06	402173	498509	2	2	2	High	High	Peak Found	1	Carbamidomethyl [C152]; Met-loss [N-Term]
8.73367e+18	FALSE	High	IsMasterProtein	A0A3Q7IQ38	Uncharacterized protein OS=Solanum lycopersicum OX=4081 GN=101261142 PE=3 SV=1	0	11.793	12	3	4	2	250	28.6	9.19	1.68	3	77.2	85	137.8	729430	804003	1.30258e+06	729430	164901	354114	2	2	2	High	Peak Found	Peak Found	1
8.99804e+18	FALSE	High	IsMasterProtein	A0A3Q7GSZ7	Ferritin OS=Solanum lycopersicum OX=4081 GN=104647958 PE=3 SV=1	0	5.236	8	2	3	2	251	28.2	6.16	1.89	2	191.6	72	36.4	2853001	1.0727e+06	541410	2853001	220010	147185	2	1	1	High	Peak Found	Peak Found	1
-9.25443e+17	FALSE	High	IsMasterProtein	A0A3Q7IUK7	Uncharacterized protein OS=Solanum lycopersicum OX=4081 GN=101247883 PE=3 SV=1	0	8.352	6	3	5	2	490	56.1	5.14	5.44	3	94	161.9	44.1	644596	1.1104e+06	302510	644596	227743	82238.7	2	2	1	High	Peak Found	Peak Found	1
9.03553e+18	FALSE	High	IsMasterProtein	C0LIR4	Sulfurtransferase OS=Solanum lycopersicum OX=4081 GN=MST1 PE=2 SV=1	0	10.321	11	4	9	2	371	40.9	7.87	5.79	4	93.1	66.9	140.1	349165	250869	525428	349165	51453.2	142840	1	1	1	High	Peak Found	High	1
-8.94171e+17	FALSE	High	IsMasterProtein	A0A3Q7F9C8	Eukaryotic translation initiation factor 3 subunit M OS=Solanum lycopersicum OX=4081 GN=101255548 PE=3 SV=1	0	9.571	6	2	6	2	410	46.2	5.12	7.71	2	94.2	94.8	110.9	1.542e+06	1.55131e+06	1.81516e+06	1.542e+06	318175	493460	2	2	2	High	High	High	1
-9.1043e+18	FALSE	High	IsMasterProtein	A0A3Q7F802	ACB domain-containing protein OS=Solanum lycopersicum OX=4081 GN=101247861 PE=3 SV=1	0	3.431	4	2	2	2	669	72.9	5.25	0	2													High	Not Found	High	1
-2.65178e+17	FALSE	High	IsMasterProtein	A0A3Q7HJL9	Pyruvate dehydrogenase E1 component subunit beta OS=Solanum lycopersicum OX=4081 GN=101268205 PE=4 SV=1	0	24.079	13	4	8	2	408	44.3	6.8	8.56	4	133.2	64	102.8	2.12115e+06	1.01824e+06	1.63656e+06	2.12115e+06	208841	444906	2	2	2	High	Peak Found	High	1	Carbamidomethyl [C346]; Oxidation [M347]
-8.93253e+17	FALSE	High	IsMasterProtein	A0A3Q7H036	ACT domain-containing protein OS=Solanum lycopersicum OX=4081 GN=101249372 PE=4 SV=1	0	23.033	12	4	7	2	283	30.6	5.67	13.87	4	57.7	87.7	154.5	408264	620501	1.09278e+06	408264	127265	297077	1	1	1	High	Peak Found	Peak Found	1
-3.46664e+17	FALSE	High	IsMasterProtein	A0A3Q7ISW6	Fumarylacetoacetase OS=Solanum lycopersicum OX=4081 GN=101254443 PE=3 SV=1	0	7.33	6	2	7	2	420	46	5.43	6.06	2	81.4	108	110.6	1.32019e+06	1.75106e+06	1.79282e+06	1.32019e+06	359144	487385	2	2	2	High	High	High	1
-5.81321e+16	FALSE	High	IsMasterProtein	A0A3Q7HCG1	Uncharacterized protein OS=Solanum lycopersicum OX=4081 GN=101254402 PE=4 SV=1	0	9.223	5	2	5	2	456	51.3	6.29	9.57	2	70.4	107.7	121.8	1.5146e+06	2.31577e+06	2.61947e+06	1.5146e+06	474966	712116	2	2	2	High	High	High	1
-3.66482e+17	FALSE	High	IsMasterProtein	A0A3Q7H7H5	Uncharacterized protein OS=Solanum lycopersicum OX=4081 PE=4 SV=1	0	6.649	4	2	4	2	605	68.1	7.83	3.85	2	140.7	159.3		521887	590559		521887	121124		2	2		High	Peak Found	Not Found	1
-7.61407e+17	FALSE	High	IsMasterProtein	P37218	Histone H1 OS=Solanum lycopersicum OX=4081 PE=3 SV=1	0	4.268	5	2	4	2	287	29.9	10.7	0	2	16.1	210.4	73.5	497405	6.50726e+06	2.27435e+06	497405	1.33464e+06	618293	1	2	2	High	High	Peak Found	1
-4.31313e+17	FALSE	High	IsMasterProtein	A0A3Q7HLW7	Uncharacterized protein OS=Solanum lycopersicum OX=4081 GN=101258678 PE=4 SV=1	0	6.165	9	2	3	2	276	30.8	6.21	5.05	2	172.7		127.3	2001442		1.47443e+06	2001442		400830	2		1	High	Not Found	High	1
-7.31652e+17	FALSE	High	IsMasterProtein	A0A3Q7J3N2	Uncharacterized protein OS=Solanum lycopersicum OX=4081 PE=4 SV=1	0	5.636	11	2	2	2	186	20.5	4.82	2.04	2	151.3	88.3	60.3	855898	499641	341352	855898	102476	92798.2	2	1	1	High	Peak Found	Peak Found	1
-7.30186e+17	FALSE	High	IsMasterProtein	A0A3Q7FUF2	Uncharacterized protein OS=Solanum lycopersicum OX=4081 GN=101262797 PE=4 SV=1	0	6.555	1	2	3	2	1243	139.9	6.68	1.69	2	97.5	123.3	79.2	830783	1.05077e+06	674817	830783	215513	183452	2	2	2	High	Peak Found	Peak Found	1
-7.22046e+17	FALSE	High	IsMasterProtein	A0A3Q7GXG0	Uncharacterized protein OS=Solanum lycopersicum OX=4081 GN=101245769 PE=4 SV=1	0	5.967	11	2	3	2	245	28.6	5.68	0	2	51.3	71.8	176.9	858026	1.19938e+06	2.95708e+06	858026	245992	803895	2	2	2	High	Peak Found	High	1
-5.09041e+17	FALSE	High	IsMasterProtein	A0A3Q7FA53	Methionine aminopeptidase OS=Solanum lycopersicum OX=4081 GN=101246777 PE=3 SV=1	0	9.174	8	2	3	2	344	38	7.17	2.37	2	208		92	647538		286304	647538		77833	2		1	High	Not Found	Peak Found	1
-6.05678e+17	FALSE	High	IsMasterProtein	O82777	Subtilisin-like protease SBT3 OS=Solanum lycopersicum OX=4081 GN=sbt3 PE=1 SV=1	0	7.467	4	3	3	2	761	82.2	8.09	1.95	3	89.1	71.5	139.4	511150	409819	799643	511150	84054.1	217387	1	1	1	High	Peak Found	Peak Found	1
-5.78263e+17	FALSE	High	IsMasterProtein	A0A3Q7FNQ5	50S ribosomal protein L22, chloroplastic OS=Solanum lycopersicum OX=4081 PE=3 SV=1	0	24.586	23	4	12	2	173	19.8	10.11	14.93	4	140.9	68.8	90.3	2.69798e+06	1.31724e+06	1.72772e+06	2.69798e+06	270166	469689	1	1	1	High	High	High	1
-9.13901e+18	FALSE	High	IsMasterProtein	K4BIP4	Mago nashi protein OS=Solanum lycopersicum OX=4081 PE=2 SV=1	0	4.659	17	2	4	2	151	17.8	5.6	1.64	2	127.1	66.6	106.3	532151	279084	445271	532151	57240.2	121049	2	1	1	High	Peak Found	High	1
1.20887e+16	FALSE	High	IsMasterProtein	K4D4H5	N-acetylglutamate kinase OS=Solanum lycopersicum OX=4081 GN=101267182 PE=2 SV=1	0	7.883	8	2	2	2	347	36.2	8.78	1.95	2	161.1		138.9	1.13314e+06		977292	1.13314e+06		265681	2		2	High	Not Found	Peak Found	1
3.7729e+16	FALSE	High	IsMasterProtein	A0A3Q7HJ03	40S ribosomal protein S8 OS=Solanum lycopersicum OX=4081 GN=101250510 PE=3 SV=1	0	38.939	36	6	18	2	220	25	10.3	23.33	6	300			185215			185215			1			High	Not Found	Not Found	1
8.96199e+18	FALSE	High	IsMasterProtein	A0A3Q7ELT0	5-amino-6-(5-phosphoribosylamino)uracil reductase OS=Solanum lycopersicum OX=4081 GN=101263546 PE=4 SV=1	0	4.581	4	2	5	2	439	48	7.39	0	2	81.2	103.7	115.1	882636	1.12759e+06	1.25179e+06	882636	231268	340305	2	2	2	High	High	High	1
4.12405e+17	FALSE	High	IsMasterProtein	A0A3Q7F6N7	VWFA domain-containing protein OS=Solanum lycopersicum OX=4081 GN=101263071 PE=3 SV=1	0	8.156	5	2	6	2	403	42.7	4.6	7.64	2	84.9	91.9	123.2	1.58428e+06	1.71574e+06	2.29852e+06	1.58428e+06	351899	624863	2	2	2	High	Peak Found	High	1
-1.28539e+18	FALSE	High	IsMasterProtein	A0A3Q7I9T7	Ribosomal_S10 domain-containing protein OS=Solanum lycopersicum OX=4081 GN=101248722 PE=3 SV=1	0	13.349	14	2	12	2	188	20.7	9.04	27.08	2	120.5	77.4	102.2	1.13665e+07	7.30035e+06	9.64177e+06	1.13665e+07	1.4973e+06	2.62116e+06	2	2	2	High	High	High	1	Carbamidomethyl [C108]
8.76609e+18	FALSE	High	IsMasterProtein	A0A3Q7GNU4	CP12 domain-containing protein OS=Solanum lycopersicum OX=4081 GN=101267611 PE=4 SV=1	0	8.338	21	2	4	2	127	14	5.06	5.27	2	72.6	27.1	200.3	1.77929e+06	665685	4.91128e+06	1.77929e+06	136532	1.33516e+06	2	1	2	High	Peak Found	High	1
-1.19079e+18	FALSE	High	IsMasterProtein	A0A3Q7GKP3	Methionine--tRNA ligase OS=Solanum lycopersicum OX=4081 GN=101260937 PE=3 SV=1	0	5.638	3	2	3	2	619	68.5	6.7	1.68	2	151	51.1	97.9	543581	183912	352241	543581	37720.4	95758.3	2	1	1	High	Peak Found	Peak Found	1
-8.82033e+18	FALSE	High	IsMasterProtein	A0A3Q7GF14	6-phosphogluconate dehydrogenase, decarboxylating OS=Solanum lycopersicum OX=4081 PE=3 SV=1	0	25.276	16	8	32	2	501	55.4	6.19	37.4	8	118.2	82.9	98.9	1.45681e+06	1.02247e+06	1.21901e+06	1.45681e+06	209709	331392	2	1	2	High	Peak Found	High	1	Carbamidomethyl [C189]
-8.82494e+18	FALSE	High	IsMasterProtein	A0A3Q7I900	Importin N-terminal domain-containing protein OS=Solanum lycopersicum OX=4081 PE=4 SV=1	0	6.292	2	2	3	2	896	103.6	6.54	3.63	2	83	147.7	69.3	783135	1.39383e+06	653968	783135	285874	177784	2	2	1	High	High	Peak Found	1
2.9043e+17	FALSE	High	IsMasterProtein	A0A0C5CED7	30S ribosomal protein S18, chloroplastic OS=Solanum lycopersicum OX=4081 GN=rps18 PE=3 SV=1	0	3.556	14	2	5	2	101	12	11.91	1.61	2	97.8	94.4	107.8	3427164	3.30915e+06	3.77774e+06	3427164	678708	1.02699e+06	2	2	2	High	Peak Found	High	1
-1.08103e+18	FALSE	High	IsMasterProtein	A0A3Q7F385	Dihydroorotase OS=Solanum lycopersicum OX=4081 PE=3 SV=1	0	9.635	6	2	4	2	390	43.2	7.94	5.2	2	114.3		185.7	852220		1.38365e+06	852220		376151	1		1	High	Not Found	High	1
-8.87447e+18	FALSE	High	IsMasterProtein	A0A3Q7IPW3	Uncharacterized protein OS=Solanum lycopersicum OX=4081 GN=101267668 PE=4 SV=1	0	6.052	7	2	4	2	291	31.9	5.44	3.77	2	60.3	132.8	107	1.32632e+06	2.92124e+06	2.3537e+06	1.32632e+06	599148	639864	2	2	2	High	High	High	1
2.68703e+17	FALSE	High	IsMasterProtein	A0A3Q7GSM2	Alpha-galactosidase OS=Solanum lycopersicum OX=4081 GN=101257269 PE=3 SV=1	0	12.862	10	4	14	2	425	47.1	7.62	14.09	4	29.8	139.3	130.9	341626	1.59528e+06	1.49984e+06	341626	327193	407739	2	2	2	High	High	High	1	Carbamidomethyl [C299]
8.90697e+18	FALSE	High	IsMasterProtein	Q2MIB8	30S ribosomal protein S16, chloroplastic OS=Solanum lycopersicum OX=4081 GN=rps16 PE=3 SV=1	0	7.466	24	2	10	2	88	10.4	10.17	3.92	2	178.9	72	49.1	6031015	2.4255e+06	1.6556e+06	6031015	497471	450083	2	2	1	High	Peak Found	High	1
2.31421e+17	FALSE	High	IsMasterProtein	A0A3Q7HCR0	60S ribosomal protein L27 OS=Solanum lycopersicum OX=4081 GN=101255809 PE=3 SV=1	0	10.91	22	3	9	2	135	15.6	10.33	8.89	3	144.4	72.9	82.7	5.0329e+06	2.53986e+06	2.88085e+06	5.0329e+06	520927	783172	2	2	2	High	High	High	1	Carbamidomethyl [C41]
-8.88432e+18	FALSE	High	IsMasterProtein	A0A3P3ZKL1	Catechol oxidase (Fragment) OS=Solanum lycopersicum OX=4081 GN=slPPO2 PE=2 SV=2	0	56.768	29	12	50	2	500	57	6.39	64.49	12	78.1	56.8	165.1	1.36171e+06	991112	2.87802e+06	1.36171e+06	203277	782403	2	1	2	High	High	High	1
1.9393e+17	FALSE	High	IsMasterProtein	A0A3Q7E884	Methionine aminopeptidase 2 OS=Solanum lycopersicum OX=4081 PE=3 SV=1	0	6.226	5	2	2	2	379	43	6.62	0	2	123.6	71.8	104.6	657600	381963	556184	657600	78340.8	151201	2	2	2	High	Peak Found	Peak Found	1
1.79603e+17	FALSE	High	IsMasterProtein	A0A3Q7HE62	Uncharacterized protein OS=Solanum lycopersicum OX=4081 GN=101249663 PE=4 SV=1	0	15.678	12	5	12	2	674	75.5	6.8	2.95	5	132.3	85.2	82.5	1.00055e+06	644834	624001	1.00055e+06	132256	169638	2	1	1	High	Peak Found	High	1
-8.97871e+18	FALSE	High	IsMasterProtein	A0A3Q7FWL2	Pyruvate dehydrogenase E1 component subunit alpha OS=Solanum lycopersicum OX=4081 GN=101258551 PE=4 SV=1	0	16.494	13	6	10	2	391	43.1	7.55	15.57	6	116	63.3	120.7	655940	357656	682671	655940	73355.4	185587	2	1	1	High	Peak Found	High	1	Carbamidomethyl [C113]
1.29535e+17	FALSE	High	IsMasterProtein	A0A3Q7J2G8	Ribosomal_L2_C domain-containing protein OS=Solanum lycopersicum OX=4081 GN=101265004 PE=3 SV=1	0	31.249	23	4	17	2	260	28.2	10.81	25.04	4	151.4	78	70.5	7.8568e+06	4.0489e+06	3.65864e+06	7.8568e+06	830431	994618	3	2	1	High	High	High	1	Oxidation [M97; M165; M204]
-9.57868e+17	FALSE	High	IsMasterProtein	A0A3Q7F8C6	AB hydrolase-1 domain-containing protein OS=Solanum lycopersicum OX=4081 GN=101259675 PE=4 SV=1	0	4.75	6	2	2	2	314	35.6	6.29	0	2	160.8	35.9	103.3	646014	144300	415250	646014	29596	112888	2	1	1	High	Peak Found	Peak Found	1	Carbamidomethyl [C123]
9.12669e+16	FALSE	High	IsMasterProtein	A0A3Q7J5Z9	Guanosine nucleotide diphosphate dissociation inhibitor OS=Solanum lycopersicum OX=4081 GN=101259410 PE=3 SV=1	0	23.427	19	8	16	2	444	49.7	5.88	8.01	8	77.8	112.2	110	1.87565e+06	2.70332e+06	2.64912e+06	1.87565e+06	554452	720174	2	2	2	High	Peak Found	High	1	Carbamidomethyl [C267]; Oxidation [M123]
-8.37956e+18	FALSE	High	IsMasterProtein	A0A3Q7JCY9	Uncharacterized protein OS=Solanum lycopersicum OX=4081 GN=101247305 PE=3 SV=1	0	4.605	5	2	2	2	448	51.3	6.28	0	2	53.9	101.1	145	335795	629462	902962	335795	129103	245474	1	1	1	High	High	Peak Found	1
8.07867e+18	FALSE	High	IsMasterProtein	A0A3Q7H4Q5	LOB domain-containing protein OS=Solanum lycopersicum OX=4081 PE=3 SV=1	0	7.154	5	2	2	2	524	59.1	5.96	0	2	89.1	120.8	90.2	274282	371927	277681	274282	76282.4	75488.9	1	1	1	High	Peak Found	Peak Found	1
-2.08076e+18	FALSE	High	IsMasterProtein	A0A3Q7FYL1	S-formylglutathione hydrolase OS=Solanum lycopersicum OX=4081 GN=101260331 PE=3 SV=1	0	4.095	9	2	2	2	284	32.1	6.28	0	2	100		200	228991		458276	228991		124584	1		1	High	Not Found	Peak Found	1
-2.77661e+18	FALSE	High	IsMasterProtein	A0A3Q7I7U0	DUF3700 domain-containing protein OS=Solanum lycopersicum OX=4081 GN=101258898 PE=4 SV=1	0	6.57	10	2	4	2	251	27.3	6.52	5.76	2	94.4	82.2	123.4	1.23033e+06	1.07187e+06	1.60779e+06	1.23033e+06	219841	437086	2	2	2	High	High	High	1
1.57736e+18	FALSE	High	IsMasterProtein	A0A0C5CEG6	30S ribosomal protein S12, chloroplastic OS=Solanum lycopersicum OX=4081 GN=rps12 PE=3 SV=1	0	3.832	12	2	4	2	136	15.2	11.33	1.64	2	211.9	49.5	38.6	6.26295e+06	1.46391e+06	1.14058e+06	6.26295e+06	300248	310071	2	2	2	High	High	Peak Found	1
-3.02082e+18	FALSE	High	IsMasterProtein	A0A3Q7F8Z7	Uncharacterized protein OS=Solanum lycopersicum OX=4081 PE=4 SV=1	0	9.795	14	2	7	2	354	40.4	6.74	14.64	2	117.8	97	85.1	6.38119e+06	5.25301e+06	4.61013e+06	6.38119e+06	1.0774e+06	1.25329e+06	2	2	2	High	High	High	1
-3.05821e+18	FALSE	High	IsMasterProtein	A0A3Q7FFB2	Uncharacterized protein OS=Solanum lycopersicum OX=4081 PE=3 SV=1	0	5.38	2	2	2	2	977	108.9	7.09	1.64	2	105.9	115.2	78.9	727219	791440	541557	727219	162325	147225	1	1	1	High	High	Peak Found	1
-3.20511e+18	FALSE	High	IsMasterProtein	A0A3Q7GYW5	Uncharacterized protein OS=Solanum lycopersicum OX=4081 PE=3 SV=1	0	5.144	28	2	6	2	115	13	10.35	5.65	2	177.4	68.4	54.3	2.52367e+06	972617	772393	2.52367e+06	199484	209978	2	1	1	High	Peak Found	High	1
1.7577e+18	FALSE	High	IsMasterProtein	A0A3Q7FHC0	Uncharacterized protein OS=Solanum lycopersicum OX=4081 PE=3 SV=1	0	5.33	5	2	2	2	464	49.7	5.55	1.72	2	300			937828			937828			2			High	Not Found	Not Found	1
-3.29482e+18	FALSE	High	IsMasterProtein	A0A3Q7IIS3	Uncharacterized protein OS=Solanum lycopersicum OX=4081 PE=3 SV=1	0	11.701	19	2	5	2	136	14.5	7.75	11.09	2	139.8	65.5	94.7	4.82932e+06	2.26375e+06	3.2704e+06	4.82932e+06	464295	889074	2	1	1	High	High	High	1
1.84097e+18	FALSE	High	IsMasterProtein	A0A3Q7GBV7	1,4-alpha-glucan branching enzyme OS=Solanum lycopersicum OX=4081 PE=3 SV=1	0	4.866	2	2	2	2	836	95.3	5.87	1.98	2	105.2	82.9	111.9	220874	174052	234817	220874	35698.2	63836.1	1	1	1	High	Peak Found	Peak Found	1
1.85573e+18	FALSE	High	IsMasterProtein	A0A3Q7GL30	Uncharacterized protein OS=Solanum lycopersicum OX=4081 GN=101267404 PE=3 SV=1	0	5.786	3	2	4	2	614	67.3	6.6	5.47	2	166.5		133.5	597207		478592	597207		130107	1		1	High	Not Found	High	1
1.8619e+18	FALSE	High	IsMasterProtein	K4LRQ8	AGO2A OS=Solanum lycopersicum OX=4081 PE=2 SV=1	0	4.729	3	2	2	2	1057	117.4	9.29	0	2	164.6	37.3	98.1	3.75654e+06	852035	2.23903e+06	3.75654e+06	174753	608689	1	1	1	High	Peak Found	Peak Found	1
-3.31852e+18	FALSE	High	IsMasterProtein	A0A3Q7G9Z0	Uncharacterized protein OS=Solanum lycopersicum OX=4081 GN=101260133 PE=4 SV=1	0	5.719	8	2	3	2	226	25	8.13	3.39	2													High	Not Found	High	1
-3.34396e+18	FALSE	High	IsMasterProtein	A0A3Q7J0Q1	Uncharacterized protein OS=Solanum lycopersicum OX=4081 PE=3 SV=1	0	5.311	1	2	2	2	4819	526.2	6.6	1.87	2	175.3	124.7		289395	205802		289395	42210		1	1		High	Peak Found	Not Found	1
1.90144e+18	FALSE	High	IsMasterProtein	A0A3Q7F7I3	Fe2OG dioxygenase domain-containing protein OS=Solanum lycopersicum OX=4081 GN=543506 PE=3 SV=1	0	19.382	16	4	9	2	320	36.3	5.34	20.31	4	20.4	158.9	120.7	486818	3.78611e+06	2.87531e+06	486818	776533	781666	1	2	1	High	High	High	1
-8.13191e+18	FALSE	High	IsMasterProtein	A0A3Q7IJL4	Uncharacterized protein OS=Solanum lycopersicum OX=4081 GN=101252237 PE=3 SV=1	0	7.22	6	2	4	2	392	41.6	9	4.01	2	96.7	124.2	79.1	535041	686755	437471	535041	140854	118929	1	1	1	High	High	High	1
1.91175e+18	FALSE	High	IsMasterProtein	A0A3Q7ICF8	Uncharacterized protein OS=Solanum lycopersicum OX=4081 GN=101253323 PE=4 SV=1	0	7.538	8	2	3	2	268	30.2	5.24	0	2	59.5	134	106.6	1.08204e+06	2.43726e+06	1.93848e+06	1.08204e+06	499882	526984	2	1	2	High	Peak Found	High	1
-8.12545e+18	FALSE	High	IsMasterProtein	A0A3Q7I0F0	Peptidyl-prolyl cis-trans isomerase OS=Solanum lycopersicum OX=4081 PE=3 SV=1	0	14.598	11	2	4	2	269	29.4	8.03	5	2	160.7		139.3	285183		247052	285183		67162.2	1		1	High	Not Found	High	1	Carbamidomethyl [C60]
-8.08259e+18	FALSE	High	IsMasterProtein	A0A3Q7I412	Peptidylprolyl isomerase OS=Solanum lycopersicum OX=4081 GN=101264364 PE=4 SV=1	0	21.034	10	5	25	2	557	62	5.3	19.84	5	95.2	98.9	106	2.6988e+06	2.80466e+06	3.00537e+06	2.6988e+06	575236	817024	2	2	2	High	High	High	1
1.94782e+18	FALSE	High	IsMasterProtein	A0A3Q7JD72	Uncharacterized protein OS=Solanum lycopersicum OX=4081 PE=3 SV=1	0	35.08	36	8	27	2	214	24.6	10.64	33.89	8	220.6		79.4	3.57405e+06		1.28632e+06	3.57405e+06		349692	2		1	High	Not Found	High	1	Carbamidomethyl [C51; C55]; Oxidation [M75; M131]
-3.40948e+18	FALSE	High	IsMasterProtein	A0A3Q7GX01	4-alpha-glucanotransferase OS=Solanum lycopersicum OX=4081 GN=101250983 PE=3 SV=1	0	6.531	5	2	2	2	572	64.6	5.63	0	2	300			367069			367069			1			High	Not Found	Not Found	1
-3.44656e+18	FALSE	High	IsMasterProtein	A0A3Q7G730	Uncharacterized protein OS=Solanum lycopersicum OX=4081 PE=3 SV=1	0	6.201	5	2	2	2	449	50.7	6.01	4.4	2	171.8		128.2	308053		229749	308053		62458.3	1		1	High	Not Found	Peak Found	1
-3.47244e+18	FALSE	High	IsMasterProtein	G3JX11	Protein-methionine-S-oxide reductase OS=Solanum lycopersicum OX=4081 GN=MSRA PE=3 SV=1	0	8.624	17	3	3	2	188	21.1	6.54	1.71	3	89	97.4	113.6	322594	353146	411613	322594	72430.4	111899	1	1	1	High	Peak Found	Peak Found	1
7.60489e+18	FALSE	High	IsMasterProtein	A0A3Q7G7P4	40S ribosomal protein S21 OS=Solanum lycopersicum OX=4081 GN=101245249 PE=3 SV=1	0	6.182	34	2	3	2	82	9.2	7.28	0	2	119.7	114.5	65.9	303126	289943	166834	303126	59467.5	45354.6	1	1	1	High	Peak Found	Peak Found	1
2.06995e+18	FALSE	High	IsMasterProtein	A0A3Q7JF63	Condensin complex subunit 1 OS=Solanum lycopersicum OX=4081 PE=3 SV=1	0	6.347	2	2	4	2	1839	203.3	5.44	0	2	109.3	111	79.7	432394	439379	315565	432394	90116.8	85787.7	1	1	1	High	High	High	1
-3.54657e+18	FALSE	High	IsMasterProtein	A0A3Q7JLU5	Aspartokinase OS=Solanum lycopersicum OX=4081 PE=3 SV=1	0	10.981	4	3	3	2	918	100	7.03	4.39	3	142.1	157.9		346576	384918		346576	78946.8		1	1		High	Peak Found	Not Found	1
7.52433e+18	FALSE	High	IsMasterProtein	A0A3Q7H4F2	AAA domain-containing protein OS=Solanum lycopersicum OX=4081 PE=3 SV=1	0	9.879	8	3	9	2	410	46.3	5.91	12.43	3	141.6	95.9	62.5	800158	542009	353532	800158	111166	96109.3	2	1	1	High	Peak Found	Peak Found	1
2.19129e+18	FALSE	High	IsMasterProtein	Q3I5C4	Cytosolic ascorbate peroxidase 1 OS=Solanum lycopersicum OX=4081 GN=APX1 PE=2 SV=1	0	73.577	66	12	44	2	250	27.4	5.95	66.03	12	92.8	79.1	128	4.2276e+06	3.6032e+06	5.83145e+06	4.2276e+06	739017	1.58531e+06	2	2	2	High	High	High	1	Carbamidomethyl [C32; C50; C213]; Oxidation [M60; M149]
-3.01537e+18	FALSE	High	IsMasterProtein	A0A3Q7FAK2	Ferredoxin-thioredoxin reductase catalytic chain, chloroplastic OS=Solanum lycopersicum OX=4081 GN=101268336 PE=3 SV=1	0	3.959	13	2	4	2	149	16.8	6.87	0	2	107.6	85.3	107.1	990335	785481	985646	990335	161102	267952	1	1	1	High	Peak Found	High	1	Carbamidomethyl [C88; C90]
1.57094e+18	FALSE	High	IsMasterProtein	A0A3Q7GXH5	Aconitase_C domain-containing protein OS=Solanum lycopersicum OX=4081 GN=101250813 PE=4 SV=1	0	13.26	17	2	3	2	256	27.1	6.99	5.9	2	300			557031			557031			1			High	Not Found	High	1
-6.50389e+18	FALSE	High	IsMasterProtein	A0A3Q7H233	Ribosomal_L16 domain-containing protein OS=Solanum lycopersicum OX=4081 PE=3 SV=1	0	18.273	24	5	16	2	219	24.8	10.58	31.97	5	182.4	34.3	83.3	4.85367e+06	913271	2.21515e+06	4.85367e+06	187312	602199	2	1	2	High	Peak Found	Peak Found	1	Carbamidomethyl [C105]; Oxidation [M102]
-2.9991e+18	FALSE	High	IsMasterProtein	A0A3Q7EKI7	3-phosphoshikimate 1-carboxyvinyltransferase OS=Solanum lycopersicum OX=4081 GN=543977 PE=3 SV=1	0	4.631	4	2	3	2	520	55.7	7.88	0	2	134.5	81.7	83.9	1.02506e+06	622863	639285	1.02506e+06	127749	173793	2	1	1	High	Peak Found	Peak Found	1
1.46656e+18	FALSE	High	IsMasterProtein	A0A3Q7E8W2	Uncharacterized protein OS=Solanum lycopersicum OX=4081 GN=101247054 PE=4 SV=1	0	5.179	8	2	2	2	217	24.9	5.39	2.34	2	237.1		62.9	815001		216119	815001		58753	2		1	High	Not Found	Peak Found	1
1.51426e+18	FALSE	High	IsMasterProtein	A0A3Q7GPY2	AB hydrolase-1 domain-containing protein OS=Solanum lycopersicum OX=4081 PE=4 SV=1	0	11.64	12	3	4	2	289	32.8	5.88	3.99	3	110.4		189.6	1148035		1.9715e+06	1148035		535961	2		2	High	Not Found	High	1
-2.89201e+18	FALSE	High	IsMasterProtein	A0A3Q7IRF9	PKS_ER domain-containing protein OS=Solanum lycopersicum OX=4081 PE=3 SV=1	0	10.421	3	2	4	2	1036	112.4	6.81	2.27	2	81.2	128.4	90.4	365134	577110	406467	365134	118365	110500	1	1	1	High	High	High	1
7.99105e+18	FALSE	High	IsMasterProtein	A0A3Q7FYZ1	Protein kinase domain-containing protein OS=Solanum lycopersicum OX=4081 PE=4 SV=1	0	8.022	4	2	2	2	663	73.6	5.91	3.91	2	300			626213			626213			1			High	Not Found	Not Found	1	Carbamidomethyl [C50]
1.53892e+18	FALSE	High	IsMasterProtein	P46291	60S ribosomal protein L38 OS=Solanum lycopersicum OX=4081 GN=RPL38 PE=3 SV=1	0	10.225	36	2	5	2	69	8.1	9.83	8.21	2	167		133	3.65263e+06		2.90903e+06	3.65263e+06		790832	2		2	High	Not Found	High	1	Carbamidomethyl [C46]
-8.29046e+18	FALSE	High	IsMasterProtein	A0A3Q7GSA0	ABC transporter domain-containing protein OS=Solanum lycopersicum OX=4081 GN=101247531 PE=4 SV=1	0	7.81	9	2	3	2	312	34	7.03	3.56	2	143.4	73.4	83.1	1.54925e+06	793089	897991	1.54925e+06	162663	244123	2	1	1	High	Peak Found	Peak Found	1
-8.12788e+18	FALSE	High	IsMasterProtein	Q8RXB7	N-hydroxycinnamoyl-CoA:tyramine N-hydroxycinnamoyl transferase THT7-1 OS=Solanum lycopersicum OX=4081 GN=THT7-1 PE=2 SV=1	0	3.843	5	1	1	1	246	28	6.21	1.84	1	300			580033			580033			1			High	Not Found	Not Found	1
-7.53983e+18	FALSE	High	IsMasterProtein	A0A3Q7IL60	Adenylyl-sulfate kinase OS=Solanum lycopersicum OX=4081 PE=3 SV=1	0.001	2.98	5	1	1	1	212	23.4	6.21	1.78	1	78.2	110.8	111	280423	397153	398175	280423	81456.1	108246	1	1	1	High	Peak Found	Peak Found	1
-7.5376e+18	FALSE	High	IsMasterProtein	A0A3Q7E938	Uncharacterized protein OS=Solanum lycopersicum OX=4081 GN=543986 PE=3 SV=1	0	4.458	4	1	3	1	336	37.4	6.55	1.92	1	128.2	33.4	138.5	688134	179190	743459	688134	36752	202113	1	1	1	High	Peak Found	High	1
5.65599e+18	FALSE	High	IsMasterProtein	A0A3Q7I9Q3	4-hydroxy-4-methyl-2-oxoglutarate aldolase OS=Solanum lycopersicum OX=4081 PE=3 SV=1	0	10.955	19	3	11	1	166	17.7	5.88	16.17	3	128.1		171.9	516144		693055	516144		188410	1		1	High	Not Found	High	1	Carbamidomethyl [C111]
8.01765e+18	FALSE	High	IsMasterProtein	A0A3Q7GY29	Threonine synthase OS=Solanum lycopersicum OX=4081 GN=101244777 PE=3 SV=1	0	40.812	16	7	26	1	522	57.8	8.18	41.88	7	158.7		141.3	396222		352612	396222		95859.1	1		1	High	Not Found	Peak Found	1	Oxidation [M508]
-6.83788e+18	FALSE	High	IsMasterProtein	A0A3Q7GU88	Uncharacterized protein OS=Solanum lycopersicum OX=4081 GN=101264114 PE=3 SV=1	0	19.138	36	5	21	1	147	16.6	10.23	31.65	5	168.7	51.8	79.5	6.81377e+06	2.0911e+06	3.21231e+06	6.81377e+06	428884	873282	1	1	1	High	High	High	1
-7.90499e+18	FALSE	High	IsMasterProtein	A0A3Q7H3E1	Uncharacterized protein OS=Solanum lycopersicum OX=4081 PE=3 SV=1	0	3.894	2	1	1	1	627	68.5	6.32	1.86	1													High	Not Found	Not Found	1
8.95727e+18	FALSE	High	IsMasterProtein	A0A3Q7FWK2	Aminotran_1_2 domain-containing protein OS=Solanum lycopersicum OX=4081 PE=4 SV=1	0	20.56	9	4	11	1	452	49.8	6.13	16.99	4	54.1	94.8	151.1	2.12368e+06	3.72117e+06	5.93383e+06	2.12368e+06	763213	1.61314e+06	1	1	1	High	Peak Found	High	1
-7.90729e+18	FALSE	High	IsMasterProtein	A0A3Q7H255	Uncharacterized protein OS=Solanum lycopersicum OX=4081 GN=101253501 PE=3 SV=1	0	4.451	1	1	1	1	1069	115.1	7.5	2.62	1	59.4	137.5	103.1	389631	902572	676481	389631	185118	183905	1	1	1	High	Peak Found	Peak Found	1
-7.9424e+18	FALSE	High	IsMasterProtein	A0A3Q7FVL5	Serine/threonine-protein phosphatase 2A 55 kDa regulatory subunit B OS=Solanum lycopersicum OX=4081 GN=101246329 PE=3 SV=1	0.001	3.271	2	1	2	1	517	57.5	5.86	0	1	85	136	79	218479	349698	203227	218479	71723.1	55248.2	1	1	1	High	Peak Found	High	1
5.70016e+18	FALSE	High	IsMasterProtein	A0A3Q7GXS5	Uncharacterized protein OS=Solanum lycopersicum OX=4081 GN=101253597 PE=3 SV=1	0	5.68	17	2	8	1	120	13.7	11.6	1.91	2	146.4	91.7	61.9	1.09992e+06	689318	464792	1.09992e+06	141379	126356	1	1	1	High	High	Peak Found	1
5.71828e+18	FALSE	High	IsMasterProtein	A0A3Q7I3M8	DOMON domain-containing protein OS=Solanum lycopersicum OX=4081 PE=4 SV=1	0	6.311	5	1	1	1	238	25.6	7.99	2.19	1	52.8	143.3	103.9	603567	1.63697e+06	1.18765e+06	603567	335744	322869	1	1	1	Peak Found	High	Peak Found	1
-8.45206e+18	FALSE	High	IsMasterProtein	A0A3Q7HZM0	PX domain-containing protein OS=Solanum lycopersicum OX=4081 PE=3 SV=1	0	33.89	6	6	24	1	1058	118.9	8.5	31.03	6	151.8	44.8	103.4	4730903	1.3955e+06	3.22191e+06	4730903	286218	875892	1	1	1	High	High	High	1	Oxidation [M982]
-8.13042e+18	FALSE	High	IsMasterProtein	A0A3Q7ES41	Uncharacterized protein OS=Solanum lycopersicum OX=4081 GN=101266983 PE=4 SV=1	0	3.518	3	1	2	1	340	37.7	8.1	3.73	1	300			177530			177530			1			High	Not Found	Not Found	1
-6.89369e+18	FALSE	High	IsMasterProtein	A0A3Q7FH75	C2 domain-containing protein OS=Solanum lycopersicum OX=4081 GN=101259408 PE=4 SV=1	0.007	2.37	4	1	2	1	349	36.4	5.43	1.62	1													High	High	Not Found	1
-6.88303e+18	FALSE	High	IsMasterProtein	A0A3Q7GEA3	Uncharacterized protein OS=Solanum lycopersicum OX=4081 GN=101254186 PE=4 SV=1	0.009	2.206	3	1	1	1	337	37.4	6.79	0	1	161		139	285870		246894	285870		67119.3	1		1	High	Not Found	Peak Found	1
-6.87731e+18	FALSE	High	IsMasterProtein	A0A3Q7ENL9	40S ribosomal protein S24 OS=Solanum lycopersicum OX=4081 GN=101244617 PE=3 SV=1	0	20.14	27	4	8	1	133	15.4	10.62	12.45	4	300			308436			308436			1			High	Not Found	Not Found	1
6.74916e+18	FALSE	High	IsMasterProtein	A0A3Q7H0S8	O-phosphoserine phosphohydrolase OS=Solanum lycopersicum OX=4081 GN=101264434 PE=3 SV=1	0.003	2.694	3	1	2	1	295	32.1	8.15	1.75	1	133.7		166.3	402199		500475	402199		136057	1		1	High	Not Found	High	1
7.11414e+18	FALSE	High	IsMasterProtein	A0A3Q7EMU1	NAD(P)H dehydrogenase (quinone) OS=Solanum lycopersicum OX=4081 GN=101265773 PE=4 SV=1	0.001	3.271	8	1	1	1	193	21.4	6.11	0	1	300			324006			324006			1			High	Not Found	Not Found	1
-8.14049e+18	FALSE	High	IsMasterProtein	A0A3Q7FV11	H(+)-exporting diphosphatase OS=Solanum lycopersicum OX=4081 PE=3 SV=1	0.001	3.134	1	1	1	1	1109	119.6	6.25	1.84	1		185.1	114.9		1.55429e+06	965436		318786	262458		1	1	Not Found	Peak Found	High	1
-7.95505e+18	FALSE	High	IsMasterProtein	Q70Y33	Cellulase (Fragment) OS=Solanum lycopersicum OX=4081 GN=cel PE=2 SV=1	0.009	2.177	8	1	1	1	172	19	5.16	0	1													High	Not Found	Not Found	1
7.12728e+18	FALSE	High	IsMasterProtein	A0A3Q7GN62	J domain-containing protein OS=Solanum lycopersicum OX=4081 PE=4 SV=1	0.003	2.743	8	1	1	1	155	17.5	5.11	0	1	120.5	179.5		292095	435023		292095	89223.3		1	1		High	Peak Found	Not Found	1
7.14364e+18	FALSE	High	IsMasterProtein	A0A3Q7GXY1	Beta-galactosidase OS=Solanum lycopersicum OX=4081 GN=101258163 PE=3 SV=1	0.008	2.28	1	1	1	1	841	93.4	7.96	0	1	87.1	92.9	120.1	1.35081e+06	1.44092e+06	1.86289e+06	1.35081e+06	295534	506436	1	1	1	High	Peak Found	Peak Found	1
-8.28623e+18	FALSE	High	IsMasterProtein	A0A3Q7GUG2	60S ribosomal protein L36 OS=Solanum lycopersicum OX=4081 PE=3 SV=1	0	3.756	7	1	5	1	146	16.6	11.24	7.65	1	73.5	130.2	96.3	1.47285e+06	2.60835e+06	1.93088e+06	1.47285e+06	534973	524917	1	1	1	High	High	High	1
5.74319e+18	FALSE	High	IsMasterProtein	A0A3Q7HRQ8	PAP_fibrillin domain-containing protein OS=Solanum lycopersicum OX=4081 GN=101266439 PE=4 SV=1	0	3.984	4	1	1	1	344	37.5	4.74	2.24	1	85.8	214.2		509658	1.27136e+06		509658	260756		1	1		Peak Found	High	Not Found	1
8.20396e+18	FALSE	High	IsMasterProtein	A0A3Q7JAB8	40S ribosomal protein S12 OS=Solanum lycopersicum OX=4081 GN=101257841 PE=3 SV=1	0	4.354	19	2	2	1	141	14.9	6.01	1.79	2													High	Not Found	Not Found	1	Carbamidomethyl [C102]
-7.77665e+18	FALSE	High	IsMasterProtein	A0A3Q7GRE5	60S ribosomal protein L7a OS=Solanum lycopersicum OX=4081 GN=101256978 PE=3 SV=1	0	34.702	26	8	39	1	259	29.4	10.3	41.71	8	141.1	77.2	81.7	3361301	1.83852e+06	1.94719e+06	3361301	377080	529352	1	1	1	High	High	High	1	Carbamidomethyl [C196]
-7.35032e+18	FALSE	High	IsMasterProtein	K4B9G5	Usp domain-containing protein OS=Solanum lycopersicum OX=4081 GN=101247579 PE=4 SV=1	0	4.81	5	1	4	1	234	25.5	5.6	0	1	34.9	61.5	203.6	479698	846891	2.80126e+06	479698	173698	761536	1	1	2	High	High	High	1	Oxidation [M156]
-8.8287e+18	FALSE	High	IsMasterProtein	Q05540	Acidic 27 kDa endochitinase OS=Solanum lycopersicum OX=4081 GN=CHI17 PE=1 SV=1	0.001	2.956	4	1	3	1	247	26.6	4.91	5.87	1	137.4	59.1	103.5	1.40419e+06	604287	1.05815e+06	1.40419e+06	123939	287662	1	1	1	High	High	High	1
-9.0592e+18	FALSE	High	IsMasterProtein	A0A3Q7FAA3	40S ribosomal protein S12 OS=Solanum lycopersicum OX=4081 GN=101247070 PE=3 SV=1	0	6.693	19	2	2	1	143	15.1	6.01	4.2	2	123.5		176.5	285388		407928	285388		110897	1		1	High	Not Found	Peak Found	1	Carbamidomethyl [C104]
5.58616e+18	FALSE	High	IsMasterProtein	A0A3Q7JFF5	TBCC domain-containing protein 1 OS=Solanum lycopersicum OX=4081 GN=101261178 PE=3 SV=1	0.004	2.516	2	1	1	1	569	62	5.53	1.79	1	141.8	158.2		271212	302411		271212	62024.6		1	1		High	Peak Found	Not Found	1
-8.81066e+18	FALSE	High	IsMasterProtein	A0A3Q7GAC5	26S proteasome regulatory subunit RPN11 OS=Solanum lycopersicum OX=4081 GN=101259629 PE=4 SV=1	0	4.439	4	1	1	1	312	34.7	6.67	2.06	1													High	Not Found	Not Found	1
7.44655e+18	FALSE	High	IsMasterProtein	A0A3Q7F4M2	Uncharacterized protein OS=Solanum lycopersicum OX=4081 GN=101256710 PE=4 SV=1	0	4.315	7	1	1	1	248	27.1	7.01	0	1	185.2		114.8	381927		236825	381927		64382	1		1	High	Not Found	Peak Found	1
-8.06282e+18	FALSE	High	IsMasterProtein	A0A3Q7JDE4	23 kDa subunit of oxygen evolving system of photosystem II OS=Solanum lycopersicum OX=4081 GN=101247415 PE=3 SV=1	0.007	2.36	5	1	1	1	266	29.2	8.59	1.69	1													Not Found	High	Not Found	1
-6.50627e+18	FALSE	High	IsMasterProtein	A3EX92	Phototropin-1 OS=Solanum lycopersicum OX=4081 GN=PHOT1 PE=2 SV=2	0.003	2.61	1	1	1	1	1018	115.1	8.19	0	1	88.4	99.1	112.6	4116246	4.61236e+06	5.24097e+06	4116246	945997	1.42478e+06	1	1	1	High	Peak Found	Peak Found	1
-7.48047e+18	FALSE	High	IsMasterProtein	A0A3Q7INC3	Methyltransf_2 domain-containing protein OS=Solanum lycopersicum OX=4081 GN=101260288 PE=3 SV=1	0	3.518	4	1	1	1	361	40.2	5.91	1.91	1													High	Not Found	Not Found	1
9.17053e+18	FALSE	High	IsMasterProtein	A0A3Q7HS42	Smr domain-containing protein OS=Solanum lycopersicum OX=4081 PE=3 SV=1	0	3.799	2	1	2	1	711	80	7.52	2.07	1	161.3	138.7		303536	261165		303536	53565.1		1	1		High	High	Not Found	1
6.61705e+18	FALSE	High	IsMasterProtein	A0A3Q7HUH9	UDP-glucose 4-epimerase OS=Solanum lycopersicum OX=4081 GN=101254509 PE=3 SV=1	0.009	2.174	3	1	1	1	351	38.7	7.18	0	1	57.8	130.9	111.2	227395	514732	437337	227395	105572	118892	1	1	1	Peak Found	High	Peak Found	1
-6.52306e+18	FALSE	High	IsMasterProtein	A0A3Q7GR10	Uncharacterized protein OS=Solanum lycopersicum OX=4081 PE=4 SV=1	0	3.859	33	1	2	1	66	7.4	7.71	0	1													High	Not Found	Not Found	1	Met-loss [N-Term]
5.49621e+18	FALSE	High	IsMasterProtein	A0A3Q7HWL8	Adenosine kinase OS=Solanum lycopersicum OX=4081 GN=101244800 PE=3 SV=1	0	17.563	13	3	8	1	340	37.4	5.12	18.75	3	300			275153			275153			1			High	Not Found	Not Found	1	Carbamidomethyl [C319]
-6.65494e+18	FALSE	High	IsMasterProtein	A0A3Q7GXS6	Thioredoxin-like_fold domain-containing protein OS=Solanum lycopersicum OX=4081 GN=101265345 PE=4 SV=1	0	4.168	5	1	1	1	224	25.3	6.8	1.99	1													High	Not Found	Not Found	1
9.16616e+18	FALSE	High	IsMasterProtein	A0A3Q7FPC0	S1 motif domain-containing protein OS=Solanum lycopersicum OX=4081 GN=101257451 PE=3 SV=1	0	6.501	7	1	1	1	344	38.7	5.35	3.32	1													High	Not Found	Not Found	1
9.11586e+18	FALSE	High	IsMasterProtein	A0A3Q7ITW7	Uncharacterized protein OS=Solanum lycopersicum OX=4081 GN=101254555 PE=3 SV=1	0	6.251	18	1	2	1	56	6.5	9.82	2.03	1	173.9	20.4	105.7	1.30614e+06	153273	793578	1.30614e+06	31436.2	215738	1	1	1	High	Peak Found	High	1	Carbamidomethyl [C24]
-7.41541e+18	FALSE	High	IsMasterProtein	A0A3Q7IB36	Uncharacterized protein OS=Solanum lycopersicum OX=4081 GN=101259984 PE=4 SV=1	0.009	2.179	4	1	1	1	369	40.5	7.24	1.62	1													High	Not Found	Not Found	1
7.55034e+18	FALSE	High	IsMasterProtein	A0A3Q7H5H2	Pectinesterase OS=Solanum lycopersicum OX=4081 PE=3 SV=1	0	3.706	3	2	4	1	541	60.2	8.68	0	2	99.4	110.8	89.9	385913	430151	348941	385913	88224.1	94861.2	1	1	1	High	Peak Found	Peak Found	1
7.38785e+18	FALSE	High	IsMasterProtein	A0A6B9IXR1	Ribulose bisphosphate carboxylase large chain (Fragment) OS=Solanum lycopersicum OX=4081 GN=rbcL PE=3 SV=1	0	83.428	44	7	437	1	118	13.3	9.51	663.56	7	66.1	135.8	98	2.39688e+06	4.92191e+06	3.5517e+06	2.39688e+06	1.00948e+06	965545	1	1	1	Peak Found	High	High	1	Carbamidomethyl [C102]
-8.43106e+18	FALSE	High	IsMasterProtein	A0A3Q7HTL6	Uncharacterized protein OS=Solanum lycopersicum OX=4081 PE=4 SV=1	0.008	2.248	4	1	1	1	309	33.9	4.88	0	1	300			258177			258177			1			High	Not Found	Not Found	1
-9.14219e+18	FALSE	High	IsMasterProtein	Q9SMD3	Ascorbate peroxidase OS=Solanum lycopersicum OX=4081 GN=Apx PE=3 SV=1	0	52.276	61	10	36	1	250	27.4	6.11	41.09	10	123	39.5	137.5	364250	117045	407080	364250	24005.9	110667	1	1	1	High	Peak Found	High	1	Carbamidomethyl [C32; C50; C213]; Oxidation [M60; M149]
7.34439e+18	FALSE	High	IsMasterProtein	A0A3Q7INB5	Uncharacterized protein OS=Solanum lycopersicum OX=4081 GN=101257324 PE=4 SV=1	0	4.396	2	1	2	1	675	75.1	5.95	4.07	1	136.4		163.6	530729		636375	530729		173001	1		1	High	Not Found	High	1
7.55045e+18	FALSE	High	IsMasterProtein	A0A3Q7GFD0	Pectate lyase OS=Solanum lycopersicum OX=4081 GN=101252082 PE=3 SV=1	0.003	2.63	2	1	2	1	401	44.2	7.68	0	1	65.9		234.1	344836		1.22616e+06	344836		333336	1		1	High	Not Found	Peak Found	1
5.52568e+18	FALSE	High	IsMasterProtein	A0A3Q7F833	Uncharacterized protein OS=Solanum lycopersicum OX=4081 PE=3 SV=1	0.001	3.406	1	1	1	1	1083	119.2	8.47	0	1													High	Not Found	Not Found	1
7.30887e+18	FALSE	High	IsMasterProtein	A0A3Q7HJ28	Uncharacterized protein OS=Solanum lycopersicum OX=4081 PE=3 SV=1	0	51.523	14	8	18	1	611	67.7	9.58	27.49	8	300			219010			219010			1			High	Not Found	Not Found	1
7.25941e+18	FALSE	High	IsMasterProtein	A0A3Q7ESC5	PKS_ER domain-containing protein OS=Solanum lycopersicum OX=4081 GN=101250635 PE=3 SV=1	0.003	2.842	3	1	1	1	357	39	6.24	0	1													High	Not Found	Not Found	1
-8.07584e+18	FALSE	High	IsMasterProtein	A0A3Q7I0A1	Uncharacterized protein OS=Solanum lycopersicum OX=4081 PE=3 SV=1	0.003	2.595	3	1	1	1	360	41.9	5.78	0	1	191		109	408256		232921	408256		63320.8	1		1	High	Not Found	Peak Found	1
-8.07931e+18	FALSE	High	IsMasterProtein	A0A3Q7F4H2	Uncharacterized protein OS=Solanum lycopersicum OX=4081 PE=3 SV=1	0	3.865	3	1	1	1	413	45	5.91	2.3	1	148.6		151.4	341391		347904	341391		94579.4	1		1	High	Not Found	Peak Found	1
-9.07638e+18	FALSE	High	IsMasterProtein	A0A3Q7JRE5	Uncharacterized protein OS=Solanum lycopersicum OX=4081 GN=544258 PE=3 SV=1	0	10.32	4	2	5	1	516	56.8	7.02	13.86	2		165.2	134.8		962113	785060		197330	213422		1	1	Not Found	High	High	1
5.5607e+18	FALSE	High	IsMasterProtein	A0A3Q7G744	Tr-type G domain-containing protein OS=Solanum lycopersicum OX=4081 GN=101249052 PE=4 SV=1	0.003	2.716	1	1	1	1	672	74.2	6.71	0	1	300			261218			261218			1			High	Not Found	Not Found	1
8.04779e+18	FALSE	High	IsMasterProtein	A0A3Q7J1J6	V-type proton ATPase subunit a OS=Solanum lycopersicum OX=4081 GN=101251546 PE=3 SV=1	0.008	2.307	2	1	1	1	819	93.6	6.01	0	1	87.3	97.3	115.3	454394	506605	600282	454394	103905	163189	1	1	1	High	Peak Found	Peak Found	1
-6.75088e+18	FALSE	High	IsMasterProtein	A0A3Q7JD47	Uncharacterized protein OS=Solanum lycopersicum OX=4081 GN=101249255 PE=3 SV=1	0.001	3.002	2	1	1	1	543	61.1	8.48	0	1													High	Not Found	Not Found	1
5.57079e+18	FALSE	High	IsMasterProtein	A0A3Q7HV46	Uncharacterized protein OS=Solanum lycopersicum OX=4081 PE=4 SV=1	0	3.745	5	1	1	1	284	30.3	8.22	1.71	1													High	Not Found	Not Found	1
8.04278e+18	FALSE	High	IsMasterProtein	A0A0C5CUV9	50S ribosomal protein L23, chloroplastic OS=Solanum lycopersicum OX=4081 GN=rpl23 PE=3 SV=1	0	4.785	11	1	1	1	93	10.8	10.83	2.59	1	300			673348			673348			1			High	Not Found	Not Found	1
-9.06057e+18	FALSE	High	IsMasterProtein	Q84XB3	Ethylene-responsive transcription factor 1 OS=Solanum lycopersicum OX=4081 GN=ERF1 PE=2 SV=1	0	3.727	9	1	1	1	244	27.1	9	2.85	1													High	Not Found	Not Found	1	Acetyl [N-Term]; Carbamidomethyl [C21]
-8.00346e+18	FALSE	High	IsMasterProtein	A0A097PKA6	Homoserine kinase (Fragment) OS=Solanum lycopersicum OX=4081 PE=2 SV=1	0	4.5	5	1	1	1	316	33	6.05	2.41	1													High	Not Found	Not Found	1
5.86764e+18	FALSE	High	IsMasterProtein	A0A3Q7JX44	Uncharacterized protein OS=Solanum lycopersicum OX=4081 GN=101254882 PE=3 SV=1	0	7.514	6	1	3	1	250	27.3	8.92	4.97	1	300			620437			620437			1			High	Not Found	High	1
-6.91512e+18	FALSE	High	IsMasterProtein	A0A3Q7ESI6	Phospho-2-dehydro-3-deoxyheptonate aldolase OS=Solanum lycopersicum OX=4081 PE=3 SV=1	0.001	3.056	8	1	4	1	161	18	9.52	0	1	117.6	63.9	118.4	958648	521184	965335	958648	106895	262431	1	1	1	High	Peak Found	High	1
6.78239e+18	FALSE	High	IsMasterProtein	A0A3Q7ITL4	Uncharacterized protein OS=Solanum lycopersicum OX=4081 GN=100134914 PE=3 SV=1	0	50.301	18	9	35	1	692	74.4	5.5	40.71	9	74.8	119.9	105.3	763067	1.22336e+06	1.07496e+06	763067	250911	292232	1	1	1	High	High	High	1	Carbamidomethyl [C357]; Oxidation [M72]
-7.6542e+18	FALSE	High	IsMasterProtein	A0A3Q7J2V7	Small ubiquitin-related modifier OS=Solanum lycopersicum OX=4081 GN=101253058 PE=3 SV=1	0	3.925	10	1	3	1	99	11	5.1	1.97	1	79	113.4	107.5	490774	704425	667561	490774	144478	181480	1	1	1	Peak Found	High	High	1
6.08594e+18	FALSE	High	IsMasterProtein	A0A3Q7GKX2	EF-hand domain-containing protein OS=Solanum lycopersicum OX=4081 GN=101251680 PE=4 SV=1	0.01	2.153	1	1	1	1	539	62.3	5.07	0	1	300			230678			230678			1			High	Not Found	Not Found	1
-8.65107e+18	FALSE	High	IsMasterProtein	A0A3Q7J557	Uncharacterized protein OS=Solanum lycopersicum OX=4081 GN=101259714 PE=4 SV=1	0	3.717	3	1	3	1	429	47.2	9.14	4.64	1	122.3	93.3	84.4	495774	378086	341855	495774	77545.5	92935	1	1	1	High	Peak Found	High	1
7.84558e+18	FALSE	High	IsMasterProtein	A0A3Q7G834	Rhamnogalacturonan endolyase OS=Solanum lycopersicum OX=4081 PE=3 SV=1	0	4.884	1	1	1	1	1238	141.4	5.08	2.28	1													High	Not Found	Not Found	1
-7.6504e+18	FALSE	High	IsMasterProtein	A0A3Q7HC56	Aminotran_1_2 domain-containing protein OS=Solanum lycopersicum OX=4081 GN=101249935 PE=3 SV=1	0.003	2.53	2	1	2	1	422	46.9	5.34	0	1	80.3	86.1	133.6	458885	492309	763544	458885	100973	207573	1	1	1	High	Peak Found	High	1
-8.63833e+18	FALSE	High	IsMasterProtein	A0A3Q7J2A3	1,2-dihydroxy-3-keto-5-methylthiopentene dioxygenase OS=Solanum lycopersicum OX=4081 GN=101255136 PE=3 SV=1	0.003	2.652	5	1	1	1	189	22.5	5.49	2.16	1													High	Not Found	Not Found	1
6.11523e+18	FALSE	High	IsMasterProtein	Q9AXQ5	Eukaryotic translation initiation factor 5A-2 OS=Solanum lycopersicum OX=4081 PE=2 SV=1	0	6.965	18	3	7	1	160	17.5	6.2	4.05	3	86.4	117.1	96.5	875005	1.18567e+06	977727	875005	243181	265799	1	1	1	High	Peak Found	Peak Found	1	Met-loss+Acetyl [N-Term]
-7.63192e+18	FALSE	High	IsMasterProtein	A0A3Q7EP38	Tryptophan synthase OS=Solanum lycopersicum OX=4081 GN=101255433 PE=3 SV=1	0.004	2.5	3	1	1	1	347	37.4	8	1.61	1	109.7	68.5	121.7	405034	253017	449460	405034	51893.9	122188	1	1	1	Peak Found	Peak Found	High	1
8.38738e+18	FALSE	High	IsMasterProtein	A0A3Q7H2U0	Translation initiation factor IF-3 OS=Solanum lycopersicum OX=4081 GN=101248589 PE=3 SV=1	0	3.489	4	1	1	1	270	30.5	9.57	0	1	93.1	116.2	90.7	355158	443239	346115	355158	90908.4	94093	1	1	1	High	Peak Found	Peak Found	1
7.87039e+18	FALSE	High	IsMasterProtein	A0A3Q7J3U5	MI domain-containing protein OS=Solanum lycopersicum OX=4081 GN=101265205 PE=4 SV=1	0.008	2.33	1	1	1	1	773	85.2	8.05	1.62	1													High	Not Found	Not Found	1
-7.57192e+18	FALSE	High	IsMasterProtein	A0A3Q7FFV1	GYF domain-containing protein OS=Solanum lycopersicum OX=4081 PE=3 SV=1	0.003	2.817	1	1	1	1	1272	138.7	5.77	0	1	97.5	52.1	150.4	184838	98659.5	285043	184838	20235.1	77490.3	1	1	1	High	Peak Found	Peak Found	1
-7.56785e+18	FALSE	High	IsMasterProtein	P93207	14-3-3 protein 10 OS=Solanum lycopersicum OX=4081 GN=TFT10 PE=2 SV=2	0	17.939	16	4	18	1	252	28.6	4.84	29.09	4	59.5	75.9	164.7	699578	892121	1.93663e+06	699578	182974	526483	1	1	1	High	High	High	1	Carbamidomethyl [C14]
-7.0647e+18	FALSE	High	IsMasterProtein	A0A3Q7FJ86	Malate dehydrogenase [NADP], chloroplastic OS=Solanum lycopersicum OX=4081 PE=3 SV=1	0	46.105	22	9	27	1	430	46.9	6.79	41.41	9	196.3		103.7	932016		492267	932016		133825	1		1	High	Not Found	Peak Found	1	Carbamidomethyl [C216; C223]
-8.23367e+18	FALSE	High	IsMasterProtein	A0A3Q7I4L7	CCHC-type domain-containing protein OS=Solanum lycopersicum OX=4081 PE=4 SV=1	0.001	2.937	3	1	3	1	713	81	8.37	4.66	1													Not Found	High	Not Found	1
-8.70236e+18	FALSE	High	IsMasterProtein	A0A3Q7E9D6	Ribosomal_L7Ae domain-containing protein OS=Solanum lycopersicum OX=4081 GN=101251804 PE=3 SV=1	0	15.947	35	3	5	1	112	12.4	9.55	8.21	3	206.4		93.6	480222		217832	480222		59218.6	1		1	High	Not Found	High	1	Carbamidomethyl [C52; C92; C93]
-8.57159e+18	FALSE	High	IsMasterProtein	Q9AXQ3	Eukaryotic translation initiation factor 5A-4 OS=Solanum lycopersicum OX=4081 PE=2 SV=1	0	11.155	19	3	9	1	160	17.5	5.99	10.06	3	83.9	122.5	93.6	1.96354e+06	2.86762e+06	2.18932e+06	1.96354e+06	588149	595176	1	1	1	High	Peak Found	High	1	Met-loss+Acetyl [N-Term]
-7.08524e+18	FALSE	High	IsMasterProtein	K4D762	Ribosomal protein S7 OS=Solanum lycopersicum OX=4081 PE=3 SV=1	0	11.695	13	3	6	1	285	32	10.49	8.12	3	300			346351			346351			1			High	Not Found	Not Found	1
6.30771e+18	FALSE	High	IsMasterProtein	A0A3Q7F2B5	Uncharacterized protein OS=Solanum lycopersicum OX=4081 GN=101253152 PE=3 SV=1	0	17.095	37	4	16	1	133	15.6	10.62	22.69	4	249.6		50.4	3.42165e+06		691668	3.42165e+06		188033	1		1	High	Not Found	High	1	Carbamidomethyl [C94]
6.50131e+18	FALSE	High	IsMasterProtein	A0A3Q7JGP1	Tubulin beta chain OS=Solanum lycopersicum OX=4081 PE=3 SV=1	0	43.354	20	8	15	1	446	50.1	4.83	26.69	8	135.5	164.5		642245	780215		642245	160022		1	1		High	High	Not Found	1	Oxidation [M267; M388]
6.34904e+18	FALSE	High	IsMasterProtein	A0A3Q7I9C7	Uncharacterized protein OS=Solanum lycopersicum OX=4081 PE=3 SV=1	0	3.942	1	1	1	1	981	108.2	9.45	0	1													High	Not Found	Not Found	1
-8.06489e+18	FALSE	High	IsMasterProtein	A0A3Q7EQD8	Catalase domain-containing protein OS=Solanum lycopersicum OX=4081 PE=4 SV=1	0.008	2.316	3	1	1	1	427	47.7	6.67	1.87	1													High	Not Found	Not Found	1
-7.31553e+18	FALSE	High	IsMasterProtein	O65819	Histone H2B.3 (Fragment) OS=Solanum lycopersicum OX=4081 GN=H2B-3 PE=2 SV=1	0.008	2.237	7	1	1	1	137	15	10.11	1.67	1	26.5	211.6	61.9	822126	6.55226e+06	1.9164e+06	822126	1.34387e+06	520982	1	1	1	High	Peak Found	Peak Found	1
8.33173e+18	FALSE	High	IsMasterProtein	A0A3Q7GB48	Thioredoxin domain-containing protein OS=Solanum lycopersicum OX=4081 GN=101248480 PE=4 SV=1	0.003	2.84	7	1	5	1	123	13.6	6.32	6.17	1	70.8	90.2	139	923104	1.1753e+06	1.81078e+06	923104	241055	492268	1	1	1	High	High	High	1
-7.25101e+18	FALSE	High	IsMasterProtein	A0A3Q7F3Y2	Era-type G domain-containing protein OS=Solanum lycopersicum OX=4081 PE=3 SV=1	0.008	2.228	2	1	1	1	453	51.4	6.48	0	1	90.5	134.4	75.1	264807	393275	219659	264807	80660.8	59715.2	1	1	1	High	Peak Found	Peak Found	1
-8.532e+18	FALSE	High	IsMasterProtein	A0A3Q7J8X2	Uncharacterized protein OS=Solanum lycopersicum OX=4081 PE=4 SV=1	0	3.773	4	1	1	1	337	36.5	5.36	1.88	1													High	Not Found	Not Found	1
8.31248e+18	FALSE	High	IsMasterProtein	A0A3Q7EHM0	WPP domain-containing protein OS=Solanum lycopersicum OX=4081 GN=101248044 PE=4 SV=1	0.001	2.921	2	1	2	1	550	60.2	4.75	0	1	60.5	128.8	110.8	370125	787947	677820	370125	161608	184269	1	1	1	High	High	Peak Found	1
-8.48967e+18	FALSE	High	IsMasterProtein	A0A3Q7I116	Uncharacterized protein OS=Solanum lycopersicum OX=4081 PE=4 SV=1	0.008	2.285	2	1	2	1	1369	152.1	6.8	0	1	66.9	124.6	108.5	4.2726e+06	7.9657e+06	6.93546e+06	4.2726e+06	1.63377e+06	1.88544e+06	1	1	1	High	Peak Found	High	1	Oxidation [M1024; M1029]
-7.31361e+18	FALSE	High	IsMasterProtein	A0A3Q7IS88	PEROXIDASE_4 domain-containing protein OS=Solanum lycopersicum OX=4081 GN=101258987 PE=3 SV=1	0	18.289	17	4	16	1	250	27.6	5.96	29.03	4	65.3	107.7	127	2.81492e+06	4.64317e+06	5.47433e+06	2.81492e+06	952315	1488222	1	1	1	High	High	High	1	Carbamidomethyl [C32]
-7.28961e+18	FALSE	High	IsMasterProtein	A0A3Q7EUI4	PCI domain-containing protein OS=Solanum lycopersicum OX=4081 GN=101255444 PE=3 SV=1	0	6.758	5	2	3	1	484	55	8.76	0	2	300			308106			308106			1			High	Not Found	Not Found	1
6.42063e+18	FALSE	High	IsMasterProtein	A0A3Q7GP46	Protein-serine/threonine phosphatase OS=Solanum lycopersicum OX=4081 PE=3 SV=1	0	34.378	9	6	28	1	698	75.7	6.34	52.37	6	116.5	70.8	112.7	2.66405e+06	1.61861e+06	2.57599e+06	2.66405e+06	331976	700295	1	1	1	High	High	High	1	Carbamidomethyl [C376; C503]
6.26021e+18	FALSE	High	IsMasterProtein	A0A3Q7FNI9	Cytochrome b561 domain-containing protein OS=Solanum lycopersicum OX=4081 PE=3 SV=1	0	19.273	24	8	14	1	589	69.4	10.11	12.12	8	165.7	49.9	84.5	1.02368e+06	308124	522014	1.02368e+06	63196.3	141912	1	1	1	High	Peak Found	High	1	Carbamidomethyl [C122; C305; C424]
-8.8065e+18	FALSE	High	IsMasterProtein	A0A3Q7ISL4	Eukaryotic translation initiation factor 3 subunit F OS=Solanum lycopersicum OX=4081 GN=101255947 PE=3 SV=1	0.003	2.737	3	1	2	1	285	31.4	5.02	0	1	73.1	125.1	101.8	313235	536281	436216	313235	109991	118587	1	1	1	High	Peak Found	Peak Found	1
6.0738e+18	FALSE	High	IsMasterProtein	A0A3Q7HUB7	DNA helicase OS=Solanum lycopersicum OX=4081 PE=3 SV=1	0.004	2.517	1	1	1	1	1046	117.8	5.77	0	1													High	Not Found	Not Found	1
-8.22201e+18	FALSE	High	IsMasterProtein	A0A3Q7HS67	Uncharacterized protein OS=Solanum lycopersicum OX=4081 PE=4 SV=1	0.01	2.07	2	1	1	1	501	56.3	5.95	0	1	147.9		152.1	447631		460470	447631		125181	1		1	High	Not Found	Peak Found	1
6.75075e+18	FALSE	High	IsMasterProtein	A0A3Q7GNI7	ADH_N domain-containing protein OS=Solanum lycopersicum OX=4081 PE=4 SV=1	0.004	2.494	3	1	2	1	274	29.3	7.01	1.68	1	91.8	85.7	122.5	348869	325508	465407	348869	66761.7	126523	1	1	1	High	Peak Found	Peak Found	1
-6.93008e+18	FALSE	High	IsMasterProtein	A0A3Q7F061	Polyketide_cyc domain-containing protein OS=Solanum lycopersicum OX=4081 PE=3 SV=1	0	5.865	4	1	3	1	237	26.6	9.86	1.71	1	129.9	34.6	135.5	1.83521e+06	488970	1.91391e+06	1.83521e+06	100288	520306	1	1	1	High	Peak Found	High	1
8.74783e+18	FALSE	High	IsMasterProtein	A0A3Q7IK00	Malic enzyme OS=Solanum lycopersicum OX=4081 GN=101249193 PE=3 SV=1	0	25.321	13	7	27	1	591	65.3	5.99	32.55	7	50.2		249.8	498570		2.47852e+06	498570		673796	1		1	High	Not Found	Peak Found	1	Carbamidomethyl [C201]; Oxidation [M204]
8.74026e+18	FALSE	High	IsMasterProtein	A0A3Q7GWP0	Lipoyl-binding domain-containing protein OS=Solanum lycopersicum OX=4081 GN=101265244 PE=4 SV=1	0	8.306	5	1	6	1	274	29	8.03	1.82	1	63.7	148.9	87.4	916943	2.14505e+06	1.25865e+06	916943	439950	342169	1	1	1	High	High	High	1
7.09643e+18	FALSE	High	IsMasterProtein	A0A3Q7J4V1	Citrate synthase OS=Solanum lycopersicum OX=4081 GN=101260902 PE=3 SV=1	0.003	2.578	2	1	2	1	514	56.3	8.63	0	1	162.3	54.4	83.2	5987414	2.00798e+06	3.07043e+06	5987414	411837	834711	1	1	1	High	Peak Found	High	1
-7.72106e+18	FALSE	High	IsMasterProtein	A0A3Q7HYD5	Acyl-[acyl-carrier-protein] hydrolase OS=Solanum lycopersicum OX=4081 GN=101249278 PE=3 SV=1	0	4.11	3	1	2	1	369	41.8	6.32	1.91	1	33	123.3	143.7	662006	2.47158e+06	2.8819e+06	662006	506921	783457	1	1	1	High	Peak Found	High	1
7.01778e+18	FALSE	High	IsMasterProtein	A0A3Q7H3P6	Uncharacterized protein OS=Solanum lycopersicum OX=4081 GN=100736433 PE=3 SV=1	0	149.144	37	21	120	1	648	71	5.16	225.06	21	22.8	128.6	148.5	248149	1.39824e+06	1.61456e+06	248149	286780	438925	1	1	1	High	High	High	1	Oxidation [M64; M131; M174; M243; M313]; Carbamidomethyl [C20]
-7.69904e+18	FALSE	High	IsMasterProtein	A0A3Q7IIT3	Ferredoxin OS=Solanum lycopersicum OX=4081 GN=101265784 PE=3 SV=1	0	4.466	9	1	1	1	144	15.4	4.77	2.37	1													High	Not Found	Not Found	1	Carbamidomethyl [C86]
5.94762e+18	FALSE	High	IsMasterProtein	A0A3Q7HGQ2	Malate dehydrogenase OS=Solanum lycopersicum OX=4081 PE=3 SV=1	0	110.491	49	13	61	1	348	36.2	8.73	136.95	13	59.7	74.5	165.8	21792386	2.71969e+07	6.04844e+07	21792386	5578101	16442950	1	1	1	High	High	High	1	Oxidation [M53; M180]; Carbamidomethyl [C134]
5.94864e+18	FALSE	High	IsMasterProtein	A0A3Q7HTZ6	Uncharacterized protein OS=Solanum lycopersicum OX=4081 PE=3 SV=1	0.003	2.556	2	1	1	1	567	62.3	5.64	0	1													High	Not Found	Not Found	1
-8.17709e+18	FALSE	High	IsMasterProtein	A0A3Q7F2G2	Uncharacterized protein OS=Solanum lycopersicum OX=4081 PE=3 SV=1	0	34.633	10	6	24	1	666	72.2	9.5	37.17	6	156.4	38.1	105.6	1.81292e+06	441226	1.2239e+06	1.81292e+06	90495.6	332723	1	1	1	High	Peak Found	High	1	Oxidation [M590]
5.95049e+18	FALSE	High	IsMasterProtein	A0A3Q7GNI9	Uncharacterized protein OS=Solanum lycopersicum OX=4081 PE=4 SV=1	0	4.954	16	1	1	1	88	10.1	5.4	2.21	1	124.8		175.2	1.33165e+06		1.87002e+06	1.33165e+06		508374	1		1	High	Not Found	Peak Found	1
8.69306e+18	FALSE	High	IsMasterProtein	A0A3Q7GF42	Pantothenate kinase 2 OS=Solanum lycopersicum OX=4081 GN=101251764 PE=3 SV=1	0.006	2.376	2	1	1	1	901	99.4	6.1	0	1													High	Not Found	Not Found	1
-8.36043e+18	FALSE	High	IsMasterProtein	P93223	Glucose-1-phosphate adenylyltransferase OS=Solanum lycopersicum OX=4081 GN=AGP-S2 PE=2 SV=1	0	6.744	4	2	6	1	518	57.3	7.97	1.74	2	90.9	76.7	132.4	224484	189424	327006	224484	38851	88898.2	1	1	1	High	Peak Found	Peak Found	1	Oxidation [M253]
8.51903e+18	FALSE	High	IsMasterProtein	A0A3Q7IM75	Ubiquitinyl hydrolase 1 OS=Solanum lycopersicum OX=4081 GN=101266987 PE=3 SV=1	0	4.341	2	2	2	1	1122	131.8	5.64	0	2													High	Not Found	Not Found	1
8.68693e+18	FALSE	High	IsMasterProtein	A0A3Q7EEI8	Ribulose bisphosphate carboxylase large chain OS=Solanum lycopersicum OX=4081 PE=3 SV=1	0	26.827	18	3	294	1	179	20.1	8.69	357.22	3		143.8	156.2		419406	455775		86020.4	123904		1	1	Not Found	High	Peak Found	1	Carbamidomethyl [C143]
6.98654e+18	FALSE	High	IsMasterProtein	A0A3Q7HJJ7	Proteasome subunit alpha type OS=Solanum lycopersicum OX=4081 GN=101266742 PE=3 SV=1	0	19.499	22	4	10	1	237	26.1	4.77	12.96	4													High	Not Found	Not Found	1
5.97044e+18	FALSE	High	IsMasterProtein	A0A3Q7FES3	Cleavage and polyadenylation specificity factor subunit 2 OS=Solanum lycopersicum OX=4081 GN=101254167 PE=3 SV=1	0.01	2.092	2	1	1	1	739	82	5.16	0	1													High	Not Found	Not Found	1
8.22078e+18	FALSE	High	IsMasterProtein	A0A3Q7J583	Thioredoxin domain-containing protein OS=Solanum lycopersicum OX=4081 GN=101249435 PE=4 SV=1	0	7.442	12	2	7	1	179	19.3	8.97	4.17	2	143.3	45.2	111.5	3.00957e+06	950176	2.34265e+06	3.00957e+06	194881	636859	1	1	1	High	High	Peak Found	1
-7.6935e+18	FALSE	High	IsMasterProtein	A0A3Q7FXD1	CAF1C_H4-bd domain-containing protein OS=Solanum lycopersicum OX=4081 GN=101267299 PE=3 SV=1	0	5.76	5	1	1	1	460	50.8	5.36	2.38	1													High	Not Found	Not Found	1
-7.3286e+18	FALSE	High	IsMasterProtein	D2KQI9	Succinate dehydrogenase [ubiquinone] iron-sulfur subunit, mitochondrial OS=Solanum lycopersicum OX=4081 GN=100736507 PE=2 SV=1	0	3.647	3	1	3	1	274	30.8	8.44	4.27	1	73.2	86.7	140.1	448900	532151	859609	448900	109144	233689	1	1	1	High	Peak Found	High	1
-7.0008e+18	FALSE	High	IsMasterProtein	A0A494G940	4a-hydroxytetrahydrobiopterin dehydratase OS=Solanum lycopersicum OX=4081 PE=3 SV=1	0.003	2.793	4	1	3	1	210	23.1	7.78	2.2	1	157.7	60.5	81.9	824338	316117	428152	824338	64835.8	116395	1	1	1	High	Peak Found	Peak Found	1
8.59141e+18	FALSE	High	IsMasterProtein	A0A3Q7J3F5	PCI domain-containing protein OS=Solanum lycopersicum OX=4081 GN=101264976 PE=3 SV=1	0	5.459	4	2	3	1	386	44.1	5.33	1.92	2	137.4		162.6	306063		362323	306063		98499.2	1		1	High	Not Found	Peak Found	1
-8.18148e+18	FALSE	High	IsMasterProtein	A0A0C5CUU8	30S ribosomal protein S7, chloroplastic OS=Solanum lycopersicum OX=4081 GN=rps7 PE=3 SV=1	0	8.774	19	3	5	1	155	17.4	11.41	3.4	3	300			9423467			9423467			1			High	Not Found	Not Found	1
6.04948e+18	FALSE	High	IsMasterProtein	A0A3Q7FSL5	Uncharacterized protein OS=Solanum lycopersicum OX=4081 GN=101266112 PE=4 SV=1	0.003	2.817	4	1	1	1	266	28.1	8.54	1.81	1													High	Not Found	Not Found	1
-7.04394e+18	FALSE	High	IsMasterProtein	A0A3Q7F8X4	Uncharacterized protein OS=Solanum lycopersicum OX=4081 GN=101254152 PE=3 SV=1	0	7.228	17	2	17	1	120	13.8	11.6	21.25	2	153.9	94.4	51.8	4884228	2.99613e+06	1.64337e+06	4884228	614507	446757	1	1	1	High	High	High	1
-8.21436e+18	FALSE	High	IsMasterProtein	Q9XGI9	N-carbamoylputrescine amidase OS=Solanum lycopersicum OX=4081 GN=CPA PE=2 SV=1	0	3.538	4	1	3	1	300	33.4	6.29	6.46	1	75	73.3	151.8	967310	945621	1.95832e+06	967310	193947	532378	1	1	1	High	Peak Found	High	1
8.5692e+18	FALSE	High	IsMasterProtein	A0A3Q7ITQ9	Uncharacterized protein OS=Solanum lycopersicum OX=4081 PE=4 SV=1	0.003	2.679	3	1	5	1	317	36.3	7.62	3.26	1	172.8	17.2	110	1.29684e+06	129314	825896	1.29684e+06	26522.4	224524	1	1	1	High	Peak Found	High	1	Carbamidomethyl [C237]
8.55663e+18	FALSE	High	IsMasterProtein	A0A3Q7FYL2	Uncharacterized protein OS=Solanum lycopersicum OX=4081 PE=4 SV=1	0	9.449	3	1	4	1	531	59.9	6.01	13.47	1	120.4	68.6	111	2.24743e+06	1.28163e+06	2.07227e+06	2.24743e+06	262863	563356	1	1	1	High	High	High	1
-7.66766e+18	FALSE	High	IsMasterProtein	A0A3Q7ELW1	Uncharacterized protein OS=Solanum lycopersicum OX=4081 PE=4 SV=1	0.003	2.663	1	1	1	1	650	74	8.68	1.63	1	97.8	125.8	76.5	255149	328307	199565	255149	67335.9	54252.8	1	1	1	High	Peak Found	Peak Found	1
6.99704e+18	FALSE	High	IsMasterProtein	A0A3Q7FZL0	Pyruvate dehydrogenase E1 component subunit beta OS=Solanum lycopersicum OX=4081 GN=101252977 PE=4 SV=1	0	9.504	10	3	6	1	408	44.3	6.54	2.19	3	300			357879			357879			1			High	Not Found	Not Found	1	Carbamidomethyl [C346]; Oxidation [M347]
8.68717e+18	FALSE	High	IsMasterProtein	A0A3Q7IM32	Uncharacterized protein OS=Solanum lycopersicum OX=4081 PE=3 SV=1	0.001	3.228	2	2	3	1	728	78.1	6.54	1.68	2		165.9	134.1		894369	722886		183435	196520		1	1	Not Found	Peak Found	High	1
3.96005e+18	FALSE	High	IsMasterProtein	A0A3Q7I0N7	Prephenate/arogenate dehydrogenase domain-containing protein OS=Solanum lycopersicum OX=4081 GN=101259263 PE=4 SV=1	0.003	2.584	3	1	2	1	377	42.5	8.79	1.88	1													High	Not Found	High	1
5.41388e+18	FALSE	High	IsMasterProtein	A0A3Q7G7J3	50S ribosomal protein L31 OS=Solanum lycopersicum OX=4081 GN=101245942 PE=3 SV=1	0	4.487	9	1	3	1	129	14.7	9.85	7.08	1	103.4	94.3	102.3	1.45006e+06	1.32202e+06	1.4346e+06	1.45006e+06	271147	390003	1	1	1	High	High	High	1
1.75036e+18	FALSE	High	IsMasterProtein	A0A3Q7F463	Alpha-1,4 glucan phosphorylase OS=Solanum lycopersicum OX=4081 PE=3 SV=1	0.003	2.671	2	1	1	1	962	108.7	6.18	0	1													High	Not Found	Not Found	1
1.69692e+18	FALSE	High	IsMasterProtein	A0A3Q7FV93	ATPase_AAA_core domain-containing protein OS=Solanum lycopersicum OX=4081 PE=4 SV=1	0	11.157	6	3	5	1	431	48.7	5.72	8.34	3	300			437695			437695			1			High	Not Found	Not Found	1
-3.18398e+18	FALSE	High	IsMasterProtein	A0A3Q7EMW3	Uncharacterized protein OS=Solanum lycopersicum OX=4081 PE=3 SV=1	0.01	2.141	3	1	1	1	346	37.9	6.24	0	1													High	Not Found	Not Found	1
-3.12795e+18	FALSE	High	IsMasterProtein	A0A3Q7H0U0	Peroxidase OS=Solanum lycopersicum OX=4081 PE=3 SV=1	0	33.393	10	7	12	1	750	83.7	5.68	18.07	7	99.4	110.8	89.9	385913	430151	348941	385913	88224.1	94861.2	1	1	1	High	Peak Found	Peak Found	1	Oxidation [M267; M388]
-3.08134e+18	FALSE	High	IsMasterProtein	A0A3Q7GKL8	Uncharacterized protein OS=Solanum lycopersicum OX=4081 PE=4 SV=1	0.003	2.594	1	1	1	1	839	93.9	5.52	1.62	1	54	134.1	112	233996	581309	485471	233996	119227	131978	1	1	1	Peak Found	Peak Found	High	1
1.63923e+18	FALSE	High	IsMasterProtein	A0A3Q7G9H2	Uncharacterized protein OS=Solanum lycopersicum OX=4081 GN=101251452 PE=3 SV=1	0.004	2.474	3	1	1	1	357	38.9	5.97	0	1													High	Not Found	Not Found	1
-3.04177e+18	FALSE	High	IsMasterProtein	A0A3Q7FRX8	Glycerol kinase OS=Solanum lycopersicum OX=4081 GN=101259139 PE=3 SV=1	0.001	2.937	2	1	2	1	522	56.5	6.33	0	1													High	Not Found	Not Found	1
-2.91087e+18	FALSE	High	IsMasterProtein	A0A3Q7I877	Uncharacterized protein OS=Solanum lycopersicum OX=4081 PE=3 SV=1	0.003	2.696	7	1	1	1	117	13.1	8.48	1.7	1	40.1	127.9	132	217485	692636	715028	217485	142060	194384	1	1	1	Peak Found	Peak Found	High	1
-2.87802e+18	FALSE	High	IsMasterProtein	Q94FW7	Heme oxygenase 1 OS=Solanum lycopersicum OX=4081 GN=HO1 PE=3 SV=1	0.005	2.469	4	1	1	1	278	31.9	7.43	0	1	130.1		169.9	385246		502885	385246		136712	1		1	Peak Found	Not Found	High	1
-2.84683e+18	FALSE	High	IsMasterProtein	A0A3Q7E763	Aspartate kinase OS=Solanum lycopersicum OX=4081 PE=4 SV=1	0.001	3.07	2	1	1	1	567	62	6.24	1.7	1													High	Not Found	Not Found	1
-2.84253e+18	FALSE	High	IsMasterProtein	A0A3Q7FNL7	40S ribosomal protein S3a OS=Solanum lycopersicum OX=4081 GN=101260518 PE=3 SV=1	0	72.603	61	16	41	1	261	29.7	9.74	53.74	16	179.6	50.6	69.8	4.30744e+06	1.2139e+06	1.67429e+06	4.30744e+06	248972	455163	1	1	1	High	Peak Found	Peak Found	1	Carbamidomethyl [C139; C154]; Oxidation [M103]
-2.79999e+18	FALSE	High	IsMasterProtein	A0A3Q7J1M8	Uncharacterized protein OS=Solanum lycopersicum OX=4081 GN=101264974 PE=3 SV=1	0.003	2.604	2	1	3	1	480	52	5.66	5.17	1													High	Not Found	High	1
1.47797e+18	FALSE	High	IsMasterProtein	A0A3Q7FV86	Bet_v_1 domain-containing protein OS=Solanum lycopersicum OX=4081 GN=101264616 PE=4 SV=1	0.001	3.254	10	1	1	1	147	16.8	6.79	0	1	300			361591			361591			1			High	Not Found	Not Found	1
1.43823e+18	FALSE	High	IsMasterProtein	A0A3Q7IAT1	Uncharacterized protein OS=Solanum lycopersicum OX=4081 GN=101260974 PE=4 SV=1	0.01	2.067	3	1	3	1	201	21.9	5.06	0	1	52.6	161.6	85.8	427550	1.31387e+06	697451	427550	269475	189605	1	1	1	High	High	Peak Found	1
-2.77178e+18	FALSE	High	IsMasterProtein	A0A3Q7FK90	RNA helicase OS=Solanum lycopersicum OX=4081 GN=101263192 PE=4 SV=1	0.001	3.198	2	1	1	1	612	66.4	7.66	1.83	1													High	Not Found	Not Found	1
-2.7143e+18	FALSE	High	IsMasterProtein	A0A3Q7E990	NAD(P)-bd_dom domain-containing protein OS=Solanum lycopersicum OX=4081 PE=4 SV=1	0	4.958	8	1	1	1	158	17.1	8.69	1.94	1	115.5	72.6	111.9	691419	434882	670298	691419	89194.4	182224	1	1	1	High	Peak Found	Peak Found	1
1.41701e+18	FALSE	High	IsMasterProtein	A0A3Q7HLY0	Guanosine nucleotide diphosphate dissociation inhibitor OS=Solanum lycopersicum OX=4081 GN=101261051 PE=3 SV=1	0	20.832	16	7	13	1	444	49.5	5.88	7.31	7	70.5	118.3	111.3	593038	995553	936459	593038	204188	254581	1	1	1	High	High	Peak Found	1	Carbamidomethyl [C267]; Oxidation [M123]
-2.65884e+18	FALSE	High	IsMasterProtein	A0A3Q7HN29	Serine hydroxymethyltransferase OS=Solanum lycopersicum OX=4081 GN=101263138 PE=3 SV=1	0	16.165	9	4	11	1	524	57	7.49	8.5	4	77	86.9	136	414282	467530	731464	414282	95890.6	198852	1	1	1	High	Peak Found	High	1
-2.64042e+18	FALSE	High	IsMasterProtein	A0A3Q7JF86	Uncharacterized protein OS=Solanum lycopersicum OX=4081 GN=101266882 PE=4 SV=1	0.003	2.653	4	1	1	1	340	36	6.79	2.21	1													High	Not Found	Not Found	1
-2.63377e+18	FALSE	High	IsMasterProtein	A0A3Q7I0H0	Tr-type G domain-containing protein OS=Solanum lycopersicum OX=4081 PE=3 SV=1	0.001	3.023	1	1	2	1	987	110.4	5.12	0	1	75.9	134.4	89.8	379282	671960	448788	379282	137819	122005	1	1	1	High	Peak Found	High	1
-2.58567e+18	FALSE	High	IsMasterProtein	A0A3Q7H148	Uncharacterized protein OS=Solanum lycopersicum OX=4081 GN=101257271 PE=3 SV=1	0	3.537	2	1	2	1	401	42.8	5.99	3.49	1													High	Not Found	Not Found	1
1.32367e+18	FALSE	High	IsMasterProtein	A0A3Q7HVH2	Uncharacterized protein OS=Solanum lycopersicum OX=4081 PE=4 SV=1	0.003	2.581	3	1	1	1	238	28	5.41	0	1	87.3	112.9	99.8	262897	340287	300668	262897	69793.1	81738	1	1	1	High	Peak Found	Peak Found	1
1.32131e+18	FALSE	High	IsMasterProtein	A0A3Q7GG70	Peroxidase OS=Solanum lycopersicum OX=4081 GN=101264930 PE=3 SV=1	0.008	2.231	3	1	1	1	487	52.6	5.39	0	1	77.9	87.2	134.9	2.01565e+06	2.25722e+06	3.49258e+06	2.01565e+06	462956	949474	1	1	1	High	Peak Found	Peak Found	1
1.29084e+18	FALSE	High	IsMasterProtein	A0A3Q7GKC8	UTP--glucose-1-phosphate uridylyltransferase OS=Solanum lycopersicum OX=4081 GN=101250892 PE=3 SV=1	0	31.281	13	7	24	1	477	52.1	6.18	28.55	7	192.5	48.5	59	2.27747e+06	574145	697887	2.27747e+06	117757	189724	1	1	1	High	Peak Found	Peak Found	1
-2.36098e+18	FALSE	High	IsMasterProtein	A0A3Q7GZ10	Ribosomal_L18e/L15P domain-containing protein OS=Solanum lycopersicum OX=4081 GN=101268580 PE=3 SV=1	0	3.655	8	1	4	1	148	16.4	10.59	4.26	1	146.5	81.4	72.1	2.53955e+06	1.41012e+06	1.25008e+06	2.53955e+06	289215	339839	1	1	1	High	High	Peak Found	1
1.19686e+18	FALSE	High	IsMasterProtein	A0A3Q7H950	DNA_MISMATCH_REPAIR_2 domain-containing protein OS=Solanum lycopersicum OX=4081 PE=4 SV=1	0.003	2.648	2	1	3	1	1086	119.8	6.77	6.81	1	16.2	190.6	93.1	376627840	4.41951e+09	2.15888e+09	376627840	906443072	586900608	1	1	1	Peak Found	High	Peak Found	1	Carbamidomethyl [C409]; Oxidation [M417]
-2.27925e+18	FALSE	High	IsMasterProtein	A0A3Q7JAE3	D-fructose-1,6-bisphosphate 1-phosphohydrolase OS=Solanum lycopersicum OX=4081 GN=101262700 PE=3 SV=1	0	44.44	24	9	23	1	340	37.3	6.06	37.9	9	142.3	48.1	109.6	706909	239170	544395	706909	49053.9	147996	1	1	1	High	Peak Found	Peak Found	1	Carbamidomethyl [C48]; Oxidation [M13; M251]
-3.22228e+18	FALSE	High	IsMasterProtein	A0A3Q7JBQ5	Uncharacterized protein OS=Solanum lycopersicum OX=4081 PE=3 SV=1	0	10.205	21	2	11	1	91	10.6	10.48	19.95	2	172.1	49.4	78.4	7.27657e+06	2.09011e+06	3.31524e+06	7.27657e+06	428682	901264	1	1	1	High	High	High	1
-2.27586e+18	FALSE	High	IsMasterProtein	A0A3Q7GCM3	Uncharacterized protein OS=Solanum lycopersicum OX=4081 PE=4 SV=1	0	3.876	1	1	3	1	1017	115.6	8.85	6.54	1	85.1	135.4	79.5	918788	1.46121e+06	858572	918788	299694	233407	1	1	1	High	High	High	1
-3.24869e+18	FALSE	High	IsMasterProtein	K4BNY4	4-hydroxy-4-methyl-2-oxoglutarate aldolase OS=Solanum lycopersicum OX=4081 PE=3 SV=1	0	10.552	13	3	10	1	251	27.8	9.07	16.17	3													High	Not Found	Not Found	1	Carbamidomethyl [C196]
-3.3308e+18	FALSE	High	IsMasterProtein	A0A3Q7GN04	Eukaryotic translation initiation factor 5A OS=Solanum lycopersicum OX=4081 GN=101250392 PE=3 SV=1	0	5.356	12	2	6	1	159	17.4	5.78	4.05	2	133.5	59.7	106.8	303051	135525	242424	303051	27796.1	65904.1	1	1	1	High	Peak Found	Peak Found	1	Met-loss+Acetyl [N-Term]
-3.89298e+18	FALSE	High	IsMasterProtein	A0A3Q7ILI4	Uncharacterized protein OS=Solanum lycopersicum OX=4081 GN=101263261 PE=3 SV=1	0	56.401	36	10	55	1	377	41.7	5.58	68.4	10	93.9	123.5	82.6	616971	811501	542835	616971	166439	147572	1	1	1	High	High	High	1	Oxidation [M327]
2.41267e+18	FALSE	High	IsMasterProtein	A0A3Q7EF29	Usp domain-containing protein OS=Solanum lycopersicum OX=4081 GN=101261951 PE=4 SV=1	0.003	2.763	5	1	2	1	163	17.9	6.32	3.83	1	61	118.7	120.3	453690	883267	895166	453690	181158	243355	1	1	1	High	High	Peak Found	1
-3.86962e+18	FALSE	High	IsMasterProtein	P93202	LIN8 protein (Fragment) OS=Solanum lycopersicum OX=4081 GN=LIN8 PE=2 SV=1	0.001	3.24	4	1	1	1	245	28	7.91	1.87	1	170.5		129.5	290253		220523	290253		59950.3	1		1	High	Not Found	Peak Found	1
-3.78087e+18	FALSE	High	IsMasterProtein	A0A3Q7FCU0	Uncharacterized protein OS=Solanum lycopersicum OX=4081 GN=101263974 PE=4 SV=1	0.007	2.35	1	1	2	1	1024	113.9	8.02	0	1		171.1	128.9		913184	687940		187294	187020		1	1	Not Found	High	High	1
2.38691e+18	FALSE	High	IsMasterProtein	Q645N1	Malate dehydrogenase OS=Solanum lycopersicum OX=4081 GN=mMDH PE=2 SV=1	0	115.347	54	13	56	1	346	36.1	8.72	123.36	13			300			3.63382e+06			987871			1	High	Not Found	High	1	Oxidation [M53; M180]; Carbamidomethyl [C134]
-3.72279e+18	FALSE	High	IsMasterProtein	A0A3Q7EZV5	Peptidase_S9_N domain-containing protein OS=Solanum lycopersicum OX=4081 PE=4 SV=1	0.003	2.752	6	1	2	1	254	27.8	8.48	0	1	75.9	132.9	91.2	559378	978997	671953	559378	200793	182673	1	1	1	High	Peak Found	Peak Found	1
-3.71495e+18	FALSE	High	IsMasterProtein	A0A3Q7JFQ5	Uncharacterized protein OS=Solanum lycopersicum OX=4081 GN=101255076 PE=4 SV=1	0.008	2.274	2	1	1	1	303	33.7	7.27	0	1	198.3	101.7		524347	268929		524347	55157.4		1	1		High	Peak Found	Not Found	1
-3.71308e+18	FALSE	High	IsMasterProtein	A0A3Q7JFG3	PAP_fibrillin domain-containing protein OS=Solanum lycopersicum OX=4081 GN=101262674 PE=4 SV=1	0.007	2.353	4	1	1	1	296	33.1	7.91	0	1	87.1	103.9	109	646581	770701	809033	646581	158071	219939	1	1	1	Peak Found	High	Peak Found	1
-3.70382e+18	FALSE	High	IsMasterProtein	A0A3Q7IIH1	Mannan endo-1,4-beta-mannosidase OS=Solanum lycopersicum OX=4081 GN=101261972 PE=3 SV=1	0.001	2.919	2	1	1	1	449	50.5	6.67	0	1	65.4	86	148.6	172228	226540	391544	172228	46463.4	106443	1	1	1	High	Peak Found	Peak Found	1
2.33133e+18	FALSE	High	IsMasterProtein	A0A3Q7HV74	STI1 domain-containing protein OS=Solanum lycopersicum OX=4081 GN=101268416 PE=3 SV=1	0	4.288	3	1	1	1	422	45.6	5.02	2.08	1	54.4	113.9	131.7	302698	633803	732774	302698	129993	199208	1	1	1	High	Peak Found	Peak Found	1
-3.70242e+18	FALSE	High	IsMasterProtein	A0A3Q7EFJ5	40S ribosomal protein S21 OS=Solanum lycopersicum OX=4081 GN=101254027 PE=3 SV=1	0	6.456	18	1	3	1	82	9.2	7.28	4.77	1	138.7	78.2	83.1	1.05387e+06	594611	631282	1.05387e+06	121955	171617	1	1	1	High	Peak Found	High	1
-3.65868e+18	FALSE	High	IsMasterProtein	A0A3Q7J415	Uncharacterized protein OS=Solanum lycopersicum OX=4081 GN=101256892 PE=3 SV=1	0.003	2.736	20	1	1	1	51	6.5	12.12	2.32	1	146.8	83.2	69.9	811848	460174	386750	811848	94381.9	105140	1	1	1	High	Peak Found	Peak Found	1
2.29835e+18	FALSE	High	IsMasterProtein	A0A3Q7HU25	Ribose-phosphate diphosphokinase OS=Solanum lycopersicum OX=4081 PE=3 SV=1	0	3.535	3	1	1	1	388	42.3	7.93	2.6	1	300			778481			778481			1			High	Not Found	Not Found	1
2.27149e+18	FALSE	High	IsMasterProtein	Q9SXR9	LeArcA1 protein OS=Solanum lycopersicum OX=4081 GN=LeArcA1 PE=2 SV=1	0	60.45	54	15	43	1	326	36	7.12	56.74	15	132.3	82.8	84.9	1.90167e+06	1.18991e+06	1.22119e+06	1.90167e+06	244051	331986	1	1	1	High	Peak Found	Peak Found	1	Oxidation [M31]; Carbamidomethyl [C139; C209; C251]; Met-loss+Acetyl [N-Term]
2.2387e+18	FALSE	High	IsMasterProtein	A0A3Q7HW92	Beta-adaptin-like protein OS=Solanum lycopersicum OX=4081 GN=101252011 PE=3 SV=1	0	3.69	1	1	1	1	896	99.6	5.19	1.62	1													High	Not Found	Not Found	1
2.2213e+18	FALSE	High	IsMasterProtein	A0A3Q7EUT1	ATP-synt_ab_N domain-containing protein OS=Solanum lycopersicum OX=4081 PE=3 SV=1	0	35.324	62	7	48	1	131	14.1	5.1	68.02	7	47.9	107.8	144.3	2.08421e+06	4.69196e+06	6.27881e+06	2.08421e+06	962322	1.70692e+06	1	1	1	High	High	High	1
-3.62414e+18	FALSE	High	IsMasterProtein	A0A3Q7HGB5	Uncharacterized protein OS=Solanum lycopersicum OX=4081 GN=101254712 PE=3 SV=1	0.003	2.711	3	1	4	1	288	32.1	7.4	3.44	1	97.8	130.1	72.1	1.05151e+06	1.3995e+06	775646	1.05151e+06	287038	210863	1	1	1	High	High	High	1
-3.5339e+18	FALSE	High	IsMasterProtein	A0A3Q7IHL0	Importin subunit alpha OS=Solanum lycopersicum OX=4081 PE=3 SV=1	0	5.418	3	2	3	1	529	58.3	5.26	3.48	2	112.2	89.6	98.2	512225	408993	448151	512225	83884.7	121832	1	1	1	High	Peak Found	Peak Found	1
2.07196e+18	FALSE	High	IsMasterProtein	A0A3Q7J9W9	Uncharacterized protein OS=Solanum lycopersicum OX=4081 PE=3 SV=1	0.001	3.394	5	2	4	1	313	34.3	5.25	1.82	2	124.5	74.8	100.7	696949	418900	564125	696949	85916.6	153360	1	1	1	High	Peak Found	High	1
2.06561e+18	FALSE	High	IsMasterProtein	A0A3Q7HKB8	Uncharacterized protein OS=Solanum lycopersicum OX=4081 GN=101254318 PE=3 SV=1	0	12.395	37	4	15	1	133	15.6	10.56	20.11	4	300			493785			493785			1			High	Not Found	Not Found	1	Carbamidomethyl [C94]
-3.50476e+18	FALSE	High	IsMasterProtein	Q1A7S9	Geranylgeranyl pyrophosphate synthase 2 OS=Solanum lycopersicum OX=4081 GN=GGPS2 PE=2 SV=1	0	5.841	5	2	5	1	363	39	6.06	3.9	2	130.2	56.4	113.4	473340	205075	412142	473340	42060.9	112043	1	1	1	High	Peak Found	Peak Found	1
-3.49083e+18	FALSE	High	IsMasterProtein	A0A3Q7HJ31	Lactase OS=Solanum lycopersicum OX=4081 PE=3 SV=1	0.001	3.295	1	1	2	1	881	99.2	5.82	0	1	126.7	173.3		252745	345630		252745	70888.9		1	1		High	Peak Found	Not Found	1
-3.34918e+18	FALSE	High	IsMasterProtein	A0A3Q7J882	Uncharacterized protein OS=Solanum lycopersicum OX=4081 GN=101260909 PE=3 SV=1	0.01	2.115	3	1	1	1	435	47.7	5.11	0	1	210.5		89.5	333623		141941	333623		38587.3	1		1	High	Not Found	Peak Found	1
1.9354e+18	FALSE	High	IsMasterProtein	A0A3Q7FDE5	Protein kinase domain-containing protein OS=Solanum lycopersicum OX=4081 PE=3 SV=1	0	10.204	10	3	5	1	339	40.1	7.8	5.54	3													High	Not Found	High	1
1.92998e+18	FALSE	High	IsMasterProtein	A0A3Q7GYD9	60S ribosomal protein L7a OS=Solanum lycopersicum OX=4081 PE=3 SV=1	0	32.639	21	7	31	1	282	32	10.2	34.25	7	142.3	73.7	84	906556	469495	535279	906556	96293.6	145518	1	1	1	High	Peak Found	Peak Found	1	Carbamidomethyl [C219]
1.90639e+18	FALSE	High	IsMasterProtein	A0A3Q7H2F5	Uncharacterized protein OS=Solanum lycopersicum OX=4081 PE=4 SV=1	0.003	2.546	1	1	2	1	696	76.4	6.42	0	1	55.3	98.1	146.6	409391	726645	1.08542e+06	409391	149035	295076	1	1	1	High	High	Peak Found	1
1.90385e+18	FALSE	High	IsMasterProtein	A0A3Q7IZQ5	Protein disulfide-isomerase OS=Solanum lycopersicum OX=4081 GN=101257830 PE=3 SV=1	0.008	2.343	2	1	1	1	580	64.5	4.64	0	1	71.4	155.3	73.3	328336	714410	336934	328336	146526	91597	1	1	1	High	Peak Found	Peak Found	1
1.84729e+18	FALSE	High	IsMasterProtein	A0A3Q7FMZ4	Starch synthase, chloroplastic/amyloplastic OS=Solanum lycopersicum OX=4081 PE=3 SV=1	0	4.572	2	1	1	1	642	70.9	6.2	2.05	1	26.4	164.5	109.2	888443	5.53897e+06	3.67679e+06	888443	1.13605e+06	999552	1	1	1	High	Peak Found	Peak Found	1
1.17899e+18	FALSE	High	IsMasterProtein	A0A3Q7HRU2	Ribosomal protein L15 OS=Solanum lycopersicum OX=4081 PE=3 SV=1	0	31.464	10	7	20	1	761	86.4	8.92	33.26	7	157.6	83	59.3	1.10126e+06	579993	414412	1.10126e+06	118957	112660	1	1	1	High	High	High	1	Carbamidomethyl [C203]
1.17356e+18	FALSE	High	IsMasterProtein	A0A3Q7J1Y4	PKS_ER domain-containing protein OS=Solanum lycopersicum OX=4081 PE=3 SV=1	0	4.605	5	1	3	1	320	34.4	9.2	0	1		141.4	158.6		350938	393395		71977.5	106946		1	1	High	High	High	1
1.13148e+18	FALSE	High	IsMasterProtein	A0A3Q7HJ62	Uncharacterized protein OS=Solanum lycopersicum OX=4081 PE=3 SV=1	0	4.669	3	1	2	1	348	38.6	4.93	5.16	1		132.8	167.2		923023	1.16251e+06		189312	316034		1	1	Not Found	High	High	1
3.391e+17	FALSE	High	IsMasterProtein	A0A3Q7HUG2	ATP-dependent Clp protease proteolytic subunit OS=Solanum lycopersicum OX=4081 GN=101247052 PE=3 SV=1	0.003	2.72	3	1	1	1	302	33.1	7.27	0	1			300			768025			208791			1	Not Found	Not Found	High	1
3.18196e+17	FALSE	High	IsMasterProtein	A0A3Q7FBU5	Uncharacterized protein OS=Solanum lycopersicum OX=4081 GN=101244620 PE=3 SV=1	0	29.533	13	8	19	1	670	71.8	6.25	12.99	8	98.1	102.7	99.1	53984184	5.6502e+07	5.45406e+07	53984184	11588569	14827113	1	1	1	High	Peak Found	High	1
-1.20461e+18	FALSE	High	IsMasterProtein	A0A3Q7HLB9	HpcH_HpaI domain-containing protein OS=Solanum lycopersicum OX=4081 GN=101264744 PE=4 SV=1	0	4.165	3	1	2	1	351	37.8	7.2	4.18	1	87.5	73.3	139.2	352282	295218	560629	352282	60549.3	152410	1	1	1	High	Peak Found	High	1
-1.18489e+18	FALSE	High	IsMasterProtein	A0A068EXM2	Ribulose bisphosphate carboxylase large chain (Fragment) OS=Solanum lycopersicum OX=4081 GN=rbcL PE=3 SV=1	0	410.525	60	28	1383	1	419	46.4	7.02	2440.26	28	119.4	93.2	87.4	2.66102e+06	2.07757e+06	1.94953e+06	2.66102e+06	426111	529989	1	1	1	High	Peak Found	High	1	Oxidation [M188; M226; M242; M273; M296]; Carbamidomethyl [C148; C168; C223; C260; C403]
-1.16428e+18	FALSE	High	IsMasterProtein	G8D593	Ribulose bisphosphate carboxylase large chain (Fragment) OS=Solanum lycopersicum OX=4081 GN=rbcL PE=3 SV=1	0	113.31	62	12	493	1	196	21.9	7.81	884.67	12	116.4	82.3	101.3	224215454	1.5855e+08	1.95057e+08	224215454	3.25187e+07	5.30271e+07	1	1	1	High	High	High	1	Carbamidomethyl [C157; C177]
-1.15117e+18	FALSE	High	IsMasterProtein	A0A3Q7IS42	Isoleucyl-tRNA synthetase OS=Solanum lycopersicum OX=4081 GN=101253854 PE=3 SV=1	0.001	3.114	1	1	1	1	1182	135.1	6.93	0	1	300			187534			187534			1			High	Not Found	Not Found	1
-1.06599e+18	FALSE	High	IsMasterProtein	A0A3Q7J120	Serine/threonine-protein phosphatase OS=Solanum lycopersicum OX=4081 PE=3 SV=1	0.007	2.358	1	1	1	1	845	92.3	6.84	0	1	152.4	147.6		173021	167617		173021	34378.2		1	1		High	Peak Found	Not Found	1
-9.8084e+17	FALSE	High	IsMasterProtein	A0A3Q7FKK5	Uncharacterized protein OS=Solanum lycopersicum OX=4081 PE=4 SV=1	0	3.597	4	1	1	1	249	27	7.91	1.79	1	114.3	185.7		303619	493588		303619	101235		1	1		High	Peak Found	Not Found	1
-9.79514e+17	FALSE	High	IsMasterProtein	A0A3Q7GE03	Myb-like domain-containing protein OS=Solanum lycopersicum OX=4081 GN=101264202 PE=4 SV=1	0.005	2.466	1	1	1	1	852	94.4	8.46	0	1	110.6	112.1	77.2	261067	264635	182216	261067	54276.8	49536.4	1	1	1	High	Peak Found	Peak Found	1
1.66976e+17	FALSE	High	IsMasterProtein	A0A3Q7I495	Glycosyltransferase OS=Solanum lycopersicum OX=4081 PE=3 SV=1	0.008	2.316	4	1	1	1	469	52.3	5.87	0	1	55.3		244.7	386462		1.70856e+06	386462		464481	1		1	High	Not Found	Peak Found	1
1.12727e+17	FALSE	High	IsMasterProtein	A0A3Q7H8X0	Amine oxidase OS=Solanum lycopersicum OX=4081 GN=101266123 PE=3 SV=1	0	3.6	2	1	1	1	776	86.2	6.83	1.87	1													High	Not Found	Not Found	1
-9.52376e+17	FALSE	High	IsMasterProtein	A0A3Q7HWB4	Carboxypeptidase OS=Solanum lycopersicum OX=4081 PE=3 SV=1	0	4.039	2	1	2	1	667	75.6	6	3.86	1	127		173	402715		548595	402715		149138	1		1	High	Not Found	Peak Found	1
4.96267e+16	FALSE	High	IsMasterProtein	A0A3Q7H8X5	Stress-response A/B barrel domain-containing protein OS=Solanum lycopersicum OX=4081 PE=4 SV=1	0.003	2.659	5	1	2	1	207	22.6	8.56	0	1	109.9	107.5	82.6	679661	665065	511301	679661	136405	138999	1	1	1	High	High	Peak Found	1
-9.47363e+17	FALSE	High	IsMasterProtein	A0A3Q7GCG9	Ribulose-phosphate 3-epimerase OS=Solanum lycopersicum OX=4081 PE=3 SV=1	0.003	2.673	4	1	1	1	225	24.2	5.41	0	1	92.3		207.7	250205		562928	250205		153034	1		1	High	Not Found	Peak Found	1
-8.36885e+16	FALSE	High	IsMasterProtein	A0A3Q7J9Z7	Vacuolar cation/proton exchanger OS=Solanum lycopersicum OX=4081 PE=3 SV=1	0.01	2.115	2	1	1	1	496	54.7	5.78	0	1	99.3	81.1	119.6	269121	219780	323949	269121	45076.9	88067	1	1	1	Peak Found	Peak Found	High	1	Met-loss+Acetyl [N-Term]
-9.31643e+17	FALSE	High	IsMasterProtein	A0A3Q7HXW1	Uncharacterized protein OS=Solanum lycopersicum OX=4081 PE=4 SV=1	0	4.231	5	1	1	1	488	54.1	7.65	2.03	1	300			573642			573642			1			High	Not Found	Not Found	1	Carbamidomethyl [C109]
-9.19039e+17	FALSE	High	IsMasterProtein	A0A3Q7HPK5	Peptidase_S9 domain-containing protein OS=Solanum lycopersicum OX=4081 PE=4 SV=1	0	4.229	3	1	1	1	360	40.3	5.33	1.71	1													High	Not Found	Not Found	1
-2.09658e+17	FALSE	High	IsMasterProtein	P07180	Ribulose bisphosphate carboxylase small subunit, chloroplastic 3 OS=Solanum lycopersicum OX=4081 GN=RBCS3 PE=3 SV=1	0	101.885	63	12	271	1	180	20.2	7.2	343.37	12													High	Not Found	High	1	Carbamidomethyl [C98; C134; C169]; Oxidation [M131]
-2.55459e+17	FALSE	High	IsMasterProtein	A0A3Q7JTI0	Sialidase domain-containing protein OS=Solanum lycopersicum OX=4081 PE=4 SV=1	0.001	3.153	2	1	1	1	402	45.3	6.93	0	1	90.9		209.1	244936		563778	244936		153266	1		1	High	Not Found	Peak Found	1
-2.61724e+17	FALSE	High	IsMasterProtein	A0A3Q7G278	Glutamate decarboxylase OS=Solanum lycopersicum OX=4081 GN=101259235 PE=3 SV=1	0	22.414	12	3	10	1	493	56.1	5.38	10.08	3													High	Not Found	Not Found	1	Carbamidomethyl [C166]; Oxidation [M51; M87]
-3.55574e+17	FALSE	High	IsMasterProtein	A0A3Q7HG09	Pribosyltran domain-containing protein OS=Solanum lycopersicum OX=4081 GN=101247538 PE=3 SV=1	0	7.396	7	2	3	1	320	35.7	6.68	5.71	2	117.6	95.4	87	239416	194061	177070	239416	39801.9	48137.3	1	1	1	High	Peak Found	Peak Found	1
-8.01498e+17	FALSE	High	IsMasterProtein	A0A3Q7EHX8	RING-type domain-containing protein OS=Solanum lycopersicum OX=4081 PE=4 SV=1	0.007	2.348	1	1	3	1	901	100.3	6.6	1.66	1	35.1	157.2	107.7	543342	2.43457e+06	1.6673e+06	543342	499331	453263	1	1	1	High	High	Peak Found	1
-7.56299e+17	FALSE	High	IsMasterProtein	P46301	40S ribosomal protein S25 OS=Solanum lycopersicum OX=4081 GN=RPS25 PE=3 SV=1	0.001	3.232	9	1	6	1	108	11.9	10.73	9.62	1	80	128.6	91.4	991728	1.59454e+06	1.13299e+06	991728	327041	308007	1	1	1	High	Peak Found	High	1
-4.46195e+17	FALSE	High	IsMasterProtein	A0A3Q7HPT3	SurE domain-containing protein OS=Solanum lycopersicum OX=4081 PE=3 SV=1	0	4.752	9	1	1	1	302	32.5	5.34	0	1													High	Not Found	Not Found	1
-4.68376e+17	FALSE	High	IsMasterProtein	A0A3Q7GC82	Uncharacterized protein OS=Solanum lycopersicum OX=4081 PE=4 SV=1	0.003	2.765	2	1	1	1	615	69.9	5.38	0	1			300			1.66248e+06			451953			1	Not Found	Not Found	High	1
-4.78317e+17	FALSE	High	IsMasterProtein	A0A3Q7GA76	Uncharacterized protein OS=Solanum lycopersicum OX=4081 PE=4 SV=1	0	3.986	15	1	3	1	86	9.8	9.25	3.95	1													High	Not Found	Not Found	1
-6.7295e+17	FALSE	High	IsMasterProtein	A0A3Q7FFW4	Alpha-L-fucosidase OS=Solanum lycopersicum OX=4081 PE=3 SV=1	0	4.829	3	1	1	1	486	54.9	5.83	2.25	1													High	Not Found	Not Found	1
3.5921e+17	FALSE	High	IsMasterProtein	A0A3Q7GM68	Protein transport protein SEC23 OS=Solanum lycopersicum OX=4081 GN=101255494 PE=3 SV=1	0.001	3	2	1	1	1	784	86.2	5.68	0	1													Not Found	High	Not Found	1
3.71209e+17	FALSE	High	IsMasterProtein	A0A3Q7HFI3	Uncharacterized protein OS=Solanum lycopersicum OX=4081 PE=4 SV=1	0	4.403	3	1	1	1	448	49.4	7.74	2.81	1	57.5	190.4	52.1	1.59246e+06	5.26862e+06	1.44223e+06	1.59246e+06	1.0806e+06	392077	1	1	1	High	Peak Found	Peak Found	1
-1.29674e+18	FALSE	High	IsMasterProtein	A0A3Q7I5D6	40S ribosomal protein S24 OS=Solanum lycopersicum OX=4081 GN=101258992 PE=3 SV=1	0	20.121	27	4	9	1	133	15.4	10.62	12.8	4	132.3	112.3	55.3	1.23957e+06	1.05235e+06	518186	1.23957e+06	215836	140871	1	1	1	High	Peak Found	High	1
-1.3028e+18	FALSE	High	IsMasterProtein	A0A3Q7GJU3	Uncharacterized protein OS=Solanum lycopersicum OX=4081 PE=3 SV=1	0.01	2.158	3	1	1	1	263	30	4.68	0	1	64.9	151.5	83.6	368511	859838	474572	368511	176353	129015	1	1	1	High	Peak Found	Peak Found	1
1.09015e+18	FALSE	High	IsMasterProtein	A0A3Q7FAZ1	Vesicle-fusing ATPase OS=Solanum lycopersicum OX=4081 PE=3 SV=1	0	3.655	1	1	2	1	692	76	6.14	1.85	1	93.3	112.3	94.5	372027	447869	376807	372027	91858	102437	1	1	1	High	Peak Found	Peak Found	1
1.06873e+18	FALSE	High	IsMasterProtein	A0A3Q7HSM3	Threonyl-tRNA synthetase OS=Solanum lycopersicum OX=4081 GN=101244106 PE=3 SV=1	0	20.179	10	6	11	1	676	77.8	7.34	10.38	6													High	Not Found	Not Found	1
-2.10956e+18	FALSE	High	IsMasterProtein	Q2MI49	Photosystem I iron-sulfur center OS=Solanum lycopersicum OX=4081 GN=psaC PE=3 SV=1	0.001	3.051	11	1	2	1	81	9	7.08	2.1	1	111.1	133.9	55	926171	1.11589e+06	458406	926171	228869	124620	1	1	1	High	High	Peak Found	1
1.03994e+18	FALSE	High	IsMasterProtein	A0A3Q7IX94	Fn3_like domain-containing protein OS=Solanum lycopersicum OX=4081 GN=101055558 PE=3 SV=1	0.007	2.364	1	1	1	1	771	83.8	8.1	0	1													High	Not Found	Not Found	1
1.03881e+18	FALSE	High	IsMasterProtein	A0A3Q7J5F6	Uncharacterized protein OS=Solanum lycopersicum OX=4081 PE=4 SV=1	0	7.287	4	2	3	1	494	51	7.21	2.55	2													High	Not Found	Not Found	1
-2.05442e+18	FALSE	High	IsMasterProtein	A0A3Q7JCM5	60S ribosomal protein L13 OS=Solanum lycopersicum OX=4081 GN=101262297 PE=3 SV=1	0	20.692	27	5	18	1	206	23.5	11.08	23.06	5	300			1.12788e+06			1.12788e+06			1			High	Not Found	Not Found	1
1.01124e+18	FALSE	High	IsMasterProtein	A0A3Q7GMM2	Ribosomal_L18_c domain-containing protein OS=Solanum lycopersicum OX=4081 PE=3 SV=1	0	7.034	9	3	10	1	332	38	9.72	12.31	3	157.7	142.3		837082	754842		837082	154818		1	1		High	High	Not Found	1
-1.95895e+18	FALSE	High	IsMasterProtein	A0A3Q7FCJ1	Uncharacterized protein OS=Solanum lycopersicum OX=4081 GN=101249214 PE=4 SV=1	0.008	2.285	4	1	2	1	232	26	8.62	0	1	55.4	86.6	158	329078	514677	939133	329078	105560	255308	1	1	1	High	High	Peak Found	1
-1.95804e+18	FALSE	High	IsMasterProtein	A0A3Q7F0I2	Uncharacterized protein OS=Solanum lycopersicum OX=4081 PE=3 SV=1	0.001	3.358	3	1	1	1	261	29	9.61	0	1													High	Not Found	Not Found	1
-1.92701e+18	FALSE	High	IsMasterProtein	A0A3Q7H399	Uncharacterized protein OS=Solanum lycopersicum OX=4081 PE=3 SV=1	0	3.883	11	1	5	1	95	10.3	5.9	8	1	56.7	139	104.3	698235	1.71052e+06	1.28313e+06	698235	350828	348825	1	1	1	High	High	High	1
-1.924e+18	FALSE	High	IsMasterProtein	A0A3Q7JRW8	Uncharacterized protein OS=Solanum lycopersicum OX=4081 GN=101265312 PE=3 SV=1	0.009	2.172	7	1	2	1	120	13.9	9.95	1.75	1	174.2	83.6	42.1	1.91915e+06	921243	463861	1.91915e+06	188947	126103	1	1	1	High	Peak Found	Peak Found	1
-1.91396e+18	FALSE	High	IsMasterProtein	A0A3Q7JAZ2	Glutathione peroxidase OS=Solanum lycopersicum OX=4081 PE=3 SV=1	0	3.827	3	1	1	1	332	37.7	5.12	1.8	1													High	Not Found	Not Found	1
8.83118e+17	FALSE	High	IsMasterProtein	A0A3Q7JA97	Uncharacterized protein OS=Solanum lycopersicum OX=4081 GN=101254066 PE=3 SV=1	0	11.166	8	2	7	1	271	29.2	6.09	7.23	2	300			489031			489031			1			High	Not Found	Not Found	1	Oxidation [M181]
2.44433e+18	FALSE	High	IsMasterProtein	A0A3Q7GFX8	Proteasome assembly chaperone 1 OS=Solanum lycopersicum OX=4081 PE=3 SV=1	0.006	2.39	3	1	2	1	244	27	5.68	0	1	83.7	90.1	126.2	318400	342510	479683	318400	70249	130404	1	1	1	High	Peak Found	High	1
-1.8494e+18	FALSE	High	IsMasterProtein	A0A3Q7FH28	Uncharacterized protein OS=Solanum lycopersicum OX=4081 GN=101261490 PE=3 SV=1	0.01	2.106	6	1	1	1	314	33	10.11	0	1													High	Not Found	Not Found	1
-1.82704e+18	FALSE	High	IsMasterProtein	A0A3Q7FPY2	Uncharacterized protein OS=Solanum lycopersicum OX=4081 PE=4 SV=1	0	3.893	2	1	1	1	457	49.6	6.73	0	1													High	Not Found	Not Found	1
-1.74345e+18	FALSE	High	IsMasterProtein	A0A3Q7IXH4	Signal recognition particle subunit SRP72 OS=Solanum lycopersicum OX=4081 GN=101255954 PE=3 SV=1	0.003	2.602	2	1	1	1	664	72.4	9.19	2.18	1	183.6		116.4	7.11095e+06		4.50697e+06	7.11095e+06		1.22524e+06	1		1	High	Not Found	Peak Found	1
-1.73429e+18	FALSE	High	IsMasterProtein	Q2MI43	30S ribosomal protein S15, chloroplastic OS=Solanum lycopersicum OX=4081 GN=rps15 PE=3 SV=1	0.001	2.974	16	1	1	1	87	10.4	10.73	2.69	1	300			347996			347996			1			High	Not Found	Not Found	1
-1.70932e+18	FALSE	High	IsMasterProtein	A0A3Q7H001	Epimerase domain-containing protein OS=Solanum lycopersicum OX=4081 PE=4 SV=1	0	27.765	23	8	14	1	413	46.4	5.77	14.32	8	93.4		206.6	276059		610839	276059		166059	1		1	High	Not Found	High	1	Carbamidomethyl [C170; C184; C236]
7.03757e+17	FALSE	High	IsMasterProtein	A0A3Q7FVJ0	Uncharacterized protein OS=Solanum lycopersicum OX=4081 GN=101265014 PE=3 SV=1	0	101.469	25	19	70	1	926	102.5	6.54	100.11	19	300			173905			173905			1			High	Not Found	Not Found	1	Oxidation [M254; M757; M812; M830]; Carbamidomethyl [C299; C405]
6.60712e+17	FALSE	High	IsMasterProtein	A0A3Q7GNU6	UDP-glucuronate decarboxylase OS=Solanum lycopersicum OX=4081 PE=3 SV=1	0	11.019	10	3	11	1	350	39.6	8.63	16.23	3	176.3		123.7	422030		296310	422030		80553.3	1		1	High	Not Found	Peak Found	1
-1.60321e+18	FALSE	High	IsMasterProtein	A0A3Q7GYP5	Thioredoxin-dependent peroxiredoxin OS=Solanum lycopersicum OX=4081 GN=101266329 PE=4 SV=1	0	5.52	5	1	2	1	254	28.3	8.9	2.53	1	300			593960			593960			1			High	Not Found	Not Found	1
6.32375e+17	FALSE	High	IsMasterProtein	A0A3Q7HE49	Peptide-methionine (R)-S-oxide reductase OS=Solanum lycopersicum OX=4081 PE=3 SV=1	0.008	2.294	5	1	1	1	207	22.9	9.13	0	1													High	Not Found	Not Found	1
-1.60015e+18	FALSE	High	IsMasterProtein	A0A3Q7E8A8	ML domain-containing protein OS=Solanum lycopersicum OX=4081 GN=101249001 PE=4 SV=1	0	3.732	8	1	3	1	159	17.5	5.52	3.37	1	134.8	85.9	79.4	2449775	1.5607e+06	1.4429e+06	2449775	320099	392258	1	1	1	High	High	Peak Found	1
-1.59193e+18	FALSE	High	IsMasterProtein	A0A3Q7J0N1	Ribosomal_L7Ae domain-containing protein OS=Solanum lycopersicum OX=4081 GN=101254162 PE=3 SV=1	0	15.719	35	3	5	1	112	12.4	9.54	12.35	3	300			411141			411141			1			High	Not Found	Not Found	1	Carbamidomethyl [C52; C92; C93]
-1.54281e+18	FALSE	High	IsMasterProtein	A0A3Q7EE29	Protein-serine/threonine kinase OS=Solanum lycopersicum OX=4081 GN=101253414 PE=3 SV=1	0.009	2.207	3	1	1	1	372	42.3	6.81	0	1													High	Not Found	Not Found	1
-1.51022e+18	FALSE	High	IsMasterProtein	A0A3Q7EX00	PKS_ER domain-containing protein OS=Solanum lycopersicum OX=4081 GN=101245999 PE=3 SV=1	0.007	2.357	4	1	1	1	360	39.5	7.01	0	1	132.9	76.2	90.9	331826	190126	226981	331826	38994.9	61705.8	1	1	1	High	Peak Found	Peak Found	1
-1.463e+18	FALSE	High	IsMasterProtein	A0A3Q7J519	Malate dehydrogenase OS=Solanum lycopersicum OX=4081 PE=3 SV=1	0	34.578	8	6	37	1	761	83.1	7.83	60.04	6	48	79.2	172.9	544177	897940	1.96075e+06	544177	184168	533040	1	1	1	High	High	High	1	Carbamidomethyl [C550]
8.27172e+17	FALSE	High	IsMasterProtein	A0A3Q7I9R7	Phosphoribosyl-AMP cyclohydrolase OS=Solanum lycopersicum OX=4081 PE=3 SV=1	0.008	2.255	4	1	3	1	280	31.4	7.66	3.99	1	122.6	100.7	76.7	400216	328667	250355	400216	67409.7	68060.2	1	1	1	High	Peak Found	High	1
-3.92824e+18	FALSE	High	IsMasterProtein	A0A3Q7J4H3	eRF1_1 domain-containing protein OS=Solanum lycopersicum OX=4081 PE=3 SV=1	0	4.62	5	2	2	1	446	49.7	5.73	1.65	2	88.5	98.9	112.6	272175	304405	346404	272175	62433.6	94171.5	1	1	1	High	Peak Found	Peak Found	1
-4.00678e+18	FALSE	High	IsMasterProtein	A0A3Q7H226	eIF2B_5 domain-containing protein OS=Solanum lycopersicum OX=4081 PE=3 SV=1	0.001	3.005	3	1	2	1	307	34.5	7.69	1.65	1	93.6	134.3	72.1	204920	294003	157726	204920	60300.1	42878.6	1	1	1	High	Peak Found	Peak Found	1
-4.03658e+18	FALSE	High	IsMasterProtein	A0A3Q7EUW5	Uncharacterized protein OS=Solanum lycopersicum OX=4081 PE=3 SV=1	0.01	2.111	5	1	1	1	297	34.4	7.42	0	1		94.6	205.4		2.57724e+06	5.59756e+06		528593	1.52172e+06		1	1	Not Found	Peak Found	High	1	Oxidation [M74]
-5.5989e+18	FALSE	High	IsMasterProtein	A0A3Q7GLP8	Uncharacterized protein OS=Solanum lycopersicum OX=4081 PE=4 SV=1	0.001	3.119	3	1	1	1	400	44.5	8.87	0	1													High	Not Found	Not Found	1
4.44564e+18	FALSE	High	IsMasterProtein	A0A3Q7J9P7	Cytochrome c domain-containing protein OS=Solanum lycopersicum OX=4081 GN=101263000 PE=4 SV=1	0.002	2.904	2	1	14	1	324	35.7	7.01	8.11	1	115.2	99.5	85.3	6.11724e+07	5.28193e+07	4.52684e+07	6.11724e+07	1.08332e+07	1.23064e+07	1	1	1	High	High	High	1
4.41026e+18	FALSE	High	IsMasterProtein	A0A3Q7IVC4	Uncharacterized protein OS=Solanum lycopersicum OX=4081 PE=4 SV=1	0	8.311	6	3	6	1	409	46.2	6.33	4.12	3													Not Found	High	Not Found	1
4.36667e+18	FALSE	High	IsMasterProtein	A0A3Q7FDJ7	Uncharacterized protein OS=Solanum lycopersicum OX=4081 GN=101264260 PE=4 SV=1	0.003	2.686	2	1	1	1	757	83.1	5.92	0	1													High	Not Found	Not Found	1
-5.48023e+18	FALSE	High	IsMasterProtein	A0A3Q7HGG4	Pectinesterase OS=Solanum lycopersicum OX=4081 PE=3 SV=1	0	29.129	18	7	27	1	409	46.2	9.8	30.61	7	169	53.8	77.2	5.60003e+06	1.78478e+06	2.55867e+06	5.60003e+06	366059	695586	1	1	1	High	Peak Found	High	1	Carbamidomethyl [C43; C47]; Oxidation [M67; M123]; Met-loss [N-Term]
4.3623e+18	FALSE	High	IsMasterProtein	A0A3Q7HHA0	Uncharacterized protein OS=Solanum lycopersicum OX=4081 PE=4 SV=1	0.008	2.297	1	1	1	1	715	81.3	9.25	0	1	70.7	80.9	148.4	285266	326215	598701	285266	66906.9	162760	1	1	1	High	Peak Found	Peak Found	1
4.34735e+18	FALSE	High	IsMasterProtein	A0A3Q7FU74	Ribonuclease OS=Solanum lycopersicum OX=4081 PE=4 SV=1	0	55.431	14	12	36	1	983	108.1	7.71	49.86	12	300			376034			376034			1			High	Not Found	Not Found	1
4.27455e+18	FALSE	High	IsMasterProtein	A0A3Q7F6N8	Uncharacterized protein OS=Solanum lycopersicum OX=4081 GN=101267671 PE=4 SV=1	0.001	3.045	4	1	1	1	226	25.4	8.7	1.79	1	186.4		113.6	222686		135719	222686		36895.9	1		1	High	Not Found	Peak Found	1
-5.43771e+18	FALSE	High	IsMasterProtein	A0A3Q7F543	Arogenate dehydratase OS=Solanum lycopersicum OX=4081 GN=101251350 PE=4 SV=1	0.006	2.373	2	1	1	1	400	44.4	7.02	1.7	1	300			218864			218864			1			High	Not Found	Not Found	1
4.24087e+18	FALSE	High	IsMasterProtein	A0A3Q7J2X1	Malic enzyme OS=Solanum lycopersicum OX=4081 PE=3 SV=1	0	11.111	6	3	9	1	568	62.6	6	10.55	3	144.5	54.9	100.6	3.79278e+06	1.43947e+06	2.63936e+06	3.79278e+06	295237	717522	1	1	1	Peak Found	Peak Found	High	1	Carbamidomethyl [C199]; Oxidation [M202]
4.23252e+18	FALSE	High	IsMasterProtein	A0A3Q7IES7	Uncharacterized protein OS=Solanum lycopersicum OX=4081 PE=4 SV=1	0	4.157	4	1	2	1	239	25.8	7.93	1.99	1	75.8	136.5	87.6	412314	742361	476315	412314	152258	129489	1	1	1	High	High	Peak Found	1
4.21657e+18	FALSE	High	IsMasterProtein	A0A3Q7JYU2	Uncharacterized protein OS=Solanum lycopersicum OX=4081 GN=101264805 PE=4 SV=1	0.009	2.224	4	1	1	1	309	35.4	6.7	0	1	128.2	62.5	109.4	389531	189884	332423	389531	38945.3	90370.6	1	1	1	High	Peak Found	Peak Found	1
-5.38579e+18	FALSE	High	IsMasterProtein	A0A3Q7I0E1	Uncharacterized protein OS=Solanum lycopersicum OX=4081 GN=100147724 PE=4 SV=1	0.007	2.365	5	1	1	1	287	30.4	7.49	2.04	1	86.1	104.8	109.2	725768	883167	920202	725768	181138	250161	1	1	1	High	Peak Found	Peak Found	1
4.18071e+18	FALSE	High	IsMasterProtein	A0A3Q7JFQ6	RRM domain-containing protein OS=Solanum lycopersicum OX=4081 PE=4 SV=1	0.002	2.898	3	1	3	1	257	26.3	4.94	1.99	1	116.9	88	95.2	1.11379e+06	838652	907099	1.11379e+06	172008	246599	1	1	1	High	High	High	1
4.16852e+18	FALSE	High	IsMasterProtein	A0A3Q7ERJ1	Ribosome biogenesis protein BOP1 homolog OS=Solanum lycopersicum OX=4081 PE=3 SV=1	0.001	3.373	1	1	3	1	1056	118	5.99	3.49	1	125.1	93.3	81.6	902903	673068	588661	902903	138047	160030	1	1	1	High	High	Peak Found	1
-5.33308e+18	FALSE	High	IsMasterProtein	A0A3Q7G7L7	Uncharacterized protein OS=Solanum lycopersicum OX=4081 GN=101266507 PE=4 SV=1	0	3.593	5	1	1	1	278	31.1	7.9	0	1	300			402138			402138			1			High	Not Found	Not Found	1
-5.31324e+18	FALSE	High	IsMasterProtein	A0A3Q7ESN2	Uncharacterized protein OS=Solanum lycopersicum OX=4081 PE=3 SV=1	0	5.545	1	1	2	1	2373	265.3	6.09	0	1													High	Not Found	High	1
4.03325e+18	FALSE	High	IsMasterProtein	A0A3Q7E6Y7	Eukaryotic translation initiation factor 6 OS=Solanum lycopersicum OX=4081 GN=EIF6 PE=3 SV=1	0.003	2.703	4	1	2	1	245	26.3	4.78	3.6	1	88.5	68.3	143.2	640177	494328	1.03587e+06	640177	101387	281606	1	1	1	High	Peak Found	High	1
4.00576e+18	FALSE	High	IsMasterProtein	A0A3Q7IDN2	Pectin acetylesterase OS=Solanum lycopersicum OX=4081 GN=101257906 PE=3 SV=1	0.001	3.422	3	1	1	1	416	45.8	7.12	2.1	1													High	Not Found	Not Found	1
3.99863e+18	FALSE	High	IsMasterProtein	B2LW68	PR1 protein OS=Solanum lycopersicum OX=4081 PE=2 SV=1	0	5.955	7	1	2	1	179	20.1	8.18	4.91	1													High	Not Found	High	1
3.98508e+18	FALSE	High	IsMasterProtein	Q93YH0	ATP-dependent Clp protease proteolytic subunit OS=Solanum lycopersicum OX=4081 GN=clpP2 PE=2 SV=1	0.001	3.421	6	1	1	1	299	32.3	8.59	0	1													High	Not Found	Not Found	1
3.97987e+18	FALSE	High	IsMasterProtein	A0A3Q7HFZ1	Proteasome subunit alpha type OS=Solanum lycopersicum OX=4081 GN=101247839 PE=3 SV=1	0	4.135	9	1	1	1	235	25.7	5.48	0	1													High	Not Found	Not Found	1
3.94152e+18	FALSE	High	IsMasterProtein	A0A3Q7FN48	CS domain-containing protein OS=Solanum lycopersicum OX=4081 GN=101255475 PE=4 SV=1	0.001	3.058	3	1	1	1	302	33.6	5.48	0	1	88.6	98.1	113.3	623605	690295	797641	623605	141580	216842	1	1	1	High	Peak Found	Peak Found	1
3.9234e+18	FALSE	High	IsMasterProtein	A0A3Q7F1H5	Uncharacterized protein OS=Solanum lycopersicum OX=4081 PE=3 SV=1	0.003	2.707	2	1	1	1	690	78.4	7.97	1.67	1	300			390605			390605			1			High	Not Found	Not Found	1
3.9056e+18	FALSE	High	IsMasterProtein	A0A3Q7HE03	Uncharacterized protein OS=Solanum lycopersicum OX=4081 GN=101255514 PE=3 SV=1	0	3.639	6	1	1	1	222	25.1	7.24	1.73	1	30.6	165.4	104	146643	792860	498270	146643	162616	135457	1	1	1	High	Peak Found	Peak Found	1
-5.24273e+18	FALSE	High	IsMasterProtein	Q8LKF6	5-formyltetrahydrofolate cyclo-ligase OS=Solanum lycopersicum OX=4081 GN=543718 PE=2 SV=1	0.001	2.974	4	1	1	1	273	30.4	7.28	0	1													High	Not Found	Not Found	1
-5.16511e+18	FALSE	High	IsMasterProtein	P43281	S-adenosylmethionine synthase 2 OS=Solanum lycopersicum OX=4081 GN=SAM2 PE=2 SV=1	0	81.319	36	10	54	1	393	43.1	5.69	76.2	10	154.9	145.1		454257	425697		454257	87310.6		1	1		High	Peak Found	Not Found	1
4.52145e+18	FALSE	High	IsMasterProtein	A0A3Q7HSX1	Pectin acetylesterase OS=Solanum lycopersicum OX=4081 PE=3 SV=1	0.01	2.148	3	1	2	1	350	38.7	6.65	1.69	1	127.2	77	95.8	777996	471292	585938	777996	96662.1	159290	1	1	1	High	Peak Found	Peak Found	1
4.56903e+18	FALSE	High	IsMasterProtein	A0A3Q7GWS4	60S ribosomal protein L18a OS=Solanum lycopersicum OX=4081 PE=3 SV=1	0	17.439	34	7	11	1	185	22.3	10.26	8.56	7	169.5	43	87.5	1496420	379967	772043	1496420	77931.3	209883	1	1	1	High	Peak Found	Peak Found	1	Carbamidomethyl [C129]
-5.62879e+18	FALSE	High	IsMasterProtein	A0A3Q7IQK0	eRF1_1 domain-containing protein OS=Solanum lycopersicum OX=4081 PE=3 SV=1	0	5.608	5	2	2	1	438	49.1	5.69	1.79	2	195.7	104.3		320794	170999		320794	35071.9		1	1		High	Peak Found	Not Found	1
4.58383e+18	FALSE	High	IsMasterProtein	A0A3Q7F6X3	PITH domain-containing protein OS=Solanum lycopersicum OX=4081 GN=101263466 PE=4 SV=1	0.001	3.098	11	1	1	1	176	19.6	4.94	0	1													High	Not Found	Not Found	1
-6.44377e+18	FALSE	High	IsMasterProtein	A0A3Q7FQY7	NAB domain-containing protein OS=Solanum lycopersicum OX=4081 GN=101266916 PE=4 SV=1	0.003	2.555	2	1	12	1	372	42.7	8.66	3.29	1	11.6	82.3	206.1	1.99724e+06	1.42246e+07	3.56095e+07	1.99724e+06	2.91747e+06	9680594	1	1	1	High	High	High	1
-6.43911e+18	FALSE	High	IsMasterProtein	A0A3Q7I9V2	Uncharacterized protein OS=Solanum lycopersicum OX=4081 GN=101249583 PE=3 SV=1	0.003	2.584	3	1	2	1	489	53.9	5.76	0	1													High	Not Found	High	1
5.25282e+18	FALSE	High	IsMasterProtein	A0A3Q7E9H4	Ribosomal protein OS=Solanum lycopersicum OX=4081 PE=3 SV=1	0	21.136	22	4	21	1	222	25.3	9.8	32.48	4													High	Not Found	Not Found	1	Carbamidomethyl [C71]
-6.42362e+18	FALSE	High	IsMasterProtein	A0A3Q7HSH1	40S ribosomal protein S6 OS=Solanum lycopersicum OX=4081 GN=101249290 PE=3 SV=1	0	50.131	32	8	21	1	249	28.3	10.64	43.33	8	135.4	47.1	117.5	3.69996e+06	1.2863e+06	3.21251e+06	3.69996e+06	263820	873335	1	1	1	High	Peak Found	Peak Found	1	Carbamidomethyl [C12]
-6.41098e+18	FALSE	High	IsMasterProtein	A0A3Q7FYD2	40S ribosomal protein S26 OS=Solanum lycopersicum OX=4081 GN=101247310 PE=3 SV=1	0	3.651	7	1	9	1	128	14.6	10.92	21.51	1	100.7	103.9	95.4	4956214	5.11119e+06	4.69102e+06	4956214	1.04831e+06	1.27528e+06	1	1	1	High	High	High	1
-6.35266e+18	FALSE	High	IsMasterProtein	A0A3Q7FH17	NB-ARC domain-containing protein OS=Solanum lycopersicum OX=4081 GN=101268628 PE=3 SV=1	0	6.684	1	1	15	1	929	106.1	6.76	5.74	1	135.4	76.9	87.7	1.72669e+07	9.80553e+06	1.11823e+07	1.72669e+07	2.01112e+06	3.03996e+06	2	2	2	High	Peak Found	Peak Found	1	Oxidation [M185]
5.14551e+18	FALSE	High	IsMasterProtein	A0A3Q7H6Y0	Methyltransf_11 domain-containing protein OS=Solanum lycopersicum OX=4081 PE=4 SV=1	0.001	3.104	5	1	1	1	317	35.5	8	2.36	1													High	Not Found	Not Found	1
-6.32968e+18	FALSE	High	IsMasterProtein	A0A3Q7H256	40S ribosomal protein S3a OS=Solanum lycopersicum OX=4081 GN=101268112 PE=3 SV=1	0	70.205	61	16	42	1	261	29.7	9.74	52.06	16	165.4	51.4	83.2	2.4394e+06	758620	1.22683e+06	2.4394e+06	155593	333520	1	1	1	High	Peak Found	High	1	Carbamidomethyl [C139; C154]; Oxidation [M103]
-6.25e+18	FALSE	High	IsMasterProtein	A0A3Q7I2I7	Uncharacterized protein OS=Solanum lycopersicum OX=4081 GN=101264442 PE=3 SV=1	0	18.207	7	4	15	1	677	75.3	6.1	13.81	4	78.2	130.1	91.7	2.05497e+06	3.41915e+06	2.40909e+06	2.05497e+06	701269	654923	1	1	1	High	High	High	1	Carbamidomethyl [C142]
5.01376e+18	FALSE	High	IsMasterProtein	A0A3Q7HWN1	Uncharacterized protein OS=Solanum lycopersicum OX=4081 PE=3 SV=1	0	3.467	2	1	2	1	447	48.5	8.27	2.45	1	99.8	114.1	86.1	811645	927870	699973	811645	190307	190291	1	1	1	High	Peak Found	High	1
-6.23143e+18	FALSE	High	IsMasterProtein	A0A3Q7JD93	Adenosylhomocysteinase OS=Solanum lycopersicum OX=4081 GN=101259420 PE=3 SV=1	0	47.085	21	11	55	1	485	53.1	6.14	69.07	11	78.9	97.9	123.2	203123	252147	317041	203123	51715.4	86189	1	1	1	High	Peak Found	Peak Found	1	Oxidation [M259]; Carbamidomethyl [C120; C244]
-6.22305e+18	FALSE	High	IsMasterProtein	A0A3Q7IFC2	Uncharacterized protein OS=Solanum lycopersicum OX=4081 GN=101254849 PE=3 SV=1	0.003	2.698	3	1	1	1	512	58.2	9.13	0	1	81.4	95.5	123.1	212090	248750	320859	212090	51018.8	87227.1	1	1	1	High	Peak Found	Peak Found	1
[truncated: 81 more rows]

## Sheet: Peptide Groups
Peptide Groups Peptide Group ID	Checked	Confidence	PSM Ambiguity	Sequence	Annotated Sequence	Modifications	Modifications (all possible sites)	Qvality PEP	Qvality q-value	SVM_Score	# Protein Groups	# Proteins	# PSMs	Master Protein Accessions	Positions in Master Proteins	Modifications in Master Proteins (all Sites)	Modifications in Master Proteins	Master Protein Descriptions	Protein Accessions	# Missed Cleavages	Theo. MH+ [Da]	Sequence Length	Abundances (Scaled): F1: Sample	Abundances (Scaled): F2: Sample	Abundances (Scaled): F3: Sample	Abundances (Normalized): F1: Sample	Abundances (Normalized): F2: Sample	Abundances (Normalized): F3: Sample	Abundance: F1: Sample	Abundance: F2: Sample	Abundance: F3: Sample	Abundances Count: F1: Sample	Abundances Count: F2: Sample	Abundances Count: F3: Sample	Quan Info	Found in Sample: [S1] F1: Sample	Found in Sample: [S2] F2: Sample	Found in Sample: [S3] F3: Sample	Found in Sample Group: [S1] F1: Sample	Found in Sample Group: [S2] F2: Sample	Found in Sample Group: [S3] F3: Sample	Confidence (by Search Engine): Sequest HT	Charge (by Search Engine): Sequest HT	DeltaScore (by Search Engine): Sequest HT	DeltaCn (by Search Engine): Sequest HT	Rank (by Search Engine): Sequest HT	Search Engine Rank (by Search Engine): Sequest HT	Concatenated Rank (by Search Engine): Sequest HT	m/z [Da] (by Search Engine): Sequest HT
[truncated: 7,967 more rows]
[truncated: 8 more columns]
