# Supplementary material for: Hydrogen Gas Enhances Salinity Tolerance in Tomato Seedlings by Regulating the S‐Nitrosylation of MEK1
Source: Plant Biotechnol J. 2026 Feb 18;24(6):3656–78. doi: 10.1111/pbi.70585 (PMC13205882; doi:10.1111/pbi.70585)
Supplement: Supplementary file 1 — Appendix S1: pbi70585‐sup‐0001‐AppendixS1.zip. [file PBI-24-3656-s001.zip › Supplementary date set 1-RawData for Figure S4.xlsx]

## Sheet: Date set 1
Sequence	Delta_Da	MW_kDa	uniq	coverage
[R].ELGVPIVMHDYLTGGFTANTTLAHYcR.[D]	0.00138	177	51	38
[R].NVVHGSDSPDNGKR.[E]	0.00452	92.7	38	51
[R].LIDILYPTAQTIDK.[L]	0.00126	113	30	36
[K].AIELDDGDISFITNR.[A]	6e-05	94.1	30	36
[K].WSPELAAAcEVWK.[E]	-0.00241	120.5	28	28
[K].GSSQVIAQYYQLIR.[L]	0.00253	86.4	24	40
[R].VAIGQVLLSVR.[C]	0.00058	113.8	23	24
[K].TYQLDNKLDGFYIAPAFmDK.[L]	0.00049	53.4	22	69
[K].ANLMVGNVLALR.[S]	0.00102	135	22	29
[K].ELELAGIQYLGGPEDGDK.[K]	-0.00074	84.7	21	46
[K].LPFAAAQIGQAFR.[N]	0.00144	44.3	21	58
[K].ALGLDYTIISVGK.[K]	0.0009	109.9	21	54
[K].NAFLVAEVLK.[I]	0.00183	114.6	20	24
[R].WINLLIQQDcR.[L]	0.0006	44	20	68
[K].EDDIVGILETDDVK.[D]	0.00479	56.8	20	53
[K].LDGFYIAPAFmDK.[L]	-0.00189	42.4	20	64
[R].AVFASGSPFPSFEYDGK.[L]	0.00022	42.2	20	63
[R].AAVPSGASTGIYEALELR.[D]	-4e-05	61.1	20	38
[K].LDGQPELFIHIIPDK.[A]	0.00021	57.2	20	65
[R].VAIGQVLLSVR.[C]	-0.00022	61.9	19	38
[K].ATLMVGNVLPLR.[S]	0.00136	68.7	19	59
[R].AAVPSGASTGIYEALELR.[D]	-4e-05	56.9	18	47
[R].TTGIVLDSGDGVSHTVPIYEGYALPHAILR.[L]	-0.00099	43.9	18	58
[K].TYQLDNKLDGFYIAPAFmDK.[L]	-0.0047	40.5	18	52
[R].DFSDEASALTESDIEETFKK.[L]	-0.00198	53.4	18	42
[KR].LPFGEIEVLEK.[N]	-0.00061	63	18	38
[R].LIDILYPTAQTIDK.[L]	-0.00075	64.9	18	39
[K].TVGLDFAGmIEDIK.[A]	-0.00099	55.2	17	32
[R].IPANNAVNQFAEALAK.[A]	0.0009	50.8	17	42
[K].LGSGIGFKEEDTPNFIGSFYSK.[T]	0.00215	42.6	17	49
[R].VAIGQVLLSVR.[C]	0.00021	93.3	17	24
[R].IEELVGVPIHYIGIGPGR.[D]	-0.00119	64.1	17	42
[K].IEVVVVDISVPR.[I]	-0.00223	57.3	17	35
[R].AADVIAAANTAAEVALR.[L]	-0.00115	44.4	17	51
[K].AEQYLADSGIPYTIIR.[A]	-0.00134	44.8	17	46
[R].IFNVLGEPVDNLGPVDTSTTSPIHR.[S]	-0.00141	58.3	16	40
[R].SYWVPLIEDScK.[Q]	-0.00025	113.7	16	16
[R].IEELVGVPIHYIGIGPGR.[D]	-0.00083	51.8	16	51
[K].ALGLDYTIISVGK.[K]	0.00072	65.9	16	41
[R].LIDILYPTAQTIDK.[L]	0.00029	163.7	16	15
[K].LPFAAAQIGQAFR.[N]	0.00377	67.6	16	29
[R].VAIGQVLLSVR.[C]	-0.0007	59.2	16	33
[R].YLSSVLFETVR.[R]	-0.00136	90.9	16	23
[K].LGSGIGFKEEDTPNFIGSFYSK.[T]	-0.00639	37.6	16	48
[K].LLANILYSYR.[G]	-0.00024	59.6	16	38
[K].TINATEPLLLDAVR.[G]	-0.00055	55.4	16	36
[R].YLSSVLFETVR.[R]	0.00023	108.1	16	33
[K].YELNEEELRPYFSLPR.[V]	-0.00037	103.9	15	20
[K].DANPNVGAGGFDIVDEIK.[T]	-0.00062	92.5	15	19
[K].EVTDGQSTWGDVLWK.[Y]	-0.00234	121.2	15	17
[K].LIYPYLELDTK.[Y]	0.00226	60.2	15	38
[R].SSAASTAVSIVDAIR.[S]	-0.00065	44	15	40
[K].LDGFYIAPAFmDK.[L]	-0.00084	39.2	15	50
[K].NISFTVWDVGGQDK.[I]	0.0011	53.1	15	35
[-].mEEVTNVTEYQEIAK.[K]	-0.00197	155.1	15	13
[K].ALSLPTGLGIVcASPK.[A]	0.00087	82.2	15	24
[R].AAVPSGASTGIYEALELR.[D]	0.00094	63.1	14	33
[R].HSIVINLGDQLEVITNGK.[Y]	-0.00134	46.9	14	35
[K].LIGKPEAYVMIVLK.[G]	-0.00093	159.8	14	11
[R].EWELQVTEAWK.[K]	-0.00124	60.9	14	28
[-].mGAYTYVSELWR.[K]	-0.00125	49.3	14	43
[K].TVFIIGATNRPDIIDPALLRPGR.[L]	0.00013	39.6	14	41
[R].VPFLQDSATAELLK.[L]	0.00105	56.5	14	44
[R].DNLTLWTSDLPEDAEDAQK.[G]	0.00753	60.1	14	28
[K].LDTTIIFPEEHLLSR.[L]	0.00261	47.5	14	36
[R].EGAATAVSHGLWLNIPDYDAPTQLVKPR.[E]	0.00227	51.9	14	37
[K].LASLADLYVNDAFGTAHR.[A]	0.00162	45.2	14	36
[R].EGAATAVSHGLWLNIPDYDAPTQLVKPR.[E]	0.00221	122.5	14	14
[R].EGAATAVSHGLWLNIPDYDAPTQLVKPR.[E]	0.00486	53.2	14	42
[K].AFIDSPIIGEIR.[G]	-0.00032	47	14	43
[K].EYYYLSVLTR.[T]	-0.00278	50.2	14	42
[R].DEFELTMALSGcR.[S]	-0.00051	34	14	42
[K].VAILGAAGGIGQPLAmLmK.[M]	0.00212	68.7	14	27
[R].SLDILHDPWFNK.[G]	-0.00059	85.2	14	22
[K].LQAGYLFPEIAR.[R]	0.00481	35.8	14	47
[K].KVLQFAGIEDVFTSSR.[G]	-0.00054	55.8	13	30
[K].LQAGYLFPEIAR.[R]	-0.00234	58.1	13	31
[R].FASNVPGVYAIGDVIPGPmLAHK.[A]	-0.00254	55.4	13	36
[K].VVPGFLGGSADLASSNmTLLK.[M]	-0.00309	60.1	13	38
[R].DEFELTMALSGcR.[S]	-0.00338	109.3	13	22
[K].GGYTISDNSSGNKPDVILIGTGSELEIAVK.[A]	-0.00413	144.6	13	13
[K].VDPLSLLEK.[I]	-0.00061	63.4	13	26
[R].EVDVIGIFR.[Y]	-0.00123	132.3	13	12
[K].FITDVGATINHDPEIGDLLK.[V]	0.00048	34.4	13	50
[R].SVGLELTLDDFQK.[V]	-0.00199	52	13	56
[R].VGYTITTNALDALYK.[K]	0.00289	92.3	13	25
[K].LTYYTPEYQTKDTDILAAFR.[YV]	-0.00474	59.8	13	29
[K].MGINPIMMSAGELESGNAGEPAK.[L]	-0.00231	69.1	13	27
[R].DEFELTMALSGcR.[S]	-0.00216	77.9	13	20
[K].TPVENFFLAGSYTK.[Q]	-0.00615	55.2	12	27
[K].NGWVPcLEFETER.[G]	0.00267	54.8	12	30
[R].LGALLDTMTALK.[N]	0.00238	110.3	12	14
[K].TYYTFEFVAQAPNYTR.[H]	0.0017	109.8	12	19
[R].TTGIVLDSGDGVSHTVPIYEGYALPHAILR.[L]	-0.00038	89.5	12	18
[K].ALSLPTGLGIVcASPK.[A]	-0.00151	36.2	12	36
[R].LWSTQVPSADFNLSAFNAGEHTK.[A]	-0.00219	64.7	12	26
[K].ISMPIMIAPTAMQK.[M]	0.00639	30.6	12	43
[K].LDYALFTSPGVVVNDNGR.[E]	-0.00352	64	12	25
[K].DAGGVGMIIINPSQYGVTK.[S]	-0.00028	32.8	12	46
[K].VAILGAAGGIGQPLAmLmK.[M]	-0.00214	61.1	12	30
[K].YDIGTGFGHFAIATPDVYK.[L]	-0.00137	53.6	12	32
[K].LASLADLYVNDAFGTAHR.[A]	-0.00039	23.5	12	69
[K].TVFIIGATNRPDIIDPALLRPGR.[L]	0.00025	122.5	12	12
[K].ALSLPTGLGIVcASPK.[A]	-0.00078	102.4	12	17
[K].LASLADLYVNDAFGTAHR.[A]	0.00424	72	12	20
[K].ETTVIELTYNYGVTEYTK.[G]	-0.00852	49.7	12	31
[R].VVDLAHLVADKWPGSAAEGSGDALEDYcK.[T]	-0.00063	28.5	12	47
[K].VAILGAAGGIGQPLAmLmK.[M]	0.00052	113.3	11	16
[R].SHFSIWALVK.[A]	1e-05	120.4	11	12
[-].mAHLSDLVNLNLSDSSEK.[I]	0.0006	36.2	11	39
[K].DLYDSIAAGNYPEWK.[L]	7e-05	56.9	11	32
[K].TVGGGDDAFNTFFSETGAGK.[H]	-0.00506	32.6	11	42
[K].LASLADLYVNDAFGTAHR.[A]	0.00144	105.2	11	13
[-].mAHLSDLVNLNLSDSSEK.[I]	-0.00074	67.2	11	21
[R].LIDDMVAYALK.[S]	-0.00142	29.2	11	54
[K].STGISLYYEMTDDSLR.[N]	0.00415	48.4	11	30
[KR].LFGVTTLDVVR.[A]	0.00272	52.9	11	32
[R].TLLYGGIFLYPGDKK.[S]	0.00049	162.3	11	8
[R].AGLLDINGQIFAEQGK.[A]	0.00264	47.8	11	59
[R].IPDVEKPSFLAIASPPSLAAAK.[G]	3e-05	45.3	11	25
[K].GILGYTEDDVVSTDFVGDSR.[S]	-0.00034	42.8	11	26
[K].ELELAGIQYLGGPEDGDK.[K]	-0.00506	55.8	11	24
[R].WKPLTDVIDGYSPTLPHLK.[G]	-0.00199	55.3	11	27
[R].WKPLTDVIDGYSPTLPHLK.[G]	-0.00304	61.6	11	25
[K].VVPVLSQPDDAWKGEDGYVQAAFAR.[A]	-0.00198	40.8	10	30
[KR].KIVDVLIEQNIVPGIK.[V]	-0.00375	82.3	10	21
[R].AEGGFLGAEVILK.[Q]	-0.00274	131.3	10	9
[KR].DTDILAAFR.[YV]	-0.00328	70.1	10	24
[K].WSPELAAAcEVWK.[E]	-0.0033	46.7	10	41
[K].YDSTLGIFDADVKPVGTDGISVDGK.[IV]	-0.00349	133.1	10	11
[K].DIEEAGFQEGEEVSLESLK.[Q]	-0.006	62.2	10	22
[K].NcTQKEEWFSDTVTAVVVPPHIESSEIVK.[R]	-0.00283	89	10	15
[K].ENFEDLPDKFDVVYDSVGQGEK.[A]	0.0012	204.1	10	9
[R].FILIGSGNPEEGELRPQLLDR.[F]	-0.00287	96.2	10	15
[KR].DTDILAAFR.[YV]	-0.00316	51.3	10	31
[R].YALLVDDLEVK.[V]	-0.00342	30	10	41
[R].WKPLTDVIDGYSPTLPHLK.[G]	-0.00248	28.9	10	35
[K].WSPELAAAcEVWK.[E]	-0.00318	118.9	10	13
[R].IFNVLGEPVDNLGPVDTSTTSPIHR.[S]	-0.00737	108.9	10	14
[K].DIEEAGFQEGEEVSLESLK.[Q]	-0.00539	51.5	10	28
[R].DDLFNINAGIVK.[TS]	-0.00405	47.7	10	65
[R].AHTDAGGIILLFQDDK.[V]	-0.00507	65.7	10	21
[K].ATILNILDR.[A]	-0.00065	47.4	10	26
[K].YDIGTGFGHFGIAVDDVAK.[M]	-0.0049	33.4	10	41
[KR].DTDILAAFR.[YV]	-0.00338	64.7	10	22
[K].LLFEALTYSHFcK.[Y]	-0.00161	52.8	10	29
[K].WSPELAAAcEVWK.[E]	-0.00507	33.1	10	37
[K].TEGSYTDSFTPGSPIVGFGVAK.[V]	-0.00176	65.9	10	29
[K].TFASWGVDYLK.[Y]	-0.00591	56.1	10	24
[K].LSAAIADILETK.[L]	-0.00438	56.4	10	30
[R].YALLVDDLEVK.[V]	-0.00263	55.9	10	28
[K].NcTQKEEWFSDTVTAVVVPPHIESSEIVK.[R]	-0.00375	80.3	10	29
[K].YLGTTDPALTSLIR.[Y]	-0.00121	41.8	9	30
[K].AGITVIQIDEAALR.[E]	-0.00302	69.9	9	16
[R].IGAIHSVVFAGFSAESLAQR.[I]	-0.00137	95.8	9	21
[R].GVEVTDGVIEAPNSIVFPQAENR.[M]	-0.00265	35.4	9	28
[K].APASFDFETSVFK.[K]	-0.00473	101.7	9	16
[R].ALLEADVSLPVVR.[R]	-0.0019	63.8	9	20
[KR].DTDILAAFR.[YV]	-0.00096	37	9	25
[R].NNLGWPYEPFHVPEDVK.[S]	-0.00195	107.1	9	26
[K].VSEDDKLVEYDALLLDR.[F]	-0.00151	73.1	9	16
[K].LDGFYIAPAFmDK.[L]	0.00041	33.4	9	33
[K].EDIDGFLVGGASLK.[G]	-6e-05	43.3	9	26
[K].WSPELAAAcEVWK.[E]	-0.00567	103.5	9	10
[K].YLYTLcVSDFEK.[A]	-0.00342	42.7	9	27
[R].VPTVDVSVVDLTVR.[L]	-0.00302	33.5	9	36
[K].WSPELAAAcEVWK.[E]	-0.00567	41.5	9	28
[R].NHLFVPGPVNIPEQVLR.[A]	-0.00083	64	9	30
[K].YDSTLGIFDADVKPVGTDGISVDGK.[IV]	-0.00141	17.7	9	49
[R].NNLGWPYEPFHVPEDVK.[S]	-0.00311	34.2	9	50
[K].APASFDFETSVFK.[K]	-0.00126	44.6	9	25
[R].VGLTALTmAEYFR.[D]	-0.00041	102.2	9	35
[R].VYIPAAEEAAVAALK.[R]	-0.00368	96.2	9	12
[KR].DTDILAAFR.[YV]	-0.00307	64.9	9	30
[K].EDIDGFLVGGASLK.[G]	-0.003	40.9	9	32
[R].VGLTALTmAEYFR.[D]	-0.00469	61.1	9	29
[K].DIEEAGFQEGEEVSLESLK.[Q]	-0.00111	64.5	9	26
[K].GEGPAIGIDLGTTYScVGVWQHDR.[V]	-0.00312	45.4	9	23
[R].IGAIHSVVFAGFSAESLAQR.[I]	-0.00289	26.6	9	48
[K].AATVSIDDFYLTAEEQAK.[L]	-0.00205	42.4	9	55
[K].EFGITAEAVIAAAK.[Q]	-0.00459	94.9	9	13
[R].AGFGAIGLRPSPPGYEESVEQFVR.[R]	-0.00168	27	9	46
[R].IESLSQVSGVLGcQWGDEGK.[G]	-0.00357	56.9	9	26
[K].ALLFDcDGVLVDTEK.[D]	-0.00129	102.4	9	12
[K].DTLEVDAALIATGR.[A]	-0.00226	42.5	9	55
[K].ANEVVAELPWVK.[K]	-0.00143	54.5	9	37
[K].LVAATTFLDEATIK.[K]	-0.00075	26.5	9	54
[K].IDILVAGIGTGGTITGTGR.[F]	-0.00351	26.5	9	46
[K].THVDILPDFTPDFGSK.[L]	-0.00076	41.4	9	31
[R].AEGGFLGAEVILK.[Q]	0.00103	25.1	9	41
[R].SAFLEIVGEYK.[V]	-0.00152	27.8	9	38
[R].ALQLLQDNYPEFVAK.[Q]	-0.00045	117.2	9	10
[R].LENYGFLQFR.[Q]	-0.00019	43.6	9	22
[K].LAYIALDYEQELETSK.[T]	-0.00348	33.3	9	30
[K].MIPTKPMVVETFAEYPPLGR.[F]	-0.00086	99.1	9	12
[R].QVQcISFIAYKPEGY.[-]	-0.00413	35.5	9	35
[R].LENYGFLQFR.[Q]	-0.00086	50.2	9	18
[R].AADVLAAANTAAEVALR.[L]	-0.00272	52.8	9	38
[K].EEFSYTNILQVPK.[V]	0.00012	44.4	9	29
[K].AGDSSAEELANATQVQGPYLPIVR.[D]	-0.00822	146	9	8
[K].LLSEEVFDFSR.[G]	-0.00488	23.7	9	44
[K].AEQYLADSGIPYTIIR.[A]	0.00244	40.1	8	23
[K].LLANILYSYR.[G]	-0.0017	51.1	8	22
[R].AADVLAAANTAAEVALR.[L]	-0.00425	157.3	8	16
[K].VFIETVLRPLVQK.[F]	-0.00105	34.9	8	34
[R].AIFPDSSILITR.[C]	-0.00362	44.4	8	36
[K].TINATEPLLLDAVR.[G]	-0.00225	62.2	8	14
[K].IDILVAGIGTGGTITGTGR.[F]	-0.00239	29.5	8	41
[R].SSAASTAVSIVDAIR.[S]	-0.00048	34.7	8	35
[R].SITTVLAQGGLLQPR.[F]	-0.0034	36.7	8	40
[K].IEVVVVDISVPR.[I]	-0.00155	17.7	8	49
[K].VLIVNTNSGGHAVIGFYFAK.[E]	-0.0032	59.1	8	18
[K].EGLLVGISSGAAAAAAIK.[V]	-0.00351	47.6	8	22
[R].AEGGFLGAEVILK.[Q]	-0.00238	48.1	8	21
[K].VLIVNTNSGGHAVIGFYFAK.[E]	-0.00674	77.4	8	17
[K].YDIGTGFGHFGIAVDDVAK.[M]	-0.00563	99	8	13
[KR].KIVDVLIEQNIVPGIK.[V]	-0.00192	31.7	8	33
[K].EFGITAEAVIAAAK.[Q]	-0.00459	58.4	8	20
[K].VLQmLRDEFELTmALSGcR.[S]	-0.00573	34.6	8	29
[K].LLFEALTYSHFcK.[Y]	-0.00131	67.3	8	16
[K].ITGDDAPGETWHMVFSTEGEVPYR.[E]	-0.00078	48	8	42
[R].IPDVEKPSFLAIASPPSLAAAK.[G]	-0.00026	58	8	17
[R].AGFGAIGLRPSPPGYEESVEQFVR.[R]	-0.00279	82.1	8	11
[K].DAYcLLNFGDSITTDHISPAGSIHK.[D]	-0.00549	47.7	8	20
[R].LTIIQNLIK.[Y]	-0.00139	82.7	8	11
[K].ENTQIImDTFNSLGYK.[V]	-0.00108	24.6	8	34
[K].HGAINLGQGFPNFDGPDFVK.[E]	1e-05	74.1	8	11
[K].ATILNILDR.[A]	-0.00084	53.4	8	22
[K].ISWTQVETGSAITWK.[Y]	0.00123	119.8	8	10
[K].GLNWNEAWNITQR.[T]	-0.00724	25.6	8	32
[K].EGLLVGISSGAAAAAAIK.[V]	-0.00351	65.6	8	15
[K].SNFVLVEIAcTR.[S]	-0.00236	29.9	8	35
[R].LGLVTGGEIASTFDNPESVK.[L]	-0.0009	94.7	8	11
[R].SITTVLAQGGLLQPR.[F]	-0.00182	28.2	8	47
[K].ISATSIYFESLPYK.[V]	-0.00113	33.8	8	34
[R].FFYASSAcIYPEFK.[Q]	-0.00297	40	8	24
[K].GTVFSVDANGALVDITAK.[S]	0.00119	37.7	8	25
[K].LEFSVGLAPETLR.[K]	-0.00028	113.5	8	9
[RK].LVVIVDVIDQNR.[A]	-0.00138	33.6	8	31
[K].EEVFGPVAPLLK.[F]	-0.00085	65.1	8	15
[R].QLGHNYIGSEHLLLGLLR.[E]	-0.00023	488.6	8	10
[-].mSLVANEDFQHILR.[V]	0.00157	42.7	8	52
[K].NGWVPcLEFETEHGFVYR.[E]	-0.00282	63.3	8	16
[K].ESGTQKPVVAFIAGLTAPPGR.[R]	-0.00367	26.2	8	36
[K].GISLILSTEIVK.[A]	-0.00157	44.3	7	22
[R].LEDLALLEQPYIK.[N]	-0.00309	49	7	21
[R].TVLADTVIIATGAVAK.[R]	-0.00303	65.1	7	13
[R].APEEALmILVPEAYQNHPTLSIK.[Y]	-0.00159	143.6	7	7
[R].TGTFIGTLWESR.[S]	0.00662	130.3	7	30
[K].SDIIVSPSILSANFSK.[L]	-0.0023	235.4	7	4
[K].ELDYLVGAVSNPQKPFAAIVGGSK.[V]	-0.00131	98.9	7	9
[R].LHFFmVGFAPLTSR.[G]	-7e-05	53.1	7	39
[K].VDFAYGFFEK.[Q]	-0.00115	50.5	7	19
[R].TVLADTVIIATGAVAK.[R]	-0.00302	40.6	7	22
[K].FGFDEAFNYKEEQDLSAALK.[R]	-0.00253	29.3	7	38
[R].FLSEAcDLVFDAASR.[G]	-0.00163	87.9	7	9
[K].SDIIVSPSILSANFSK.[L]	-0.00146	43	7	23
[R].IGTLMELIR.[V]	-0.0009	28.5	7	36
[K].ENYTIMHLDLASLDSVR.[Q]	-0.0004	23.4	7	46
[K].QVGVPNMVVFLNK.[EQ]	0.00015	54.1	7	27
[R].QVQcISFIAYKPEGF.[-]	-0.00073	61.1	7	16
[K].KPAEDGQLIFLTAGDSVLYDK.[A]	-0.00073	43.2	7	23
[R].LVEVLTDLVER.[H]	-0.00049	38.1	7	52
[K].ENYTIMHLDLASLDSVR.[Q]	2e-05	57.8	7	13
[K].ELAPYDPDWYYIR.[A]	-0.00031	78.6	7	10
[R].AEKPELLTVILPQSLEK.[Q]	-0.0003	108.5	7	7
[K].GISLILSTEIVK.[A]	-0.00023	65.3	7	21
[R].RFEAEVAEVQAWWNTER.[F]	0.00052	58.7	7	16
[R].TGTFIGTLWESR.[S]	0.0051	17.3	7	57
[K].EETISELGIYGTYLR.[N]	-0.00121	38.1	7	20
[K].SYQQALVEVLVTQK.[F]	-0.00129	41.9	7	44
[K].FPEYSVFNSYLSQTK.[L]	-0.00267	23	7	37
[R].VHDDmLLAASEALAAQVTEEHYAK.[G]	-0.00032	25	7	27
[K].TLLFGEKPVTVFGIR.[N]	-0.0001	96.5	7	10
[K].LNPTSEYAPGLEDTLILTmK.[G]	-0.00461	46.4	7	20
[K].MVDVLVEQNIVPGIK.[V]	-0.00048	34.1	7	29
[R].EGLVMSLEVNLGK.[R]	-0.00167	42.2	7	22
[K].AGLDLNHFVDAISTGAAGSK.[S]	-0.00038	32.5	7	35
[K].NSSYFVEWIPNNVK.[S]	-4e-05	136.6	7	49
[K].EYGLVDAVIDDGKPGLVAPITEDAPPPK.[T]	0.00126	47.8	7	18
[K].ISmSEEDLLNAAGETYSVTLSEK.[G]	-0.00222	92.5	7	9
[K].TVLEALETLR.[K]	-0.00072	51.1	7	18
[R].LIDYGFHGPTmSWPVPGTLmIEPTESESK.[A]	-0.0023	38	7	24
[R].IELDSFIAHITR.[-]	-0.00021	62.6	7	13
[K].INFAVFPSLQGGPHNHQIGALAVALK.[Q]	-0.00154	45.2	7	23
[R].FNAILNELQIAQPK.[G]	-0.00344	50	7	17
[R].QVQcISFIAYKPEGF.[-]	0.00288	44.3	7	22
[K].ISmSEEDLLNAAGETYSVTLSEK.[G]	-0.00515	83.3	7	11
[R].FYAISAEFPEFSNK.[G]	-0.0018	49.4	7	21
[K].NGWVPcLEFETEHGFVYR.[E]	-0.00398	58.5	7	17
[R].LFDDQLGLDSLTPISSIHNR.[I]	-0.00304	44	7	19
[K].ETLIAGGPFVLPLAHK.[H]	-0.0005	54.4	7	25
[K].GFNFDTEEGDNVLPGFR.[D]	-0.00078	53	7	20
[R].ATSESETLYcVYVAIGQK.[R]	-0.00163	33.3	7	47
[K].APLESYADIGGLDAQIQEIK.[E]	-0.00183	37.2	7	26
[K].SDIIVSPSILSANFSK.[L]	-0.002	72.2	7	15
[K].NGWVPcLEFETEHGFVYR.[E]	-0.00282	39.8	7	25
[R].FLSEAcDLVFDAASR.[G]	-0.0037	51.3	7	20
[R].QWQIDAPNFIIDGHYPVR.[E]	0.00046	55.5	7	18
[K].DGPGAPGGQSWTVQWLK.[F]	-0.00298	65.5	7	16
[K].IHISIVVIGHVDSGK.[S]	0.00128	38.2	7	20
[R].FDYNLTQQALVAVDNNTPINR.[D]	0.00169	48.7	7	19
[K].DGTLNEVAGLYAGLDR.[F]	0.00316	58.6	6	14
[R].GPSKPNPGILKPDIIGPGVNILAAWPTSVDDNKDTK.[S]	0.00362	72.9	6	22
[K].VLIVNTNSGGHAVIGFYFAK.[E]	0.0013	126.2	6	8
[R].IYVGNIPWDIDDAR.[L]	0.00498	105.6	6	7
[K].AHGEGDLGTQALILALER.[I]	0.00171	42.6	6	17
[R].DIIIATGSVPFVPR.[G]	0.00566	51.4	6	16
[K].DLNSPQVLGYPSKPIGLFIK.[R]	0.00236	29.4	6	39
[R].SFEALSILENTSDASGR.[K]	0.00235	24.6	6	36
[K].AYDVLGLYYGVGR.[T]	0.00196	26.1	6	35
[K].ELVAVGLATHFVPLEK.[L]	0.00149	70.9	6	11
[R].GLGTPVFDKLEAELAK.[A]	0.00357	100.2	6	11
[R].YYGGNEYIDQIENLTR.[S]	0.00205	29.5	6	28
[K].NGVEEVLGLGPLNDYEK.[Q]	0.0024	65.5	6	14
[R].GSGFVAVEIPFTPR.[A]	0.00517	46.1	6	17
[K].ELVAVGLATHFVPLEK.[L]	0.00149	37.8	6	27
[K].TVAITDQATALVQAGVPVIR.[L]	0.0066	71.2	6	50
[K].GYEVAIVDNLIR.[R]	0.00414	51.6	6	18
[K].DDGTLASFVGFR.[V]	0.00417	60.7	6	12
[R].NITGLNPETTLVVVVSK.[T]	0.00833	70.7	6	12
[K].SVPLLFSEVDVK.[L]	0.00562	52.6	6	16
[K].VFFDLTIGGAPAGR.[V]	0.00456	60	6	14
[K].AAHALGLPEVSDFFAK.[L]	0.00147	35.8	6	23
[K].SHGLSDQDFSAVIEALK.[V]	0.00202	26.1	6	28
[R].KLSVDDLVLAGLESETK.[V]	0.00223	42.4	6	19
[K].LLTEDIGELKPTIFcAVPR.[V]	0.00063	63.3	6	12
[K].LPmFGcTDATQVLAEVQEAK.[K]	0.00547	42.6	6	42
[R].GSGFVAVEIPFTPR.[A]	0.00541	107.9	6	6
[KR].DTDILAAFR.[YV]	-0.00025	34.2	6	51
[R].EQNVFETLIGK.[Q]	-0.00012	61.2	6	20
[R].ELEFFDNIYK.[L]	0.00195	103.6	6	7
[K].LYGGEIVLEPGPLPGINTK.[I]	0.00306	38.1	6	22
[-].mSLVANEEFQHILR.[V]	0.00627	17	6	44
[R].NFSETGcFGFGIQEHIDLGIK.[Y]	0.00013	54.9	6	16
[K].GLVDSLFQAPTGTGTHHAImNSYEYVSQALK.[T]	0.00282	69.1	6	12
[K].YAVLGLTQNVAAELGK.[H]	0.00326	34.6	6	23
[K].GLVDSLFQAPTGTGTHHAImNSYEYVSQALK.[T]	0.00378	16.8	6	35
[R].AANEILGWSATTNLPEDLK.[E]	0.00471	59.7	6	12
[K].EDAAAASTSFKPGHELLLFEALR.[E]	0.00112	50.9	6	36
[K].ImNDPFVGSLTFVR.[V]	0.00774	51.6	6	17
[K].AFQHVASYDSAVSEWLWK.[Q]	-0.00112	39.6	6	23
[K].AFQHVASYDSAVSEWLWK.[Q]	0.00246	123.5	6	6
[R].YPSLNVLENFR.[G]	0.00398	47	6	44
[K].SGGLGDLNYPLISDVTK.[S]	0.00059	61.6	6	12
[K].LAmQEFmILPVGAANFK.[E]	0.00824	92	6	20
[K].GLVPLAGSNNESWcQGLDGLASR.[S]	0.00314	63.1	6	12
[K].AVSAIVScLLGPER.[A]	0.00073	31	6	30
[R].IYVGNIPWDIDDAR.[L]	0.00248	25.1	6	31
[K].YAVLGLTQNVAAELGK.[H]	0.00368	70.2	6	19
[R].FDYNLTQQALVAVDNNTPINR.[D]	0.0024	50.6	6	15
[K].TYPAGFMDVVTIPK.[T]	0.00754	25.3	6	45
[K].NHVDLVEALGIADITK.[G]	0.00097	42.1	6	19
[K].NGWVPcLEFETEHGFVYR.[E]	0.0045	33.7	6	49
[R].ELGVPIVmHDYLTGGFTANTTLAHYcR.[D]	-0.00092	44.5	6	15
[R].ASIASTYYANVGLEENEIFVSDGAK.[S]	0.00502	53.2	6	33
[R].LFEYLSENSLNFPVIHHIQFPSNTHR.[D]	0.00313	56.4	6	29
[R].LIIQETIAPQFLAR.[L]	-0.00019	83.9	6	8
[K].GLVPLAGSNNESWcQGLDGLASR.[S]	0.00313	64.6	6	13
[K].ELAPYDADWYYIR.[A]	0.0006	43.5	6	18
[R].LNVLDLQVQIR.[R]	0.00045	31.4	6	26
[K].VGTVcFGAAASQGALLLAGGEK.[G]	0.00482	54.3	6	13
[K].ISEEEISFLTQGEDPYDDNVVR.[K]	-0.00027	92.3	6	10
[K].GGYLLTYETPEGVVSLR.[S]	0.00749	19.8	6	36
[R].DAGAIVPTSYEAFEGAIK.[D]	0.00057	44.2	6	19
[K].LFPSLAEGQQIIRPLSNPIK.[E]	0.00029	44.6	6	32
[K].LGPQLAVIAPIKY.[-]	0.00103	30.4	6	36
[K].VTADDFVFSGLAATGK.[I]	0.00012	36	6	29
[K].ALIKPLQQVLANSLR.[Y]	-0.00073	39.9	6	22
[K].GLVYPEHYFVEVLR.[D]	0.00048	50.9	6	16
[K].ADFGSVMDVLK.[SK]	0.00025	65.4	6	12
[K].GPEFATIINSVTSK.[K]	0.00063	39.6	6	20
[R].HYDFDLFTIGAGSGGVR.[A]	0.00086	93.2	6	6
[R].QISELGIYPAVDPLDSTSR.[M]	-0.00413	39.6	6	23
[K].IVDSIVSHGSFLTNcFVEHSVVGIR.[S]	0.00082	90.2	6	9
[K].LNILVNNAGIVIYK.[E]	0.00071	67.6	6	11
[K].SATPTSITSEIPDALLEK.[K]	0.00425	25.8	6	30
[K].AGYVIPVEITVYDDR.[S]	0.00086	62.5	6	14
[K].VTALDLAASGIDLR.[K]	-0.00138	39.3	6	17
[K].WLDSINIIAEEcK.[G]	-0.00334	48.4	6	38
[K].LGPQLAVIAPIKY.[-]	-0.00013	24.5	6	39
[K].ALLASLDELAER.[M]	-0.00197	44.8	6	20
[R].YYIYELLK.[A]	-7e-05	56.5	6	29
[K].IVDSIVSHGSFLTNcFVEHSVVGIR.[S]	0.00089	36.4	6	20
[R].LDGNGKPYVTDNSNYIVDLYFK.[T]	0.00329	49	6	18
[K].EAAYQIINDELmLDGNPR.[L]	-0.00154	72.6	6	14
[K].IVDSIVSHGSFLTNcFVEHSVVGIR.[S]	0.00045	123.7	6	6
[K].RDEFEQISIPILER.[V]	0.00043	37.7	6	24
[K].VLLDMGLPLSK.[E]	0.00063	241.9	6	3
[K].GAIVSLcSVASAIGGVGPHGYTASK.[Y]	0.00012	52.2	6	15
[R].QISELGIYPAVDPLDSTSR.[M]	-0.0037	44.4	6	18
[K].DNLSALMVTYPSTHGVYEEGIDEIcK.[I]	-0.00185	38.7	6	43
[R].TIIQYLPYVTR.[W]	0.00054	69.5	6	9
[K].IGVIESLLEK.[CV]	-0.00073	47.2	6	13
[R].VAAAINYGDHGSTFAGGPLVcNAAVAVLDK.[I]	-0.00603	41.5	6	18
[K].AATVSIDDFYLTAEEQAK.[L]	0.00191	34.3	6	20
[KR].KIVDVLLEQNIVPGIK.[V]	-0.00037	107	6	9
[K].SGMVLGLGTGSTAAFVVAK.[L]	-0.00143	18.8	6	30
[R].EAPAFVEQATEQQILVTGIK.[V]	-0.00197	32.9	6	28
[K].SVLATLESLDSGK.[T]	0.00176	65.3	6	11
[K].ALVAPASLIAQNAGVEGEVVVEK.[IV]	0.00029	54.8	5	11
[K].NILFVISKPDVFK.[S]	-0.00071	53.7	5	11
[R].EAAALSASIAGTNWAAAIDK.[S]	-0.00076	70.1	5	12
[K].QEALQALHDLITSR.[R]	0.00032	37.1	5	16
[K].VTADDFVFSGLAATGK.[I]	-0.00018	46.3	5	10
[R].LDELIYVESHLSNLSSK.[F]	-0.00015	43.7	5	14
[R].SGYFDEKLEEYVEIPSDSGITFNVKPK.[M]	-0.00307	64.7	5	11
[R].YLEEFNEIHFFGDK.[T]	0.00016	49.4	5	18
[K].LVADFGSLELSPVDGR.[T]	0.00115	43.5	5	14
[K].AFVVGSGALGcEFLK.[N]	0.00129	47	5	13
[R].AVLVDGSYHDVDSSVLAFQLAAR.[G]	-0.00117	34.7	5	17
[R].VIPSLSFEDFK.[E]	-0.00153	45	5	42
[R].ALIQISLDSSPHEELPNHLTLQPFQYK.[G]	0.00084	44.9	5	16
[K].IVIAFPDDGAWK.[R]	-0.00436	42.7	5	44
[R].GNAGSHDLPFSVETLTALSK.[L]	0.00534	61.5	5	23
[K].GGYIVSDNSSGNKPDVILIGTGSELEIAVK.[A]	0.00157	87.3	5	9
[K].VVPGFLGGSADLASSNmTLLK.[M]	0.00626	37.1	5	34
[K].ENYTVMHLDLASLESVR.[Q]	0.00028	25.4	5	25
[R].ISYAASLSTLQAAVER.[I]	0.00411	43.2	5	22
[R].GGPTSLVIYDIHALQER.[F]	0.00026	38.3	5	20
[K].INELLVVEYYSR.[Q]	0.00151	50.7	5	16
[K].GNMccLFINDLDAGAGR.[M]	-0.00391	44.8	5	15
[K].DFVSTLESSAPIK.[S]	0.00444	121.5	5	5
[R].FSFGVEDFEDVK.[A]	0.00051	52.2	5	13
[R].EQFPTLSHADFHQLAGVVAVEVTGGPDVPFHPGREDKPEPPVEGR.[L]	0.0011	40.7	5	37
[R].ELVNAPANVLTPAVLAEEAK.[K]	0.00223	16.7	5	26
[K].SIFDFPAIQK.[L]	0.00147	64.5	5	9
[K].NPWPNVDAHSGVLLNYYGLTEAR.[Y]	-0.00123	29.5	5	28
[R].AITVFSPDGHLFQVEYAmEAVR.[K]	0.00632	65.5	5	9
[KR].FGIVEGLmTTVHSITATQK.[T]	0.00101	40.7	5	13
[K].MVDVLVEQNIVPGIK.[V]	0.00361	61.7	5	9
[K].EVFYDYEDKINQAVFPGLQGGPHNHTITGLAVALK.[Q]	-0.00034	32.6	5	18
[R].VYLFLTHLGIDK.[D]	0.00206	32.3	5	19
[K].EGSADPTFLYIAPGLK.[E]	0.0063	30.4	5	33
[K].TYVVQDGDIIFFK.[F]	0.00334	30.5	5	21
[R].LDHPLPLPSVLGSPFK.[V]	0.00197	179.5	5	5
[K].LPMFGcTDATQVLAEVQEAKK.[A]	0.00455	18.2	5	23
[K].TLNVLSHFLETAR.[F]	0.00121	92.1	5	7
[K].LGELLSSGQLTNIVGVPTSK.[R]	0.00563	38.5	5	27
[K].DFVSTLESSAPIK.[S]	0.00285	22.6	5	25
[R].LLQQVSQVYQTIQIDNISK.[M]	-0.00084	54.4	5	12
[R].LIDYGFHGPTmSWPVPGTLmIEPTESESK.[A]	0.00869	37.8	5	19
[K].TLNVLSHFLETAR.[F]	0.00078	15.6	5	36
[K].LVLPVPAFNVINGGSHAGNK.[L]	0.00094	36.7	5	36
[R].SDYNNVIGALPYLK.[V]	0.00422	23.5	5	32
[K].LGELLSSGQLTNIVGVPTSK.[R]	0.00387	61.7	5	12
[K].LLNDEFYIGLR.[Q]	0.00049	48.2	5	12
[R].TGYTGEDGFEISVPSENALDLAK.[A]	0.00035	53.6	5	13
[R].SILDLYIGDESFDHK.[A]	0.00186	41.8	5	16
[R].ELVNAPANVLTPAVLAEEAK.[K]	0.00259	34.8	5	18
[K].VYFPDFINPR.[G]	0.00155	27.9	5	18
[K].LVAPPAYVLNTQTLDKEQGIAILTK.[A]	0.00297	41.2	5	18
[K].TWEEFAEALGQK.[K]	-0.00047	51.8	5	31
[R].VFEVSLADLQKDEDQAFR.[K]	-0.0014	90.4	5	11
[K].SFLYVSDVVLK.[E]	-0.00061	69.1	5	9
[K].FEALVYVLK.[K]	0.00013	11.4	5	50
[-].mGRDTIAEIITSIR.[N]	0.00105	34.4	5	18
[K].ALIKPLQQVLANSLR.[Y]	0.00016	39.9	5	13
[R].ELGVPIVmHDYLTGGFTANTTLAHYcR.[D]	-0.00499	36.4	5	14
[R].VFEVSLADLQKDEDQAFR.[K]	0.00086	60	5	11
[-].mAAPAAEGLAVTALR.[S]	-0.00042	31.1	5	28
[K].WQIDNINSIIETK.[E]	0.00449	45	5	14
[K].ILEGEVFDAVLDNNGK.[D]	0.00083	15	5	39
[K].DDITVYSYLAKPPSAEYVNALR.[W]	0.00458	75.1	5	11
[R].ELGVPIVmHDYLTGGFTANTTLAHYcR.[D]	-0.00151	28.6	5	23
[R].AGELTAAELDSLmVVVANPR.[Q]	0.00535	32.9	5	24
[K].GLAITFVSSASDSEVLNQVQER.[F]	0.00528	77.5	5	11
[K].LKPIGDAGPVIEAGGIFAYAR.[K]	0.00376	32.8	5	29
[K].SGVYWSWNSTSSSFENQLSK.[E]	-0.00153	115.7	5	13
[K].ILEGEVFDAVLDNNGK.[D]	0.00167	42.4	5	13
[K].YFEVILIDSAHAAIR.[N]	0.00205	42.7	5	15
[K].AYEPILLLGR.[H]	0.00057	39	5	36
[R].AEIYSQLLGSLK.[G]	0.00247	67.2	5	10
[K].ILEGEVFDAVLDNNGK.[D]	0.0018	34.9	5	50
[K].EQVFSTYSDNQPGVLIQVYEGER.[TA]	0.00324	208.8	5	4
[-].mAAPAAEGLAVTALR.[S]	0.00055	39.9	5	14
[K].YAVALVRPVSVAFEVVK.[G]	0.00092	25.2	5	23
[K].DFVSTLESSAPIK.[S]	0.00206	44.8	5	37
[K].YFEVILIDSAHAAIR.[N]	-0.00045	49.3	5	9
[K].ILAPFESLTGDESYQSR.[D]	-0.00257	49.5	5	11
[K].WGVNVQPLSGSPANFHVYTALLKPHER.[I]	-0.00167	39.4	5	17
[R].ALLEADVSLPVVR.[R]	0.00018	32.2	5	20
[R].FSVAFWHTFR.[G]	-0.00024	17.7	5	31
[K].TGTIPDKDILVLIK.[E]	0.00063	39	5	16
[R].VcPSHVLNFQPGEAFMVR.[N]	0.00109	74.2	5	8
[R].RDGYPSDPELIFLTDGASK.[G]	-0.00044	30.1	5	26
[R].AILLSQTATLYAVGSR.[T]	0.00152	56.8	5	12
[K].IYSFNEGNYQLWDDK.[L]	-0.00175	90.6	5	7
[K].LIYDLADQGGELcSLR.[Y]	0.00634	66.1	5	10
[K].IGVIQFQISPPK.[T]	-0.00029	17.4	5	26
[K].LIGVVFPSYGER.[Y]	0.00045	59.2	5	10
[K].mNLIYYDLYQSTR.[L]	0.00038	133	5	15
[R].SSLLSELVSK.[G]	-0.0003	32.6	5	19
[K].LTLFDITNK.[I]	0.00127	65	5	11
[K].TDIPVANLVEQVK.[D]	0.00079	62	5	11
[K].KPWSLSFSFGR.[A]	0.00074	44.4	5	29
[K].NNFYSYNAFITAAR.[S]	0.00253	52.9	5	28
[R].EGLVmSLEVNLGK.[R]	0.00101	41.5	5	18
[K].NNFYSYNAFITAAR.[S]	2e-05	66.7	5	10
[K].GVNPDEAVAYGAAVQGGILSGEGGDETK.[DN]	0.00391	52.5	5	13
[K].LGDIMGILNK.[Q]	0.00154	82.7	5	10
[K].mVDVLVEQNIVPGIK.[V]	0.00443	83.8	5	8
[K].LDVLSNEVFIK.[A]	-0.00046	43.1	5	18
[R].RDGYPSDPELIFLTDGASK.[G]	-0.00597	111.3	5	7
[K].LIGVVFPSYGER.[Y]	0.00056	21.6	5	23
[K].EAAIGFLEGVTEK.[L]	0.00186	41.7	5	14
[K].FSGGFDISAFGK.[L]	0.00057	53.7	5	11
[R].EYFYTDVLQATQR.[A]	0.00489	28	5	23
[K].ELINPDVQIITVENTPDDPR.[Q]	0.00111	20.8	5	36
[R].AILLSQTATLYAVGSR.[T]	0.00102	27.3	5	28
[K].LIGVVFPSYGER.[Y]	0.00124	101.8	5	12
[K].YRVENLYEGPLDDAYANAIR.[N]	-0.00281	28.8	5	28
[R].SSLLSELVSK.[G]	0.00068	108.9	5	6
[K].GDPGIAALFDK.[L]	0.00055	65.5	4	20
[K].VAILTVSDTVATGLGPDR.[S]	0.00137	45.6	4	10
[K].LAFTGSTETGQTVLQLAAK.[S]	0.00248	74.2	4	7
[K].ISGYADAAQEPELFTISPAK.[A]	0.00273	31.6	4	15
[K].ILASQVTSPVQWETTIK.[T]	-0.00053	82.1	4	6
[K].YFEVILVDQAHAAIR.[N]	0.00159	25	4	17
[R].TDYEVDLITTVTK.[L]	0.00334	121.5	4	6
[K].GPVIFDPPTTLSDVEK.[V]	0.0028	29.8	4	24
[K].DPNAIFVFK.[F]	0.00102	36.9	4	10
[K].VSDEVPFLADLKPSGK.[Y]	0.00063	73	4	7
[R].QYNDFAELIGDGR.[A]	-0.00135	112.8	4	5
[R].TDYEVDLITTVTK.[L]	0.00095	25.3	4	24
[K].GFGFVNFENADDAAK.[A]	-0.00123	59.1	4	7
[K].YRVENLYEGPLDDAYANAIR.[N]	0.00073	96.2	4	5
[KR].DTDILAAFR.[YV]	-0.00017	31	4	21
[K].LIGVVFPSYGER.[Y]	0.00394	74.5	4	8
[K].DSPLDVIAINDSGGVK.[Q]	-0.00336	46.8	4	10
[K].TIGAFLPEDSPLR.[Q]	0.00245	62.6	4	9
[K].VEVVTPEEHLGDVIGDLNSR.[R]	0.00167	18.9	4	26
[R].GLLPPVISSQELQEK.[K]	0.00127	46.1	4	7
[K].QFFPDVAVGYEDPR.[V]	0.00127	117	4	4
[K].VIYDLIDDVR.[K]	-8e-05	24.2	4	17
[K].YFEVILVDQAHAAIR.[N]	0.00128	44.3	4	11
[K].YRVENLYEGPLDDAYANAIR.[N]	-0.0033	52.8	4	11
[R].QYNDFAELIGDGR.[A]	-0.00087	24.6	4	19
[R].AMVIINPGNPTGQcLSVANLK.[Q]	0.00296	83.4	4	13
[K].LIGVVFPSYGER.[Y]	0.0054	50.6	4	9
[R].LPFTLLcDEGNK.[V]	-0.00099	30.7	4	15
[R].AILLSQTATLYAVGSR.[T]	-0.00032	64.9	4	9
[R].RDGYPSDPELIFLTDGASK.[G]	0.00083	49.7	4	10
[K].AGTVTTNIPQAIEEFK.[K]	-0.00031	23.9	4	21
[K].MPNIYNALVVQGR.[D]	0.00183	32.5	4	14
[K].IDMTTTVLGFK.[I]	0.00013	37.5	4	18
[K].IVAWYDNEWGYSQR.[V]	0.00049	17.4	4	37
[K].TINVPEGFDYELYNR.[D]	0.00118	64.8	4	9
[R].EIDDADQLVEALK.[A]	0.00404	30.2	4	22
[K].SYNVLIPDQGIALR.[G]	0.00046	24	4	24
[R].GLDGIGDLLGK.[S]	0.00063	52.2	4	35
[K].EAETIALSILK.[Q]	0.00077	37.7	4	14
[K].IVAWYDNEWGYSQR.[V]	0.00189	56.4	4	10
[K].AYNVLIPDQGIALR.[G]	0.00246	214.1	4	3
[R].EGAPTAVSHGLWLNIPDYDAPTQLVKPHER.[N]	0.00656	41.5	4	11
[K].VTTLDLAASGIDLR.[K]	0.00046	106.1	4	5
[K].TMISDSDYTEFENFTK.[W]	-0.00686	53	4	8
[K].MPNIYNALVVQGR.[D]	0.00396	55	4	10
[K].VIAWYDNEWGYSQR.[V]	0.00036	34.9	4	18
[K].LEIVVLNADGIR.[R]	0.00278	15.3	4	26
[R].VLVVTNTTVAPLYLDK.[T]	0.0023	34.7	4	14
[K].ELITEHNNNDIVVDWLNAQKPK.[S]	0.00085	54.8	4	18
[K].LTDDNVNVVATEIPSVTEAVK.[E]	0.00637	51.4	4	9
[R].MLLTVDENLKPLSVPVR.[V]	0.00117	47.3	4	38
[K].GAPSGFILPIR.[D]	0.00115	45.8	4	11
[R].LmDILINSLYSNK.[D]	0.00513	29.6	4	48
[K].GGRPEFYFEDGANPEQVDWIGQK.[N]	0.00042	42.9	4	11
[R].IPSAVGYQPTLATDLGGLQER.[I]	0.0029	53	4	11
[R].EIDDADQLVEALK.[A]	0.00074	25.1	4	16
[K].SYNVLIPDQGIALR.[G]	0.00022	152.3	4	4
[K].VNTSDPYVISTIISR.[F]	0.00047	18.4	4	25
[K].KGEAALLTIAPEYAFGSSESK.[Q]	0.0017	84.3	4	7
[R].SLPSEELNQIIGER.[W]	0.00201	56.6	4	7
[R].AMVIINPGNPTGQcLSVANLK.[Q]	-0.00174	20.3	4	27
[R].AETVAYDDFVSAGSFAAAR.[E]	-0.00115	56.8	4	14
[R].SLPSEELNQIIGER.[W]	-0.0064	39.4	4	15
[R].AILWTNDYELPK.[T]	-0.00116	68.5	4	35
[K].VIFDTGSSNLWVPSSK.[C]	0.00056	95.3	4	5
[R].TVVAIILGGGAGTR.[L]	-0.00058	32.7	4	48
[K].MPNIYNALVVQGR.[D]	0.00214	59.4	4	9
[K].FNESFLELPK.[E]	0.0027	44.2	4	12
[R].THTQDATPLTLGQEFSGYATQVK.[Y]	0.00714	42.2	4	13
[K].LSVGYSLDQIPNDITK.[K]	0.00136	73.8	4	7
[R].VLVVTNTTVAPLYLDK.[T]	0.00073	52.8	4	11
[K].EGGSVVVLTGAVTPPGFR.[F]	0.00271	39.5	4	15
[R].VIDLFSSPDVVK.[Q]	0.00134	57.3	4	23
[K].VTTLDLAASGIDLR.[K]	-0.001	22.9	4	18
[R].LYSIASSALGDFGDSK.[T]	0.00356	26.4	4	18
[K].TVNSLGDLVPFSNK.[L]	0.0064	106.6	4	12
[K].VHLATDLNQPITLHWALSR.[S]	0.00092	46.5	4	12
[K].IDMTTTVLGFK.[I]	-5e-05	34.7	4	15
[K].IDMTTTVLGFK.[I]	0.0002	81.7	4	6
[K].GLTIFAPNDEAFK.[G]	0.00172	81	4	19
[R].KAQVEEFYVITWESPK.[E]	-0.00081	51.3	4	9
[K].EELIDcLGTIAQSGTSK.[F]	0.00363	47.8	4	34
[K].IIVLEDTNEYISYAPK.[D]	0.00069	16.4	4	16
[K].AGTVTTNIPQAIEEFK.[K]	0.00262	26.5	4	16
[R].NVFIVLVPNK.[A]	0.00039	91.1	4	5
[K].FNESFLELPK.[E]	0.00037	119.8	4	10
[K].VTTLDLAASGIDLR.[K]	-0.00026	94.6	4	13
[R].SLEQIYLHSLPIK.[E]	0.00116	71.1	4	51
[K].TIGAFLPEDSPLR.[Q]	-0.0009	34	4	15
[R].GLLPPVISSQELQEK.[K]	0.00134	31.8	4	23
[K].FFEVPTGWK.[F]	-0.00154	95.1	4	8
[R].ISITGAGGFIASHIAR.[R]	-0.00119	34.5	4	19
[K].YLLSSWGIEK.[F]	0.00011	70.4	4	8
[K].LGEFAPTLNFR.[G]	-0.00344	28.9	4	27
[R].RPYTVVLFDEIEK.[A]	-9e-05	26.9	4	21
[K].QGLEALKPELLSSIEK.[G]	-0.0009	72.2	4	9
[K].VPEPTVDETIQILK.[G]	-0.00365	81.5	4	7
[K].ALEGADVVIIPAGVPR.[K]	-0.00252	16.4	4	32
[K].FLKPSVAGFLLQK.[E]	-0.00231	67.3	4	8
[R].IGFSMIVDAEEK.[G]	-0.00438	78.1	4	7
[R].DNLTLWTSDNADDVGDDIK.[E]	-0.00063	42.6	4	42
[R].AVGIYASLVNINAYHQPGVEAGK.[K]	-0.00403	59.6	4	48
[R].VLDINGAPcFLTR.[T]	-0.00196	42.6	4	44
[K].FLKPSVAGFLLQK.[E]	-0.00091	40.7	4	13
[K].VPEPTVDETIQILK.[G]	0.00281	105.8	4	5
[K].LGDLDLYEIEGAETK.[G]	0.00302	35.5	4	14
[K].RQETVEDVPcGNTVAmVGLDQFITK.[N]	-0.00284	46.9	4	11
[K].TGTIPDKDILVLIK.[E]	-0.00069	25.2	4	19
[K].DEMIDIIGVTK.[G]	-0.00024	50.5	4	11
[R].VTSVASFFVSR.[V]	-0.00304	32.6	4	15
[R].LSELLGIQVVK.[A]	-0.0003	38.9	4	13
[K].DWSQISSSLEEIRK.[S]	0.00067	51.1	4	15
[R].EGLEVTDDVSIVEHLK.[H]	-0.00124	35.4	4	37
[R].AFDSILAEVR.[A]	-3e-05	25.2	4	28
[K].NNFYSYNAFINAAR.[S]	-0.00441	41.8	4	10
[K].YIENEIHSVYDYETTELVHEER.[N]	-0.00055	45.3	4	12
[K].TPEFLEMNPIGK.[V]	-0.00138	45.6	4	12
[R].LYSIASSALGDFGDSK.[T]	0.00086	49.5	4	10
[K].NQVAMNPINTVFDAK.[R]	0.00028	41.6	4	15
[R].ISITGAGGFIASHIAR.[R]	0.00021	36.2	4	18
[R].GFGFVTFSSAQEVNK.[A]	0.00439	87.6	4	29
[K].VVGIDLGTTNSAVAAMEGGKPTIVTNAEGQR.[T]	-0.00044	38.6	4	15
[K].FFEVPTGWK.[F]	-0.00031	13.7	4	31
[K].ASDSANLDSTAELLIR.[S]	0.00212	29.4	4	26
[R].VVALAAGSNVTLLADQVK.[T]	-0.00057	58.7	4	18
[R].TVVAIILGGGAGTR.[L]	-0.00248	27.1	4	15
[R].EHALLAFTLGVK.[Q]	-0.00439	26.2	4	16
[R].LSELLGIQVVK.[A]	-0.00065	32.3	4	14
[K].YVGVELWQVK.[S]	-0.00139	122.2	4	4
[R].LTVEQNIIIPNIENSK.[I]	-7e-05	41.7	4	44
[R].RPYTVVLFDEIEK.[A]	0.00047	41.3	4	19
[K].FLKPSVAGFLLQK.[E]	-4e-05	47.7	4	11
[R].DNLTLWTSDNADDVGDDIK.[E]	-0.00063	46	4	9
[R].LTTSDTAIQLDLIAK.[V]	1e-05	33.6	4	14
[R].TVVAIILGGGAGTR.[L]	-0.0012	45.6	4	13
[R].LLEAFFDQQDK.[F]	-0.00211	14.9	4	41
[K].QGLEALKPELLSSIEK.[G]	-0.00115	34.4	4	20
[K].LLDQTSVSHLFPITK.[Y]	-0.00053	34.6	4	14
[R].GLLPPVISSQELQEK.[K]	-0.00034	43.5	4	41
[K].SYELPDGQVITIGAER.[F]	0.00196	58.1	4	9
[R].ISITGAGGFIASHIAR.[R]	-0.00021	41.8	4	10
[R].VLDINGAPcFLTR.[T]	-0.00098	36.4	4	9
[K].VVDAFSYLETGR.[A]	6e-05	36.3	4	24
[K].VLTPEIVNTETGAFLHR.[F]	-0.00363	13.6	4	39
[K].DSPTTFEIWGPSR.[V]	-0.00208	41.6	4	13
[K].YLLSSWGIEK.[F]	0.00176	14.6	4	42
[R].FVNLTEDEVPDVGQLR.[D]	0.00015	52.8	4	25
[K].VcAELRPTVDISVTADADFVRPELR.[Q]	-0.00279	117.1	4	4
[R].ELELDELEYYQER.[R]	0.00085	25.1	4	17
[K].YQAHDPLNQFQVGDYVQLEK.[S]	0.0001	80.1	3	31
[R].LFQLNQLSLNEAQK.[I]	-0.00035	59.9	3	6
[K].ATIITTPLNESVFSK.[A]	0.00078	52	3	8
[R].SVQMDGLLWGASK.[L]	-0.00339	29.2	3	17
[R].LYSIASSALGDFGDSK.[T]	0.00238	40.5	3	11
[R].VTVQGEVIEQSFGEEHLcFR.[T]	0.00077	125.5	3	4
[K].VEVVTPEEHLGDVIGDLNSR.[R]	-0.00076	49.9	3	10
[R].AVPTLPINIEDAAR.[S]	0.00571	54.3	3	6
[K].AGDSSAEELATATQVQGPYLPITR.[E]	0.00043	17.8	3	22
[KR].GFGFVTFDEK.[KR]	-1e-05	72.6	3	6
[K].IDALLNEPLLK.[N]	0.00176	49.8	3	8
[R].QVQcISFIAYKPEGY.[-]	0.00051	54.6	3	7
[K].FLKPSVAGFLLQK.[E]	-0.00044	17.4	3	28
[R].AVPTLPINIEDAAR.[S]	-0.0021	18.2	3	25
[R].LFQLNQLSLNEAQK.[I]	-0.00094	32.3	3	10
[K].AGDSSAEELATATQVQGPYLPITR.[E]	0.00624	53.4	3	19
[K].ILASQVTSPVQWETTIK.[T]	-0.00193	44.1	3	11
[K].FLKPSVAGFLLQK.[E]	-0.00038	37.1	3	9
[R].AVPTLPINIEDAAR.[S]	0.00272	28.9	3	12
[K].NTNWSDAVLWNPHLTmEQSYK.[D]	-0.00051	28.9	3	26
[K].AVALVLPSLK.[G]	-0.00018	42.6	3	8
[K].VEVVTPEEHLGDVIGDLNSR.[R]	0.00034	59.3	3	5
[R].LFQLNQLSLNEAQK.[I]	0.00147	55.1	3	8
[K].SSAGGFLGDLVK.[W]	0.00086	53.8	3	6
[K].AIIGTIGDVDSYQLPDAK.[G]	0.0019	35.8	3	9
[R].GITITSAATTTFWNK.[H]	-0.00294	43.3	3	9
[K].QFFPDVAVGYEDPR.[V]	0.00403	172.2	3	5
[R].LYSIASSALGDFGDSK.[T]	-0.00054	21.9	3	48
[K].IVATHTDSPDVLIWDVESQPNR.[H]	0.00645	57.1	3	15
[R].SLEQIYLHSLPIK.[E]	-0.00054	63.4	3	6
[K].AIIGTIGDVDSYQLPDAK.[G]	0.00184	29.6	3	34
[K].AIYDSVSQQYNVLNSAIHGK.[Q]	-0.00543	43.4	3	9
[K].FSASFDMPGFK.[M]	-0.00218	41.2	3	28
[K].DEMIDIIGVTK.[G]	-0.00098	15.8	3	22
[K].AIIGTIGDVDSYQLPDAK.[G]	-0.00755	53.1	3	7
[K].AIYDSVSQQYNVLNSAIHGK.[Q]	-0.00494	100.8	3	4
[K].DQATDNAILDQLYK.[M]	-0.0054	29.1	3	13
[K].AVNNVNSIIGPALIGK.[D]	-0.0017	81.7	3	12
[K].VQLLEIAQVPDEHVNEFK.[S]	-0.00226	42.6	3	27
[R].SLEQIYLHSLPIK.[E]	0.0002	77.9	3	6
[R].LSELLGIQVVK.[A]	-0.0003	17.5	3	46
[R].QVQcISFIAYKPEGY.[-]	-0.00094	51.7	3	7
[R].ISGVSGEGAGVIVEGSAPITEAVATPPVADSK.[A]	-0.00198	49.5	3	8
[K].DQATDNAILDQLYK.[M]	0.00802	24.8	3	27
[K].GDPGIAALFDK.[L]	-0.00121	28.9	3	13
[R].VGSIPDSPTGGGIYQDTSVLGVNYR.[Q]	-0.00131	32	3	11
[K].VQLLEIAQVPDEHVNEFK.[S]	-0.00104	56.3	3	8
[K].AIYDSVSQQYNVLNSAIHGK.[Q]	-0.00287	39.2	3	22
[R].FLIAGGGAPEIELSR.[Q]	0.00394	52.2	3	9
[K].ENFLPEGPITVGVTSGASTPDK.[V]	-0.00081	32.2	3	35
[R].GITITSAATTTFWNK.[H]	0.00518	139.1	3	3
[R].FGGIGYLGFEK.[L]	-0.00028	33.5	3	12
[R].EGLEVTDDVSIVEHLK.[H]	3e-05	43.4	3	9
[K].LANDALVWcSLR.[G]	-0.00154	66.6	3	11
[K].QSGQSEGYGFLEFR.[S]	0.00237	29	3	11
[K].MVYDYYASGAEDQWTLAENR.[N]	-0.00129	61.3	3	5
[K].VSDEVPFLADLKPSGK.[Y]	-0.00064	27.3	3	52
[K].FDPDFINIR.[T]	-0.00056	20.2	3	18
[K].STPDEFDNYYFTNLK.[N]	-0.00826	17.2	3	21
[K].VPFQSLQALEcHVDAVcPK.[K]	-0.00616	26.8	3	48
[R].APFDLFDTK.[K]	-7e-05	50.9	3	7
[R].VIDLFSSPDVVK.[Q]	-0.00069	30.1	3	12
[K].YAADEDAFFADYAEAHLK.[L]	0.00113	43.3	3	38
[K].AHTDWVTAIATPIDNSDmIVTSSR.[D]	0.00447	29.5	3	20
[K].AFFQDFSQLDGK.[I]	-0.00059	183	3	9
[K].QEGYSFIGLHIPVGR.[V]	0.00104	33.8	3	9
[R].GMAVIDTGAPISVPVGGATLGR.[I]	0.00269	55.8	3	15
[K].NFSEPEDLSAYDGLELR.[L]	-0.00056	34.1	3	11
[K].AHTDWVTAIATPIDNSDmIVTSSR.[D]	0.00655	35.4	3	8
[K].SNYNFEKPFLYLAR.[K]	0.0027	65.7	3	17
[R].SFGFVNFENAEDAAR.[A]	0.00432	38.7	3	9
[K].EAVELPLTHPELYEDIGIKPPK.[G]	0.00207	43.6	3	10
[K].LDAQPELFIHIVPDK.[T]	0.0016	113.7	3	4
[K].VGTPEENVAHFFEVAK.[G]	0.00076	79.8	3	4
[K].WGVNVQPLSGSPANFHVYTALLKPHER.[I]	0.00183	110.8	3	3
[K].SATVAAVGDGFIAQDIQFQNTAGPQK.[H]	-0.00018	20.3	3	60
[K].LEIIGNLVHDSVPISNDEANNAVVR.[T]	0.00343	47	3	8
[R].DQTGIVQITTLPDDFPDAHSTVR.[D]	0.00208	65.9	3	5
[K].SPFVQIPLGVTEDR.[L]	0.00071	61.3	3	5
[R].TSVPSIWAVGDVTDR.[I]	0.00622	153.6	3	2
[K].AHTDWVTAIATPIDNSDmIVTSSR.[D]	0.00014	33.9	3	9
[K].FITDVGATVNHDPEIGDLLK.[V]	-0.00285	30.8	3	16
[R].VENLYEGPLDDAYANAIR.[N]	0.0002	12.9	3	35
[R].GNLNNVIVVGDVASVRPLIPQQK.[K]	0.00241	29.2	3	18
[K].DSPLDVIAINDTGGVK.[Q]	0.00242	34.5	3	22
[K].FDRPPILHLTFQALDK.[F]	0.00012	45.7	3	11
[K].FITDVGATVNHDPEIGDLLK.[V]	0.00154	17.9	3	29
[R].YAHIGDVIVAVIK.[E]	-0.00034	47.4	3	8
[K].IPLFSAAGLPHNEIAAQIcR.[Q]	0.00174	47.8	3	7
[K].LVEYDALLLDR.[F]	-0.00172	126.7	3	22
[R].TVSGVAGPLVILDK.[V]	0.00418	42.5	3	9
[R].TVSGVAGPLVILDK.[V]	0.00449	60.4	3	15
[K].GTLHLHDFIIPFEEK.[K]	0.00257	65.4	3	6
[R].GPVIDEVALVEHLR.[E]	0.00115	65.6	3	7
[R].SPIFLGSYDDVEEIK.[N]	0.00413	26.9	3	12
[K].TDSPLSNLLITK.[D]	-0.00062	117.7	3	3
[R].VEQLLNLDVTPYTDK.[I]	0.00358	52.4	3	10
[R].ENGSLFDVSHMcGLSLK.[G]	0.00068	35.8	3	17
[R].NLHHILGGALNPNAAYLIIR.[G]	0.00078	29.6	3	17
[K].HIPDLHVLISTPFHPAYVTAER.[I]	-0.00032	56.4	3	16
[K].VEAASDLVPVVSSFK.[N]	0.00536	48.8	3	10
[R].ILTTNLWSAELSK.[L]	0.00228	50.8	3	25
[K].LFGVTmLDVVR.[A]	0.00196	17.4	3	23
[R].YYGGNEYIDMAETLcQK.[R]	0.00112	140.8	3	2
[R].IVIGLYGDDVPQTAENFR.[A]	0.00252	22.1	3	14
[R].TAANAIYVPPAQQGAIDLQSGILHAEEK.[D]	0.00455	112.3	3	4
[R].VENLYEGPLDDAYANAIR.[N]	0.00283	31.5	3	12
[K].LLIELGADPEVQDYR.[G]	0.00534	20	3	26
[K].EVLIVDEFTGR.[V]	0.00241	24.4	3	16
[R].LFQVEYAMEAVK.[Q]	0.00623	48.6	3	50
[K].VKPHVLLGLSGVGGIFHEEVLR.[A]	0.0046	46.5	3	8
[R].NDSYVLHLILPSK.[V]	0.0016	52.2	3	12
[K].SSEINVLVPGAGADSDWGEHALPQQFSHVYK.[S]	0.00632	43.9	3	8
[R].GPVIDEVALVEHLR.[E]	0.00158	58.1	3	7
[R].TVSGVAGPLVILDK.[V]	0.00449	62.5	3	6
[K].QEGYSFIGLHIPVGR.[V]	0.00513	80.9	3	5
[R].AITLGEILNSK.[S]	0.00378	17.1	3	25
[R].GPVIDEVALVEHLR.[E]	0.00145	96.3	3	3
[K].ELEHIEEVFTPLVEK.[C]	0.00221	30.4	3	11
[K].GQVLAVVGGGDTATEEAIYLTK.[Y]	0.00697	65.3	3	6
[R].NNLGWPYEPFHVPEDVK.[S]	-0.00144	47	3	11
[R].GMAVIDTGAPISVPVGGATLGR.[I]	-0.00473	123	3	3
[K].DSSDSTEQALLDELK.[A]	-0.00252	95.3	3	5
[R].IVIGLYGDDVPQTAENFR.[A]	-0.00287	19.9	3	18
[K].STGFGLIYDSVENAK.[K]	-0.00201	22.6	3	14
[R].LANNLENLILK.[E]	0.00015	30	3	11
[R].FDGVLGLGFQGADSK.[N]	-0.0046	18.7	3	16
[R].LLFGYTNYGDLR.[K]	-0.00195	14.3	3	24
[K].GLIKPGESVLIEPTSGNTGVGLAFmAAAK.[G]	-0.00433	79.2	3	11
[K].ANTTFASAIQIGDPVSIDR.[A]	-0.00256	68.6	3	6
[K].VSEDDKLVEYDALLLDR.[F]	-0.00169	60.1	3	6
[K].ANTTFASAIQIGDPVSIDR.[A]	-0.00045	63.2	3	11
[R].LPFLEQALAK.[V]	-0.00117	59	3	7
[K].SNYmSAGQISVPIVFR.[G]	-0.00336	34.7	3	10
[R].YAHIGDVIVAVIK.[E]	-0.0015	201.6	3	3
[R].DDLFNINANIVK.[ST]	-0.00142	24.9	3	14
[R].VPTVDVSVVDLTVR.[L]	-0.00036	48.8	3	9
[K].SGTLHLTSGIEGLSILK.[T]	-0.00078	48.6	3	31
[R].IIAGTAANmGIDIDPPILEPK.[K]	-0.00091	55.7	3	10
[R].DADDFVNFINEK.[C]	0.00046	18.9	3	18
[R].DAVLLVFANK.[Q]	0.00019	52.9	3	64
[R].GLIATQFYFAK.[L]	-0.00066	30.9	3	12
[K].LAYVALDYEQEIETAR.[S]	-0.00422	37.4	3	15
[K].VSEDDKLVEYDALLLDR.[F]	-0.00168	43.7	3	21
[K].WSPELAAAcEVWK.[E]	-0.00075	36.8	3	13
[R].DDLFNINAGIVK.[TS]	-0.00026	41.3	3	8
[K].AALILVLTR.[G]	-0.00088	31.1	3	11
[R].VETGVIKPGMVVTFGPTGLTTEVK.[S]	-0.00151	54.1	3	7
[K].YRPSSAYDTPFLTTNAGGPVYNNVSSLTVGPR.[G]	-0.00019	61.1	3	8
[R].VGLTALTmAEYFR.[D]	-0.00473	28.9	3	40
[R].VIEEcFINHGASIGFWR.[G]	-0.00334	24.6	3	23
[R].LTPFYNVSDVIK.[K]	-0.0016	54	3	7
[R].TSVPSIWAVGDVTDR.[I]	0.00646	17	3	38
[R].NNLGWPYEPFHVPEDVK.[S]	-0.00065	46.9	3	13
[R].IVIGLYGDDVPQTAENFR.[A]	-0.00029	27.8	3	14
[R].LLFGYTNYGDLR.[K]	-0.00079	35	3	12
[K].VGTPEENVAHFFEVAK.[G]	-0.0004	14.9	3	39
[-].mYQLPTSTELTFFPAEFPVYcR.[S]	0.00097	41.2	3	8
[K].DSSDSTEQALLDELK.[A]	0.00237	55.5	3	8
[R].VENLYEGPLDDAYANAIR.[N]	0.00186	63.8	3	6
[R].SSFYYVNLVGVK.[V]	0.0011	70.1	3	6
[R].IVIGLYGDDVPQTAENFR.[A]	-0.00146	41.2	3	10
[R].GMAVIDTGAPISVPVGGATLGR.[I]	-0.00449	36.4	3	9
[R].NNLGWPYEPFHVPEDVK.[S]	-0.00132	54.5	3	14
[K].DSSDSTEQALLDELK.[A]	-0.00117	67.2	3	5
[R].VENLYEGPLDDAYANAIR.[N]	0.00118	61.8	3	6
[R].GMAVIDTGAPISVPVGGATLGR.[I]	-0.00214	46.1	3	7
[K].GQVLAVVGGGDTATEEAIYLTK.[Y]	-0.00023	27.2	3	14
[K].EAALGNIPTIAFcDTDSPmR.[Y]	0.0023	42.7	3	16
[K].GQVLAVVGGGDTATEEAIYLTK.[Y]	0.00318	50.4	3	9
[R].INIIDTPGHVDFTLEVER.[A]	-0.00076	26	3	16
[R].GPVIDEVALVEHLR.[E]	-0.00063	80.9	3	4
[R].TSVPSIWAVGDVTDR.[I]	-0.00111	109.9	3	3
[K].ANTTFASAIQIGDPVSIDR.[A]	0.00606	32.1	3	11
[K].VYFDISIGNPVGK.[L]	0.00119	14	3	23
[R].FEIFVENLK.[M]	0.0008	52.6	3	9
[R].YIGVSNETSYGVMEFVHAAK.[V]	-0.00164	35.5	3	15
[R].INIIDTPGHVDFTLEVER.[A]	-0.00178	93.8	3	4
[K].ATDSPLPTVPGYDVAGVVVK.[V]	-0.00188	104.2	3	4
[R].EDEFLQTLHFNSIR.[L]	-1e-05	31.8	3	12
[R].IALTDNAVVEQVLGK.[H]	0.00534	42.7	3	8
[K].EASHVEGFSPELALVTVGGGK.[E]	0.00375	73.2	3	6
[K].VSIFYTAPTLVR.[S]	0.00134	38.4	3	7
[K].IMTAAAQLVKPVTLELGGK.[S]	0.00076	15.7	3	33
[K].LRPIPIGVSADLLVGQK.[V]	-0.00096	61	3	7
[R].VEQLLNLDVTPYTDK.[I]	0.00374	20	3	17
[K].DGILSTPAVSAVIR.[K]	0	37.1	3	11
[R].LPGLYVVNYDGSGLR.[Q]	0.00455	57.9	3	6
[R].AANEILGWSATTNLPEDLKER.[Y]	-5e-05	126.9	3	3
[R].SGEILVSVADVVK.[E]	0.0001	58.8	3	6
[K].AAVAWEPNKPLVIEDVQVAPPQAGEVR.[V]	0.00379	78	3	11
[R].ILGLGDLGcQGmGIPVGK.[L]	0.00253	28.3	3	16
[R].VScLSIIDPGDSDIIK.[S]	-0.00505	97.6	3	12
[R].IVIGLYGDSAPFGSSR.[F]	-0.00038	42.6	3	9
[K].QPPVEFIAFSNcFHGR.[T]	0.00519	51.7	3	7
[K].DSPLDVIAINDTGGVK.[Q]	0.00106	16.1	3	33
[R].AANEILGWSATTNLPEDLKER.[Y]	-0.00617	29.2	3	21
[R].VEQLLNLDVTPYTDK.[I]	0.00099	39.1	3	8
[R].SGEILVSVADVVK.[E]	-0.00087	44.5	2	4
[K].TFTEEAEALLK.[E]	-8e-05	128	2	2
[K].LVIIPDHYIFTTDER.[A]	-0.00253	50.5	2	23
[K].IENVEGLTHFDEILK.[E]	-0.00313	157.9	2	1
[K].TVIAFIEDPDGYK.[F]	-0.00282	34.3	2	21
[K].AEDGEIWNFTVR.[A]	-0.00096	78.6	2	4
[K].EAIGEVSYGAGFIEFSAEEGKR.[I]	-0.00362	27.5	2	11
[K].VLQQIDDIFR.[E]	-0.00439	63.2	2	3
[K].TFTEEAEALLK.[E]	-0.00161	21.6	2	12
[K].NFLTLPNIK.[V]	-0.00136	86.8	2	3
[K].AAVAWEPNKPLVIEDVQVAPPQAGEVR.[V]	0.00061	119.5	2	2
[K].ILSEALPFIQK.[F]	0.00017	71.1	2	4
[R].YEDNFDSTSNLIVAVTPTDK.[K]	-0.00431	59	2	4
[R].ELGVPIVmHDYLTGGFTANTTLAHYcR.[D]	0.00203	45.7	2	4
[K].FSETIELQIGLK.[N]	2e-05	24.9	2	9
[K].ILTGGSVVESEGNFVRPTIVEISSK.[A]	-0.00022	53.7	2	4
[K].AGTVTTNIPQAIEEFK.[K]	-0.00039	38.8	2	6
[R].IQVEHPVTEmISSVDLIEEQIR.[V]	-0.00258	12.4	2	20
[K].AYNVLIPDQGIALR.[G]	-6e-05	26.5	2	37
[R].APFDLFDTK.[K]	-0.00062	80.1	2	33
[K].AYNVLIPDQGIALR.[G]	-0.00073	15.8	2	16
[K].IVAWYDNEWGYSQR.[V]	-0.00063	91.3	2	3
[R].DAVTHLTDAQEWAGGGSmVGAILGSTK.[R]	0.00146	61.8	2	5
[K].ELGLYLDISR.[V]	0.00162	28.2	2	9
[K].VPFQSLQALEcHVDAVcPK.[K]	0.00335	73.2	2	4
[K].LAYVALDYEQEIETAR.[S]	-0.0017	10.4	2	21
[R].ILVFIVEDGK.[L]	-0.00127	36.8	2	7
[K].VSNVTIWGNHSTTQVPDFLNAK.[I]	0.00142	25	2	41
[R].ELGVPIVmHDYLTGGFTANTTLAHYcR.[D]	-0.00108	16.1	2	13
[K].IIAFAWEPK.[G]	-0.00016	20.1	2	14
[R].GYPGYmYTDLATIYER.[A]	0.00116	20.9	2	31
[K].DGILSTPAVSAVIR.[K]	0.00055	28.2	2	23
[K].AYNVLIPDQGIALR.[G]	0.00158	20.9	2	15
[K].RLEDLALLEQPYIK.[N]	0	51.2	2	6
[K].ILDEAmAGDNVGLLLR.[G]	0.00812	24.8	2	8
[K].TTGYSVPLEIKPAGQFEPLYR.[T]	0.00476	41	2	5
[K].VIAWYDNEWGYSQR.[V]	0.00028	27.1	2	33
[R].IQVEHPVTEmISSVDLIEEQIR.[V]	-3e-05	18.3	2	14
[K].IADVPDVDLSQLGVTK.[Y]	0.00155	56	2	4
[R].IPSAVGYQPTLATDLGGLQER.[I]	0.00215	35.8	2	51
[K].AADLVEWAAIR.[A]	0.0015	45.7	2	6
[K].FVDLSNKPDWFLK.[I]	-0.00134	28.8	2	35
[K].IADVPDVDLSQLGVTK.[Y]	-0.00175	15.9	2	14
[R].ILGLGDLGcQGmGIPVGK.[L]	-0.00084	35.7	2	10
[K].IENVEGLTHFDEILK.[E]	-0.00216	30.1	2	7
[K].LSETPGLINSSPYEDGWmIK.[V]	-0.0028	52.1	2	4
[R].HAVVSAIAASAVPSLVLAR.[G]	0.00047	25.1	2	31
[K].IHEEEGIGPDQLAGDVLYYGDSHSEVVQLHSR.[E]	-0.00207	105.2	2	3
[K].DYGEETEGLHIVQEYVK.[S]	-0.00023	20.1	2	34
[R].QFLLSEGFVGIHTPK.[L]	-0.0005	24	2	10
[R].HAVVSAIAASAVPSLVLAR.[G]	0.00096	81.2	2	5
[R].EALLDFYVSSGK.[R]	-0.00523	49	2	8
[R].ELGVPIVmHDYLTGGFTANTTLAHYcR.[D]	-0.00125	27.1	2	9
[R].QFLLSEGFVGIHTPK.[L]	-0.00105	63.8	2	6
[R].IFTLFHHPLVDSLHTIYNEPK.[A]	0.00085	51.6	2	5
[R].ELGVPIVmHDYLTGGFTANTTLAHYcR.[D]	0.00151	86.8	2	10
[K].IVSIQNSYSLLVR.[C]	0.00316	77.5	2	3
[K].LFNAVATEDLIVK.[N]	0.00141	37.2	2	7
[R].VFEVSLADLQNDEDHSFR.[K]	-0.0011	41.6	2	40
[K].IHEEEGIGPDQLAGDVLYYGDSHSEVVQLHSR.[E]	0.00249	24.2	2	10
[R].HAVVSAIAASAVPSLVLAR.[G]	0.00138	34.9	2	19
[R].TVPLEIMVVGEK.[A]	0.00177	25.3	2	11
[K].LFIGLSGLATDTQTLHQR.[L]	0.00195	76.5	2	2
[K].TGWLHPSINQFNTEPSVEFDTVANK.[K]	0.00204	32.4	2	8
[R].SPIFLGSYDDVEEIK.[N]	0.0056	60	2	3
[K].ELFEDTLGFGAAK.[M]	0.00079	26.9	2	8
[K].ADLLDPNSLAGAIK.[G]	0.00273	12.6	2	17
[R].ILTTNLWSAELSK.[L]	0.00271	32.4	2	8
[R].YEDNFDSTSNLIVAVTPTDK.[K]	0.00079	43.7	2	6
[K].VEAASDLVPVVSSFK.[N]	0.0006	31.3	2	60
[R].HAVVSAIAASAVPSLVLAR.[G]	0.00102	14.2	2	14
[R].ELGVPIVmHDYLTGGFTANTTLAHYcR.[D]	0.00212	39.2	2	7
[R].VEQLLNLDVTPYTDK.[I]	-0.0016	111.2	2	31
[K].SLPYDTPGQTFVAFERPEGVPAVGK.[F]	-0.00056	108	2	2
[K].SLFTIGSLPR.[NS]	0.00014	37.7	2	7
[K].YPNPSLIAPPEFASVGSK.[I]	0.00304	48.2	2	6
[R].ELGVPIVmHDYLTGGFTANTTLAHYcR.[D]	-0.00201	45.5	2	6
[R].VEQLLNLDVTPYTDK.[I]	-0.00289	16.9	2	13
[K].IDILSLSYTR.[N]	-0.00025	22	2	18
[R].VLSLIYTEIR.[N]	-0.00243	84.1	2	3
[R].DNIDNIQIVFR.[E]	-0.00192	139.6	2	1
[R].VccLSIIDPGDSDIIK.[S]	-0.00489	154.6	2	8
[K].NAGADIVGGEDLIEQIK.[G]	-0.00082	59.5	2	3
[R].DVADADSLISSLGK.[A]	-0.00129	29.1	2	6
[K].YPNPSLIAPPEFASVGSK.[I]	0.00108	57.2	2	21
[R].ELGVPIVmHDYLTGGFTANTTLAHYcR.[D]	-0.00147	58.7	2	6
[K].DSPLDVIAINDTGGVK.[Q]	-0.00103	38.9	2	7
[R].ELGVPIVmHDYLTGGFTANTTLAHYcR.[D]	-0.00153	102.5	2	2
[R].GFGFVTMSTVEEAEK.[A]	-0.00458	16.2	2	8
[K].LMDSVDEYIPIPQR.[Q]	0.00092	47	2	8
[R].HAVVSAIAASAVPSLVLAR.[G]	-0.00141	116.4	2	3
[K].LVIIPDHYIFTTDER.[A]	-0.00285	40.4	2	15
[K].LFIGLSGLATDTQTLHQR.[L]	-0.0017	23.6	2	32
[K].AADLVEWAAIR.[A]	-0.00053	55	2	6
[K].VQEIVSEIFGK.[S]	-0.00185	137.1	2	1
[K].IVSIQNSYSLLVR.[C]	0.00115	109.7	2	2
[K].TFTEEAEALLK.[E]	-0.00138	84.7	2	4
[K].AGITVIQIDEAALR.[E]	-0.00304	33.6	2	6
[K].ADGAFAISEDTWNEPLGR.[G]	-0.00245	59.9	2	11
[K].IHEEEGIGPDQLAGDVLYYGDSHSEVVQLHSR.[E]	-0.00286	7.1	2	35
[K].VVIGMDVAASEFYGK.[D]	0.00205	66.5	2	4
[R].AHLLFDFHQEIDGLR.[E]	-0.00367	25	2	35
[K].IDFISLSYTR.[H]	0.00081	49.4	2	5
[K].GGYIVSDNSSGNKPDVILIGTGSELEIAVK.[A]	0.01008	29.9	2	29
[K].TVDTTGAGDSFVGALLTK.[I]	0.00721	49.7	2	5
[R].YPSLNVLENFR.[G]	0.00354	20.6	2	12
[K].AVAHQPVSIALEAGGR.[D]	-0.00243	14.1	2	34
[R].DNGLLLHIHR.[VA]	-0.00236	37.8	2	6
[R].DNGLLLHIHR.[VA]	-0.00238	15.9	2	13
[R].DNGLLLHIHR.[VA]	-0.00241	35.1	2	19
[R].DNGLLLHIHR.[VA]	-0.00249	130.4	2	2
[K].LTYYTPEYQTK.[D]	-0.00554	64.1	2	4
[R].DNGLLLHIHR.[VA]	-0.00236	34.9	2	14
[R].DNGLLLHIHR.[VA]	-0.00241	30.4	2	8
[R].DNGLLLHIHR.[VA]	-0.00217	27.6	2	9
[K].IAVQSGAAGIIVSNHGAR.[Q]	-0.00205	26.7	2	10
[R].DNGLLLHIHR.[VA]	-0.00202	196.4	2	3
[K].IGGIGTVPVGR.[V]	-0.00138	63.9	2	4
[R].DNGLLLHIHR.[VA]	-0.00247	22	2	47
[R].DNGLLLHIHR.[VA]	-0.00203	17.5	2	33
[K].IGGIGTVPVGR.[V]	-0.00127	82.3	2	3
[R].DNGLLLHIHR.[VA]	-0.00141	73.4	2	28
[K].LTYYTPEYQTK.[D]	-0.0063	56.3	2	4
[K].LTYYTPEYQTK.[D]	-0.00648	53.8	2	5
[R].DNGLLLHIHR.[VA]	-0.00145	16.8	2	11
[R].DNGLLLHIHR.[VA]	-0.0013	11.8	2	23
[R].DNGLLLHIHR.[VA]	-0.00141	85.7	2	2
[K].LTYYTPEYQTK.[D]	-0.00606	70.7	2	48
[R].DNGLLLHIHR.[VA]	-0.00135	18.7	2	12
[K].IGGIGTVPVGR.[V]	-0.00116	29.2	2	28
[K].WVESLSDPR.[V]	-0.00124	47.9	2	5
[K].IGGIGTVPVGR.[V]	-0.00141	27.8	2	9
[R].TVWGNPADVGK.[I]	-0.00195	47	2	5
[K].LTYYTPEYQTK.[D]	-0.00552	111.6	2	2
[R].DNGLLLHIHR.[VA]	-0.00247	73.2	2	26
[R].DNGLLLHIHR.[VA]	-0.00225	46.6	2	5
[K].TEATDGYSAVQVGYR.[R]	0.00151	13.1	2	19
[K].LADLESAPASVAR.[L]	-0.00049	42	2	6
[K].NIIIATGSDVK.[SG]	-8e-05	41.7	2	6
[K].NTVEcITGNISR.[T]	0.00451	31.7	2	8
[K].LADLESAPASVAR.[L]	-0.00031	68.5	2	3
[K].LADLESAPASVAR.[L]	-0.00031	41.3	2	7
[R].LSSINVENVESNR.[R]	0.00127	31.5	2	6
[R].LASIGLENTEANR.[Q]	-0.00078	14.6	2	11
[K].AAQDIANAELAPTHPIR.[L]	-0.00019	54.2	2	4
[R].HTPEGAALETEWNAK.[F]	-0.00012	16.8	2	21
[R].EVAGFAPYEK.[R]	2e-05	65.6	2	4
[R].LSSINVENVESNR.[R]	4e-05	34	2	10
[K].LTYYTPEYQTK.[D]	-0.00413	69.7	2	4
[K].ETAEAFLGK.[TK]	0.00065	52.2	2	5
[K].LADLESAPASVAR.[L]	0.00045	49.4	2	11
[R].KPEEITKEEYAAFYK.[S]	0.00035	19.8	2	34
[K].APIAEcLVK.[E]	0.00057	34.9	2	9
[K].APIAEcLVK.[E]	0.00048	61	2	43
[R].AVNEFLETQK.[E]	0.00133	25	2	17
[K].LSAGSYVLNANK.[G]	-0.00216	51.4	2	4
[K].LSAGSYVLNANK.[G]	-0.0007	29.2	2	9
[R].DNGLLLHIHR.[VA]	-5e-05	21.9	2	11
[R].DNGLLLHIHR.[VA]	-0.0014	22.4	2	15
[R].DNGLLLHIHR.[VA]	-0.00182	44.7	2	9
[R].DNGLLLHIHR.[VA]	-0.00225	49.2	2	5
[R].DNGLLLHIHR.[VA]	-0.00226	42.8	2	22
[K].APIAEcLVK.[E]	0.00054	25.2	2	8
[K].GILAADESTGTIGK.[R]	-0.00029	27.9	2	8
[R].DNGLLLHIHR.[VA]	-0.00082	17.1	2	46
[R].TTLVANTSNMPVAAR.[E]	-0.00176	53.6	2	15
[K].YAEHVcAGVILGR.[E]	-0.00082	118.4	2	2
[R].FVIGGPHGDAGLTGR.[K]	0.00079	24.1	2	44
[R].FVIGGPHGDAGLTGR.[K]	0.00051	28.6	2	12
[K].AIGVDGFGASAPADK.[I]	0.00289	28.2	2	8
[K].YAGTELEFDGSK.[H]	0.00023	56.1	2	6
[K].YAEHVcAGVILGR.[E]	-0.00029	40.9	2	11
[R].FVIGGPHGDAGLTGR.[K]	0.00021	46.2	2	6
[K].GLVNDVSDDQQDIAR.[G]	-0.0014	72.9	2	4
[K].GVITEVIHDPGR.[G]	-0.00205	44.3	2	13
[K].GVITEVIHDPGR.[G]	-0.00017	30.6	2	12
[R].VFLSNSGTEANEAAIK.[F]	0.00265	46	2	6
[R].FVIGGPHGDAGLTGR.[K]	-0.00081	51.3	2	5
[K].YAEHVcAGVILGR.[E]	0.0012	68.1	2	4
[R].DNGLLLHIHR.[VA]	-0.00041	29.9	2	5
[K].GVVTEIIHDPGR.[G]	0.00045	30.8	2	9
[K].VIAcVGETLEQR.[E]	0.00015	20.5	2	11
[K].YTDQQVGNLIQR.[R]	-0.00124	139.9	2	1
[K].IYYELDEER.[A]	-0.00133	28.6	2	11
[K].VVAAGANPIQIAR.[G]	-0.00077	38	2	8
[K].LIGcYVVGSAGSK.[E]	0.00209	82.2	2	4
[K].VIAcVGETLEQR.[E]	0.00405	19.8	2	23
[R].KTPSILALSR.[Q]	0.00072	17.8	2	17
[R].ILVQEGIYDK.[F]	0.00401	36.2	2	8
[K].YTDQQVGNLIQR.[R]	0.00144	25	2	36
[K].YTDQQVGNLIQR.[R]	0.00107	48	2	4
[R].LFNETSEALGGSR.[A]	-0.00064	42.7	2	5
[K].LIIcGGSAYPR.[D]	-0.00051	20.7	2	14
[K].ALPTYTPESPADATR.[N]	-0.00177	14	2	21
[K].YAEHVcAGVILGR.[E]	-0.00022	68.5	2	3
[K].LGASGEALSDLK.[Q]	0.00016	55.4	2	16
[K].ALPTYTPESPADATR.[N]	0.00121	103.6	2	2
[K].IGGIGTVPVGR.[V]	0.00053	12	2	14
[R].VVDGLGNPIDGK.[G]	0.00065	43.2	2	6
[K].GKLETESLLVSR.[D]	-0.00041	31.9	2	7
[R].DNGLLLHIHR.[VA]	0.00053	47.1	2	10
[R].DNGLLLHIHR.[VA]	0.00086	10.4	2	24
[R].DNGLLLHIHR.[VA]	0.00059	15.6	2	22
[K].AAQDIASAELAPTHPIR.[L]	0.00078	57	2	29
[K].ALPTYTPESPADATR.[N]	0.00025	43	2	5
[K].KLDLTAEELSEEK.[A]	0.00138	75.5	2	12
[K].LTYYTPEYQTK.[D]	-0.00016	43.1	2	13
[R].DNGLLLHIHR.[VA]	-4e-05	28.2	2	23
[R].ATDLNQGVVYGVR.[T]	-0.00232	35.6	2	6
[R].QKLPQLAGTSIEGAAK.[G]	0.00059	49.7	2	19
[K].FDENVLDSTK.[K]	0.00071	51.3	2	5
[R].EEGGFEVIK.[K]	0.0002	59.1	2	5
[K].YQEIVNIR.[L]	8e-05	32.1	2	9
[K].TFDEAQTHALELSEK.[D]	-0.00096	27.3	2	10
[K].GTIVVDNSSAFR.[M]	0.0001	15.2	2	12
[K].TFDEAQTHALELSEK.[D]	9e-05	40.4	2	14
[K].TADVEELTVEER.[N]	9e-05	108.9	2	2
[K].ALDmNAAEDAIVR.[L]	0.00041	13	2	28
[R].DSLAEANSDIVVK.[I]	0.00245	49.7	2	5
[K].YQEIVNIR.[L]	-5e-05	14.5	2	19
[R].QAVDISPLR.[R]	-0.00038	95.3	2	2
[K].YLLQSGLQK.[Y]	-0.00057	67.3	2	3
[K].VAYALSQGLK.[V]	0.00043	117.4	2	3
[R].YDDNAAVVIDQEGNPK.[G]	0.00169	25	2	8
[R].HTPGTFTNQLQTSYSEPR.[L]	0.00111	526.2	2	1
[R].NLSQQNLNALAK.[V]	0.00135	36.3	2	16
[K].AEEVSGSQPAEVHNLVQGK.[W]	-0.00234	41.6	2	6
[K].VTELAGLGSGK.[E]	0.00068	30.2	2	8
[K].AAQDTLLVR.[A]	-0.00049	29.4	2	11
[K].RLDSIGLENTEANR.[Q]	-0.00077	62	2	10
[K].AASSVVDSTFDK.[A]	-0.00253	24.6	2	36
[K].DVNAAVATIK.[T]	0.00051	64.6	2	5
[K].RLDSIGLENTEANR.[Q]	-0.00211	50.7	2	5
[K].TFQGPPHGIQVER.[D]	-0.00012	21.1	2	17
[R].LPANLVQAQR.[D]	0.00013	9.2	2	34
[K].DVNAAVATIK.[T]	-0.00099	203.3	2	2
[K].DVNAAVATIK.[T]	4e-05	100	2	4
[K].YEAQLEDGSLVGK.[S]	-0.00064	46.3	2	8
[R].EGQSIGVIADGVDANGKPHK.[L]	-0.00183	27.4	2	66
[K].DVNAAVATIK.[T]	0.00083	16.8	2	13
[K].SYDLNFKEESNDGSQK.[I]	4e-05	27.1	2	17
[K].TYASVVDSDGNPVK.[A]	0.00042	24.8	2	24
[K].VVSVDTVGDSVK.[L]	0.00118	55.7	2	4
[K].VTLSGHDEYIVK.[G]	0.00074	24.9	2	8
[K].TFQGPPHGIQVER.[D]	0.00042	32.8	2	12
[K].NDmGGAAAVLGAAK.[A]	0.00136	112.4	2	3
[K].TFQGPPHGIQVER.[D]	0.00057	73.6	2	4
[R].LIGEANDYVGK.[G]	-0.00106	8.1	2	36
[K].VGQESHTALTEFDR.[T]	9e-05	34	2	9
[R].AVAMSATEGLTR.[G]	0.00091	28	1	5
[R].LIGEANDYVGK.[G]	-0.00045	23.4	1	5
[K].TFQGPPHGIQVER.[D]	0.00011	37.4	1	4
[K].VVSVDTVGDSVK.[L]	3e-05	17.7	1	19
[K].AGAQVVGISGDDIESHK.[A]	-0.00156	57.8	1	16
[K].TFQGPPHGIQVER.[D]	-0.00152	16.6	1	36
[R].ELISNSSDALDK.[I]	-0.00268	68.5	1	2
[K].SVGDLSSSDLK.[G]	-9e-05	49.8	1	9
[K].SVGDLSSSDLK.[G]	0.00022	115.1	1	1
[K].IVDNETISVDGK.[NH]	0.00012	57.5	1	2
[K].LSVLAESNER.[A]	-0.00178	13.7	1	17
[K].GVITASAGNHAQGVALAGQR.[L]	-0.0002	25.6	1	5
[K].GLATAALQGR.[A]	8e-05	118.9	1	6
[K].GVITASAGNHAQGVALAGQR.[L]	-7e-05	37.7	1	3
[K].GVITASAGNHAQGVALAGQR.[L]	0	36.4	1	4
[R].NIANmVPAYDK.[V]	0.00052	37.4	1	3
[K].RPFAAIVGGSK.[V]	1e-05	15.4	1	27
[R].NIANmVPAYDK.[V]	-0.00051	32.1	1	3
[R].FSDATVQSDIK.[H]	-0.00126	21.4	1	8
[R].ELISNSSDALDK.[I]	-0.00158	119.6	1	1
[R].LASIGMENTEANR.[Q]	-0.00073	19	1	8
[R].FSDATVQSDIK.[H]	0.00087	17.5	1	8
[K].RPFAAIVGGSK.[V]	-0.00127	93.4	1	1
[K].GLYDNTSDDQQDIAR.[G]	-0.00067	16.6	1	7
[K].VGSSEAALLAK.[L]	9e-05	37.5	1	4
[K].LQSQFTSGASSISQK.[A]	0.00101	14.9	1	19
[K].VGSSEAALLAK.[L]	0.00156	29.4	1	26
[K].TFQGPPHGIQVER.[D]	-0.00078	25.5	1	5
[K].AAGSSVEIVHYDPK.[A]	-0.00016	26.6	1	4
[K].TFQGPPHGIQVER.[D]	-0.00134	15.1	1	19
[K].TFQGPPHGIQVER.[D]	-0.00088	62	1	2
[K].TFQGPPHGIQVER.[D]	-0.00131	34.7	1	4
[R].NIANmVPAYDK.[V]	-0.00179	27.1	1	7
[R].FSDATVQSDIK.[H]	-0.00065	29.2	1	5
[R].AVAMSATEGLTR.[G]	0.00132	115.1	1	1
[K].GNVDINNNVLK.[G]	0.00192	40.2	1	4
[K].NLPIHHIPGPEGVR.[G]	-0.00029	80	1	2
[R].GGSTGYDNAVALPAGGR.[G]	0.00219	38.7	1	3
[K].VTTTIGFGSPNK.[SA]	0.00188	7.4	1	33
[K].VTTTIGFGSPNK.[SA]	0.00121	37.4	1	13
[R].IGEVTALETR.[A]	0.00083	25.3	1	5
[K].VTTTIGFGSPNK.[SA]	-0.00042	38.7	1	7
[R].IEVSAQNcWTGK.[G]	-0.00158	6.5	1	18
[R].ELTEAAQAAYYR.[K]	6e-05	40.5	1	4
[K].VGDESYESFAAEK.[E]	-0.00245	60.2	1	3
[K].VTTTIGFGSPNK.[SA]	-0.00133	13.3	1	44
[K].NADVTLIEGR.[G]	-0.00065	33.9	1	4
[K].VGDESYESFAAEK.[E]	-0.00124	27.4	1	61
[K].NADVTLIEGR.[G]	-0.00091	75.1	1	2
[K].VIQELVDGSTR.[K]	0.00089	44.2	1	2
[K].DDENVNSQPFMR.[W]	-0.00092	119.2	1	1
[R].LDSIGLENTEANR.[Q]	-0.00136	67.7	1	14
[K].TGVEKPTIEGFAR.[R]	-0.00042	39	1	3
[R].IGAATALEVR.[A]	-1e-05	41.9	1	3
[R].ELAEDGYSGVEVR.[V]	-0.00219	45	1	3
[K].NAPGIVVVDDR.[A]	-0.00014	56.8	1	4
[K].LIVAGASAYAR.[L]	-0.00056	74.2	1	1
[K].GLDVIQQAQSGTGK.[T]	0.0011	93.6	1	2
[R].HmDGSGVHTFTLINR.[A]	-0.00032	61.1	1	2
[R].HTPEGAALETEWNAK.[F]	0.0005	30.3	1	5
[R].NLSQQNLNALAK.[V]	0.00253	10.8	1	11
[R].LASIGLENTEANR.[Q]	0.00269	27.1	1	9
[K].NIIIATGSDVK.[SG]	0.00122	33	1	5
[R].ELAEDGYSGVEVR.[V]	3e-05	27.3	1	6
[K].SAQDIANGELAPTHPIR.[L]	0.00106	18	1	8
[K].AYEAATATASSDLAPTHPIR.[L]	0.00073	74.4	1	18
[R].AYGGVLSGSAVR.[E]	0.00232	11	1	10
[K].NLPIHHIPGPEGVR.[G]	-0.00023	62.3	1	1
[R].FEESVTDAVEK.[F]	-0.00102	47.2	1	3
[K].NLPIHHIPGPEGVR.[G]	6e-05	141.4	1	1
[K].GNVDINNNVLK.[G]	0.00091	46.9	1	2
[K].ISAAVAELQR.[A]	0.00184	22.5	1	5
[K].FNDENFVK.[K]	0.00212	17.5	1	18
[K].ALTETAGDIVK.[A]	0.00213	37.4	1	3
[K].QVFNISGEK.[Y]	0.00119	30.5	1	4
[K].TFQGPPHGIQVER.[D]	0.00252	85.2	1	1
[K].AAQDALLVR.[A]	0.00214	138.7	1	1
[K].AAQDALLVR.[A]	0.00141	28.6	1	16
[K].YDFDSEVGTK.[V]	0.00198	46.9	1	22
[K].AGEDADTLGLTGQER.[Y]	0.00064	81	1	3
[K].DSTTIIADAASK.[D]	0.00181	12.4	1	35
[K].TFQGPPHGIQVER.[D]	0.00301	17.5	1	19
[K].VEIDHELIR.[N]	-4e-05	32	1	13
[K].AHGGVSVFGGVGER.[T]	0.00129	15.6	1	37
[K].TFQGPPHGIQVER.[D]	0.00065	50.1	1	20
[R].GPIQISHNYNYGPcGR.[A]	-7e-05	108.2	1	1
[R].GFTSEGYIDGK.[N]	0.00172	47.7	1	3
[R].GPIQISHNYNYGPcGR.[A]	0.0003	15	1	7
[K].LEAAcIGAVESGK.[M]	0.00032	13.6	1	7
[R].LAQVVSDPSLTK.[S]	0.00191	51.4	1	2
[K].LEAAcIGAVESGK.[M]	0.00031	36.5	1	4
[R].AYGGVLSGSAVR.[E]	0.00257	60.2	1	2
[R].YGLLDESQNK.[L]	-0.00111	152.1	1	2
[K].LSSALSAASSAcDHIR.[D]	4e-05	27.6	1	17
[K].GIQIQIAGR.[I]	0.00068	55	1	5
[K].GVITASAGNHAQGVALAGQR.[L]	-0.00051	75.7	1	9
[R].KTPSILALSR.[Q]	0.00115	69.4	1	24
[K].TTKPQFQEIISSTK.[T]	0.00021	31.4	1	3
[K].AIDLIDEAGSR.[V]	0.00181	117.8	1	1
[R].AILGESNEFVGDK.[V]	0.00448	56.3	1	2
[R].IINSDEVQSVVRPIK.[K]	-0.00084	29.3	1	3
[R].GRPVLIPGSGmQLTNISHVR.[D]	-0.0002	26.6	1	4
[R].GNLIVEYPGTDPK.[K]	0.00052	65.3	1	13
[K].LVAEAGIGTVASGVAK.[G]	-0.00043	29	1	5
[R].ALEAFHLDPTK.[W]	-0.00019	56.3	1	2
[K].DEAFFSANAAAQASR.[K]	-0.00122	41.8	1	3
[-].mALILHSTDNNK.[N]	-0.00287	71	1	37
[K].NQTVDLVLTAHPTQSVR.[R]	0.00011	15.4	1	9
[K].LVAEAGIGTVASGVAK.[G]	-0.0006	36.2	1	49
[K].GPDGNDVIDADFTDSK.[-]	-0.00055	62.3	1	2
[R].GIRPAINVGLSVSR.[V]	0.00123	72.2	1	10
[R].GGLDFTKDDENVNSQPFmR.[W]	-0.00119	10.1	1	16
[K].SESAYSVYQQHLANRPVNVLR.[D]	-0.00411	99.4	1	2
[R].GGLDFTKDDENVNSQPFmR.[W]	-0.00239	57.3	1	4
[K].EVSNEWSLVNK.[Q]	-0.00162	131.8	1	2
[K].DEAFFSANAAAQASR.[K]	-0.00191	20.1	1	18
[K].SESAYSVYQQHLANRPVNVLR.[D]	-0.00189	26.1	1	22
[RK].VLVNIEQQSPDIAQGVHGHLTK.[RK]	-0.00308	82	1	2
[-].mALILHSTDNNK.[N]	-0.00118	19.3	1	12
[K].EDQLEYLEER.[R]	-0.0012	50.8	1	5
[R].GGLDFTKDDENVNSQPFmR.[W]	-0.00231	30.8	1	3
[K].LVDLALASGK.[I]	0.00079	23.1	1	4
[K].VIAGPGDKPMIVVNYK.[G]	-0.00245	44.1	1	4
[R].IIGFDNVR.[Q]	-0.0021	17.4	1	19
[K].NQTVDLVLTAHPTQSVR.[R]	0.00037	28.1	1	4
[K].GNADIIQISGHDGGTGASPVSSIK.[H]	-0.0017	13.8	1	17
[R].LSSINVENIEPNR.[Q]	0.00076	33.4	1	4
[K].THVVTTPGSGFGPGGEGFVR.[V]	4e-05	36.3	1	3
[K].VGPPPPPSGGLPGTLNSDEAR.[D]	0.00138	59.9	1	3
[R].NTTVTGVEMFQK.[I]	0.00128	74	1	1
[K].LPQLAGTSIEGAAK.[G]	-0.00016	44.3	1	10
[K].LETESLLVSR.[D]	-0.00375	78.1	1	2
[K].IGANEPSQLAINDNANGLAR.[Y]	0.00027	42.5	1	3
[R].ALGGDVVLYGK.[T]	0.00027	14.7	1	9
[K].LETESLLVSR.[D]	-0.00057	108.7	1	2
[K].IGANEPSQLAINDNANGLAR.[Y]	-0.00381	48.7	1	6
[K].LDLTAEELSEEK.[A]	0.00149	37.9	1	3
[R].SLQNFEIGGDR.[E]	-0.00076	83.7	1	10
[K].DITPDDKQELDEALQR.[E]	0.00322	93.9	1	1
[R].ADEISNIIR.[E]	0.00011	38.9	1	3
[R].ALEAFHLDPTK.[W]	0.00114	56.5	1	2
[K].GDPGIAALYDK.[L]	0.00021	13.1	1	7
[K].LETFSAVYR.[K]	-0.0012	31.9	1	4
[K].LDLTAEELSEEK.[A]	0.00054	62	1	2
[K].ALSVSPGNTVLYSK.[Y]	-0.00031	29.7	1	61
[K].VFEDNVLVR.[E]	0.00037	52	1	2
[R].IPPAYVKTFQGPPHGIQVER.[D]	8e-05	16.8	1	10
[R].ALEAFHLDPTK.[W]	0.00064	21.9	1	3
[K].NQTVDLVLTAHPTQSVR.[R]	0.00172	66.4	1	2
[R].GRPVLIPGSGmQLTNISHVR.[D]	-0.00059	17.1	1	8
[K].APLIIGcDVR.[N]	-0.00075	49.5	1	16
[K].GDPGIAALYDK.[L]	0.00018	57	1	9
[R].GIRPAINVGLSVSR.[V]	0.00174	36	1	4
[R].ALEAFHLDPTK.[W]	5e-05	110.4	1	1
[R].TTPSYVAFTDTER.[L]	-3e-05	42.8	1	2
[R].NVVIEQSWGAPK.[V]	0.00078	28	1	3
[K].LVDLALASGK.[I]	-0.00051	52.6	1	3
[K].LVDLALASGK.[I]	-8e-05	52.1	1	13
[R].SVPVDSSVVGYYAK.[V]	0.00547	16.4	1	8
[R].VVmELFADTTPK.[T]	0.00046	119.8	1	2
[R].IILTASGGAFR.[D]	0.00141	37.3	1	24
[K].LGALNISGGTIK.[G]	6e-05	10.6	1	21
[R].GPDHFPFQGIK.[D]	0.00043	115.6	1	1
[R].IIGLSVDSTGKPALR.[M]	0.00142	27.8	1	13
[K].SIQVIVVTDGER.[I]	-0.0006	17.4	1	12
[K].GGAFTGEISVEQVK.[D]	0.00151	41.7	1	36
[R].DEEIDYFPSR.[Y]	-0.00119	17.9	1	5
[R].VTVTQLAAAGNSGNSQSSDVALR.[K]	0.00016	28	1	4
[R].GYISPQFVTNPEK.[L]	-0.00182	113.9	1	1
[R].VGFFSSGPPPR.[S]	-0.00032	36.1	1	54
[R].LFDYIQGK.[N]	0.00021	27.8	1	6
[R].KDSPLDVVVVNDSGGVK.[N]	0.00039	33.7	1	2
[R].TLPGPVTSPAELPK.[W]	-0.00103	33.1	1	4
[R].GYISPQFVTNPEK.[L]	-0.00266	50.5	1	2
[K].IVGAFLESGSPEENK.[A]	-0.00154	45.6	1	3
[R].TLPGPVTSPAELPK.[W]	-0.00274	9.2	1	18
[R].GYISPQFVTNPEK.[L]	0.00021	6.5	1	20
[K].LVIGSGSSELTVEER.[N]	0.00072	42.3	1	3
[K].QFLGmTSGGLGAYSDSR.[G]	0.00176	36	1	54
[R].GYISPQFVTNPEK.[L]	-0.00202	99.6	1	1
[R].LTPDYDALDVANK.[I]	-0.00302	14.1	1	62
[K].NALENYAYNMR.[N]	0.0013	32.1	1	3
[R].VLNTGSPITVPVGR.[S]	0.0007	58.3	1	3
[K].GITAEDVNAAFR.[K]	-0.00267	34.3	1	5
[R].VGFFSSGPPPR.[S]	-0.00129	15.6	1	37
[K].YVQNNPPDLIPEEDR.[IN]	0.00026	39	1	5
[K].VAIITGAASGIGEASAR.[L]	-0.00048	99.2	1	1
[R].IIGLSVDSTGKPALR.[M]	-0.00084	47.7	1	3
[K].TAGGLLLTEAAK.[E]	0.00239	40.1	1	10
[K].LVEIPFKPAR.[V]	0.00019	32	1	21
[K].LVDLALASGK.[I]	0.0002	76.4	1	1
[K].TAGGLLLTEAAK.[E]	0.00082	64.5	1	2
[R].VHTVLISTQHDETVTNDQIAQDLK.[E]	0.00123	70.9	1	2
[K].EVAIEVSSFSK.[Y]	-0.00063	86.4	1	10
[R].IEcPNYDLIESGK.[D]	0.00447	34.4	1	5
[R].QAITAAGSGcVAALSVER.[Y]	0.00059	38.6	1	3
[K].GISAEDVNAAFR.[K]	0.00082	33.1	1	3
[K].GISAEDVNAAFR.[K]	0.00015	71.8	1	13
[K].IHYETTGPEIWEDTK.[G]	-0.00019	37.8	1	3
[R].VPLYIGSTEEVEK.[L]	-0.00538	46.4	1	60
[K].AANLYEAGYELK.[G]	-0.00301	21.9	1	62
[K].EVAIEVSSFSK.[Y]	0.00133	135.1	1	1
[R].IEcPNYDLIESGK.[D]	-0.00363	92.3	1	1
[K].SVGGQPIIIDSVK.[G]	-0.00078	27	1	4
[R].IIGLSVDSTGKPALR.[M]	-0.00037	94.4	1	1
[K].AANLYEAGYELK.[G]	-0.0017	52.3	1	4
[R].IIGLSVDSTGKPALR.[M]	-0.00101	86.2	1	2
[K].GISAEDVNAAFR.[K]	-0.00069	75.6	1	2
[R].IIGLSVDSTGKPALR.[M]	-0.00101	22.6	1	5
[K].VAIITGAASGIGEASAR.[L]	-0.00014	24.2	1	4
[R].SQLLLDADQVEK.[F]	-0.00233	54.7	1	2
[R].IDVLINNAGVR.[G]	-0.00048	54.1	1	5
[R].IIGLSVDSTGKPALR.[M]	-0.00251	40.3	1	3
[R].IIGLSVDSTGKPALR.[M]	-0.00066	20.2	1	63
[R].VPLYIGSTEEVEK.[L]	0.0028	45.3	1	2
[K].ISQLVNSAPAIPR.[L]	-0.00109	56.1	1	12
[K].VTLAGNDEYIVR.[G]	0.00178	35.7	1	7
[K].VTLAGNDEYIVR.[G]	0.00178	100.3	1	1
[R].MSLLAEAQR.[V]	0.00073	11.9	1	9
[K].VTPGPGDKPMIVVNYK.[G]	4e-05	32.5	1	9
[R].TTPSYVGFTDTER.[L]	-0.00043	69.9	1	2
[K].KQDITITGASTLPGDEVER.[M]	0.00142	9.8	1	15
[K].GEAGTGNIIEAVR.[H]	0.00022	54.9	1	3
[K].TVEIYNIDR.[A]	-0.00022	86.2	1	2
[K].VALVAGYGDVGK.[G]	-0.00067	49.4	1	3
[K].KQDITITGASTLPGDEVER.[M]	0.00052	15.4	1	27
[R].HmEGFGVHAYQLINK.[E]	-0.00012	30	1	3
[K].LcDLcNITVNK.[N]	-0.00012	76	1	1
[K].GEAGTGNIIEAVR.[H]	0.00042	77.8	1	10
[K].VVAAGANPVLITR.[G]	0.00026	9	1	11
[K].VALVVVTGDR.[G]	0.00156	83.8	1	1
[K].GAGSATLSmAYAAVK.[F]	0.00153	51	1	4
[K].LcDLcNITVNK.[N]	-0.00078	23.5	1	27
[R].VHGLAGTFSAGLK.[K]	0.00016	38	1	9
[K].KQDITITGASTLPGDEVER.[M]	0.0012	26	1	4
[K].NLIEAADQDYEK.[E]	7e-05	29	1	3
[K].RPQGLYISLNEK.[G]	0.0008	10.3	1	11
[K].GAGSATLSmAYAAVK.[F]	0.00355	13.9	1	7
[R].GILAIDESNATAGK.[R]	3e-05	37.7	1	3
[K].ESTLHLVLR.[L]	-3e-05	29.2	1	8
[R].VHGLAGTFSAGLK.[K]	0.00071	27	1	3
[K].LAADTPLLTGQR.[V]	0.00061	33	1	6
[K].AIGVDGFGASAPADK.[I]	0.00121	49.6	1	2
[R].LTSVFGGAAEPPK.[G]	-6e-05	72.4	1	2
[R].LEAALSATEIR.[T]	-0.00086	10.4	1	16
[R].IYATYFGGDEK.[S]	-0.00115	46.4	1	23
[K].KQDITITGASTLPGDEVER.[M]	0.00416	102.5	1	25
[K].TVVIGLAADSGcGK.[S]	0.0043	39.6	1	10
[K].GADGSDYITLR.[V]	0.00023	28.3	1	5
[K].TTKPQFQEIISSTK.[T]	0.00034	22.9	1	5
[K].TTKPQFQEIISSTK.[T]	-0.00015	17.5	1	8
[K].GADGSEYITLR.[A]	-0.00071	12.4	1	35
[K].SIEIVEGDGGAGSIK.[Q]	-0.00117	42.3	1	3
[K].EVEYPGQVLR.[Y]	0.00059	39.5	1	4
[K].VVAAADGAEELTVEER.[N]	0.00351	83.1	1	8
[RK].SLDIERPTYTNLNR.[L]	0.00042	31.4	1	4
[R].VLENLGADPSNIR.[T]	-0.00013	49.7	1	5
[K].SNLKPVTLELGGK.[S]	3e-05	34.5	1	3
[K].NGGALIINHVSYTPNR.[G]	0.00219	34.4	1	5
[K].AIALTVDTPR.[L]	0.00095	44.5	1	3
[K].VALVVVTGDR.[G]	-9e-05	35.7	1	2
[K].NGGALIINHVSYTPNR.[G]	0.0014	46.2	1	6
[R].LATPELEYGR.[M]	0.00027	83.1	1	2
[R].VLENLGADPSNIR.[T]	-0.00012	46.2	1	18
[R].LATPELEYGR.[M]	-0.00021	81.3	1	1
[R].LATPELEYGR.[M]	0.00016	108.1	1	14
[K].WVILGHSER.[R]	0.00017	25.4	1	4
[K].AIALTVDTPR.[L]	-0.00025	44.4	1	2
[R].LTFDEIQSK.[T]	-0.00355	62.6	1	6
[K].AIALTVDTPR.[L]	-0.00019	25.8	1	4
[K].VVAAGANPVLITR.[G]	-0.0016	35.4	1	4
[R].DNGLLLHIHR.[VA]	-0.00042	30.4	1	5
[R].AAALNIVPTSTGAAK.[A]	-0.0007	26.3	1	3
[K].VTPGPGDKPMIVVNYK.[G]	-3e-05	118	1	1
[K].SNLKPVTLELGGK.[S]	0	31.1	1	5
[K].AIGVDGFGASAPADK.[I]	-0.00078	265.3	1	1
[K].TEGHYIIASDWK.[K]	-0.00083	26.3	1	4
[R].LPLQDVYK.[I]	-0.00027	45.8	1	3
[K].AFVQVLGNEK.[A]	-0.00031	20.1	1	7
[R].VQLAETYLK.[E]	-0.00027	32.3	1	6
[K].AVcIVHNETATGVTNNLATVR.[K]	0.00069	25.7	1	9
[K].AQGLSVGSSLVEEDK.[L]	6e-05	33.6	1	3
[K].IEEEAIELANDTK.[F]	-0.00056	78.4	1	2
[K].HVHEADIVFVSVNTPTK.[T]	-0.0026	25.1	1	6
[R].LQTYLGGIK.[Y]	0.00024	30.4	1	4
[K].NAGTIIDSGTVITR.[L]	0.00073	43.1	1	36
[K].ALIAAEYTGVK.[V]	0.00164	38.7	1	3
[K].AGRPIPIPNSGmQITQLGHVK.[D]	-0.00012	22.3	1	34
[K].LYEIGAGTSEIR.[R]	-5e-05	49.1	1	5
[K].GVYSQPDNLLGR.[T]	-0.00076	19.6	1	11
[R].AAALQQGVAPFEEK.[H]	-0.00062	42.7	1	2
[R].NHIVTEWDTPHAALPAPR.[L]	-0.00011	53.9	1	3
[R].NHIVTEWDTPHAALPAPR.[L]	-0.00029	25.3	1	22
[R].NEETGEINIVYR.[R]	-0.00099	28.3	1	32
[R].VATIQGLSGTGSLR.[I]	0.00112	14.6	1	7
[K].GIFTNVTSPTAK.[A]	0.00092	106.1	1	1
[R].GKAPISQQLPGESDQDYADFSSK.[L]	-0.0001	35.5	1	5
[R].NHIVTEWDTPHAALPAPR.[L]	0.00015	29.7	1	61
[R].ATPEQVADYTLK.[L]	-0.00019	75.3	1	7
[R].VATIQGLSGTGSLR.[I]	0.00071	48.5	1	2
[R].ATPEQVADYTLK.[L]	0.00086	53.1	1	21
[K].FDmGGAAAVLGAAK.[A]	-0.00017	58.2	1	3
[K].FDmGGAAAVLGAAK.[A]	-0.00041	84.1	1	1
[K].LNDLLIEK.[N]	0.0008	80.6	1	2
[K].GIFTNVTSPTAK.[A]	0.00054	17.3	1	9
[R].VQLAETYLK.[E]	-0.00078	16	1	15
[R].EETNPENLLTR.[G]	-0.00138	11	1	27
[R].YENDWDVVK.[R]	-0.00131	52.4	1	2
[R].LTSVFGGAAEPPK.[G]	-0.00023	58.3	1	2
[K].YANSNIDIHTFNQSQYPR.[L]	-0.00084	48	1	21
[K].AIGVDGFGASAPADK.[I]	-0.00096	28.3	1	32
[R].LIESAAPGIISR.[RC]	-0.0001	69	1	2
[K].NTVPGDVSAmVPGGIR.[M]	-0.00017	138	1	1
[R].ISGLIYEETR.[G]	-0.00057	34.6	1	3
[R].LAVQAGAAGIIVSNHGAR.[Q]	0.00017	67.7	1	2
[R].LAVQAGAAGIIVSNHGAR.[Q]	-0.00038	38	1	4
[K].EVQLVSFHTVSK.[G]	-0.00045	183.3	1	1
[K].AYQAATTAAEAELAPTHPIR.[L]	-0.00184	66.7	1	3
[R].SIASAEEEDFNYR.[F]	-0.00182	21.4	1	40
[R].LIESAAPGIISR.[RC]	-0.00021	21.5	1	23
[K].YGAGIGPGVYDIHSPR.[I]	-0.00099	46.5	1	2
[K].NTVPGDVSAmVPGGIR.[M]	0.00089	27.2	1	27
[K].NVIIWGNHSSSQYPDVNHATVSTPAGDKPVR.[E]	0.0009	18.1	1	7
[K].FGDVMEAVK.[D]	-0.00042	68.6	1	30
[R].YENDWDVVK.[R]	-0.00114	14.4	1	5
[K].LVFVPEGSDEK.[T]	-0.0007	41.1	1	3
[R].TDAASFIVR.[N]	0.00056	22.5	1	4
[K].EVQLVSFHTVSK.[G]	-0.00025	66.2	1	1
[K].LVFVPEGSDEK.[T]	0.00175	17	1	9
[K].VSTSLGSEELTVEER.[N]	-0.00196	43	1	3
[R].LAVQAGAAGIIVSNHGAR.[Q]	-0.00054	139.7	1	1
[K].AYQAATTAAEAELAPTHPIR.[L]	-0.00097	65.7	1	12
[K].LTYQVTFSK.[TR]	-0.00078	36.1	1	43
[R].ISGLIYEETR.[G]	-0.00134	51.1	1	2
[K].AVcIVHNETATGVTNNLATVR.[K]	-0.00373	130.3	1	1
[R].WEAGQVLAR.[K]	0.00061	41.6	1	2
[K].RPFAAIVGGSK.[V]	0.00029	56	1	1
[R].LVDQAYTAVR.[N]	0.00118	35.1	1	3
[K].SFGSALDTTK.[T]	0.00113	27.6	1	17
[RK].EcLPLVIILR.[N]	-0.0026	71.8	1	2
[R].FETcYQIALAIKDEVEDLEK.[A]	-0.00161	58.4	1	2
[K].DPNATVIMLATGTGIAPFR.[SG]	-0.00507	68.3	1	3
[R].VFFDWSDYLK.[F]	-0.00254	26.1	1	18
[R].DSVGQPINVAcEVQQLLGNNR.[V]	-0.002	38.6	1	12
[K].AELGWKPDFDLVEGLTDSYNLDFGR.[G]	-0.00324	25.6	1	10
[K].TTSGTPFLFPTTGTGAWESALTNTLSPGDR.[T]	-0.00306	10.8	1	11
[K].SAGFILDLLK.[N]	-0.00128	48.1	1	9
[R].ATPQQVADYTLSLLR.[Q]	-0.00163	25.2	1	4
[K].VSGVSLLALFK.[E]	-0.00153	25.5	1	5
[R].GILLGAVHGVVESLFR.[R]	-0.00175	26.5	1	11
[R].IGHLGNLNELQLLGcLAGVEmVLK.[D]	-0.00199	17.9	1	13
[K].TIAEcLADELINAAK.[G]	-0.00572	34.6	1	10
[R].QLDYVPATISALEEVVK.[G]	-0.0028	22.2	1	5
[K].IFPTFVSFLK.[S]	-0.00243	20.6	1	4
[R].DITLGFVDLLRDDFVEQDR.[S]	-0.00307	21.3	1	5
[K].TVLImELINNIAK.[A]	-0.00289	46	1	3
[K].VNTEILGVSVDSVFSHLAWVQTER.[K]	-0.00131	20.3	1	63
[R].LISQVISSLTASLR.[F]	-0.00157	115.3	1	7
[K].ISAVSIFFETMPYR.[L]	-0.00087	183.3	1	1
[R].ADVSTVALGISASTASIILAGGTK.[G]	-0.00058	27.6	1	5
[K].EAVNVSLGNLLTYPFVR.[E]	-0.00114	39.6	1	3
[R].GDAGVVAcAFVASQVTELPFFASK.[V]	-0.00327	50.4	1	3
[K].LNLPFFEVPTGWK.[F]	0.001	63	1	2
[R].DLVNVLEDAIR.[N]	-0.00103	314.8	1	0
[R].YKELQDIIAILGLDELSEEDR.[L]	0.00043	45.2	1	3
[R].MAQYAEELWTLLQK.[D]	-0.00257	20.8	1	24
[R].GFIFGPPIALAIGAK.[F]	0.00154	37.7	1	3
[R].ATPQQVADYTLSLLK.[R]	-0.00482	190.4	1	1
[K].IVDSFPGQSIDFFGALR.[A]	-0.00291	15.8	1	13
[K].IPGHPENFETPGVEVTTGPLGQGIANAVGLAVAEK.[H]	0.00229	71.3	1	36
[K].VLQFAGIEDVFTSSR.[G]	0.00241	100.7	1	2
[K].VLQFAGIEDVFTSSR.[G]	0.00143	38.8	1	3
[K].SINPDEAVAYGAAVQAAILSGEGNEK.[V]	0.00045	62.1	1	2
[R].AIGADLLNNPDLVATDPVISFK.[S]	0.00074	41	1	4
[R].VGLTALTMAEYFR.[D]	0.00122	20.6	1	5
[K].LVDSLPEGGVLLLENVR.[F]	0.00292	52.6	1	3
[K].AYLPVVESFGFSGTLR.[A]	0.00493	55.6	1	2
[R].YSGVGAAIEYAVLHLK.[V]	0.0009	48.3	1	4
[K].LFGVTMLDVVR.[A]	0.00236	43.2	1	21
[R].VVQIIGPVLDVAFPPGK.[M]	0.00322	17.5	1	27
[R].YSGVGAAIEYAVLHLK.[V]	-0.0002	259.9	1	1
[R].FLFcAEALFK.[A]	-0.00253	18.9	1	6
[K].VNVAEVNLPVVGGHAGITILPLFSQATPK.[A]	-0.00088	84.2	1	1
[K].YEGWLPHLFVGNLLK.[G]	-0.00051	-	-	-
[R].LDQLLLLLK.[G]	-0.00028	-	-	-
[K].LSFSDIDEVILVGGSTR.[I]	0.00035	-	-	-
[K].LIVVVFPSFGER.[Y]	-0.00041	-	-	-
[K].TYGFLTPDFWK.[E]	-0.00065	-	-	-
[R].FLFcAEALFK.[A]	-0.00028	-	-	-
[R].SEVAGFAGEEQLGQALEGADVVIIPAGVPR.[K]	0.00198	-	-	-
[R].ANTFVAEVLGLDPR.[E]	0.00015	-	-	-
[K].EIVFNFAAVDVLDK.[-]	-0.00242	-	-	-
[K].MELVDAAFPLLK.[G]	-0.00308	-	-	-
[R].VPTPNVSVVDLVVQVTK.[K]	-0.00358	-	-	-
[R].VPIIVTGNDFSTLYAPLIR.[D]	-0.00304	-	-	-
[K].YEGWLPHLFVGNLLK.[G]	0.0005	-	-	-
[K].LLVSEDLWPLGER.[L]	0.00211	-	-	-
[R].GFLGQSELEGALTGmDLVIIPAGIPR.[K]	-0.00068	-	-	-
[K].NFNPVYLFDEGSTISWIPcGR.[K]	-0.00054	-	-	-
[R].DITLGFVDLLR.[D]	-0.00146	-	-	-
[R].VTPQPGVPPEEAGAAVAAESSTGTWTTVWTDGLTSLDR.[Y]	-0.0068	-	-	-
[K].EIVFNFAAVDVLDK.[-]	-0.0007	-	-	-
[R].DITLGFVDLLR.[D]	-0.00123	-	-	-
[R].VTPQPGVPPEEAGAAVAAESSTGTWTTVWTDGLTSLDR.[Y]	-0.00187	-	-	-
[R].VTPQPGVPPEEAGAAVAAESSTGTWTTVWTDGLTSLDR.[Y]	-0.00095	-	-	-
[R].FLFcAEALFK.[A]	-0.00057	-	-	-
[R].DITLGFVDLLR.[D]	0.00057	-	-	-
[K].EIVFNFAAVDVLDK.[-]	-5e-05	-	-	-
[R].DITLGFVDLLR.[D]	0.00182	-	-	-
[R].DITLGFVDLLR.[D]	0.00027	-	-	-
[R].DITLGFVDLLR.[D]	0.00083	-	-	-
[K].EIVFNFAAVDVLDK.[-]	-0.00112	-	-	-
[R].DITLGFVDLLR.[D]	0.00027	-	-	-
[R].FLFcAEALFK.[A]	-4e-05	-	-	-
[K].EIVFNFAAVDVLDK.[-]	0.00115	-	-	-
[R].VTPQPGVPPEEAGAAVAAESSTGTWTTVWTDGLTSLDR.[Y]	-0.00232	-	-	-
[R].VTPQPGVPPEEAGAAVAAESSTGTWTTVWTDGLTSLDR.[Y]	-0.00096	-	-	-
[R].FLFcAEALFK.[A]	-0.00135	-	-	-
[K].EIVFNFAAVDVLDK.[-]	-0.00093	-	-	-
[R].DITLGFVDLLR.[D]	-0.00054	-	-	-
[R].DITLGFVDLLR.[D]	-0.00242	-	-	-
[R].FLFcAEALFK.[A]	-0.0018	-	-	-
[R].FLFcAEALFK.[A]	-0.00069	-	-	-
[R].FLFcAEALFK.[A]	-0.00049	-	-	-
[R].DITLGFVDLLR.[D]	0.00025	-	-	-
[R].FLFcAEALFK.[A]	-0.00019	-	-	-
[R].DITLGFVDLLR.[D]	0.0001	-	-	-
[K].EIVFNFAAVDVLDK.[-]	-0.00194	-	-	-
[K].KYETLSYLPDLSDEQLLSEIEYLLK.[N]	-0.00123	-	-	-
[R].YVPLFGEFFYETSK.[W]	0.00162	-	-	-
[K].SLEGWAEQNLLTLLKPVEK.[S]	0.00282	-	-	-
[R].LSIAQVLTVISQK.[Q]	0.0006	-	-	-
[R].IGHLGNLNELQLLGcLAGVEMVLK.[D]	0.00347	-	-	-
[R].FVLPPFLTLK.[N]	0.00097	-	-	-
[R].SGETEDTFIADLAVGLSTGQIK.[T]	0.00266	-	-	-
[K].VVLVMESVADILVEK.[V]	0.00326	-	-	-
[R].LPGFGVITNIINGGLEcGR.[G]	0.00126	-	-	-
[R].NGLTFLDLIVK.[Q]	0.00322	-	-	-
[K].TWPEDLLPLIPVGR.[L]	0.00258	-	-	-
[K].AILLADMAHISGLVAAGVIPSPFDYADVVTTTTHK.[S]	0.00156	-	-	-
[R].IGHFVEAQILEAIGIDYVDESEVLTLADDENHINK.[H]	0.00542	-	-	-
[K].EIVFNFAAVDVLDK.[-]	-0.00256	-	-	-
[K].NFLTLPNIKVPLILGVWGGK.[G]	0.00216	-	-	-
[R].WFTDPIVGFLR.[D]	-0.0032	-	-	-
[R].DVNWTSLRPVYIYGPLNYNPVEEWFFHR.[L]	-0.00548	-	-	-
[R].VTPQPGVPPEEAGAAVAAESSTGTWTTVWTDGLTSLDR.[Y]	-0.00663	-	-	-
[R].GILLGAVHGIVESLFR.[R]	-0.00168	-	-	-
[K].LIASFPDLAEEGAIEIVIIK.[T]	-0.0019	-	-	-
[K].DGVILLWDLAEGK.[K]	-0.00242	-	-	-
[K].LIASFPDLAEEGAIEIVIIK.[T]	-0.00251	-	-	-
[K].SGYELQTLTSWLLR.[Q]	-0.00204	-	-	-
[R].AALDLLFEEGLDNVIAR.[H]	-0.00154	-	-	-
[K].TWPEDLLPLIPVGR.[L]	-0.00101	-	-	-
[R].SLLALQGPLAAPVLQYLTK.[D]	-0.00146	-	-	-
[K].DVQWLQTITSMPILVK.[G]	-0.00129	-	-	-
[K].LGTYWPYTPSIQLLYGLR.[A]	-0.00442	-	-	-
[R].VVDLADIVANQWK.[-]	0.00107	-	-	-
[K].QYADAVIEVLPTQLIPDDNEGK.[V]	-4e-05	-	-	-
[R].SVLGIILGGGAGTR.[L]	0.0006	-	-	-
[R].VNDQYLTNLLLK.[I]	0.00404	-	-	-
[K].VVDLQEELDIDVLVHGEPER.[N]	0.00077	-	-	-
[R].LWGENFFDPATK.[K]	0.00314	-	-	-
[K].NGWVPcLEFETEHGFVYR.[E]	0.00175	-	-	-
[K].LILDIEDFK.[N]	0.00143	-	-	-
[K].VGLFPDVLER.[R]	0.00093	-	-	-
[R].YLAIAFIVNK.[R]	0.00082	-	-	-
[K].LPmFGcTDATQVLAEVQEAK.[K]	0.00236	-	-	-
[R].FDFSWGDAEFHQETLENLR.[A]	0.00262	-	-	-
[K].TVFVDNIDFLK.[E]	9e-05	-	-	-
[K].VVDLQEELDIDVLVHGEPER.[N]	0.00315	-	-	-
[R].FKDIFQEVYEANWK.[S]	0.00064	-	-	-
[K].EGNLPLYGFHDPESFVLSIQKPR.[V]	0.00121	-	-	-
[K].HWVELFFGVK.[V]	-1e-05	-	-	-
[K].MPIVGLGVWR.[M]	0.00174	-	-	-
[K].GVSLLLPSDVVIADK.[F]	0.00184	-	-	-
[R].EGMATLAALNVLGK.[I]	0.00217	-	-	-
[K].VVDAPEILTVIGK.[I]	0.00175	-	-	-
[K].VLIVNTNSGGHAVIGFYFAK.[E]	-4e-05	-	-	-
[K].GVSLLLPSDVVIADK.[F]	0.00282	-	-	-
[K].VVDLQEELDIDVLVHGEPER.[N]	0.00181	-	-	-
[R].VVLNIFDVR.[T]	0.00077	-	-	-
[K].EVLLNTFFGPSK.[E]	-0.00152	-	-	-
[K].GVSLLLPSDVVIADK.[F]	-5e-05	-	-	-
[K].HREELVSSPSLEEIIHYDLWAR.[D]	-0.003	-	-	-
[K].GVLLESGSPEEFQLLPK.[L]	-0.00016	-	-	-
[K].AGEEAFLFNFK.[S]	0.00041	-	-	-
[R].HILQQLQTMNIIDFDPK.[G]	-0.00305	-	-	-
[K].SNPQTGEVIGVFESIQPSDTDLGAK.[T]	0.0073	-	-	-
[K].YSGVGAAVEYAVVHLK.[V]	0.00104	-	-	-
[R].ELVGPALLPSFK.[L]	0.00437	-	-	-
[K].NSEFAILEVVR.[K]	0.00251	-	-	-
[K].MNLIYYDLYQSTR.[L]	-9e-05	-	-	-
[R].IALTDNAVVEQVLGK.[H]	0.00388	-	-	-
[K].LSETDPLTVPLQSDEIAGSFPK.[E]	0.00294	-	-	-
[R].GELLNALASFGHGETINEAVR.[R]	0.00496	-	-	-
[K].LDDLVAAIEGVR.[S]	-0.00191	-	-	-
[K].EIIVVcDPSYQDIFEDAK.[E]	0.00263	-	-	-
[R].FPVGAPLHGINAFLSTNQLK.[I]	0.00344	-	-	-
[K].NGWVPcLEFETEHGFVYR.[E]	-0.00435	-	-	-
[R].YFWTVVNQPNFVK.[I]	0.00257	-	-	-
[K].GVTAFGFDLVR.[G]	0.00234	-	-	-
[R].LWGENFFDPATK.[K]	0.00186	-	-	-
[K].SPFIVFDDVDVDK.[V]	0.00298	-	-	-
[R].DIYTGDKLEIVVLNADGIR.[R]	0.00298	-	-	-
[R].ELGVPIVMHDYLTGGFTANTTLAHYcR.[D]	-0.0096	-	-	-
[R].GILISNVIFK.[N]	0.00045	-	-	-
[K].SFDSLLDSLQEK.[A]	0.00225	-	-	-
[K].AKmELSSLTQTNISLPFITATADGPK.[H]	0.00309	-	-	-
[K].SYIGmGYYNTYVPPVILR.[N]	0.00611	-	-	-
[R].IGNLLLGYYVR.[K]	0.00064	-	-	-
[K].NVLFFISKPDVFK.[S]	0.0007	-	-	-
[K].SIHSTFSYLGDAEFLENDIR.[V]	0.00474	-	-	-
[K].VFFDLTIGGAPAGR.[V]	0.00211	-	-	-
[K].LLEFVHTLEAScIGTIESGK.[M]	0.00649	-	-	-
[R].ALEALIFDcDGVILESEHLHR.[Q]	0.00119	-	-	-
[K].EEWFSDTVTAVVVPPHIESSEIVK.[R]	0.0067	-	-	-
[R].LIDWGLAEFYHPGK.[E]	0.00015	-	-	-
[R].SIWITYWSQADK.[S]	0.00058	-	-	-
[K].GFFEVTHDISHLTcADFLR.[A]	-0.00184	-	-	-
[K].WFDTNYHFIVPELGPDVNFSYASHK.[A]	0.00353	-	-	-
[R].GPVLLEDYYLIEK.[L]	0.00456	-	-	-
[R].ISALSEAGVIYVMTHDSIGLGEDGPTHQPIEHLASFR.[A]	0.00332	-	-	-
[R].IESILVSLPLSAR.[W]	0.00458	-	-	-
[K].KLNLPILPTTTIGSFPQTVELR.[R]	0.00533	-	-	-
[K].LVVADVAGLAPGTGSLTVFTNEK.[G]	0.00538	-	-	-
[R].IVDWLAASFK.[R]	0.00389	-	-	-
[K].FALESFWDGK.[S]	0.00346	-	-	-
[K].VAAEVIAEYTVTALR.[R]	0.00304	-	-	-
[R].YLSSILFQSIR.[E]	0.00401	-	-	-
[K].FGSGVAAASAFLQNSTPLIPSR.[I]	0.00371	-	-	-
[K].YPEVLDFYNYYK.[G]	0.0035	-	-	-
[K].LAVNLIPFPR.[L]	0.00169	-	-	-
[K].mELVDAAFPLLK.[G]	0.00216	-	-	-
[K].VVPGFLGGSADLASSNMTLLK.[M]	0.00378	-	-	-
[K].LPMFGcTDATQVLAEVQEAK.[K]	0.00395	-	-	-
[K].LVASTScSLLHTAVDLINETK.[L]	0.00391	-	-	-
[R].SFTFIDEcVEGVLR.[L]	0.00364	-	-	-
[K].AAGASWIQLDEPTLVLDLESHK.[L]	0.00306	-	-	-
[K].LNPLVSSLSLYDIAGTPGVAADVSHINTR.[S]	-0.00062	-	-	-
[K].LDGFYIAPAFMDK.[L]	-0.00023	-	-	-
[K].VPLILGVWGGK.[G]	0.00115	-	-	-
[K].LIDGVPETLDLLR.[SE]	0.00166	-	-	-
[R].VTPQPGVPPEEAGAAVAAESSTGTWTTVWTDGLTSLDR.[Y]	0.00432	-	-	-
[K].ILVQFEDFANHNAFELLAK.[Y]	0.00128	-	-	-
[K].LEVLKPWTLSFSFGR.[A]	0.00042	-	-	-
[R].EGNFDLVGNNVPVFFNR.[D]	0.00877	-	-	-
[K].AQGLSVGSSLVEEDKLELATSLLEK.[A]	0.00449	-	-	-
[K].IVDVLIEQNIVPGIK.[V]	0.00329	-	-	-
[R].FEALGWHVIWVK.[N]	0.00067	-	-	-
[K].TSVPDVYAVGDVATFPLK.[M]	-0.00125	-	-	-
[K].LPFLNAYLDR.[T]	-0.00201	-	-	-
[K].LVVVWTLDPAER.[D]	-0.00201	-	-	-
[K].VVDAPEILTVIGK.[I]	-0.00161	-	-	-
[K].LQFVGDSLSILR.[K]	-0.00169	-	-	-
[K].TSVPDVYAVGDVATFPLK.[M]	-0.00232	-	-	-
[K].GVSLLLPSDVVIADK.[F]	-0.00212	-	-	-
[K].DFEQIAEFLHR.[A]	-0.00065	-	-	-
[R].QIYPPINVLPSLSR.[L]	-0.00264	-	-	-
[R].FDLAFcGSLLEK.[Q]	-0.00107	-	-	-
[K].LVVVWTLDPAER.[D]	-0.00012	-	-	-
[R].TENSPYLGYIYTSFQER.[A]	-0.00045	-	-	-
[R].FGFSQEEVEEAFETSAR.[G]	-0.00037	-	-	-
[R].FLDILQDLHGEDIR.[E]	8e-05	-	-	-
[R].YTLDVDLKDVVNADVLQAR.[D]	0.00196	-	-	-
[K].VLEPLFFHWK.[R]	-0.00014	-	-	-
[K].TSVPDVYAVGDVATFPLK.[M]	0.00339	-	-	-
[R].TEDLFYLINR.[V]	-0.00016	-	-	-
[K].AVDISANVQPESIDSVWNLR.[G]	0.002	-	-	-
[K].NILITGAAGFIASHVANR.[L]	0.00045	-	-	-
[K].VQQLLQDFFNGK.[E]	-0.0011	-	-	-
[R].TYLNLPSEIVPATLK.[K]	-0.00238	-	-	-
[K].LIAFYDDNHISIDGDTEIAFTEDVSAR.[F]	9e-05	-	-	-
[K].VEVASPEGVAIEVEPSELNFSELNQK.[L]	0.00305	-	-	-
[R].FLDILQDLHGEDLK.[G]	0.00034	-	-	-
[R].ELGVPIVMHDYLTGGFTANTTLAHYcR.[D]	-0.00023	-	-	-
[R].NLLENPAWYTQYTPYQAEISQGR.[L]	0.00571	-	-	-
[R].VTPQPGVPPEEAGAAVAAESSTGTWTTVWTDGLTSLDR.[Y]	0.00052	-	-	-
[R].FLFcAEALFK.[A]	-0.00028	-	-	-
[R].FLFcAEALFK.[A]	-0.00014	-	-	-
[R].DITLGFVDLLR.[D]	0.00152	-	-	-
[K].TSLAPGSGVVTK.[Y]	0.0004	-	-	-
[R].FGGAIDDAAR.[Y]	-0.0015	-	-	-
[K].VEDSVASLSR.[E]	0.00106	-	-	-
[R].VALEAcVK.[A]	-0.00187	-	-	-
[R].VALEAcVK.[A]	-0.00187	-	-	-
[K].GHYLNATAGTcEEmIK.[R]	-0.00036	-	-	-
[K].NTAGIEPEDVAK.[R]	-0.00037	-	-	-
[K].NTAGIEPEDVAK.[R]	0.00017	-	-	-
[K].GHYLNATAGTcEEmIK.[R]	-0.00096	-	-	-
[K].NTAGIEPEDVAK.[R]	-0.00055	-	-	-
[K].NTAGIEPEDVAK.[R]	-0.00055	-	-	-
[K].EAILVNcSR.[G]	-0.00023	-	-	-
[R].GPIQLTHQSNYER.[A]	0.00019	-	-	-
[K].GHYLNATAGTcEEmIK.[R]	-0.00016	-	-	-
[R].DATDDKVTIESAEATQK.[Y]	0.00119	-	-	-
[K].AGEDADSLGLTGHER.[Y]	-0.00137	-	-	-
[K].GHYLNATAGTcEEmIK.[R]	-0.0004	-	-	-
[K].VASPEQAQEVHVAVR.[D]	0.00015	-	-	-
[K].YTTLKPLGDR.[V]	-0.00115	-	-	-
[K].NTAGIEPEDVAK.[R]	-0.00101	-	-	-
[K].mASIDAQLR.[L]	5e-05	-	-	-
[K].KGENDLPGLTDTEKPR.[M]	-2e-05	-	-	-
[K].mASIDAQLR.[L]	0.00088	-	-	-
[K].GHYLNATAGTcEEmIK.[R]	0.00061	-	-	-
[R].TDNVPEEAVVK.[I]	0.00033	-	-	-
[K].KAVENSPFLEK.[L]	0.00065	-	-	-
[K].NTAGIEPEDVAK.[R]	-0.00078	-	-	-
[R].GSGGGLVLSR.[V]	0.00076	-	-	-
[R].TTLVANTSNmPVAAR.[E]	-0.0007	-	-	-
[K].ATAGDTHLGGEDFDNR.[ML]	0.00034	-	-	-
[K].LGLSAKNYGR.[A]	0.00046	-	-	-
[K].NLIEAHVEK.[T]	0.00118	-	-	-
[K].NLIEAHVEK.[T]	0.00112	-	-	-
[K].NLIEAHVEK.[T]	0.00066	-	-	-
[K].NLIEAHVEK.[T]	0.00072	-	-	-
[K].VNTASIAPVSK.[V]	0.00085	-	-	-
[R].AYQEQVLSNSAK.[F]	-0.00069	-	-	-
[K].GGDVSWHIHDER.[S]	0.0007	-	-	-
[R].APGAQTPVIcR.[F]	0.00206	-	-	-
[K].GGAIDDSVVTK.[V]	0.00049	-	-	-
[K].ADDcIGPEVDK.[L]	0.00096	-	-	-
[R].QVDSAAVLHNASTR.[F]	0.00134	-	-	-
[K].DDENVNSQPFmR.[W]	-0.00205	-	-	-
[R].FSTEQEIDR.[A]	-0.00092	-	-	-
[R].DISGSSINPSER.[T]	-0.00088	-	-	-
[K].VGELIGGSQR.[E]	-0.00051	-	-	-
[K].FATGTEAIAK.[K]	0.00132	-	-	-
[K].FATGTEAIAK.[K]	0.00059	-	-	-
[K].VVNDGVTIAR.[A]	0.00062	-	-	-
[R].ATFDNPDYAK.[L]	-3e-05	-	-	-
[K].VVNDGVTIAR.[A]	0.00087	-	-	-
[K].DDENVNSQPFmR.[W]	8e-05	-	-	-
[R].ATFDNPDYAK.[L]	0.00028	-	-	-
[K].DATTIVGDGSTQEAVNKR.[V]	0.00138	-	-	-
[K].FAQYTGAHAIAGR.[H]	-0.00023	-	-	-
[K].VGAATEAELEDR.[K]	-0.00057	-	-	-
[K].FVEVDEEQSR.[L]	0.00096	-	-	-
[R].GSGGGLVLSR.[V]	0.00043	-	-	-
[K].EAAESTLTAYK.[A]	-0.0006	-	-	-
[K].IADAGADIVR.[I]	-0.00045	-	-	-
[K].AAQIFSDPK.[V]	6e-05	-	-	-
[K].VATPAQAQEVHAELR.[K]	0.00111	-	-	-
[K].YGRPLLGcTIKPK.[L]	0.0009	-	-	-
[R].ASANSLAQLGK.[Y]	0.00067	-	-	-
[-].TDGLTSLDR.[Y]	-0.00083	-	-	-
[-].TDGLTSLDR.[Y]	6e-05	-	-	-
[R].SPAVPALTK.[T]	0.0011	-	-	-
[K].NAVVVPHIASASK.[W]	0.0007	-	-	-
[K].YGRPLLGcTIKPK.[L]	0.00076	-	-	-
[R].TGSIVDVPAGK.[A]	0.00094	-	-	-
[R].LADEYGSGELR.[L]	0.00494	-	-	-
[K].LGDcPFTQR.[V]	0.00082	-	-	-
[K].IASVETADTITK.[V]	0.00122	-	-	-
[K].YGRPLLGcTIKPK.[L]	-0.00039	-	-	-
[K].ALEVVETESAR.[N]	0.00157	-	-	-
[K].TFNDALDTTK.[T]	0.00078	-	-	-
[R].TLADYNIQK.[E]	0.00044	-	-	-
[K].IVDNETISVDGK.[NH]	0.00173	-	-	-
[K].GHYLNATAGTcEEMIKR.[AV]	0.00014	-	-	-
[R].LVDQAYTAVR.[N]	0.0008	-	-	-
[K].SFGSALDTTK.[T]	0.00277	-	-	-
[K].TFNDALDTTK.[T]	0.00018	-	-	-
[R].FSDASVQSDIK.[L]	-0.00191	-	-	-
[K].LVIVGDGGTGK.[T]	0.0005	-	-	-
[K].VVEVNALAK.[A]	0.00044	-	-	-
[K].TFNDALDTTK.[T]	0.00019	-	-	-
[K].TFNDALDTTK.[T]	0.0009	-	-	-
[R].LGYIAGPK.[H]	0.00048	-	-	-
[K].AAQIFSDPK.[V]	0.00026	-	-	-
[K].VATPAQAQEVHAELR.[K]	-0.00179	-	-	-
[R].IPSTEEIADR.[IV]	-0.00106	-	-	-
[K].YGRPLLGcTIKPK.[L]	1e-05	-	-	-
[K].AVDNSGTVVGIK.[C]	-0.00046	-	-	-
[R].TTPSVVAYTK.[SN]	-0.00037	-	-	-
[K].KAYPQAWVR.[I]	-0.0008	-	-	-
[R].LTYDEIQSK.[T]	-0.00063	-	-	-
[-].mASHVVGYPR.[M]	-0.00029	-	-	-
[R].VVAPVGQTQLK.[N]	-0.00035	-	-	-
[K].VITSSTEAQAYTPGR.[F]	0.00036	-	-	-
[K].TNDSAGDGTTTASVLAR.[E]	0.00114	-	-	-
[K].HLPGFVEK.[S]	0.00038	-	-	-
[R].TTPSVVAYTK.[SN]	0.00082	-	-	-
[-].mASHVVGYPR.[M]	0.0007	-	-	-
[K].YGSLNTLQR.[Q]	-0.00044	-	-	-
[K].TGGDDFVPR.[N]	0.00017	-	-	-
[-].mASHVVGYPR.[M]	0.00072	-	-	-
[K].TGGDDFVPR.[N]	-7e-05	-	-	-
[K].YGRPLLGcTIKPK.[L]	9e-05	-	-	-
[K].AGALGDSVTVTR.[D]	0.00101	-	-	-
[K].TGGDDFVPR.[N]	0.00037	-	-	-
[K].YGRPLLGcTIKPK.[L]	-2e-05	-	-	-
[K].IVDNETISVDGK.[NH]	-0.00112	-	-	-
[R].AVQIAYEAR.[K]	0.00055	-	-	-
[K].YGRPLLGcTIKPK.[L]	-0.00014	-	-	-
[K].VLEAVHIAANK.[N]	0.0006	-	-	-
[K].VGFSGSEVTAR.[D]	0.00143	-	-	-
[K].YGRPLLGcTIKPK.[L]	0.00061	-	-	-
[R].TVTNVGDATSSYK.[V]	0.0002	-	-	-
[R].ADGFVVQTGDPEGPAEGFIDPSTEK.[T]	0.00313	-	-	-
[K].HQLITATVNDGK.[L]	0.00087	-	-	-
[K].KYDEIDAAPEER.[A]	8e-05	-	-	-
[R].ILAGTcHSAK.[M]	0.00065	-	-	-
[K].EAISGGSTQTmK.[D]	-0.00016	-	-	-
[K].YTGEGESEEAK.[E]	0.00032	-	-	-
[K].HIADLAGNKK.[L]	-0.00069	-	-	-
[R].mSGGDHIHSGTVVGK.[L]	-0.00305	-	-	-
[R].VNSGPAPPK.[R]	6e-05	-	-	-
[K].VTSITTDKGDESK.[M]	0.00029	-	-	-
[K].VTAImTDKGEESK.[M]	-0.00076	-	-	-
[K].VQAcTQEEVNK.[V]	-0.00274	-	-	-
[K].AQTETGEIK.[G]	-0.0045	-	-	-
[R].LAQEHAAAAAEDSR.[V]	-0.00045	-	-	-
[R].HAQLPEEAK.[E]	-0.00104	-	-	-
[K].ELSSDSSQHVR.[S]	0.00108	-	-	-
[K].KQEEGVIVNK.[F]	0.00014	-	-	-
[R].MSGGDHIHSGTVVGK.[L]	0.00065	-	-	-
[R].GQESENSQEALR.[V]	-0.00206	-	-	-
[K].GADVSTYGSSK.[V]	-0.0009	-	-	-
[R].LVEANTETGR.[I]	0.00132	-	-	-
[K].VTTNYNAEGR.[T]	-0.0008	-	-	-
[K].HIADLAGNK.[K]	0.00042	-	-	-
[K].HIADLAGNK.[K]	6e-05	-	-	-
[K].LIESQETDR.[G]	0.00097	-	-	-
[K].EHISAYGEGNER.[R]	0.00132	-	-	-
[R].TQDGGTEVVEAK.[A]	-0.00041	-	-	-
[K].KEEPSPVEEEAAPKPK.[A]	-0.00043	-	-	-
[K].VVDSIGSDK.[A]	5e-05	-	-	-
[R].DSVTYTEHAR.[R]	-0.00032	-	-	-
[K].VVDSIGSDK.[A]	0.00051	-	-	-
[K].YTGEGESDEAK.[KQ]	0.00138	-	-	-
[K].GTmTTTHSYTGDQR.[L]	0.00038	-	-	-
[R].DITLGFVDLLR.[D]	5e-05	-	-	-
[K].EIVFNFAAVDVLDK.[-]	-0.00104	-	-	-
[R].DITLGFVDLLR.[D]	0.00215	-	-	-
[R].FLFcAEALFK.[A]	-0.00032	-	-	-
[R].FLFcAEALFK.[A]	-0.0008	-	-	-
[R].VTPQPGVPPEEAGAAVAAESSTGTWTTVWTDGLTSLDR.[Y]	-0.00331	-	-	-
[R].FLFcAEALFK.[A]	0.00085	-	-	-
[K].EIVFNFAAVDVLDK.[-]	-0.00205	-	-	-
[R].FLFcAEALFK.[A]	-0.00036	-	-	-
[K].EIVFNFAAVDVLDK.[-]	-0.00074	-	-	-
[R].DITLGFVDLLR.[D]	-0.00111	-	-	-
[K].EIVFNFAAVDVLDK.[-]	-0.00091	-	-	-
[K].ADKEVLGHAAK.[V]	0.00016	-	-	-
[K].EIVFNFAAVDVLDK.[-]	-0.0006	-	-	-
[R].FLFcAEALFK.[A]	0.00022	-	-	-
[K].EIVFNFAAVDVLDK.[-]	-0.00082	-	-	-
[K].EIVFNFAAVDVLDK.[-]	0.00097	-	-	-
[R].DITLGFVDLLR.[D]	-0.0015	-	-	-
[R].VTPQPGVPPEEAGAAVAAESSTGTWTTVWTDGLTSLDR.[Y]	0.00254	-	-	-
[R].DITLGFVDLLR.[D]	0.00056	-	-	-
[R].DITLGFVDLLR.[D]	0.00178	-	-	-
[K].YTGEGESDEAKK.[G]	9e-05	-	-	-
[R].MSGGDHIHSGTVVGK.[L]	-0.00076	-	-	-
[K].ASAALQGSDHR.[R]	0.00052	-	-	-
[R].HKEHISAYGEGNER.[R]	-0.00083	-	-	-
[R].HKEHISAYGEGNER.[R]	-0.00025	-	-	-
[R].VTPQPGVPPEEAGAAVAAESSTGTWTTVWTDGLTSLDR.[Y]	-0.00539	-	-	-
[K].LIGSAATGDSK.[V]	0.00026	-	-	-
[K].SNSGEGGEDPIR.[W]	-0.00056	-	-	-
[K].KVVISAPSK.[D]	0.00024	-	-	-
[R].RGQVLEVDGEK.[A]	0.00136	-	-	-
[K].STTTGHLIYK.[L]	0.00085	-	-	-
[K].GVLTAEDAK.[I]	0.00311	-	-	-
[K-].AGFAGDDAPR.[A]	0.00057	-	-	-
[R].VGADQSVINR.[C]	-0.00056	-	-	-
[R].IQDGGTEVVEAK.[K]	0.0002	-	-	-
[R].DGGSDYLGK.[G]	0.00101	-	-	-
[K].VGVVEEPDR.[T]	0.00201	-	-	-
[R].IIGQDEAVK.[A]	0.00165	-	-	-
[K].VGVVEEPDR.[T]	0.00149	-	-	-
[K].NSDVTEAIQK.[V]	0.00123	-	-	-
[K].NGNTGYDEIR.[A]	0.00039	-	-	-
[K].STTTGHLIYK.[L]	0.00102	-	-	-
[R].KADTQEESVLEAK.[G]	-0.00283	-	-	-
[K].VILSSHLGRPK.[G]	-0.00062	-	-	-
[K].VILSSHLGRPK.[G]	-0.00023	-	-	-
[K].VILSSHLGRPK.[G]	-0.00032	-	-	-
[R].VVKEENVDDIER.[E]	-0.0015	-	-	-
[R].DDFVEQDR.[S]	-0.00265	-	-	-
[R].AVAmSATEGLTR.[G]	-0.00379	-	-	-
[K].GQGTIGTEINR.[Q]	-0.00064	-	-	-
[R].DDFVEQDR.[S]	-0.00156	-	-	-
[K].GHYLNATAGTcEEmIKR.[AV]	-0.00181	-	-	-
[K].GLQNGDTATSAIK.[Q]	-0.00104	-	-	-
[R].AVAmSATEGLTR.[G]	-0.00448	-	-	-
[K].HQLITATVNDGK.[L]	-0.00042	-	-	-
[K].VILSSHLGRPK.[G]	0.00039	-	-	-
[K].STTTGHLIYK.[L]	0.00115	-	-	-
[K].STTTGHLIYK.[L]	0.00115	-	-	-
[K].STTTGHLIYK.[L]	0.00092	-	-	-
[K].KVVISAPSK.[D]	0.00101	-	-	-
[K].ADAGHVLVEK.[Y]	0.00097	-	-	-
[K].ADAGHVLVEK.[Y]	0.00049	-	-	-
[K].ADAGHVLVEK.[Y]	-5e-05	-	-	-
[R].VNVDKESDLEK.[M]	-0.00013	-	-	-
[R].EVVEAAEASGEK.[L]	-0.00087	-	-	-
[R].LVYTNDKGEEVK.[G]	0.00101	-	-	-
[K].KYAEEAADLK.[S]	0.00068	-	-	-
[R].ENNSSPGYYDGR.[Y]	0.00059	-	-	-
[R].LSGTGSEGATIR.[L]	7e-05	-	-	-
[K].EVDINDEAQK.[E]	0.00161	-	-	-
[R].LVYTNDKGEEVK.[G]	0.00102	-	-	-
[K].ISDAIENEK.[V]	0.00039	-	-	-
[K].ISDAIENEK.[V]	0.00055	-	-	-
[K].ISDAIENEK.[V]	0.00064	-	-	-
[K].TIEAEAAHGTVTR.[H]	0.00148	-	-	-
[K].TIEAEAAHGTVTR.[H]	0.0004	-	-	-
[R].ENNTGSFPR.[G]	-0.00134	-	-	-
[K].TLEAEAAHGTVTR.[H]	0.00019	-	-	-
[R].LNQTPGSPVAGGSSAGR.[K]	-5e-05	-	-	-
[K].TIEVNNTDAEGR.[L]	-0.00165	-	-	-
[K].ANSYSVHGSALGAK.[E]	-0.00017	-	-	-
[K].EASETSGETHEYQAEVSR.[L]	-0.00204	-	-	-
[R].ENSFGGNSSYQGGR.[G]	-0.00255	-	-	-
[K].GVITAEDAR.[L]	9e-05	-	-	-
[K].TLEAEAAHGTVTR.[H]	0.00044	-	-	-
[K].GADYANNEIQR.[L]	0.00114	-	-	-
[K].ELEmDNDALTK.[A]	-0.00026	-	-	-
[R].VGFFSSGPPPR.[S]	0.00028	-	-	-
[R].VFEVSLADLQK.[D]	0.0002	-	-	-
[R].DNGMHALIIYDDLSK.[Q]	-0.00038	-	-	-
[K].STGISLYYEmTDDSLR.[N]	-6e-05	-	-	-
[R].EDYLAQNAFTPYDK.[F]	0.00038	-	-	-
[R].AVDGIFHVLR.[A]	0.00029	-	-	-
[K].ESINSFQGVLDGK.[Y]	0.00234	-	-	-
[K].TDDGVENLFER.[M]	-0.0003	-	-	-
[R].ENGSLFDVSHmcGLSLK.[G]	0.0021	-	-	-
[KR].VLNSYWINEDSTYK.[Y]	0.00327	-	-	-
[K].LSGLLSEASSEEDFSGK.[A]	0.00673	-	-	-
[K].FPVVEGQVEEFR.[S]	0.00216	-	-	-
[R].GYISPYFVTDNEK.[M]	-0.00214	-	-	-
[K].VLKPAVAGFLMQK.[E]	0.00048	-	-	-
[R].EDYLAQNAFTPYDK.[F]	0.00197	-	-	-
[K].YSLAPLVPR.[L]	0.00022	-	-	-
[R].AGMSYFHETIWK.[G]	0.00089	-	-	-
[K].ESYDQAIAALEK.[L]	-0.00154	-	-	-
[R].VPLYIGSTEEVEKLEK.[Y]	0.00089	-	-	-
[R].FIFSEISQK.[F]	0.00061	-	-	-
[K].HIDFSLTSPFGGGRPGR.[V]	0.00094	-	-	-
[R].SKVESELSDVcAGILK.[I]	0.00097	-	-	-
[K].VIYDLIDDVRK.[A]	0.00106	-	-	-
[K].ALVNLSVHYLPR.[N]	0.0001	-	-	-
[K].mPNIYNALVVQGR.[D]	0.00093	-	-	-
[R].VPLYIGSTEEVEKLEK.[Y]	0.00082	-	-	-
[K].ISNIDTYILK.[K]	-6e-05	-	-	-
[K].SVSVILLAGGK.[G]	0.00098	-	-	-
[K].VTVTEILGGGK.[F]	0.00136	-	-	-
[R].AGSAASLSSLLNR.[L]	0.00021	-	-	-
[R].LGPNYLQLPANAPK.[C]	0.00337	-	-	-
[K].AEDSGLASYVAGQVDR.[S]	0.0006	-	-	-
[K].TDDGVENLFER.[M]	-0.00066	-	-	-
[K].YSLAPLVPR.[L]	-2e-05	-	-	-
[R].VPGVGNIFSTSR.[V]	0.00323	-	-	-
[R].VGVLGASGYTGSEIIR.[L]	-0.00095	-	-	-
[K].RVEFSLQYIHGIGR.[T]	-0.00132	-	-	-
[R].IINEPTAAAIAYGLDKK.[ASGI]	-0.00128	-	-	-
[K].NTLLImTSNVGSSVIEK.[G]	-0.00152	-	-	-
[K].NTLLImTSNVGSSVIEK.[G]	-0.00151	-	-	-
[K].FTVLVATDVASR.[G]	-0.00113	-	-	-
[K].LVSQLLEHAQTQLAR.[-]	0.00066	-	-	-
[K].DKVQQANYFGSLTQASTIR.[V]	-0.00154	-	-	-
[K].NVQIVDTTcPWVTK.[V]	-0.00324	-	-	-
[R].KDSPLDVIAINDTGGVK.[Q]	-0.00222	-	-	-
[K].YGDDFIASIQR.[G]	0.00068	-	-	-
[K].YSLAPLVPR.[L]	-0.00045	-	-	-
[K].IGDQVcALIGGGGYAEK.[V]	0.00302	-	-	-
[R].FLGHNGEINTIQGNLNWmQSR.[E]	-0.00304	-	-	-
[R].EWISSALGPQAVAK.[H]	-0.00206	-	-	-
[R].IGFSmIVDAEEK.[G]	-0.00252	-	-	-
[K].VAAQVPDSGPcVTYIGEGGSGNFVK.[M]	-0.00106	-	-	-
[R].EDYLAQNAFTPYDK.[F]	0.00094	-	-	-
[K].SGFINLVGR.[Y]	1e-05	-	-	-
[R].IGFSmIVDAEEK.[G]	-0.00081	-	-	-
[R].KDSPLDVIAINDTGGVK.[Q]	0.00077	-	-	-
[R].EDYLAQNAFTPYDK.[F]	0.00045	-	-	-
[R].LGPNYLQLPANAPK.[C]	0.00259	-	-	-
[R].DNGmHALIIYDDLSK.[Q]	-0.00327	-	-	-
[R].KDSPLDVIAINDTGGVK.[Q]	0.00028	-	-	-
[K].EDTSPcIFGPIEK.[Q]	-0.00248	-	-	-
[R].SNEAFVVPTQVNYVGK.[A]	0.00491	-	-	-
[K].STGISLYYEmTDDSLR.[N]	-0.0008	-	-	-
[R].LDTGNFSWGSEAVTR.[K]	0.00606	-	-	-
[K].VGSVEDYGAFVHLR.[F]	0.00075	-	-	-
[K].LYGVEPVESAILSGGKPGPHK.[I]	0.00078	-	-	-
[R].GSPLALAQAYETR.[E]	0.00181	-	-	-
[K].GSPGASNIHFEDLLRPSAPTENDVR.[D]	-4e-05	-	-	-
[K].DIFYITGASK.[E]	0.00209	-	-	-
[R].ESASEIFENPITK.[Q]	-0.00042	-	-	-
[R].IPLTDNSVIEQGLGK.[H]	0.00308	-	-	-
[truncated: 24,008 more rows]

## Sheet: Date set 2
Protein_id	Description	Gene	E_value	Subcellular_localization
A0A3Q7HGJ9	Phosphoglycerate kinase		0	chloroplast protein
A0A3Q7HQA3	Glycine cleavage system P protein	101260070	0	mitochondrion protein
A0A3Q7IJ97	Tr-type G domain-containing protein		0	cytoplasm protein
A0A3Q7ESN3	M16C_associated domain-containing protein	101250549	0	mitochondrion protein
A0A3Q7IP94	Elongation factor G, chloroplastic	101245683	0	chloroplast protein
A0A3Q7H5X9	Elongation factor Ts, mitochondrial	101245558	2e-10	chloroplast protein
Q2MI93	ATP synthase subunit beta, chloroplastic	atpB	0	mitochondrion protein
A0A3Q7EQ38	Glycinamide ribonucleotide synthetase		0	chloroplast protein
A0A3Q7F579	Aminomethyltransferase	101249137	0	mitochondrion protein
A0A3Q7I9N3	Phosphoenolpyruvate carboxylase	101248407	0	cytoplasm protein
G8Z261	Alanine--glyoxylate transaminase	101055519	0	peroxisome protein
A0A3Q7EHJ9	Glucose-1-phosphate adenylyltransferase	544039	0	chloroplast protein
A0A3Q7EUQ6	Uncharacterized protein	100191110	0	peroxisome protein
A0A3Q7H9K1	Phosphoglycerate mutase (2,3-diphosphoglycerate-independent)	101248497	0	cytoplasm protein
A0A3Q7FCE4	Serine hydroxymethyltransferase	101254439	0	mitochondrion protein
A0A3Q7J0I3	Uncharacterized protein	101266598	0	chloroplast protein
A0A3Q7F8X2	Ferredoxin--NADP reductase, chloroplastic		5e-19	endoplasmic reticulum protein
A0A3Q7ECG0	Uncharacterized protein	101253117	0	chloroplast protein
P25306	Threonine dehydratase 2 biosynthetic, chloroplastic	TD2	0	chloroplast protein
A0A3Q7HNA9	Aspartate aminotransferase	101261642	0	chloroplast protein
C5IU71	Chloroplast sedoheptulose-1,7-bisphosphatase	SBPase	7e-27	cytoplasm protein
A0A3Q7GBI5	HATPase_c domain-containing protein	101265819	0	endoplasmic reticulum protein
O04936	Malic enzyme	LeME2	0	cytoplasm protein
A0A3Q7HGI8	Glucose-1-phosphate adenylyltransferase	543968	1e-162	chloroplast protein
A0A3Q7HR13	Phosphoribulokinase	101255322	0	chloroplast protein
A0A3Q7FSE5	Aldedh domain-containing protein	101250104	1e-127	chloroplast protein
A0A3Q7IKX3	Asparagine--tRNA ligase		1e-119	mitochondrion protein
A0A3Q7IRS4	UTP--glucose-1-phosphate uridylyltransferase	101248935	0	cytoplasm protein
A0A3Q7ESW4	Uncharacterized protein	778325	0	chloroplast protein
A0A3Q7GCY1	PPDK_N domain-containing protein	100191125	0	chloroplast protein
Q68HC8	Glucose-6-phosphate isomerase	GPI	2e-37	cytoplasm protein
Q645M9	Malate dehydrogenase	gMDH	0	peroxisome protein
A0A3Q7H441	Acetyltransferase component of pyruvate dehydrogenase complex	101244498	8e-98	mitochondrion protein
A0A0C5CHA6	ATP synthase subunit alpha, chloroplastic	atpA	0	mitochondrion protein
A0A3Q7HBK4	Aconitate hydratase	101254008	0	cytoplasm protein
A0A3Q7GSF7	HP domain-containing protein	101268090	0	cytoplasm protein
A0A3Q7FN98	Alanine--tRNA ligase		0	mitochondrion protein
A0A3Q7EPT7	Methionine S-methyltransferase	101254039	0	cytoplasm protein
Q8GZD8	Neutral leucine aminopeptidase preprotein	LapN	0	chloroplast protein
A0A3Q7I0E4	D-fructose-1,6-bisphosphate 1-phosphohydrolase	101260852	0	chloroplast protein
A0A3Q7HGD7	Hydroxymethylbilane synthase	101257684	0	chloroplast protein
A0A3Q7H3C5	Aldedh domain-containing protein	101262732	0	cytoplasm protein
A0A3Q7H4P9	Uncharacterized protein		1e-18	mitochondrion protein
A0A3Q7FWB5	Aminotran_1_2 domain-containing protein		2e-07	chloroplast protein
A0A3Q7HMP2	Uncharacterized protein	101252510	2e-72	cytoplasm protein
A0A3Q7GPU8	Aspartyl-tRNA synthetase	101247918	9e-33	mitochondrion protein
P17786	Elongation factor 1-alpha		0	cell wall protein
P30264	Catalase isozyme 1	CAT1	0	peroxisome protein
B8PWQ9	Glutathione reductase	GR	0	mitochondrion protein
A0A3Q7EI59	Glutamine synthetase	543998	0	mitochondrion protein
A0A3Q7EDX6	Uncharacterized protein	101247851	0	chloroplast protein
C0LIR3	UDP-sulfoquinovose synthase	SQD1	0	chloroplast protein
A0A3Q7ITD1	Pyr_redox_2 domain-containing protein	101264360	3e-09	cytoplasm protein
A0A3Q7HVG8	Aminotran_1_2 domain-containing protein	101252192	0	chloroplast protein
A0A3Q7G242	Phosphoglucomutase (alpha-D-glucose-1,6-bisphosphate-dependent)	101267287	0	chloroplast protein
O81536	Annexin	AN34	1e-156	cytoplasm protein
Q6R8F6	Cystathionine gamma synthase	543920	0	chloroplast protein
A0A2H4NB27	ATP synthase subunit alpha	atp1	0	mitochondrion protein
Q10712	Leucine aminopeptidase 1, chloroplastic	LAPA1	0	chloroplast protein
A0A411DZ47	Alpha-1,4 glucan phosphorylase	PHO1a	0	chloroplast protein
A0A3Q7EUR6	Protein kinase domain-containing protein		4e-69	cell membrane protein
A0A3Q7G087	Phosphoglucomutase (alpha-D-glucose-1,6-bisphosphate-dependent)	101267885	0	cytoplasm protein
A0A3Q7I8W8	CBM20 domain-containing protein		4e-41	chloroplast protein
A0A3Q7GNF6	Serine hydroxymethyltransferase	101256090	0	mitochondrion protein
A0A3Q7HG29	Multifunctional fusion protein		0	cytoplasm protein
A0A3Q7IKB1	Thioredoxin reductase		1e-112	cytoplasm protein
A0A3Q7EKQ6	Malic enzyme		0	mitochondrion protein
H6WYS2	Assimilatory sulfite reductase (ferredoxin)	101055609	2e-23	chloroplast protein
A0A3Q7FW96	Pyruvate kinase	101250010	0	cytoplasm protein
Q4LDR0	Heat shock protein	Lehsp100/ClpB	0	chloroplast protein
A0A3Q7GCI2	Alpha-1,4 glucan phosphorylase	101248295	0	chloroplast protein
A0A3Q7J082	Uncharacterized protein	101265798	0	cell membrane protein
A0A3Q7I7B3	Malate dehydrogenase		0	cytoplasm protein
P49297	Isocitrate lyase		0	peroxisome protein
A0A3Q7G5P1	S5 DRBM domain-containing protein	101254082	8e-16	chloroplast protein
A0A3Q7J5N2	Glucose-6-phosphate isomerase		0	cytoplasm protein
A0A3Q7HU15	Pyr_redox_2 domain-containing protein		3e-07	cytoplasm protein
C0KKU8	Lipoxygenase	loxF	0	chloroplast protein
A0A3Q7HHL0	Tubulin alpha chain	101254013	1e-126	cytoplasm protein
A0A3Q7IMV7	Pyruvate kinase		1e-120	cytoplasm protein
A0A3Q7I083	E1 ubiquitin-activating enzyme	101253520	6e-11	nucleus protein
A0A3Q7G528	Annexin	543563	1e-160	cytoplasm protein
K4BAE6	Catalase	543585	0	peroxisome protein
A0A3Q7GAU9	FAD-binding FR-type domain-containing protein	101262213	3e-06	mitochondrion protein
A0A3Q7HY56	50S ribosomal protein L5, chloroplastic	101250331	1e-104	chloroplast protein
A0A3Q7IIB9	Uncharacterized protein		1e-59	cytoplasm protein
Q8RVV4	Viroid RNA-binding protein (Fragment)		2e-38	mitochondrion protein
A0A3Q7JW47	Uncharacterized protein		5e-75	endoplasmic reticulum protein
P26300	Enolase	PGH1	0	cytoplasm protein
A0A3Q7H5I5	Succinate--CoA ligase [ADP-forming] subunit beta, mitochondrial	543863	0	mitochondrion protein
A0A3Q7FN07	V-type proton ATPase subunit C		1e-166	vacuole protein
B1Q3F8	Succinate-semialdehyde dehydrogenase	LeSSADH	0	mitochondrion protein
A0A3Q7EUS0	PCI domain-containing protein	101244534	0	nucleus protein
A0A3Q7H0W4	Aldedh domain-containing protein		2e-15	peroxisome protein
A0A3Q7J566	Uncharacterized protein	101257443	3e-42	extracell protein
A0A3Q7IV51	30S ribosomal protein S15, chloroplastic	101257430	0	mitochondrion protein
A0A3Q7H3D4	Carbamoyl-phosphate synthase (glutamine-hydrolyzing)		1e-07	mitochondrion protein
A0A3Q7FU99	Diadenosine tetraphosphate synthetase	101268375	0	mitochondrion protein
A0A3Q7E8I1	Isocitrate dehydrogenase [NADP]	101268602	0	cytoplasm protein
A0A3Q7ES85	Uncharacterized protein		1e-138	mitochondrion protein
A0A3Q7HZE0	SRP54 domain-containing protein	101251215	8e-65	cytoplasm protein
A0A3Q7G8S3	Uncharacterized protein		0	cytoplasm protein
A0A3Q7H7Q7	DNA-directed RNA polymerase		0	mitochondrion protein
E5LBC4	Prephenate aminotransferase	PAT	2e-13	chloroplast protein
A0A0U1ZGZ4	50S ribosomal protein L2, chloroplastic	rpl2	0	chloroplast protein
A0A3Q7GEI3	Ribosomal_L18e/L15P domain-containing protein	101255295	1e-119	chloroplast protein
A0A3Q7EJS4	Glycine--tRNA ligase	101256217	0	mitochondrion protein
A0A3Q7FSH7	1-deoxy-D-xylulose-5-phosphate reductoisomerase	543682	0	chloroplast protein
A0A3Q7IXE6	Uncharacterized protein	101255264	1e-145	cytoplasm protein
A0A3Q7EXW0	Uncharacterized protein		1e-10	nucleus protein
Q202I0	Zeta-carotene desaturase	ZDS	0	chloroplast protein
A0A3Q7F352	Histidinol dehydrogenase		0	chloroplast protein
A0A3Q7HXK5	SOR_SNZ domain-containing protein	101257782	0	cell membrane protein
A0A3Q7H1L0	Peptidylprolyl isomerase		1e-34	vacuole protein
A0A3Q7GM08	Aldehyde dehydrogenase (NAD(+))		2e-66	mitochondrion protein
A0A3Q7FS73	Aldedh domain-containing protein	100301929	0	chloroplast protein
A0A3Q7HIS1	Malic enzyme	101246159	0	mitochondrion protein
A0A3Q7HH10	Oxoglutarate dehydrogenase (succinyl-transferring)		1e-07	mitochondrion protein
A0A3Q7EJ55	Ribosomal protein	101256124	1e-161	chloroplast protein
A0A3Q7J2T1	Aconitate hydratase	101248455	0	cytoplasm protein
A0A3Q7GBP8	Thioredoxin domain-containing protein	101248098	3e-12	cytoplasm protein
A0A3Q7FE34	Uncharacterized protein	100134877	0	peroxisome protein
A0A3Q7J3Z0	Uncharacterized protein	101263879	5e-09	peroxisome protein
A0A3Q7F529	Uncharacterized protein	101253342	4e-29	mitochondrion protein
A0A3Q7JST6	Acetohydroxy-acid reductoisomerase	101257242	0	chloroplast protein
K4C998	Ribosomal_S17_N domain-containing protein	101266035	4e-94	cytoplasm protein
A0A3Q7I6B9	Cysteine synthase	101244415	0	cytoplasm protein
A0A3Q7ENN1	Calreticulin		0	endoplasmic reticulum protein
P31542	ATP-dependent Clp protease ATP-binding subunit ClpA homolog CD4B, chloroplastic	CD4B	0	chloroplast protein
A0A3Q7HC76	Acetohydroxy-acid reductoisomerase		0	chloroplast protein
A0A3Q7HLK8	Cysteine synthase	101254617	0	mitochondrion protein
A0A3Q7HGC8	Uncharacterized protein	101263320	0	mitochondrion protein
Q9FYW9	Adenylosuccinate synthetase, chloroplastic	PURA	0	chloroplast protein
A0A3Q7J408	Uncharacterized protein		1e-113	chloroplast protein
C6K2K9	GDP-mannose 3,5-epimerase	GME1	9e-08	Golgi apparatus protein
A0A3Q7I2P2	Alpha-1,4 glucan phosphorylase	101244113	0	cytoplasm protein
A0A3Q7FZI5	Uncharacterized protein		1e-141	cytoplasm protein
A0A3Q7IQZ0	Phospho-2-dehydro-3-deoxyheptonate aldolase	544152	0	chloroplast protein
A0A3Q7ISK8	Nitrate reductase		6e-65	peroxisome protein
C6K2L0	GDP-mannose 3,5-epimerase	GME2	1e-08	Golgi apparatus protein
A0A3Q7IIS5	Vacuolar proton pump subunit B		9e-30	mitochondrion protein
Q9M5A8	Chaperonin 21	543643	1e-115	chloroplast protein
A0A3Q7EA02	Peptidyl-prolyl cis-trans isomerase	101263049	4e-77	endoplasmic reticulum protein
A0A3Q7JI81	Pyruvate kinase		2e-78	cytoplasm protein
A0A0C5C9V4	30S ribosomal protein S3, chloroplastic	rps3	1e-121	plastid protein
A0A3Q7HWQ1	4-coumarate--CoA ligase		5e-79	mitochondrion protein
Q8GT30	Dihydrolipoyl dehydrogenase	544237	1e-52	cytoplasm protein
A0A3Q7HIP9	Protein disulfide-isomerase		4e-51	nucleus protein
K4D2A4	Ribosomal_S7 domain-containing protein	101248251	3e-11	plastid protein
A0A3Q7EM11	Peptidase A1 domain-containing protein		1e-16	cell membrane protein
A0A3Q7HVI4	Uncharacterized protein		0	cell wall protein
Q6SKP4	Ribosomal protein L3	RPL3	0	cytoplasm protein
A0A3Q7HAN1	Uncharacterized protein	101255117	1e-08	cytoplasm protein
A0A3Q7GDG7	Glyceraldehyde-3-phosphate dehydrogenase	101258368	0	cytoplasm protein
Q2MI61	50S ribosomal protein L22, chloroplastic	rpl22	7e-77	plastid protein
A0A3Q7FWS2	Uncharacterized protein		0	chloroplast protein
A0A3Q7EJA6	CCT-theta	101262749	3e-65	cytoplasm protein
A0A3Q7F479	PKS_ER domain-containing protein	101268548	1e-10	mitochondrion protein
A0A3Q7JD76	Glyceraldehyde-3-phosphate dehydrogenase	101249445	0	chloroplast protein
A0A3Q7FU69	T-complex protein 1 subunit delta	101246121	5e-82	cytoplasm protein
A0A3Q7JDN9	3-hydroxyacyl-CoA dehydrogenase		0	peroxisome protein
Q42884	Chorismate synthase 1, chloroplastic	CS1	0	chloroplast protein
A0A3Q7J418	ATP:AMP phosphotransferase		7e-27	chloroplast protein
A0A3Q7I742	Fumarate hydratase	101265278	0	mitochondrion protein
A0A3Q7HZ37	1,4-alpha-glucan branching enzyme		0	chloroplast protein
P93206	14-3-3 protein 1	TFT1	1e-138	nucleus protein
Q9THX6	Thylakoid lumenal 29 kDa protein, chloroplastic	CLEB3J9	2e-16	peroxisome protein
A0A3Q7IL38	Eukaryotic translation initiation factor 3 subunit L		0	cytoplasm protein
A0A3Q7IIW4	CN hydrolase domain-containing protein		2e-14	cytoplasm protein
A0A3Q7HV43	Uncharacterized protein		1e-16	endoplasmic reticulum protein
A0A3Q7HTM2	Uncharacterized protein		0	cell wall protein
A0A3Q7ETK4	Fructose-bisphosphate aldolase	101246870	0	chloroplast protein
A0A3Q7G667	Asparagine synthetase [glutamine-hydrolyzing]		5e-10	chloroplast protein
Q40133	Alcohol dehydrogenase homolog (Fragment)	GAD3	1e-57	cytoplasm protein
A0A3Q7HTC1	Acetylornithine transaminase	101245573	5e-51	mitochondrion protein
A0A3Q7I8G1	Pyruvate kinase	101261160	0	chloroplast protein
A0A3Q7JIX8	Kinesin motor domain-containing protein		0	nucleus protein
A0A3Q7J5K6	Phosphoenolpyruvate carboxylase		0	cytoplasm protein
A0A3Q7F3S5	S5 DRBM domain-containing protein		1e-137	chloroplast protein
K4BF05	Alcohol acyl transferase	AAT2	2e-22	cytoplasm protein
D2Y3F4	S-(hydroxymethyl)glutathione dehydrogenase	ADH3	1e-169	cytoplasm protein
A0A3Q7EZ16	14_3_3 domain-containing protein	543791	1e-165	nucleus protein
A0A3Q7GAX9	Fructose-bisphosphate aldolase	101264821	0	chloroplast protein
A0A0C5CEC3	30S ribosomal protein S4, chloroplastic	rps4	2e-61	plastid protein
A0A3Q7F897	Isocitrate dehydrogenase [NADP]		0	cytoplasm protein
E1U7P9	Glutathione synthetase	GSH2	0	chloroplast protein
A0A3Q7GC36	Pyruvate dehydrogenase E1 component subunit alpha	543639	0	mitochondrion protein
A0A3Q7ILY0	Fructose-bisphosphate aldolase		0	cytoplasm protein
A0A3Q7J365	3-hydroxyacyl-CoA dehydrogenase	101252256	0	peroxisome protein
A0A3Q7EUQ8	Probable alanine--tRNA ligase, chloroplastic	101251229	1e-151	mitochondrion protein
A0A3Q7FWZ9	Uncharacterized protein		0	chloroplast protein
A0A3Q7EFC3	Importin subunit alpha	101257502	0	cytoplasm protein
K4B3H9	Glycine-rich RNA-binding protein	RBP1	3e-48	nucleus protein
A0A3Q7F980	Fructose-bisphosphate aldolase		0	chloroplast protein
A0A3Q7JYX1	Uncharacterized protein		6e-27	mitochondrion protein
A0A3Q7J6X7	Mg-protoporphyrin IX chelatase	101255435	0	chloroplast protein
A0A3Q7F1W7	Uncharacterized protein		1e-165	cytoplasm protein
O49877	CYP1	C14	1e-127	cell membrane protein
A0A3Q7JE01	PKS_ER domain-containing protein	101248372	2e-06	mitochondrion protein
A0A3Q7GWB4	Acyl-[acyl-carrier-protein] desaturase	101246830	0	plastid protein
A0A3Q7HM51	Beta-ketoacyl-[acyl-carrier-protein] synthase I	101264039	0	chloroplast protein
A0A3Q7I1J2	PCI domain-containing protein	101267619	1e-17	nucleus protein
A0A3Q7EN75	Uncharacterized protein		2e-47	extracell protein
A0A3Q7HYJ1	AAA domain-containing protein	101267617	4e-63	cell membrane protein
A0A3Q7IHG0	Uncharacterized protein	101250846	0	chloroplast protein
A0A3Q7ELA6	Uncharacterized protein		2e-86	cell membrane protein
A0A3Q7JBV0	Polyadenylate-binding protein	101261596	1e-11	chloroplast protein
A0A3Q7GEZ4	SET domain-containing protein	101259632	0	chloroplast protein
Q40131	Steroid 16alpha-hydroxylase	544002	6e-44	cytoplasm protein
A0A3Q7J330	Pyruvate dehydrogenase E1 component subunit alpha	101256355	1e-77	mitochondrion protein
B5M9E4	Beta-glucosidase 01		1e-151	chloroplast protein
A0A3Q7ERM5	Uncharacterized protein	101267273	0	mitochondrion protein
A0A3Q7FW21	Uncharacterized protein		1e-118	endoplasmic reticulum protein
Q40147	Glutamate-1-semialdehyde 2,1-aminomutase, chloroplastic		0	chloroplast protein
A0A3Q7ILV3	Thioredoxin-dependent peroxiredoxin	101250263	1e-138	chloroplast protein
A0A3Q7HVI2	Lysine--tRNA ligase		0	cytoplasm protein
Q42890	Glucan endo-1,3-beta-D-glucosidase	tomQ`b	1e-123	vacuole protein
A0A3Q7HZV3	Uncharacterized protein	101247151	0	endoplasmic reticulum protein
A0A3Q7GLM4	T-complex protein 1 subunit gamma	101246428	1e-72	cytoplasm protein
A0A3Q7EHA9	Citrate synthase		0	mitochondrion protein
A0A3Q7GAX3	Uncharacterized protein	778302	1e-176	cell wall protein
A0A3Q7JK86	Eukaryotic translation initiation factor 3 subunit I	101262979	1e-15	nucleus protein
A0A3Q7GYF2	Nucleoside diphosphate kinase		1e-60	mitochondrion protein
Q9XG54	12-oxophytodienoate reductase 1	OPR1	0	cytoplasm protein
A0A3Q7FRB5	D-3-phosphoglycerate dehydrogenase	101246616	0	chloroplast protein
A0A3Q7EYM6	Fructose-bisphosphate aldolase	101249787	0	chloroplast protein
A0A3Q7IA38	Tr-type G domain-containing protein	101254504	0	chloroplast protein
A0A3Q7GLT1	Uncharacterized protein	101246429	4e-53	mitochondrion protein
Q3C2L6	Sorbitol related enzyme	LeSDH	9e-20	cytoplasm protein
A0A3Q7F7G5	Succinate dehydrogenase [ubiquinone] flavoprotein subunit, mitochondrial	101256641	0	mitochondrion protein
A0A3Q7FUS2	PPIase cyclophilin-type domain-containing protein	101257251	4e-16	endoplasmic reticulum protein
A0A3Q7FXR7	Bet_v_1 domain-containing protein	101266019	2e-10	vacuole protein
A0A3Q7GB69	Glyceraldehyde-3-phosphate dehydrogenase	101264004	0	chloroplast protein
A0A3Q7GQM4	Uncharacterized protein	101248107	2e-09	cytoplasm protein
A0A3Q7FCM3	Uncharacterized protein	101264774	8e-43	chloroplast protein
A0A3Q7G4E2	Protein disulfide-isomerase	101257163	4e-08	cytoplasm protein
P38547	GTP-binding nuclear protein Ran2	RAN2	4e-15	cytoplasm protein
A0A3Q7JAV3	Malic enzyme	544164	0	chloroplast protein
Q5NE18	Formate dehydrogenase, mitochondrial	fdh	0	mitochondrion protein
A0A3Q7EU87	Uncharacterized protein		0	chloroplast protein
A0A3Q7GYB4	Tr-type G domain-containing protein		0	plastid protein
A0A3Q7G4W7	Inositol-3-phosphate synthase	544226	0	cytoplasm protein
A0A3Q7FY87	Mg-protoporphyrin IX chelatase	101248868	9e-65	chloroplast protein
A0A3Q7ISK0	Uncharacterized protein	101245790	3e-45	chloroplast protein
A0A3Q7FF30	3-isopropylmalate dehydratase		6e-16	mitochondrion protein
A0A3Q7FUV3	UBP-type domain-containing protein		3e-18	nucleus protein
A0A3Q7H112	Peptidase_M24 domain-containing protein		2e-25	cytoplasm protein
A0A3Q7HV38	Pyruvate dehydrogenase E1 component subunit beta	101266731	0	mitochondrion protein
A0A3Q7GS13	Pectinesterase	101260941	2e-84	cell wall protein
O65004	Farnesyl pyrophosphate synthase	FPS1	0	mitochondrion protein
Q5NE17	Malate dehydrogenase [NADP], chloroplastic	mdh	0	chloroplast protein
P93541	Glutamate dehydrogenase	GDH1	0	mitochondrion protein
A0A3Q7GNM9	Inositol-3-phosphate synthase	543809	0	cytoplasm protein
A0A3Q7F688	Phosphoserine aminotransferase		0	chloroplast protein
A0A3Q7EHA7	Protoporphyrinogen oxidase		0	chloroplast protein
A0A3Q7GM93	Pectinesterase		1e-87	cell wall protein
A0A3Q7HX95	Fructose-bisphosphate aldolase	101266063	0	cytoplasm protein
A0A3Q7GJA8	Uncharacterized protein		1e-66	peroxisome protein
A0A3Q7FVL0	Uncharacterized protein		9e-35	peroxisome protein
A0A3Q7F7L6	Uncharacterized protein		7e-05	mitochondrion protein
A0A3Q7GBS3	Uncharacterized protein	101260136	4e-83	chloroplast protein
A0A3Q7HRB1	ATP-dependent Clp protease proteolytic subunit	101267919	2e-48	mitochondrion protein
A0A3Q7GHS2	Uncharacterized protein	101257962	3e-21	endoplasmic reticulum protein
A0A3Q7JRL8	Aldedh domain-containing protein	101247788	1e-124	chloroplast protein
A0A3Q7FCR4	Polyadenylate-binding protein	101258105	2e-11	nucleus protein
A0A3Q7GD09	Uncharacterized protein	101247015	9e-12	peroxisome protein
Q9FEW9	12-oxophytodienoate reductase 3	OPR3	0	peroxisome protein
A0A3Q7HD29	Aspartate aminotransferase	101244094	0	mitochondrion protein
A0A3Q7IPK7	D-fructose-1,6-bisphosphate 1-phosphohydrolase	101264273	0	chloroplast protein
A0A3Q7FWE8	Glyceraldehyde-3-phosphate dehydrogenase	101266713	0	chloroplast protein
A0A3Q7I956	Uncharacterized protein	101250927	0	mitochondrion protein
A0A3Q7FGD6	Amylomaltase		2e-26	chloroplast protein
A0A3Q7HEX8	NADPH-protochlorophyllide oxidoreductase	543647	0	chloroplast protein
A0A3Q7FTI8	Aminotran_1_2 domain-containing protein		5e-12	chloroplast protein
A0A3Q7EJU7	Sec16_C domain-containing protein	101261454	1e-05	cytoplasm protein
A0A3Q7IQR1	Uncharacterized protein	101249696	2e-18	cytoplasm protein
A0A3Q7IAU4	(S)-2-hydroxy-acid oxidase	100134875	0	peroxisome protein
A0A3Q7HD15	Glucose-6-phosphate 1-dehydrogenase		0	chloroplast protein
A0A3Q7FKZ2	PAP_fibrillin domain-containing protein	101263678	4e-05	chloroplast protein
A0A3Q7G7H8	14_3_3 domain-containing protein		1e-153	nucleus protein
A0A3Q7JDD9	Uncharacterized protein	101250874	9e-64	chloroplast protein
Q9SDZ6	Phospholipase D (Fragment)	543819	0	vacuole protein
A0A3Q7FZG5	UDP-glucuronate decarboxylase	101263507	8e-18	Golgi apparatus protein
A0A3Q7GX85	PEROXIDASE_4 domain-containing protein		4e-82	peroxisome protein
A0A3Q7HUQ3	Glyceraldehyde-3-phosphate dehydrogenase	101255800	0	cytoplasm protein
A0A3Q7H8S0	Thioredoxin-dependent peroxiredoxin	101243905	2e-17	chloroplast protein
A0A3Q7F639	Pyrophosphate--fructose 6-phosphate 1-phosphotransferase subunit beta	101243849	1e-14	cytoplasm protein
A0A3Q7GDJ7	Dihydrolipoamide acetyltransferase component of pyruvate dehydrogenase complex	101257857	2e-49	mitochondrion protein
A0A3Q7HK40	Uncharacterized protein	101256609	5e-23	chloroplast protein
A0A3Q7JD34	Ornithine carbamoyltransferase	101246902	3e-22	chloroplast protein
Q6X1D0	Superoxide dismutase	FESOD	1e-102	chloroplast protein
A0A3Q7HLD0	PKS_ER domain-containing protein	101250123	2e-07	cytoplasm protein
A0A3Q7FRC7	Elongation factor Tu	101245244	0	plastid protein
A0A3Q7HA43	HATPase_c domain-containing protein	101254814	0	endoplasmic reticulum protein
A0A3Q7J1A3	Histone H4	101256351	1e-68	nucleus protein
A0A3Q7HAD2	SET domain-containing protein		1e-18	chloroplast protein
A0A3Q7JMX3	LRRNT_2 domain-containing protein		6e-50	extracell protein
A0A3Q7EM80	Uncharacterized protein	101264862	7e-54	cytoplasm protein
A0A3Q7FC02	Glucose-6-phosphate 1-dehydrogenase		0	cytoplasm protein
A0A3Q7FD04	Branched-chain-amino-acid aminotransferase		0	chloroplast protein
K4CUW3	Uncharacterized protein	543752	5e-19	chloroplast protein
A0A3Q7ERV5	AA_TRNA_LIGASE_II domain-containing protein	101259000	4e-16	cytoplasm protein
A0A3Q7F4W8	Pectinesterase		5e-88	cell wall protein
A0A3Q7EUY8	NmrA domain-containing protein	101252442	1e-08	cytoplasm protein
A0A3Q7GR78	Uroporphyrinogen decarboxylase	101250511	0	chloroplast protein
A0A3Q7G720	D-fructose-1,6-bisphosphate 1-phosphohydrolase		0	cytoplasm protein
A0A3Q7JDF2	Pyrophosphate--fructose 6-phosphate 1-phosphotransferase subunit alpha	101246811	8e-15	cytoplasm protein
Q40129	Uncharacterized protein	544001	3e-13	extracell protein
A0A3Q7I6Y9	Photolyase/cryptochrome alpha/beta domain-containing protein	101245200	4e-62	mitochondrion protein
A0A3Q7ENV3	Protein disulfide-isomerase	101244123	4e-10	chloroplast protein
A0A3Q7HVF4	Glutaredoxin domain-containing protein	100505458	3e-30	chloroplast protein
A0A3Q7JDE8	Ubiquitin	101248858	4e-51	nucleus protein
A0A3Q7IH80	Abhydrolase_3 domain-containing protein	101251935	5e-64	nucleus protein
Q5D8D3	Acyl-coenzyme A oxidase	Acx1A	1e-83	peroxisome protein
A0A3Q7J9T5	Uncharacterized protein	101247110	0	cytoplasm protein
A0A3Q7FY03	D-3-phosphoglycerate dehydrogenase	101266918	0	chloroplast protein
Q7Y240	Glutaredoxin-dependent peroxiredoxin	TPx1	3e-35	mitochondrion protein
A0A3Q7EK01	CCT-alpha	101267060	0	cytoplasm protein
A0A3Q7FPR2	Uncharacterized protein	101250878	9e-31	chloroplast protein
A0A3Q7FP95	Malate synthase		0	peroxisome protein
A0A3Q7FBR1	Methylmalonate-semialdehyde dehydrogenase (CoA acylating)		7e-54	mitochondrion protein
A0A3Q7FA43	Uncharacterized protein		0	cytoplasm protein
A0A3Q7IGR5	LRRNT_2 domain-containing protein	101262461	4e-30	cell membrane protein
A0A3Q7GY58	Uncharacterized protein	101264734	0	cell wall protein
O82004	NADP-dependent isocitrate dehydrogenase-like protein		2e-67	mitochondrion protein
A0A3Q7IYZ2	50S ribosomal protein L9, chloroplastic	101262888	2e-76	chloroplast protein
A0A3Q7EWQ3	Ferredoxin--NADP reductase, chloroplastic	101268044	2e-17	endoplasmic reticulum protein
K4CLT6	Peptidase A1 domain-containing protein	101264237	5e-18	cell membrane protein
K4CG62	Uncharacterized protein	101259713	1e-128	cytoplasm protein
P93212	14-3-3 protein 7	TFT7	1e-127	nucleus protein
A0A3Q7EWB6	HP domain-containing protein	101259383	0	cytoplasm protein
A0A3Q7EYC4	ATP citrate synthase	101263147	1e-23	mitochondrion protein
A0A0C5CEG4	NAD(P)H-quinone oxidoreductase subunit H, chloroplastic	ndhH	0	chloroplast protein
A0A3Q7HTV2	Uncharacterized protein	101245785	2e-15	chloroplast protein
A0A3Q7HFP1	Glycerophosphodiester phosphodiesterase	101262834	0	cell membrane protein
A0A3Q7HWS9	Nucleoside diphosphate kinase		1e-133	mitochondrion protein
A0A3Q7GMH0	E1 ubiquitin-activating enzyme		2e-11	nucleus protein
A0A3Q7FSA0	Pentose-5-phosphate 3-epimerase	101264109	1e-52	cytoplasm protein
A0A3Q7FTZ2	RNA helicase		7e-38	cytoplasm protein
A0A3Q7GD89	CCT-epsilon	101251777	5e-78	cytoplasm protein
A0A3Q7GQZ4	Calreticulin		1e-160	endoplasmic reticulum protein
A0A3Q7EU50	Amidophosphoribosyltransferase	101250934	0	chloroplast protein
A0A3Q7G5A8	Peptidase A1 domain-containing protein	101251577	8e-15	cell membrane protein
A0A3Q7ERH5	D-fructose-1,6-bisphosphate 1-phosphohydrolase		4e-87	chloroplast protein
A0A3Q7H4V4	Threonyl-tRNA synthetase	101257168	0	mitochondrion protein
A0A3Q7F395	Uncharacterized protein		8e-10	mitochondrion protein
A0A3Q7HYF9	Uncharacterized protein		6e-28	plastid protein
A0A3Q7INM0	Uncharacterized protein	101245574	3e-83	chloroplast protein
A0A3Q7HSR7	Eukaryotic translation initiation factor 3 subunit G	101263343	3e-08	mitochondrion protein
K4CWC4	PR10 protein		2e-44	cytoplasm protein
A0A3Q7GYN8	Uncharacterized protein	101263525	1e-143	cytoplasm protein
A0A3Q7HH22	Thioredoxin domain-containing protein		2e-17	cytoplasm protein
A0A3Q7JE99	Serine hydroxymethyltransferase	101259725	0	mitochondrion protein
A0A3Q7JPE6	CN hydrolase domain-containing protein	101266793	0	cytoplasm protein
A0A3Q7GH03	Uncharacterized protein		6e-07	nucleus protein
A0A3Q7F8I3	Uncharacterized protein	101263960	7e-10	chloroplast protein
A7LI54	Phototropin-2	PHOT2	0	cytoplasm protein
A0A3Q7ICW3	Uncharacterized protein	101268517	3e-10	chloroplast protein
A0A3Q7I8A0	Glutathione reductase		0	cytoplasm protein
A0A3Q7H696	GDP-L-fucose synthase	101253202	2e-05	Golgi apparatus protein
Q56R04	Putative betaine aldehyde dehyrogenase	101253497	0	chloroplast protein
A0A3Q7FKJ0	Uncharacterized protein	101268253	4e-23	cell membrane protein
A0A3Q7IUI9	Uncharacterized protein	101249702	6e-09	cytoplasm protein
A0A3Q7GCR0	Uncharacterized protein	101249057	0	chloroplast protein
A0A3Q7I881	40S ribosomal protein S3a	101252719	1e-176	cytoplasm protein
A0A3Q7HLY1	6,7-dimethyl-8-ribityllumazine synthase	101259864	6e-94	chloroplast protein
A0A3Q7HYX4	TRASH domain-containing protein	101249118	1e-86	cytoplasm protein
A0A3Q7H2J3	Uncharacterized protein		3e-85	chloroplast protein
A0A3Q7H1V8	Glutaredoxin domain-containing protein	101265835	5e-09	chloroplast protein
A0A3Q7F0L3	Rubis-subs-bind domain-containing protein		2e-14	chloroplast protein
Q84XW6	V-ATPase 69 kDa subunit		9e-31	mitochondrion protein
A0A3Q7IN81	Phosphopyruvate hydratase		0	cytoplasm protein
A0A3Q7EDU1	Pyruvate kinase		0	cytoplasm protein
A0A3Q7J5H8	Uncharacterized protein	101265484	1e-154	cell membrane protein
A0A3Q7G8L2	Seryl-tRNA synthetase		5e-05	mitochondrion protein
A0A3Q7FXJ5	Threonine synthase		0	chloroplast protein
A0A3Q7GMW1	Uncharacterized protein		0	Golgi apparatus protein
A2SXR3	Uricase		1e-168	peroxisome protein
A0A3Q7EU46	Uncharacterized protein	101261760	0	cell wall protein
A0A3Q7HLX5	HATPase_c domain-containing protein		0	endoplasmic reticulum protein
A0A3Q7I8Q2	Uncharacterized protein	101258785	2e-91	chloroplast protein
Q9LEG5	Allene-oxide cyclase	aoc	9e-86	chloroplast protein
A0A3Q7IB30	Uncharacterized protein		1e-119	peroxisome protein
A0A3Q7IKN3	Adenylosuccinate synthetase, chloroplastic	PURA	0	chloroplast protein
A0A3Q7FEL1	4-coumarate--CoA ligase		4e-10	peroxisome protein
A0A3Q7IZ03	Uncharacterized protein		0	endoplasmic reticulum protein
A0A3Q7IP97	Uncharacterized protein	101255645	1e-86	chloroplast protein
A0A3Q7E9K7	Succinate--CoA ligase [ADP-forming] subunit alpha, mitochondrial	543860	0	mitochondrion protein
A0A0C5CHB1	30S ribosomal protein S2, chloroplastic	rps2	1e-144	plastid protein
A0A3Q7IHN6	RNA helicase	101263737	3e-37	cytoplasm protein
A0A3Q7G3B0	AA_TRNA_LIGASE_II domain-containing protein		0	mitochondrion protein
A0A3Q7GDP5	Methionine aminopeptidase		1e-163	chloroplast protein
A0A3Q7GD18	ATP synthase subunit beta	101261919	0	mitochondrion protein
A0A3Q7EHY3	Pyruvate, phosphate dikinase	101267346	0	chloroplast protein
A0A3Q7HB75	NADH-cytochrome b5 reductase	101244772	1e-176	mitochondrion protein
A0A3Q7FAS8	Cysteine desulfurase		0	mitochondrion protein
A0A3Q7F5F8	Cysteine synthase	101255033	1e-137	mitochondrion protein
A0A3Q7IHS3	Chitin-binding type-1 domain-containing protein	101267358	0	cell wall protein
A0A3Q7JPK6	Uncharacterized protein	101252846	0	mitochondrion protein
A0A3Q7ILF6	Delta-aminolevulinic acid dehydratase		0	chloroplast protein
A0A3Q7IAC1	(S)-2-hydroxy-acid oxidase		0	peroxisome protein
P93214	14-3-3 protein 9	TFT9	1e-127	nucleus protein
A0A3Q7IRR8	Isocitrate dehydrogenase (NADP(+))		0	cytoplasm protein
A0A3Q7EW83	DNA damage-binding protein 1	778355	0	nucleus protein
A0A3Q7FJJ3	Uncharacterized protein	101264601	2e-96	nucleus protein
A0A3Q7EEZ8	Uncharacterized protein		0	vacuole protein
A0A3Q7IBR0	Uroporphyrinogen decarboxylase	101260578	1e-135	chloroplast protein
A0A3Q7H1Q5	3-oxoacyl-[acyl-carrier-protein] reductase	101255205	1e-158	plastid protein
Q2MI68	30S ribosomal protein S11, chloroplastic	rps11	3e-58	chloroplast protein
A0A3Q7FAR0	ATP-dependent Clp protease proteolytic subunit	101261866	3e-50	mitochondrion protein
A0A3Q7EXK0	Glyceraldehyde-3-phosphate dehydrogenase	101253541	0	chloroplast protein
A0A0G2SJG0	Argininosuccinate lyase	AS	2e-08	mitochondrion protein
A0A3Q7IT51	Uncharacterized protein	101246371	4e-89	chloroplast protein
A4ZYQ6	1-aminocyclopropane-1-carboxylate oxidase	100125909	3e-39	cytoplasm protein
A0A0C5CEE6	50S ribosomal protein L14, chloroplastic	rpl14	2e-72	chloroplast protein
A0A3Q7EQ44	Protein kinase domain-containing protein	101248921	1e-41	cytoplasm protein
A0A0C5C9T7	ATP synthase epsilon chain, chloroplastic	atpE	8e-08	mitochondrion protein
K4DH15	Glutathione transferase	101253468	4e-56	cytoplasm protein
Q6UJX4	Molecular chaperone Hsp90-1	543902	0	endoplasmic reticulum protein
A0A3Q7FU03	Peroxidase		6e-12	peroxisome protein
A0A3Q7J9K2	Uncharacterized protein	101255178	2e-30	plastid protein
A0A3Q7H940	Uncharacterized protein		0	Golgi apparatus protein
A0A3Q7F246	Beta-ketoacyl-[acyl-carrier-protein] synthase I	101267959	0	chloroplast protein
A0A3Q7JA27	Ubiquitin carboxyl-terminal hydrolase	101251658	5e-10	nucleus protein
A0A3Q7HFB7	Uncharacterized protein		2e-09	nucleus protein
A0A3Q7GND4	Uncharacterized protein	101247324	4e-11	peroxisome protein
A0A3Q7HKE8	Glycine cleavage system H protein	101257194	2e-89	mitochondrion protein
A0A3Q7JEN8	Dihydrolipoyl dehydrogenase	101245444	1e-55	cytoplasm protein
A0A3Q7H1L7	Adenine phosphoribosyltransferase		1e-109	cytoplasm protein
P93208	14-3-3 protein 2	TFT2	1e-156	nucleus protein
A0A3Q7G5K0	AIR synthase	101246417	0	mitochondrion protein
A0A3Q7G876	Glutamyl-tRNA reductase		0	chloroplast protein
Q40140	Aspartic protease		0	vacuole protein
A0A3Q7I902	Uncharacterized protein	101267163	3e-24	chloroplast protein
A0A3Q7JDH2	Serine hydroxymethyltransferase	101267301	0	mitochondrion protein
A0A3Q7G2Q9	Pyruvate kinase	101262183	1e-125	chloroplast protein
A0A3Q7FEB3	40S ribosomal protein SA		1e-143	cytoplasm protein
A0A3Q7GDA5	3-isopropylmalate dehydrogenase	101247914	0	chloroplast protein
Q6IV07	UDP-arabinopyranose mutase	543938	0	Golgi apparatus protein
A0A3Q7G077	Uncharacterized protein		0	extracell protein
A0A3Q7IBI0	NADPH-protochlorophyllide oxidoreductase	101244717	0	chloroplast protein
A0A3Q7JHJ2	Uncharacterized protein	101268633	5e-85	cytoplasm protein
A0A3Q7IZ37	Carboxypeptidase	101258820	2e-43	vacuole protein
A0A3Q7FXP7	Glutamine synthetase	543756	0	mitochondrion protein
A0A3Q7H2W6	Carboxypeptidase	101251103	1e-172	extracell protein
A0A3Q7H1U4	40S ribosomal protein SA	101250808	1e-141	cytoplasm protein
C6KI36	Starch synthase III	100316882	1e-50	chloroplast protein
A0A3Q7FCZ7	Xyloglucan endotransglucosylase/hydrolase	543915	1e-104	extracell protein
A0A3Q7HTH3	Uncharacterized protein		1e-138	cytoplasm protein
A0A3Q7I041	Adenylosuccinate lyase	101263129	3e-05	mitochondrion protein
Q52QQ4	Ascorbate peroxidase	APX	1e-157	cytoplasm protein
A0A3Q7HVY6	Ribosomal_L23eN domain-containing protein	101246658	7e-30	chloroplast protein
B5M9E5	Glucan endo-1,3-beta-D-glucosidase	100191128	8e-86	cell membrane protein
A0A3Q7GST8	Lipoyl-binding domain-containing protein	101263617	2e-06	chloroplast protein
A0A3Q7GMP4	CN hydrolase domain-containing protein		2e-10	cytoplasm protein
A0A3Q7GY85	Aminotran_1_2 domain-containing protein		6e-06	chloroplast protein
A0A3Q7J5A2	Phytocyanin domain-containing protein		5e-55	cell membrane protein
A0A3Q7JEL1	ATP citrate synthase	101267503	3e-25	mitochondrion protein
Q2MI69	DNA-directed RNA polymerase subunit alpha	rpoA	0	plastid protein
A0A3Q7GXN0	AB hydrolase-1 domain-containing protein		1e-05	endoplasmic reticulum protein
A0A3Q7J033	CCT-beta		0	extracell protein
A0A3Q7I7H7	Threonyl-tRNA synthetase		1e-137	mitochondrion protein
P08706	Ribulose bisphosphate carboxylase small subunit, chloroplastic 1	RBCS1	1e-102	chloroplast protein
A0A3Q7EQP9	Lysine--tRNA ligase	101243628	1e-110	cytoplasm protein
A0A3Q7GBR4	Amino_oxidase domain-containing protein	101247017	3e-09	chloroplast protein
A0A3Q7E8H4	Uncharacterized protein		1e-19	chloroplast protein
A0A3Q7F9M7	Uncharacterized protein		3e-44	chloroplast protein
A0A3Q7E9H0	Thioredoxin-dependent peroxiredoxin	101256114	1e-138	chloroplast protein
A0A3Q7JDI3	Chitin-binding type-1 domain-containing protein	101251136	0	cell wall protein
P21568	Peptidyl-prolyl cis-trans isomerase	CYP	1e-85	endoplasmic reticulum protein
A0A3Q7EQV5	Uncharacterized protein		4e-58	mitochondrion protein
A0A3Q7IFL7	ATP-dependent Clp protease proteolytic subunit	101256043	4e-53	chloroplast protein
A0A3Q7ENY7	Uncharacterized protein		3e-53	mitochondrion protein
A0A3Q7HF81	Protein kinase domain-containing protein		1e-80	chloroplast protein
A0A3Q7H1T0	Peptidyl-prolyl cis-trans isomerase		1e-123	endoplasmic reticulum protein
P05116	1-aminocyclopropane-1-carboxylate oxidase 1	ACO1	9e-39	cytoplasm protein
Q42886	ATP-dependent Clp protease proteolytic subunit	543966	8e-45	mitochondrion protein
A0A3Q7GH43	Malate dehydrogenase		1e-131	peroxisome protein
A0A3Q7ETU0	AAA domain-containing protein		5e-63	cell membrane protein
A0A3Q7INF3	Uncharacterized protein		2e-98	nucleus protein
A0A3Q7GSC1	Uncharacterized protein	543773	1e-08	mitochondrion protein
A0A3Q7HUP2	50S ribosomal protein L22, chloroplastic	101265739	3e-06	chloroplast protein
A0A3Q7ILP6	Glutaredoxin-dependent peroxiredoxin	104644379	7e-34	mitochondrion protein
A0A3Q7HU54	Uncharacterized protein		2e-35	plastid protein
A0A3Q7GX88	Protein disulfide-isomerase		6e-11	chloroplast protein
A0A3Q7GJQ1	AAA domain-containing protein	101245359	5e-63	cell membrane protein
A0A3Q7IRF8	Glutamine synthetase		0	mitochondrion protein
A0A3Q7GPV9	Thioredoxin domain-containing protein	101246719	3e-57	chloroplast protein
A0A3Q7HZK1	Uncharacterized protein		1e-114	mitochondrion protein
A0A3Q7HUE5	Isocitrate dehydrogenase [NAD] subunit, mitochondrial		0	mitochondrion protein
A0A3Q7IPV0	Dihydrolipoamide acetyltransferase component of pyruvate dehydrogenase complex	101257033	0	mitochondrion protein
A0A3Q7GYZ2	CCT-eta	101247034	1e-113	cytoplasm protein
A0A3Q7ERA8	Uncharacterized protein		1e-144	chloroplast protein
A0A3Q7IT31	Dihydrolipoamide acetyltransferase component of pyruvate dehydrogenase complex	101264480	8e-52	mitochondrion protein
A0A3Q7H4H7	Uncharacterized protein		1e-96	chloroplast protein
P27065	Ribulose bisphosphate carboxylase large chain	rbcL	0	plastid protein
A0A3Q7J3Q3	Malate dehydrogenase		1e-135	peroxisome protein
A0A3Q7FZA2	Fe2OG dioxygenase domain-containing protein	101265426	6e-96	cytoplasm protein
A0A3Q7F510	Uncharacterized protein	101255454	0	chloroplast protein
P93211	14-3-3 protein 6	TFT6	1e-153	nucleus protein
Q4PS96	Phosphotransferase	HXK4	0	mitochondrion protein
A0A3Q7ESL5	Uncharacterized protein		3e-10	nucleus protein
A0A3Q7I6I0	Uncharacterized protein	101258304	1e-160	vacuole protein
A0A6H0JLZ2	Terpene synthase 52	TPS52	1e-162	cytoplasm protein
A0A220QMI6	Beta-fructofuranosidase	TAI	0	vacuole protein
K4BEI9	SGT1-1		2e-17	endoplasmic reticulum protein
A0A3Q7HCW0	Uncharacterized protein	101265253	2e-11	nucleus protein
A0A494G9E6	ATP synthase subunit alpha		0	mitochondrion protein
A0A3Q7ENE9	PUA domain-containing protein		1e-112	cytoplasm protein
A0A3Q7IS73	Aminotran_1_2 domain-containing protein	101251438	6e-10	chloroplast protein
A0A3Q7JCS2	Uncharacterized protein		0	cell wall protein
A0A3Q7I968	Eukaryotic translation initiation factor 3 subunit H		5e-93	cell membrane protein
A0A3Q7F8X1	Uncharacterized protein		1e-150	chloroplast protein
A0A3Q7HVD5	ATP-dependent Clp protease proteolytic subunit	101261350	3e-46	plastid protein
A0A3Q7EI69	Uncharacterized protein	101253126	3e-12	peroxisome protein
P47921	Nucleoside diphosphate kinase (Fragment)		4e-62	mitochondrion protein
A0A3Q7JG91	Uncharacterized protein		7e-18	endoplasmic reticulum protein
A0A3Q7EQ90	Uncharacterized protein	101255143	6e-09	chloroplast protein
A0A3Q7J2N4	Uncharacterized protein		2e-11	chloroplast protein
A0A3Q7FJZ3	Uncharacterized protein	101258617	6e-58	cytoplasm protein
A0A3Q7IBT3	Uncharacterized protein		2e-23	Golgi apparatus protein
A0A3Q7G5T0	Uncharacterized protein	101247011	0	mitochondrion protein
A0A3Q7G427	Uncharacterized protein	101254297	1e-140	cytoplasm protein
A0A3Q7H8G2	Uncharacterized protein		0	Golgi apparatus protein
A0A3Q7I4P2	Aspartate aminotransferase		0	cytoplasm protein
Q38MV0	Tubulin beta chain	TUB	0	cytoplasm protein
A0A3Q7FB69	Uncharacterized protein		0	cell wall protein
Q05538	Basic 30 kDa endochitinase	CHI9	0	cell wall protein
A0A3Q7FWH1	Germin-like protein	101250583	7e-40	extracell protein
A0A3Q7HV28	Uncharacterized protein		0	cell wall protein
A0A3Q7IF15	CN hydrolase domain-containing protein	101267567	6e-12	cytoplasm protein
A0A3Q7FC90	Methionyl-tRNA formyltransferase	101261082	4e-05	chloroplast protein
P36181	Heat shock cognate protein 80	HSC80	0	endoplasmic reticulum protein
A0A0C5CHG4	30S ribosomal protein S8, chloroplastic	rps8	7e-33	chloroplast protein
A0A3Q7GVY6	AAA domain-containing protein		8e-55	cell membrane protein
A0A3Q7HDL5	Serine/threonine-protein phosphatase 5		0	endoplasmic reticulum protein
Q2MI60	30S ribosomal protein S19, chloroplastic	rps19	6e-50	chloroplast protein
A0A3Q7FRU0	Uncharacterized protein		0	mitochondrion protein
A0A3Q7JPG0	Uncharacterized protein		1e-88	chloroplast protein
A0A3Q7IP06	Phosphopyruvate hydratase		6e-98	cytoplasm protein
A0A3Q7HI00	Ribosomal_L2_C domain-containing protein	101264138	0	cytoplasm protein
Q9SXS0	LeArcA2 protein	LeArcA2	9e-27	nucleus protein
A0A3Q7FZI2	14_3_3 domain-containing protein	543565	1e-152	nucleus protein
A0A3Q7E8T9	Peroxidase		4e-11	peroxisome protein
Q84T86	Biotin carboxyl carrier protein of acetyl-CoA carboxylase	BCCP1	2e-79	chloroplast protein
Q70AC6	Alpha glucosidase II	gluII	2e-80	extracell protein
A0A3Q7I185	Uncharacterized protein		5e-14	cell membrane protein
A0A3Q7I6B5	Elongation factor Tu	101268512	0	plastid protein
A0A3Q7H6Y1	Uncharacterized protein	101264531	2e-20	cytoplasm protein
A0A3Q7EF20	Uncharacterized protein		2e-32	peroxisome protein
A0A3Q7H4X3	4-coumarate--CoA ligase		1e-105	peroxisome protein
C7U110	1-deoxy-D-xylulose-5-phosphate synthase	dxs1	5e-13	mitochondrion protein
A0A3Q7FZ63	Uncharacterized protein	101260631	7e-98	nucleus protein
Q9LEG1	Cathepsin D Inhibitor	cathDInh	1e-100	vacuole protein
A0A3Q7G4N1	Thioredoxin reductase	101260797	0	cytoplasm protein
A0A3Q7GSL2	Superoxide dismutase	101256386	1e-130	mitochondrion protein
A0A3Q7GS73	Translation factor GUF1 homolog, chloroplastic	101249451	2e-24	mitochondrion protein
A0A3Q7FBY4	Inorganic diphosphatase	101253833	1e-107	chloroplast protein
A0A3Q7JD55	4-coumarate--CoA ligase		1e-163	peroxisome protein
A0A3Q7GRP7	Uncharacterized protein	101264111	2e-24	cytoplasm protein
A0A3Q7FW84	Uncharacterized protein	101265789	5e-14	nucleus protein
A0A3Q7JD99	Uncharacterized protein		1e-138	cytoplasm protein
Q43775	(S)-2-hydroxy-acid oxidase (Fragment)		0	peroxisome protein
Q672Q9	Acyl carrier protein	543929	1e-30	chloroplast protein
A0A3Q7IBX1	Phosphoenolpyruvate carboxylase		0	cytoplasm protein
A0A3Q7ELK6	Abhydrolase_3 domain-containing protein	101244417	2e-38	nucleus protein
A0A3Q7HBV3	Germin-like protein	101254918	1e-37	cytoplasm protein
A0A3Q7EF74	Uncharacterized protein		2e-20	mitochondrion protein
A0A3Q7H1U9	Serine/threonine-protein phosphatase		1e-121	cytoplasm protein
A0A3Q7H3K1	MI domain-containing protein		0	endoplasmic reticulum protein
A0A3Q7G863	Serine hydroxymethyltransferase	101264818	0	mitochondrion protein
A0A3Q7G570	UDP-arabinopyranose mutase	101265535	1e-133	Golgi apparatus protein
A0A3Q7HLC0	(S)-2-hydroxy-acid oxidase		0	peroxisome protein
A0A3Q7IM99	60S ribosomal protein L13	101264241	1e-124	cytoplasm protein
K4BVH7	Coatomer subunit alpha	101251283	1e-16	nucleus protein
A0A3Q7EPZ7	Uncharacterized protein	101257901	8e-18	plastid protein
A0A3Q7H097	Phospho-2-dehydro-3-deoxyheptonate aldolase		0	chloroplast protein
K4C627	2-isopropylmalate synthase	101245066	0	chloroplast protein
A0A3Q7GQU3	40S ribosomal protein S4	101246828	1e-180	cytoplasm protein
A0A3Q7EHP3	Glutaredoxin-dependent peroxiredoxin	101251323	1e-104	mitochondrion protein
K4B911	Uncharacterized protein		6e-37	chloroplast protein
L7Q568	Glycine rich RNA binding protein 1a	GRP1	1e-47	nucleus protein
A0A3Q7F5X6	Thioredoxin reductase		0	cytoplasm protein
A0A3Q7G0H3	Uncharacterized protein		5e-65	nucleus protein
A0A3Q7IC89	Imidazole glycerol phosphate synthase hisHF	101268295	0	chloroplast protein
Q05539	Acidic 26 kDa endochitinase	CHI3	5e-97	cell wall protein
A0A3Q7FJL7	Uncharacterized protein	101266399	1e-83	cytoplasm protein
A0A3Q7H040	Uncharacterized protein		3e-62	nucleus protein
A0A3Q7FKE1	Uncharacterized protein		0	endoplasmic reticulum protein
A0A3Q7H5W0	Bet_v_1 domain-containing protein	101262127	1e-05	cytoplasm protein
Q2MIA2	30S ribosomal protein S14, chloroplastic	rps14	2e-57	chloroplast protein
A0A3Q7INL4	Uncharacterized protein	101247772	0	endoplasmic reticulum protein
A0A3Q7EIP7	FeThRed_A domain-containing protein	101251324	1e-21	chloroplast protein
A0A3Q7JE58	Lysyl-tRNA synthetase		0	cytoplasm protein
P49118	Luminal-binding protein		0	endoplasmic reticulum protein
C6L8P4	50S ribosomal protein L16, chloroplastic (Fragment)		3e-69	chloroplast protein
A0A3Q7H0E4	Uncharacterized protein		6e-40	cell wall protein
A0A3Q7J9G9	Ferredoxin		4e-40	chloroplast protein
K4DI20	Uncharacterized protein	101256434	2e-33	vacuole protein
A0A3Q7GVZ8	Pectinesterase	101258375	6e-81	cell wall protein
Q40144	Probable xyloglucan endotransglucosylase/hydrolase 1	XTH1	0	extracell protein
A0A3Q7GQA6	Cysteine desulfurase	101250891	0	chloroplast protein
A0A3Q7F159	Protein kinase domain-containing protein	101246108	3e-41	nucleus protein
A0A3Q7FVP3	ATP synthase subunit beta		0	mitochondrion protein
A0A3Q7ELT8	Peptidase A1 domain-containing protein		8e-22	cell membrane protein
A0A3Q7JXC3	Ribulose bisphosphate carboxylase large chain		4e-98	chloroplast protein
A0A3Q7GCR8	Protein kinase domain-containing protein	101259335	2e-33	cell membrane protein
A0A3Q7J565	NADPH-protochlorophyllide oxidoreductase	101248079	0	chloroplast protein
A0A3Q7IAP2	Uncharacterized protein		1e-109	chloroplast protein
A0A3Q7F0F8	Uncharacterized protein	101253316	5e-84	cytoplasm protein
A0A3Q7HVV0	Uncharacterized protein		0	cytoplasm protein
A0A3Q7IQ38	Uncharacterized protein	101261142	8e-12	endoplasmic reticulum protein
A0A3Q7GSZ7	Ferritin	104647958	1e-112	plastid protein
A0A3Q7IUK7	Uncharacterized protein	101247883	1e-130	cytoplasm protein
A0A3Q7HJL9	Pyruvate dehydrogenase E1 component subunit beta	101268205	1e-152	chloroplast protein
A0A3Q7H7H5	Uncharacterized protein		2e-17	chloroplast protein
P37218	Histone H1		0	nucleus protein
A0A3Q7J3N2	Uncharacterized protein		1e-23	nucleus protein
A0A3Q7FUF2	Uncharacterized protein	101262797	8e-10	mitochondrion protein
A0A3Q7FA53	Methionine aminopeptidase	101246777	0	mitochondrion protein
O82777	Subtilisin-like protease SBT3	sbt3	1e-178	cell wall protein
A0A3Q7FNQ5	50S ribosomal protein L22, chloroplastic		1e-06	chloroplast protein
A0A0C5CED7	30S ribosomal protein S18, chloroplastic	rps18	4e-49	plastid protein
Q2MIB8	30S ribosomal protein S16, chloroplastic	rps16	8e-54	chloroplast protein
A0A3Q7E884	Methionine aminopeptidase 2		0	cytoplasm protein
A0A3Q7HE62	Uncharacterized protein	101249663	1e-22	Golgi apparatus protein
A0A3Q7FWL2	Pyruvate dehydrogenase E1 component subunit alpha	101258551	0	mitochondrion protein
A0A3Q7J2G8	Ribosomal_L2_C domain-containing protein	101265004	1e-179	cytoplasm protein
A0A3Q7H4Q5	LOB domain-containing protein		5e-39	nucleus protein
A0A0C5CEG6	30S ribosomal protein S12, chloroplastic	rps12	2e-78	chloroplast protein
A0A3Q7FFB2	Uncharacterized protein		1e-69	chloroplast protein
A0A3Q7GYW5	Uncharacterized protein		2e-51	chloroplast protein
A0A3Q7GBV7	1,4-alpha-glucan branching enzyme		0	chloroplast protein
A0A3Q7F7I3	Fe2OG dioxygenase domain-containing protein	543506	1e-35	cytoplasm protein
A0A3Q7IJL4	Uncharacterized protein	101252237	0	chloroplast protein
A0A3Q7I0F0	Peptidyl-prolyl cis-trans isomerase		4e-15	endoplasmic reticulum protein
A0A3Q7I412	Peptidylprolyl isomerase	101264364	2e-34	vacuole protein
A0A3Q7JD72	Uncharacterized protein		9e-06	chloroplast protein
A0A3Q7GX01	4-alpha-glucanotransferase	101250983	0	chloroplast protein
A0A3Q7JF63	Condensin complex subunit 1		6e-60	chloroplast protein
A0A3Q7JLU5	Aspartokinase		0	chloroplast protein
A0A3Q7H4F2	AAA domain-containing protein		6e-62	cell membrane protein
Q3I5C4	Cytosolic ascorbate peroxidase 1	APX1	1e-160	cytoplasm protein
A0A3Q7FAK2	Ferredoxin-thioredoxin reductase catalytic chain, chloroplastic	101268336	7e-71	chloroplast protein
A0A3Q7EKI7	3-phosphoshikimate 1-carboxyvinyltransferase	543977	0	chloroplast protein
A0A3Q7IRF9	PKS_ER domain-containing protein		1e-173	cytoplasm protein
A0A3Q7FYZ1	Protein kinase domain-containing protein		4e-51	cell membrane protein
A0A3Q7GSA0	ABC transporter domain-containing protein	101247531	1e-155	chloroplast protein
A0A3Q7IL60	Adenylyl-sulfate kinase		1e-105	chloroplast protein
A0A3Q7E938	Uncharacterized protein	543986	1e-178	extracell protein
A0A3Q7GY29	Threonine synthase	101244777	0	chloroplast protein
A0A3Q7GU88	Uncharacterized protein	101264114	2e-84	cytoplasm protein
A0A3Q7FWK2	Aminotran_1_2 domain-containing protein		4e-07	chloroplast protein
A0A3Q7I3M8	DOMON domain-containing protein		1e-52	cell membrane protein
A0A3Q7HZM0	PX domain-containing protein		4e-84	cytoplasm protein
A0A3Q7ES41	Uncharacterized protein	101266983	1e-05	nucleus protein
A0A3Q7H0S8	O-phosphoserine phosphohydrolase	101264434	1e-137	chloroplast protein
A0A3Q7GN62	J domain-containing protein		2e-15	Golgi apparatus protein
A0A3Q7HRQ8	PAP_fibrillin domain-containing protein	101266439	1e-125	chloroplast protein
Q05540	Acidic 27 kDa endochitinase	CHI17	1e-109	vacuole protein
A3EX92	Phototropin-1	PHOT1	0	cytoplasm protein
A0A3Q7HUH9	UDP-glucose 4-epimerase	101254509	2e-89	Golgi apparatus protein
A0A3Q7H5H2	Pectinesterase		7e-85	cell wall protein
A0A6B9IXR1	Ribulose bisphosphate carboxylase large chain (Fragment)	rbcL	7e-81	plastid protein
A0A3Q7HTL6	Uncharacterized protein		6e-08	chloroplast protein
Q9SMD3	Ascorbate peroxidase	Apx	1e-159	cytoplasm protein
A0A3Q7HJ28	Uncharacterized protein		3e-82	extracell protein
A0A3Q7G744	Tr-type G domain-containing protein	101249052	1e-25	cytoplasm protein
A0A0C5CUV9	50S ribosomal protein L23, chloroplastic	rpl23	1e-20	chloroplast protein
A0A3Q7JX44	Uncharacterized protein	101254882	8e-12	mitochondrion protein
A0A3Q7ESI6	Phospho-2-dehydro-3-deoxyheptonate aldolase		1e-101	chloroplast protein
A0A3Q7ITL4	Uncharacterized protein	100134914	0	mitochondrion protein
A0A3Q7J557	Uncharacterized protein	101259714	3e-97	mitochondrion protein
A0A3Q7HC56	Aminotran_1_2 domain-containing protein	101249935	1e-11	chloroplast protein
P93207	14-3-3 protein 10	TFT10	1e-138	nucleus protein
A0A3Q7FJ86	Malate dehydrogenase [NADP], chloroplastic		0	chloroplast protein
K4D762	Ribosomal protein S7		1e-52	plastid protein
A0A3Q7JGP1	Tubulin beta chain		0	cytoplasm protein
O65819	Histone H2B.3 (Fragment)	H2B-3	2e-57	nucleus protein
A0A3Q7GB48	Thioredoxin domain-containing protein	101248480	8e-46	cytoplasm protein
A0A3Q7EHM0	WPP domain-containing protein	101248044	1e-07	nucleus protein
A0A3Q7I116	Uncharacterized protein		3e-45	cell membrane protein
A0A3Q7IS88	PEROXIDASE_4 domain-containing protein	101258987	1e-160	cytoplasm protein
A0A3Q7EUI4	PCI domain-containing protein	101255444	0	nucleus protein
A0A3Q7GP46	Protein-serine/threonine phosphatase		3e-18	cytoplasm protein
A0A3Q7HS67	Uncharacterized protein		0	cytoplasm protein
A0A3Q7GNI7	ADH_N domain-containing protein		2e-23	cytoplasm protein
A0A3Q7IK00	Malic enzyme	101249193	0	cytoplasm protein
A0A3Q7GWP0	Lipoyl-binding domain-containing protein	101265244	3e-07	chloroplast protein
A0A3Q7J4V1	Citrate synthase	101260902	0	peroxisome protein
A0A3Q7HYD5	Acyl-[acyl-carrier-protein] hydrolase	101249278	2e-90	chloroplast protein
A0A3Q7H3P6	Uncharacterized protein	100736433	0	endoplasmic reticulum protein
A0A3Q7HGQ2	Malate dehydrogenase		1e-163	mitochondrion protein
A0A3Q7F2G2	Uncharacterized protein		5e-87	cytoplasm protein
P93223	Glucose-1-phosphate adenylyltransferase	AGP-S2	0	chloroplast protein
A0A3Q7J583	Thioredoxin domain-containing protein	101249435	1e-16	cytoplasm protein
D2KQI9	Succinate dehydrogenase [ubiquinone] iron-sulfur subunit, mitochondrial	100736507	1e-164	mitochondrion protein
A0A0C5CUU8	30S ribosomal protein S7, chloroplastic	rps7	9e-61	plastid protein
Q9XGI9	N-carbamoylputrescine amidase	CPA	1e-15	cytoplasm protein
A0A3Q7ITQ9	Uncharacterized protein		6e-18	chloroplast protein
A0A3Q7FZL0	Pyruvate dehydrogenase E1 component subunit beta	101252977	1e-153	chloroplast protein
A0A3Q7G7J3	50S ribosomal protein L31	101245942	2e-54	chloroplast protein
A0A3Q7H0U0	Peroxidase		0	cytoplasm protein
A0A3Q7FNL7	40S ribosomal protein S3a	101260518	1e-166	cytoplasm protein
A0A3Q7FV86	Bet_v_1 domain-containing protein	101264616	9e-14	vacuole protein
A0A3Q7HN29	Serine hydroxymethyltransferase	101263138	0	mitochondrion protein
A0A3Q7I0H0	Tr-type G domain-containing protein		0	cytoplasm protein
A0A3Q7GG70	Peroxidase	101264930	9e-08	peroxisome protein
A0A3Q7GKC8	UTP--glucose-1-phosphate uridylyltransferase	101250892	0	cytoplasm protein
A0A3Q7JAE3	D-fructose-1,6-bisphosphate 1-phosphohydrolase	101262700	0	cytoplasm protein
A0A3Q7JBQ5	Uncharacterized protein		5e-38	plastid protein
A0A3Q7GCM3	Uncharacterized protein		4e-67	mitochondrion protein
A0A3Q7ILI4	Uncharacterized protein	101263261	3e-97	nucleus protein
P93202	LIN8 protein (Fragment)	LIN8	1e-128	cell wall protein
A0A3Q7HV74	STI1 domain-containing protein	101268416	5e-14	endoplasmic reticulum protein
Q9SXR9	LeArcA1 protein	LeArcA1	2e-26	nucleus protein
A0A3Q7HGB5	Uncharacterized protein	101254712	1e-108	chloroplast protein
A0A3Q7IHL0	Importin subunit alpha		0	cytoplasm protein
A0A3Q7J9W9	Uncharacterized protein		7e-34	peroxisome protein
Q1A7S9	Geranylgeranyl pyrophosphate synthase 2	GGPS2	1e-160	chloroplast protein
A0A3Q7J882	Uncharacterized protein	101260909	0	nucleus protein
A0A3Q7IZQ5	Protein disulfide-isomerase	101257830	3e-07	cytoplasm protein
A0A3Q7FMZ4	Starch synthase, chloroplastic/amyloplastic		1e-151	chloroplast protein
A0A3Q7HRU2	Ribosomal protein L15		0	cell wall protein
A0A3Q7FBU5	Uncharacterized protein	101244620	0	mitochondrion protein
A0A068EXM2	Ribulose bisphosphate carboxylase large chain (Fragment)	rbcL	0	plastid protein
G8D593	Ribulose bisphosphate carboxylase large chain (Fragment)	rbcL	1e-131	plastid protein
A0A3Q7J120	Serine/threonine-protein phosphatase		0	nucleus protein
A0A3Q7HWB4	Carboxypeptidase		1e-38	vacuole protein
A0A3Q7GCG9	Ribulose-phosphate 3-epimerase		1e-140	cytoplasm protein
A0A3Q7J9Z7	Vacuolar cation/proton exchanger		6e-36	mitochondrion protein
A0A3Q7HXW1	Uncharacterized protein		3e-59	vacuole protein
A0A3Q7FAZ1	Vesicle-fusing ATPase		2e-47	cell membrane protein
A0A3Q7JCM5	60S ribosomal protein L13	101262297	1e-124	cytoplasm protein
A0A3Q7GMM2	Ribosomal_L18_c domain-containing protein		1e-176	nucleus protein
A0A3Q7JA97	Uncharacterized protein	101254066	6e-28	plastid protein
Q2MI43	30S ribosomal protein S15, chloroplastic	rps15	4e-20	chloroplast protein
A0A3Q7FVJ0	Uncharacterized protein	101265014	0	chloroplast protein
A0A3Q7GNU6	UDP-glucuronate decarboxylase		3e-11	Golgi apparatus protein
A0A3Q7EX00	PKS_ER domain-containing protein	101245999	1e-126	cytoplasm protein
A0A3Q7J519	Malate dehydrogenase		1e-147	mitochondrion protein
A0A3Q7J4H3	eRF1_1 domain-containing protein		0	cytoplasm protein
A0A3Q7J9P7	Cytochrome c domain-containing protein	101263000	0	mitochondrion protein
A0A3Q7HGG4	Pectinesterase		4e-26	cell wall protein
A0A3Q7F6N8	Uncharacterized protein	101267671	1e-105	chloroplast protein
A0A3Q7J2X1	Malic enzyme		0	cytoplasm protein
A0A3Q7IES7	Uncharacterized protein		5e-31	nucleus protein
A0A3Q7JFQ6	RRM domain-containing protein		8e-25	nucleus protein
A0A3Q7ERJ1	Ribosome biogenesis protein BOP1 homolog		4e-05	nucleus protein
A0A3Q7G7L7	Uncharacterized protein	101266507	4e-10	chloroplast protein
A0A3Q7F1H5	Uncharacterized protein		2e-49	endoplasmic reticulum protein
A0A3Q7IQK0	eRF1_1 domain-containing protein		0	cytoplasm protein
A0A3Q7FH17	NB-ARC domain-containing protein	101268628	8e-42	cytoplasm protein
A0A3Q7H256	40S ribosomal protein S3a	101268112	1e-168	cytoplasm protein
A0A3Q7I2I7	Uncharacterized protein	101264442	2e-19	peroxisome protein
A0A3Q7HWN1	Uncharacterized protein		4e-23	cell membrane protein
A0A3Q7IFC2	Uncharacterized protein	101254849	1e-150	chloroplast protein
A0A3Q7F5X2	Uncharacterized protein	101249784	2e-62	cytoplasm protein
A0A3Q7HWG9	Carboxypeptidase		2e-30	extracell protein
A0A3Q7IPT1	SPX domain-containing protein		0	vacuole protein
A0A3Q7IMS6	Threonine dehydratase		0	chloroplast protein
A0A3Q7GWK3	ATP:AMP phosphotransferase		3e-18	chloroplast protein
A0A3Q7GYC4	V-ATPase 69 kDa subunit	543862	2e-30	mitochondrion protein
A0A3Q7H679	50S ribosomal protein L35	101252000	4e-43	chloroplast protein
A0A3Q7JPT1	ArsA_ATPase domain-containing protein	101267482	7e-05	chloroplast protein
A0A3Q7IH89	Uncharacterized protein	778326	0	chloroplast protein
A0A3Q7J9P2	Uncharacterized protein	101245737	1e-27	nucleus protein
A0A3Q7J1A5	Dihydrolipoyllysine-residue succinyltransferase		4e-10	mitochondrion protein
A0A3Q7IP09	Ubiquitinyl hydrolase 1	101255649	2e-30	nucleus protein
A0A3Q7FZY6	ATP-dependent 6-phosphofructokinase	101245938	0	chloroplast protein
A0A3Q7JCM7	Peptidyl-prolyl cis-trans isomerase	101254541	2e-88	endoplasmic reticulum protein
A0A3Q7H274	Ribosomal_L18_c domain-containing protein	101262823	0	nucleus protein
P07179	Ribulose bisphosphate carboxylase small subunit, chloroplastic 2	RBCS2	1e-103	chloroplast protein
A0A3Q7G0J4	Uncharacterized protein	101260492	2e-39	chloroplast protein
O48616	MAP kinase kinase	mek1	2e-26	cytoplasm protein
A0A3Q7HZ41	Uncharacterized protein	101261060	1e-107	chloroplast protein
A0A3Q7EST9	Carboxypeptidase		1e-140	extracell protein
A0A3Q7I5W4	Ribosomal_L18e/L15P domain-containing protein	101267842	1e-121	cytoplasm protein
A0A3Q7GYE7	Aspartokinase	101258465	0	chloroplast protein
Q2MI91	Acetyl-coenzyme A carboxylase carboxyl transferase subunit beta, chloroplastic	accD	0	plastid protein
A0A3Q7E9J6	Epimerase domain-containing protein	101247451	3e-08	Golgi apparatus protein

## Sheet: Date set 3
Protein_id	Description	Gene	E_value	Subcellular_localization
A0A3Q7HGJ9	Phosphoglycerate kinase		0	chloroplast protein
A0A3Q7HQA3	Glycine cleavage system P protein	101260070	0	mitochondrion protein
A0A3Q7IJ97	Tr-type G domain-containing protein		0	cytoplasm protein
A0A3Q7ESN3	M16C_associated domain-containing protein	101250549	0	mitochondrion protein
A0A3Q7IP94	Elongation factor G, chloroplastic	101245683	0	chloroplast protein
A0A3Q7H5X9	Elongation factor Ts, mitochondrial	101245558	2e-10	chloroplast protein
Q2MI93	ATP synthase subunit beta, chloroplastic	atpB	0	mitochondrion protein
A0A3Q7EQ38	Glycinamide ribonucleotide synthetase		0	chloroplast protein
A0A3Q7F579	Aminomethyltransferase	101249137	0	mitochondrion protein
A0A3Q7I9N3	Phosphoenolpyruvate carboxylase	101248407	0	cytoplasm protein
G8Z261	Alanine--glyoxylate transaminase	101055519	0	peroxisome protein
A0A3Q7EHJ9	Glucose-1-phosphate adenylyltransferase	544039	0	chloroplast protein
A0A3Q7EUQ6	Uncharacterized protein	100191110	0	peroxisome protein
A0A3Q7H9K1	Phosphoglycerate mutase (2,3-diphosphoglycerate-independent)	101248497	0	cytoplasm protein
A0A3Q7FCE4	Serine hydroxymethyltransferase	101254439	0	mitochondrion protein
A0A3Q7J0I3	Uncharacterized protein	101266598	0	chloroplast protein
A0A3Q7F8X2	Ferredoxin--NADP reductase, chloroplastic		5e-19	endoplasmic reticulum protein
A0A3Q7ECG0	Uncharacterized protein	101253117	0	chloroplast protein
P25306	Threonine dehydratase 2 biosynthetic, chloroplastic	TD2	0	chloroplast protein
A0A3Q7HNA9	Aspartate aminotransferase	101261642	0	chloroplast protein
C5IU71	Chloroplast sedoheptulose-1,7-bisphosphatase	SBPase	7e-27	cytoplasm protein
A0A3Q7GBI5	HATPase_c domain-containing protein	101265819	0	endoplasmic reticulum protein
O04936	Malic enzyme	LeME2	0	cytoplasm protein
A0A3Q7HGI8	Glucose-1-phosphate adenylyltransferase	543968	1e-162	chloroplast protein
A0A3Q7HR13	Phosphoribulokinase	101255322	0	chloroplast protein
A0A3Q7FSE5	Aldedh domain-containing protein	101250104	1e-127	chloroplast protein
A0A3Q7IKX3	Asparagine--tRNA ligase		1e-119	mitochondrion protein
A0A3Q7IRS4	UTP--glucose-1-phosphate uridylyltransferase	101248935	0	cytoplasm protein
A0A3Q7ESW4	Uncharacterized protein	778325	0	chloroplast protein
A0A3Q7GCY1	PPDK_N domain-containing protein	100191125	0	chloroplast protein
Q68HC8	Glucose-6-phosphate isomerase	GPI	2e-37	cytoplasm protein
Q645M9	Malate dehydrogenase	gMDH	0	peroxisome protein
A0A3Q7H441	Acetyltransferase component of pyruvate dehydrogenase complex	101244498	8e-98	mitochondrion protein
A0A0C5CHA6	ATP synthase subunit alpha, chloroplastic	atpA	0	mitochondrion protein
A0A3Q7HBK4	Aconitate hydratase	101254008	0	cytoplasm protein
A0A3Q7GSF7	HP domain-containing protein	101268090	0	cytoplasm protein
A0A3Q7FN98	Alanine--tRNA ligase		0	mitochondrion protein
A0A3Q7EPT7	Methionine S-methyltransferase	101254039	0	cytoplasm protein
Q8GZD8	Neutral leucine aminopeptidase preprotein	LapN	0	chloroplast protein
A0A3Q7I0E4	D-fructose-1,6-bisphosphate 1-phosphohydrolase	101260852	0	chloroplast protein
A0A3Q7HGD7	Hydroxymethylbilane synthase	101257684	0	chloroplast protein
A0A3Q7H3C5	Aldedh domain-containing protein	101262732	0	cytoplasm protein
A0A3Q7H4P9	Uncharacterized protein		1e-18	mitochondrion protein
A0A3Q7FWB5	Aminotran_1_2 domain-containing protein		2e-07	chloroplast protein
A0A3Q7HMP2	Uncharacterized protein	101252510	2e-72	cytoplasm protein
A0A3Q7GPU8	Aspartyl-tRNA synthetase	101247918	9e-33	mitochondrion protein
P17786	Elongation factor 1-alpha		0	cell wall protein
P30264	Catalase isozyme 1	CAT1	0	peroxisome protein
B8PWQ9	Glutathione reductase	GR	0	mitochondrion protein
A0A3Q7EI59	Glutamine synthetase	543998	0	mitochondrion protein
A0A3Q7EDX6	Uncharacterized protein	101247851	0	chloroplast protein
C0LIR3	UDP-sulfoquinovose synthase	SQD1	0	chloroplast protein
A0A3Q7ITD1	Pyr_redox_2 domain-containing protein	101264360	3e-09	cytoplasm protein
A0A3Q7HVG8	Aminotran_1_2 domain-containing protein	101252192	0	chloroplast protein
A0A3Q7G242	Phosphoglucomutase (alpha-D-glucose-1,6-bisphosphate-dependent)	101267287	0	chloroplast protein
O81536	Annexin	AN34	1e-156	cytoplasm protein
Q6R8F6	Cystathionine gamma synthase	543920	0	chloroplast protein
A0A2H4NB27	ATP synthase subunit alpha	atp1	0	mitochondrion protein
Q10712	Leucine aminopeptidase 1, chloroplastic	LAPA1	0	chloroplast protein
A0A411DZ47	Alpha-1,4 glucan phosphorylase	PHO1a	0	chloroplast protein
A0A3Q7EUR6	Protein kinase domain-containing protein		4e-69	cell membrane protein
A0A3Q7G087	Phosphoglucomutase (alpha-D-glucose-1,6-bisphosphate-dependent)	101267885	0	cytoplasm protein
A0A3Q7I8W8	CBM20 domain-containing protein		4e-41	chloroplast protein
A0A3Q7GNF6	Serine hydroxymethyltransferase	101256090	0	mitochondrion protein
A0A3Q7HG29	Multifunctional fusion protein		0	cytoplasm protein
A0A3Q7IKB1	Thioredoxin reductase		1e-112	cytoplasm protein
A0A3Q7EKQ6	Malic enzyme		0	mitochondrion protein
H6WYS2	Assimilatory sulfite reductase (ferredoxin)	101055609	2e-23	chloroplast protein
A0A3Q7FW96	Pyruvate kinase	101250010	0	cytoplasm protein
Q4LDR0	Heat shock protein	Lehsp100/ClpB	0	chloroplast protein
A0A3Q7GCI2	Alpha-1,4 glucan phosphorylase	101248295	0	chloroplast protein
A0A3Q7J082	Uncharacterized protein	101265798	0	cell membrane protein
A0A3Q7I7B3	Malate dehydrogenase		0	cytoplasm protein
P49297	Isocitrate lyase		0	peroxisome protein
A0A3Q7G5P1	S5 DRBM domain-containing protein	101254082	8e-16	chloroplast protein
A0A3Q7J5N2	Glucose-6-phosphate isomerase		0	cytoplasm protein
A0A3Q7HU15	Pyr_redox_2 domain-containing protein		3e-07	cytoplasm protein
C0KKU8	Lipoxygenase	loxF	0	chloroplast protein
A0A3Q7HHL0	Tubulin alpha chain	101254013	1e-126	cytoplasm protein
A0A3Q7IMV7	Pyruvate kinase		1e-120	cytoplasm protein
A0A3Q7I083	E1 ubiquitin-activating enzyme	101253520	6e-11	nucleus protein
A0A3Q7G528	Annexin	543563	1e-160	cytoplasm protein
K4BAE6	Catalase	543585	0	peroxisome protein
A0A3Q7GAU9	FAD-binding FR-type domain-containing protein	101262213	3e-06	mitochondrion protein
A0A3Q7HY56	50S ribosomal protein L5, chloroplastic	101250331	1e-104	chloroplast protein
A0A3Q7IIB9	Uncharacterized protein		1e-59	cytoplasm protein
Q8RVV4	Viroid RNA-binding protein (Fragment)		2e-38	mitochondrion protein
A0A3Q7JW47	Uncharacterized protein		5e-75	endoplasmic reticulum protein
P26300	Enolase	PGH1	0	cytoplasm protein
A0A3Q7H5I5	Succinate--CoA ligase [ADP-forming] subunit beta, mitochondrial	543863	0	mitochondrion protein
A0A3Q7FN07	V-type proton ATPase subunit C		1e-166	vacuole protein
B1Q3F8	Succinate-semialdehyde dehydrogenase	LeSSADH	0	mitochondrion protein
A0A3Q7EUS0	PCI domain-containing protein	101244534	0	nucleus protein
A0A3Q7H0W4	Aldedh domain-containing protein		2e-15	peroxisome protein
A0A3Q7J566	Uncharacterized protein	101257443	3e-42	extracell protein
A0A3Q7IV51	30S ribosomal protein S15, chloroplastic	101257430	0	mitochondrion protein
A0A3Q7H3D4	Carbamoyl-phosphate synthase (glutamine-hydrolyzing)		1e-07	mitochondrion protein
A0A3Q7FU99	Diadenosine tetraphosphate synthetase	101268375	0	mitochondrion protein
A0A3Q7E8I1	Isocitrate dehydrogenase [NADP]	101268602	0	cytoplasm protein
A0A3Q7ES85	Uncharacterized protein		1e-138	mitochondrion protein
A0A3Q7HZE0	SRP54 domain-containing protein	101251215	8e-65	cytoplasm protein
A0A3Q7G8S3	Uncharacterized protein		0	cytoplasm protein
A0A3Q7H7Q7	DNA-directed RNA polymerase		0	mitochondrion protein
E5LBC4	Prephenate aminotransferase	PAT	2e-13	chloroplast protein
A0A0U1ZGZ4	50S ribosomal protein L2, chloroplastic	rpl2	0	chloroplast protein
A0A3Q7GEI3	Ribosomal_L18e/L15P domain-containing protein	101255295	1e-119	chloroplast protein
A0A3Q7EJS4	Glycine--tRNA ligase	101256217	0	mitochondrion protein
A0A3Q7FSH7	1-deoxy-D-xylulose-5-phosphate reductoisomerase	543682	0	chloroplast protein
A0A3Q7IXE6	Uncharacterized protein	101255264	1e-145	cytoplasm protein
A0A3Q7EXW0	Uncharacterized protein		1e-10	nucleus protein
Q202I0	Zeta-carotene desaturase	ZDS	0	chloroplast protein
A0A3Q7F352	Histidinol dehydrogenase		0	chloroplast protein
A0A3Q7HXK5	SOR_SNZ domain-containing protein	101257782	0	cell membrane protein
A0A3Q7H1L0	Peptidylprolyl isomerase		1e-34	vacuole protein
A0A3Q7GM08	Aldehyde dehydrogenase (NAD(+))		2e-66	mitochondrion protein
A0A3Q7FS73	Aldedh domain-containing protein	100301929	0	chloroplast protein
A0A3Q7HIS1	Malic enzyme	101246159	0	mitochondrion protein
A0A3Q7HH10	Oxoglutarate dehydrogenase (succinyl-transferring)		1e-07	mitochondrion protein
A0A3Q7EJ55	Ribosomal protein	101256124	1e-161	chloroplast protein
A0A3Q7J2T1	Aconitate hydratase	101248455	0	cytoplasm protein
A0A3Q7GBP8	Thioredoxin domain-containing protein	101248098	3e-12	cytoplasm protein
A0A3Q7FE34	Uncharacterized protein	100134877	0	peroxisome protein
A0A3Q7J3Z0	Uncharacterized protein	101263879	5e-09	peroxisome protein
A0A3Q7F529	Uncharacterized protein	101253342	4e-29	mitochondrion protein
A0A3Q7JST6	Acetohydroxy-acid reductoisomerase	101257242	0	chloroplast protein
K4C998	Ribosomal_S17_N domain-containing protein	101266035	4e-94	cytoplasm protein
A0A3Q7I6B9	Cysteine synthase	101244415	0	cytoplasm protein
A0A3Q7ENN1	Calreticulin		0	endoplasmic reticulum protein
P31542	ATP-dependent Clp protease ATP-binding subunit ClpA homolog CD4B, chloroplastic	CD4B	0	chloroplast protein
A0A3Q7HC76	Acetohydroxy-acid reductoisomerase		0	chloroplast protein
A0A3Q7HLK8	Cysteine synthase	101254617	0	mitochondrion protein
A0A3Q7HGC8	Uncharacterized protein	101263320	0	mitochondrion protein
Q9FYW9	Adenylosuccinate synthetase, chloroplastic	PURA	0	chloroplast protein
A0A3Q7J408	Uncharacterized protein		1e-113	chloroplast protein
C6K2K9	GDP-mannose 3,5-epimerase	GME1	9e-08	Golgi apparatus protein
A0A3Q7I2P2	Alpha-1,4 glucan phosphorylase	101244113	0	cytoplasm protein
A0A3Q7FZI5	Uncharacterized protein		1e-141	cytoplasm protein
A0A3Q7IQZ0	Phospho-2-dehydro-3-deoxyheptonate aldolase	544152	0	chloroplast protein
A0A3Q7ISK8	Nitrate reductase		6e-65	peroxisome protein
C6K2L0	GDP-mannose 3,5-epimerase	GME2	1e-08	Golgi apparatus protein
A0A3Q7IIS5	Vacuolar proton pump subunit B		9e-30	mitochondrion protein
Q9M5A8	Chaperonin 21	543643	1e-115	chloroplast protein
A0A3Q7EA02	Peptidyl-prolyl cis-trans isomerase	101263049	4e-77	endoplasmic reticulum protein
A0A3Q7JI81	Pyruvate kinase		2e-78	cytoplasm protein
A0A0C5C9V4	30S ribosomal protein S3, chloroplastic	rps3	1e-121	plastid protein
A0A3Q7HWQ1	4-coumarate--CoA ligase		5e-79	mitochondrion protein
Q8GT30	Dihydrolipoyl dehydrogenase	544237	1e-52	cytoplasm protein
A0A3Q7HIP9	Protein disulfide-isomerase		4e-51	nucleus protein
K4D2A4	Ribosomal_S7 domain-containing protein	101248251	3e-11	plastid protein
A0A3Q7EM11	Peptidase A1 domain-containing protein		1e-16	cell membrane protein
A0A3Q7HVI4	Uncharacterized protein		0	cell wall protein
Q6SKP4	Ribosomal protein L3	RPL3	0	cytoplasm protein
A0A3Q7HAN1	Uncharacterized protein	101255117	1e-08	cytoplasm protein
A0A3Q7GDG7	Glyceraldehyde-3-phosphate dehydrogenase	101258368	0	cytoplasm protein
Q2MI61	50S ribosomal protein L22, chloroplastic	rpl22	7e-77	plastid protein
A0A3Q7FWS2	Uncharacterized protein		0	chloroplast protein
A0A3Q7EJA6	CCT-theta	101262749	3e-65	cytoplasm protein
A0A3Q7F479	PKS_ER domain-containing protein	101268548	1e-10	mitochondrion protein
A0A3Q7JD76	Glyceraldehyde-3-phosphate dehydrogenase	101249445	0	chloroplast protein
A0A3Q7FU69	T-complex protein 1 subunit delta	101246121	5e-82	cytoplasm protein
A0A3Q7JDN9	3-hydroxyacyl-CoA dehydrogenase		0	peroxisome protein
Q42884	Chorismate synthase 1, chloroplastic	CS1	0	chloroplast protein
A0A3Q7J418	ATP:AMP phosphotransferase		7e-27	chloroplast protein
A0A3Q7I742	Fumarate hydratase	101265278	0	mitochondrion protein
A0A3Q7HZ37	1,4-alpha-glucan branching enzyme		0	chloroplast protein
P93206	14-3-3 protein 1	TFT1	1e-138	nucleus protein
Q9THX6	Thylakoid lumenal 29 kDa protein, chloroplastic	CLEB3J9	2e-16	peroxisome protein
A0A3Q7IL38	Eukaryotic translation initiation factor 3 subunit L		0	cytoplasm protein
A0A3Q7IIW4	CN hydrolase domain-containing protein		2e-14	cytoplasm protein
A0A3Q7HV43	Uncharacterized protein		1e-16	endoplasmic reticulum protein
A0A3Q7HTM2	Uncharacterized protein		0	cell wall protein
A0A3Q7ETK4	Fructose-bisphosphate aldolase	101246870	0	chloroplast protein
A0A3Q7G667	Asparagine synthetase [glutamine-hydrolyzing]		5e-10	chloroplast protein
Q40133	Alcohol dehydrogenase homolog (Fragment)	GAD3	1e-57	cytoplasm protein
A0A3Q7HTC1	Acetylornithine transaminase	101245573	5e-51	mitochondrion protein
A0A3Q7I8G1	Pyruvate kinase	101261160	0	chloroplast protein
A0A3Q7JIX8	Kinesin motor domain-containing protein		0	nucleus protein
A0A3Q7J5K6	Phosphoenolpyruvate carboxylase		0	cytoplasm protein
A0A3Q7F3S5	S5 DRBM domain-containing protein		1e-137	chloroplast protein
K4BF05	Alcohol acyl transferase	AAT2	2e-22	cytoplasm protein
D2Y3F4	S-(hydroxymethyl)glutathione dehydrogenase	ADH3	1e-169	cytoplasm protein
A0A3Q7EZ16	14_3_3 domain-containing protein	543791	1e-165	nucleus protein
A0A3Q7GAX9	Fructose-bisphosphate aldolase	101264821	0	chloroplast protein
A0A0C5CEC3	30S ribosomal protein S4, chloroplastic	rps4	2e-61	plastid protein
A0A3Q7F897	Isocitrate dehydrogenase [NADP]		0	cytoplasm protein
E1U7P9	Glutathione synthetase	GSH2	0	chloroplast protein
A0A3Q7GC36	Pyruvate dehydrogenase E1 component subunit alpha	543639	0	mitochondrion protein
A0A3Q7ILY0	Fructose-bisphosphate aldolase		0	cytoplasm protein
A0A3Q7J365	3-hydroxyacyl-CoA dehydrogenase	101252256	0	peroxisome protein
A0A3Q7EUQ8	Probable alanine--tRNA ligase, chloroplastic	101251229	1e-151	mitochondrion protein
A0A3Q7FWZ9	Uncharacterized protein		0	chloroplast protein
A0A3Q7EFC3	Importin subunit alpha	101257502	0	cytoplasm protein
K4B3H9	Glycine-rich RNA-binding protein	RBP1	3e-48	nucleus protein
A0A3Q7F980	Fructose-bisphosphate aldolase		0	chloroplast protein
A0A3Q7JYX1	Uncharacterized protein		6e-27	mitochondrion protein
A0A3Q7J6X7	Mg-protoporphyrin IX chelatase	101255435	0	chloroplast protein
A0A3Q7F1W7	Uncharacterized protein		1e-165	cytoplasm protein
O49877	CYP1	C14	1e-127	cell membrane protein
A0A3Q7JE01	PKS_ER domain-containing protein	101248372	2e-06	mitochondrion protein
A0A3Q7GWB4	Acyl-[acyl-carrier-protein] desaturase	101246830	0	plastid protein
A0A3Q7HM51	Beta-ketoacyl-[acyl-carrier-protein] synthase I	101264039	0	chloroplast protein
A0A3Q7I1J2	PCI domain-containing protein	101267619	1e-17	nucleus protein
A0A3Q7EN75	Uncharacterized protein		2e-47	extracell protein
A0A3Q7HYJ1	AAA domain-containing protein	101267617	4e-63	cell membrane protein
A0A3Q7IHG0	Uncharacterized protein	101250846	0	chloroplast protein
A0A3Q7ELA6	Uncharacterized protein		2e-86	cell membrane protein
A0A3Q7JBV0	Polyadenylate-binding protein	101261596	1e-11	chloroplast protein
A0A3Q7GEZ4	SET domain-containing protein	101259632	0	chloroplast protein
Q40131	Steroid 16alpha-hydroxylase	544002	6e-44	cytoplasm protein
A0A3Q7J330	Pyruvate dehydrogenase E1 component subunit alpha	101256355	1e-77	mitochondrion protein
B5M9E4	Beta-glucosidase 01		1e-151	chloroplast protein
A0A3Q7ERM5	Uncharacterized protein	101267273	0	mitochondrion protein
A0A3Q7FW21	Uncharacterized protein		1e-118	endoplasmic reticulum protein
Q40147	Glutamate-1-semialdehyde 2,1-aminomutase, chloroplastic		0	chloroplast protein
A0A3Q7ILV3	Thioredoxin-dependent peroxiredoxin	101250263	1e-138	chloroplast protein
A0A3Q7HVI2	Lysine--tRNA ligase		0	cytoplasm protein
Q42890	Glucan endo-1,3-beta-D-glucosidase	tomQ`b	1e-123	vacuole protein
A0A3Q7HZV3	Uncharacterized protein	101247151	0	endoplasmic reticulum protein
A0A3Q7GLM4	T-complex protein 1 subunit gamma	101246428	1e-72	cytoplasm protein
A0A3Q7EHA9	Citrate synthase		0	mitochondrion protein
A0A3Q7GAX3	Uncharacterized protein	778302	1e-176	cell wall protein
A0A3Q7JK86	Eukaryotic translation initiation factor 3 subunit I	101262979	1e-15	nucleus protein
A0A3Q7GYF2	Nucleoside diphosphate kinase		1e-60	mitochondrion protein
Q9XG54	12-oxophytodienoate reductase 1	OPR1	0	cytoplasm protein
A0A3Q7FRB5	D-3-phosphoglycerate dehydrogenase	101246616	0	chloroplast protein
A0A3Q7EYM6	Fructose-bisphosphate aldolase	101249787	0	chloroplast protein
A0A3Q7IA38	Tr-type G domain-containing protein	101254504	0	chloroplast protein
A0A3Q7GLT1	Uncharacterized protein	101246429	4e-53	mitochondrion protein
Q3C2L6	Sorbitol related enzyme	LeSDH	9e-20	cytoplasm protein
A0A3Q7F7G5	Succinate dehydrogenase [ubiquinone] flavoprotein subunit, mitochondrial	101256641	0	mitochondrion protein
A0A3Q7FUS2	PPIase cyclophilin-type domain-containing protein	101257251	4e-16	endoplasmic reticulum protein
A0A3Q7FXR7	Bet_v_1 domain-containing protein	101266019	2e-10	vacuole protein
A0A3Q7GB69	Glyceraldehyde-3-phosphate dehydrogenase	101264004	0	chloroplast protein
A0A3Q7GQM4	Uncharacterized protein	101248107	2e-09	cytoplasm protein
A0A3Q7FCM3	Uncharacterized protein	101264774	8e-43	chloroplast protein
A0A3Q7G4E2	Protein disulfide-isomerase	101257163	4e-08	cytoplasm protein
P38547	GTP-binding nuclear protein Ran2	RAN2	4e-15	cytoplasm protein
A0A3Q7JAV3	Malic enzyme	544164	0	chloroplast protein
Q5NE18	Formate dehydrogenase, mitochondrial	fdh	0	mitochondrion protein
A0A3Q7EU87	Uncharacterized protein		0	chloroplast protein
A0A3Q7GYB4	Tr-type G domain-containing protein		0	plastid protein
A0A3Q7G4W7	Inositol-3-phosphate synthase	544226	0	cytoplasm protein
A0A3Q7FY87	Mg-protoporphyrin IX chelatase	101248868	9e-65	chloroplast protein
A0A3Q7ISK0	Uncharacterized protein	101245790	3e-45	chloroplast protein
A0A3Q7FF30	3-isopropylmalate dehydratase		6e-16	mitochondrion protein
A0A3Q7FUV3	UBP-type domain-containing protein		3e-18	nucleus protein
A0A3Q7H112	Peptidase_M24 domain-containing protein		2e-25	cytoplasm protein
A0A3Q7HV38	Pyruvate dehydrogenase E1 component subunit beta	101266731	0	mitochondrion protein
A0A3Q7GS13	Pectinesterase	101260941	2e-84	cell wall protein
O65004	Farnesyl pyrophosphate synthase	FPS1	0	mitochondrion protein
Q5NE17	Malate dehydrogenase [NADP], chloroplastic	mdh	0	chloroplast protein
P93541	Glutamate dehydrogenase	GDH1	0	mitochondrion protein
A0A3Q7GNM9	Inositol-3-phosphate synthase	543809	0	cytoplasm protein
A0A3Q7F688	Phosphoserine aminotransferase		0	chloroplast protein
A0A3Q7EHA7	Protoporphyrinogen oxidase		0	chloroplast protein
A0A3Q7GM93	Pectinesterase		1e-87	cell wall protein
A0A3Q7HX95	Fructose-bisphosphate aldolase	101266063	0	cytoplasm protein
A0A3Q7GJA8	Uncharacterized protein		1e-66	peroxisome protein
A0A3Q7FVL0	Uncharacterized protein		9e-35	peroxisome protein
A0A3Q7F7L6	Uncharacterized protein		7e-05	mitochondrion protein
A0A3Q7GBS3	Uncharacterized protein	101260136	4e-83	chloroplast protein
A0A3Q7HRB1	ATP-dependent Clp protease proteolytic subunit	101267919	2e-48	mitochondrion protein
A0A3Q7GHS2	Uncharacterized protein	101257962	3e-21	endoplasmic reticulum protein
A0A3Q7JRL8	Aldedh domain-containing protein	101247788	1e-124	chloroplast protein
A0A3Q7FCR4	Polyadenylate-binding protein	101258105	2e-11	nucleus protein
A0A3Q7GD09	Uncharacterized protein	101247015	9e-12	peroxisome protein
Q9FEW9	12-oxophytodienoate reductase 3	OPR3	0	peroxisome protein
A0A3Q7HD29	Aspartate aminotransferase	101244094	0	mitochondrion protein
A0A3Q7IPK7	D-fructose-1,6-bisphosphate 1-phosphohydrolase	101264273	0	chloroplast protein
A0A3Q7FWE8	Glyceraldehyde-3-phosphate dehydrogenase	101266713	0	chloroplast protein
A0A3Q7I956	Uncharacterized protein	101250927	0	mitochondrion protein
A0A3Q7FGD6	Amylomaltase		2e-26	chloroplast protein
A0A3Q7HEX8	NADPH-protochlorophyllide oxidoreductase	543647	0	chloroplast protein
A0A3Q7FTI8	Aminotran_1_2 domain-containing protein		5e-12	chloroplast protein
A0A3Q7EJU7	Sec16_C domain-containing protein	101261454	1e-05	cytoplasm protein
A0A3Q7IQR1	Uncharacterized protein	101249696	2e-18	cytoplasm protein
A0A3Q7IAU4	(S)-2-hydroxy-acid oxidase	100134875	0	peroxisome protein
A0A3Q7HD15	Glucose-6-phosphate 1-dehydrogenase		0	chloroplast protein
A0A3Q7FKZ2	PAP_fibrillin domain-containing protein	101263678	4e-05	chloroplast protein
A0A3Q7G7H8	14_3_3 domain-containing protein		1e-153	nucleus protein
A0A3Q7JDD9	Uncharacterized protein	101250874	9e-64	chloroplast protein
Q9SDZ6	Phospholipase D (Fragment)	543819	0	vacuole protein
A0A3Q7FZG5	UDP-glucuronate decarboxylase	101263507	8e-18	Golgi apparatus protein
A0A3Q7GX85	PEROXIDASE_4 domain-containing protein		4e-82	peroxisome protein
A0A3Q7HUQ3	Glyceraldehyde-3-phosphate dehydrogenase	101255800	0	cytoplasm protein
A0A3Q7H8S0	Thioredoxin-dependent peroxiredoxin	101243905	2e-17	chloroplast protein
A0A3Q7F639	Pyrophosphate--fructose 6-phosphate 1-phosphotransferase subunit beta	101243849	1e-14	cytoplasm protein
A0A3Q7GDJ7	Dihydrolipoamide acetyltransferase component of pyruvate dehydrogenase complex	101257857	2e-49	mitochondrion protein
A0A3Q7HK40	Uncharacterized protein	101256609	5e-23	chloroplast protein
A0A3Q7JD34	Ornithine carbamoyltransferase	101246902	3e-22	chloroplast protein
Q6X1D0	Superoxide dismutase	FESOD	1e-102	chloroplast protein
A0A3Q7HLD0	PKS_ER domain-containing protein	101250123	2e-07	cytoplasm protein
A0A3Q7FRC7	Elongation factor Tu	101245244	0	plastid protein
A0A3Q7HA43	HATPase_c domain-containing protein	101254814	0	endoplasmic reticulum protein
A0A3Q7J1A3	Histone H4	101256351	1e-68	nucleus protein
A0A3Q7HAD2	SET domain-containing protein		1e-18	chloroplast protein
A0A3Q7JMX3	LRRNT_2 domain-containing protein		6e-50	extracell protein
A0A3Q7EM80	Uncharacterized protein	101264862	7e-54	cytoplasm protein
A0A3Q7FC02	Glucose-6-phosphate 1-dehydrogenase		0	cytoplasm protein
A0A3Q7FD04	Branched-chain-amino-acid aminotransferase		0	chloroplast protein
K4CUW3	Uncharacterized protein	543752	5e-19	chloroplast protein
A0A3Q7ERV5	AA_TRNA_LIGASE_II domain-containing protein	101259000	4e-16	cytoplasm protein
A0A3Q7F4W8	Pectinesterase		5e-88	cell wall protein
A0A3Q7EUY8	NmrA domain-containing protein	101252442	1e-08	cytoplasm protein
A0A3Q7GR78	Uroporphyrinogen decarboxylase	101250511	0	chloroplast protein
A0A3Q7G720	D-fructose-1,6-bisphosphate 1-phosphohydrolase		0	cytoplasm protein
A0A3Q7JDF2	Pyrophosphate--fructose 6-phosphate 1-phosphotransferase subunit alpha	101246811	8e-15	cytoplasm protein
Q40129	Uncharacterized protein	544001	3e-13	extracell protein
A0A3Q7I6Y9	Photolyase/cryptochrome alpha/beta domain-containing protein	101245200	4e-62	mitochondrion protein
A0A3Q7ENV3	Protein disulfide-isomerase	101244123	4e-10	chloroplast protein
A0A3Q7HVF4	Glutaredoxin domain-containing protein	100505458	3e-30	chloroplast protein
A0A3Q7JDE8	Ubiquitin	101248858	4e-51	nucleus protein
Q5D8D3	Acyl-coenzyme A oxidase	Acx1A	1e-83	peroxisome protein
A0A3Q7J9T5	Uncharacterized protein	101247110	0	cytoplasm protein
A0A3Q7FY03	D-3-phosphoglycerate dehydrogenase	101266918	0	chloroplast protein
Q7Y240	Glutaredoxin-dependent peroxiredoxin	TPx1	3e-35	mitochondrion protein
A0A3Q7EK01	CCT-alpha	101267060	0	cytoplasm protein
A0A3Q7FPR2	Uncharacterized protein	101250878	9e-31	chloroplast protein
A0A3Q7FP95	Malate synthase		0	peroxisome protein
A0A3Q7FBR1	Methylmalonate-semialdehyde dehydrogenase (CoA acylating)		7e-54	mitochondrion protein
A0A3Q7FA43	Uncharacterized protein		0	cytoplasm protein
A0A3Q7IGR5	LRRNT_2 domain-containing protein	101262461	4e-30	cell membrane protein
A0A3Q7GY58	Uncharacterized protein	101264734	0	cell wall protein
O82004	NADP-dependent isocitrate dehydrogenase-like protein		2e-67	mitochondrion protein
A0A3Q7IYZ2	50S ribosomal protein L9, chloroplastic	101262888	2e-76	chloroplast protein
A0A3Q7EWQ3	Ferredoxin--NADP reductase, chloroplastic	101268044	2e-17	endoplasmic reticulum protein
K4CLT6	Peptidase A1 domain-containing protein	101264237	5e-18	cell membrane protein
K4CG62	Uncharacterized protein	101259713	1e-128	cytoplasm protein
P93212	14-3-3 protein 7	TFT7	1e-127	nucleus protein
A0A3Q7EWB6	HP domain-containing protein	101259383	0	cytoplasm protein
A0A3Q7EYC4	ATP citrate synthase	101263147	1e-23	mitochondrion protein
A0A0C5CEG4	NAD(P)H-quinone oxidoreductase subunit H, chloroplastic	ndhH	0	chloroplast protein
A0A3Q7HTV2	Uncharacterized protein	101245785	2e-15	chloroplast protein
A0A3Q7HFP1	Glycerophosphodiester phosphodiesterase	101262834	0	cell membrane protein
A0A3Q7HWS9	Nucleoside diphosphate kinase		1e-133	mitochondrion protein
A0A3Q7GMH0	E1 ubiquitin-activating enzyme		2e-11	nucleus protein
A0A3Q7FSA0	Pentose-5-phosphate 3-epimerase	101264109	1e-52	cytoplasm protein
A0A3Q7FTZ2	RNA helicase		7e-38	cytoplasm protein
A0A3Q7GD89	CCT-epsilon	101251777	5e-78	cytoplasm protein
A0A3Q7GQZ4	Calreticulin		1e-160	endoplasmic reticulum protein
A0A3Q7EU50	Amidophosphoribosyltransferase	101250934	0	chloroplast protein
A0A3Q7G5A8	Peptidase A1 domain-containing protein	101251577	8e-15	cell membrane protein
A0A3Q7ERH5	D-fructose-1,6-bisphosphate 1-phosphohydrolase		4e-87	chloroplast protein
A0A3Q7H4V4	Threonyl-tRNA synthetase	101257168	0	mitochondrion protein
A0A3Q7F395	Uncharacterized protein		8e-10	mitochondrion protein
A0A3Q7HYF9	Uncharacterized protein		6e-28	plastid protein
A0A3Q7INM0	Uncharacterized protein	101245574	3e-83	chloroplast protein
A0A3Q7HSR7	Eukaryotic translation initiation factor 3 subunit G	101263343	3e-08	mitochondrion protein
K4CWC4	PR10 protein		2e-44	cytoplasm protein
A0A3Q7GYN8	Uncharacterized protein	101263525	1e-143	cytoplasm protein
A0A3Q7HH22	Thioredoxin domain-containing protein		2e-17	cytoplasm protein
A0A3Q7JE99	Serine hydroxymethyltransferase	101259725	0	mitochondrion protein
A0A3Q7JPE6	CN hydrolase domain-containing protein	101266793	0	cytoplasm protein
A0A3Q7GH03	Uncharacterized protein		6e-07	nucleus protein
A0A3Q7F8I3	Uncharacterized protein	101263960	7e-10	chloroplast protein
A7LI54	Phototropin-2	PHOT2	0	cytoplasm protein
A0A3Q7ICW3	Uncharacterized protein	101268517	3e-10	chloroplast protein
A0A3Q7I8A0	Glutathione reductase		0	cytoplasm protein
A0A3Q7H696	GDP-L-fucose synthase	101253202	2e-05	Golgi apparatus protein
Q56R04	Putative betaine aldehyde dehyrogenase	101253497	0	chloroplast protein
A0A3Q7IUI9	Uncharacterized protein	101249702	6e-09	cytoplasm protein
A0A3Q7GCR0	Uncharacterized protein	101249057	0	chloroplast protein
A0A3Q7I881	40S ribosomal protein S3a	101252719	1e-176	cytoplasm protein
A0A3Q7HLY1	6,7-dimethyl-8-ribityllumazine synthase	101259864	6e-94	chloroplast protein
A0A3Q7HYX4	TRASH domain-containing protein	101249118	1e-86	cytoplasm protein
A0A3Q7H2J3	Uncharacterized protein		3e-85	chloroplast protein
A0A3Q7H1V8	Glutaredoxin domain-containing protein	101265835	5e-09	chloroplast protein
Q84XW6	V-ATPase 69 kDa subunit		9e-31	mitochondrion protein
A0A3Q7IN81	Phosphopyruvate hydratase		0	cytoplasm protein
A0A3Q7EDU1	Pyruvate kinase		0	cytoplasm protein
A0A3Q7J5H8	Uncharacterized protein	101265484	1e-154	cell membrane protein
A0A3Q7G8L2	Seryl-tRNA synthetase		5e-05	mitochondrion protein
A0A3Q7FXJ5	Threonine synthase		0	chloroplast protein
A0A3Q7GMW1	Uncharacterized protein		0	Golgi apparatus protein
A2SXR3	Uricase		1e-168	peroxisome protein
A0A3Q7EU46	Uncharacterized protein	101261760	0	cell wall protein
A0A3Q7HLX5	HATPase_c domain-containing protein		0	endoplasmic reticulum protein
A0A3Q7I8Q2	Uncharacterized protein	101258785	2e-91	chloroplast protein
Q9LEG5	Allene-oxide cyclase	aoc	9e-86	chloroplast protein
A0A3Q7IB30	Uncharacterized protein		1e-119	peroxisome protein
A0A3Q7IKN3	Adenylosuccinate synthetase, chloroplastic	PURA	0	chloroplast protein
A0A3Q7FEL1	4-coumarate--CoA ligase		4e-10	peroxisome protein
A0A3Q7IZ03	Uncharacterized protein		0	endoplasmic reticulum protein
A0A3Q7IP97	Uncharacterized protein	101255645	1e-86	chloroplast protein
A0A3Q7E9K7	Succinate--CoA ligase [ADP-forming] subunit alpha, mitochondrial	543860	0	mitochondrion protein
A0A0C5CHB1	30S ribosomal protein S2, chloroplastic	rps2	1e-144	plastid protein
A0A3Q7IHN6	RNA helicase	101263737	3e-37	cytoplasm protein
A0A3Q7G3B0	AA_TRNA_LIGASE_II domain-containing protein		0	mitochondrion protein
A0A3Q7GDP5	Methionine aminopeptidase		1e-163	chloroplast protein
A0A3Q7GD18	ATP synthase subunit beta	101261919	0	mitochondrion protein
A0A3Q7EHY3	Pyruvate, phosphate dikinase	101267346	0	chloroplast protein
A0A3Q7HB75	NADH-cytochrome b5 reductase	101244772	1e-176	mitochondrion protein
A0A3Q7FAS8	Cysteine desulfurase		0	mitochondrion protein
A0A3Q7F5F8	Cysteine synthase	101255033	1e-137	mitochondrion protein
A0A3Q7IHS3	Chitin-binding type-1 domain-containing protein	101267358	0	cell wall protein
A0A3Q7JPK6	Uncharacterized protein	101252846	0	mitochondrion protein
A0A3Q7ILF6	Delta-aminolevulinic acid dehydratase		0	chloroplast protein
A0A3Q7IAC1	(S)-2-hydroxy-acid oxidase		0	peroxisome protein
P93214	14-3-3 protein 9	TFT9	1e-127	nucleus protein
A0A3Q7IRR8	Isocitrate dehydrogenase (NADP(+))		0	cytoplasm protein
A0A3Q7EW83	DNA damage-binding protein 1	778355	0	nucleus protein
A0A3Q7FJJ3	Uncharacterized protein	101264601	2e-96	nucleus protein
A0A3Q7EEZ8	Uncharacterized protein		0	vacuole protein
A0A3Q7IBR0	Uroporphyrinogen decarboxylase	101260578	1e-135	chloroplast protein
A0A3Q7H1Q5	3-oxoacyl-[acyl-carrier-protein] reductase	101255205	1e-158	plastid protein
Q2MI68	30S ribosomal protein S11, chloroplastic	rps11	3e-58	chloroplast protein
A0A3Q7FAR0	ATP-dependent Clp protease proteolytic subunit	101261866	3e-50	mitochondrion protein
A0A3Q7EXK0	Glyceraldehyde-3-phosphate dehydrogenase	101253541	0	chloroplast protein
A0A0G2SJG0	Argininosuccinate lyase	AS	2e-08	mitochondrion protein
A0A3Q7IT51	Uncharacterized protein	101246371	4e-89	chloroplast protein
A4ZYQ6	1-aminocyclopropane-1-carboxylate oxidase	100125909	3e-39	cytoplasm protein
A0A0C5CEE6	50S ribosomal protein L14, chloroplastic	rpl14	2e-72	chloroplast protein
A0A3Q7EQ44	Protein kinase domain-containing protein	101248921	1e-41	cytoplasm protein
A0A0C5C9T7	ATP synthase epsilon chain, chloroplastic	atpE	8e-08	mitochondrion protein
K4DH15	Glutathione transferase	101253468	4e-56	cytoplasm protein
Q6UJX4	Molecular chaperone Hsp90-1	543902	0	endoplasmic reticulum protein
A0A3Q7FU03	Peroxidase		6e-12	peroxisome protein
A0A3Q7J9K2	Uncharacterized protein	101255178	2e-30	plastid protein
A0A3Q7H940	Uncharacterized protein		0	Golgi apparatus protein
A0A3Q7F246	Beta-ketoacyl-[acyl-carrier-protein] synthase I	101267959	0	chloroplast protein
A0A3Q7JA27	Ubiquitin carboxyl-terminal hydrolase	101251658	5e-10	nucleus protein
A0A3Q7HFB7	Uncharacterized protein		2e-09	nucleus protein
A0A3Q7GND4	Uncharacterized protein	101247324	4e-11	peroxisome protein
A0A3Q7HKE8	Glycine cleavage system H protein	101257194	2e-89	mitochondrion protein
A0A3Q7JEN8	Dihydrolipoyl dehydrogenase	101245444	1e-55	cytoplasm protein
A0A3Q7H1L7	Adenine phosphoribosyltransferase		1e-109	cytoplasm protein
P93208	14-3-3 protein 2	TFT2	1e-156	nucleus protein
A0A3Q7G5K0	AIR synthase	101246417	0	mitochondrion protein
A0A3Q7G876	Glutamyl-tRNA reductase		0	chloroplast protein
A0A3Q7I902	Uncharacterized protein	101267163	3e-24	chloroplast protein
A0A3Q7EN15	Lipoxygenase		0	cytoplasm protein
A0A3Q7JDH2	Serine hydroxymethyltransferase	101267301	0	mitochondrion protein
A0A3Q7G2Q9	Pyruvate kinase	101262183	1e-125	chloroplast protein
A0A3Q7FEB3	40S ribosomal protein SA		1e-143	cytoplasm protein
A0A3Q7GDA5	3-isopropylmalate dehydrogenase	101247914	0	chloroplast protein
Q6IV07	UDP-arabinopyranose mutase	543938	0	Golgi apparatus protein
A0A3Q7IBI0	NADPH-protochlorophyllide oxidoreductase	101244717	0	chloroplast protein
A0A3Q7JHJ2	Uncharacterized protein	101268633	5e-85	cytoplasm protein
A0A3Q7IZ37	Carboxypeptidase	101258820	2e-43	vacuole protein
A0A3Q7FXP7	Glutamine synthetase	543756	0	mitochondrion protein
A0A3Q7H2W6	Carboxypeptidase	101251103	1e-172	extracell protein
A0A3Q7H1U4	40S ribosomal protein SA	101250808	1e-141	cytoplasm protein
C6KI36	Starch synthase III	100316882	1e-50	chloroplast protein
A0A3Q7FCZ7	Xyloglucan endotransglucosylase/hydrolase	543915	1e-104	extracell protein
A0A3Q7HTH3	Uncharacterized protein		1e-138	cytoplasm protein
A0A3Q7I041	Adenylosuccinate lyase	101263129	3e-05	mitochondrion protein
Q52QQ4	Ascorbate peroxidase	APX	1e-157	cytoplasm protein
A0A3Q7HVY6	Ribosomal_L23eN domain-containing protein	101246658	7e-30	chloroplast protein
B5M9E5	Glucan endo-1,3-beta-D-glucosidase	100191128	8e-86	cell membrane protein
A0A3Q7GST8	Lipoyl-binding domain-containing protein	101263617	2e-06	chloroplast protein
A0A3Q7GMP4	CN hydrolase domain-containing protein		2e-10	cytoplasm protein
A0A3Q7GY85	Aminotran_1_2 domain-containing protein		6e-06	chloroplast protein
A0A3Q7J5A2	Phytocyanin domain-containing protein		5e-55	cell membrane protein
A0A3Q7JEL1	ATP citrate synthase	101267503	3e-25	mitochondrion protein
Q2MI69	DNA-directed RNA polymerase subunit alpha	rpoA	0	plastid protein
A0A3Q7GXN0	AB hydrolase-1 domain-containing protein		1e-05	endoplasmic reticulum protein
A0A3Q7J033	CCT-beta		0	extracell protein
A0A3Q7I7H7	Threonyl-tRNA synthetase		1e-137	mitochondrion protein
P08706	Ribulose bisphosphate carboxylase small subunit, chloroplastic 1	RBCS1	1e-102	chloroplast protein
A0A3Q7EQP9	Lysine--tRNA ligase	101243628	1e-110	cytoplasm protein
A0A3Q7GBR4	Amino_oxidase domain-containing protein	101247017	3e-09	chloroplast protein
A0A3Q7E8H4	Uncharacterized protein		1e-19	chloroplast protein
A0A3Q7F9M7	Uncharacterized protein		3e-44	chloroplast protein
A0A3Q7E9H0	Thioredoxin-dependent peroxiredoxin	101256114	1e-138	chloroplast protein
A0A3Q7JDI3	Chitin-binding type-1 domain-containing protein	101251136	0	cell wall protein
P21568	Peptidyl-prolyl cis-trans isomerase	CYP	1e-85	endoplasmic reticulum protein
A0A3Q7EQV5	Uncharacterized protein		4e-58	mitochondrion protein
A0A3Q7IFL7	ATP-dependent Clp protease proteolytic subunit	101256043	4e-53	chloroplast protein
A0A3Q7ENY7	Uncharacterized protein		3e-53	mitochondrion protein
A0A3Q7HF81	Protein kinase domain-containing protein		1e-80	chloroplast protein
A0A3Q7H1T0	Peptidyl-prolyl cis-trans isomerase		1e-123	endoplasmic reticulum protein
P05116	1-aminocyclopropane-1-carboxylate oxidase 1	ACO1	9e-39	cytoplasm protein
Q42886	ATP-dependent Clp protease proteolytic subunit	543966	8e-45	mitochondrion protein
A0A3Q7GH43	Malate dehydrogenase		1e-131	peroxisome protein
A0A3Q7ETU0	AAA domain-containing protein		5e-63	cell membrane protein
A0A3Q7GSC1	Uncharacterized protein	543773	1e-08	mitochondrion protein
A0A3Q7HUP2	50S ribosomal protein L22, chloroplastic	101265739	3e-06	chloroplast protein
A0A3Q7ILP6	Glutaredoxin-dependent peroxiredoxin	104644379	7e-34	mitochondrion protein
A0A3Q7HU54	Uncharacterized protein		2e-35	plastid protein
A0A3Q7GX88	Protein disulfide-isomerase		6e-11	chloroplast protein
A0A3Q7GJQ1	AAA domain-containing protein	101245359	5e-63	cell membrane protein
A0A3Q7IRF8	Glutamine synthetase		0	mitochondrion protein
A0A3Q7GPV9	Thioredoxin domain-containing protein	101246719	3e-57	chloroplast protein
A0A3Q7HZK1	Uncharacterized protein		1e-114	mitochondrion protein
A0A3Q7HUE5	Isocitrate dehydrogenase [NAD] subunit, mitochondrial		0	mitochondrion protein
A0A3Q7IPV0	Dihydrolipoamide acetyltransferase component of pyruvate dehydrogenase complex	101257033	0	mitochondrion protein
A0A3Q7GYZ2	CCT-eta	101247034	1e-113	cytoplasm protein
A0A3Q7ERA8	Uncharacterized protein		1e-144	chloroplast protein
A0A3Q7IT31	Dihydrolipoamide acetyltransferase component of pyruvate dehydrogenase complex	101264480	8e-52	mitochondrion protein
A0A3Q7H4H7	Uncharacterized protein		1e-96	chloroplast protein
P27065	Ribulose bisphosphate carboxylase large chain	rbcL	0	plastid protein
A0A3Q7J3Q3	Malate dehydrogenase		1e-135	peroxisome protein
A0A3Q7FZA2	Fe2OG dioxygenase domain-containing protein	101265426	6e-96	cytoplasm protein
P93211	14-3-3 protein 6	TFT6	1e-153	nucleus protein
Q4PS96	Phosphotransferase	HXK4	0	mitochondrion protein
A0A3Q7ESL5	Uncharacterized protein		3e-10	nucleus protein
A0A220QMI6	Beta-fructofuranosidase	TAI	0	vacuole protein
A0A3Q7HCW0	Uncharacterized protein	101265253	2e-11	nucleus protein
A0A494G9E6	ATP synthase subunit alpha		0	mitochondrion protein
A0A3Q7ENE9	PUA domain-containing protein		1e-112	cytoplasm protein
A0A3Q7IS73	Aminotran_1_2 domain-containing protein	101251438	6e-10	chloroplast protein
A0A3Q7JCS2	Uncharacterized protein		0	cell wall protein
A0A3Q7I968	Eukaryotic translation initiation factor 3 subunit H		5e-93	cell membrane protein
A0A3Q7F8X1	Uncharacterized protein		1e-150	chloroplast protein
A0A3Q7HVD5	ATP-dependent Clp protease proteolytic subunit	101261350	3e-46	plastid protein
A0A3Q7EI69	Uncharacterized protein	101253126	3e-12	peroxisome protein
P47921	Nucleoside diphosphate kinase (Fragment)		4e-62	mitochondrion protein
A0A3Q7JG91	Uncharacterized protein		7e-18	endoplasmic reticulum protein
A0A3Q7EQ90	Uncharacterized protein	101255143	6e-09	chloroplast protein
A0A3Q7FJZ3	Uncharacterized protein	101258617	6e-58	cytoplasm protein
A0A3Q7IBT3	Uncharacterized protein		2e-23	Golgi apparatus protein
A0A3Q7G5T0	Uncharacterized protein	101247011	0	mitochondrion protein
A0A3Q7G427	Uncharacterized protein	101254297	1e-140	cytoplasm protein
A0A3Q7H8G2	Uncharacterized protein		0	Golgi apparatus protein
A0A3Q7I4P2	Aspartate aminotransferase		0	cytoplasm protein
Q38MV0	Tubulin beta chain	TUB	0	cytoplasm protein
A0A3Q7FB69	Uncharacterized protein		0	cell wall protein
Q05538	Basic 30 kDa endochitinase	CHI9	0	cell wall protein
A0A3Q7FWH1	Germin-like protein	101250583	7e-40	extracell protein
A0A3Q7HV28	Uncharacterized protein		0	cell wall protein
A0A3Q7IF15	CN hydrolase domain-containing protein	101267567	6e-12	cytoplasm protein
P36181	Heat shock cognate protein 80	HSC80	0	endoplasmic reticulum protein
A0A0C5CHG4	30S ribosomal protein S8, chloroplastic	rps8	7e-33	chloroplast protein
A0A3Q7GVY6	AAA domain-containing protein		8e-55	cell membrane protein
A0A3Q7HDL5	Serine/threonine-protein phosphatase 5		0	endoplasmic reticulum protein
Q2MI60	30S ribosomal protein S19, chloroplastic	rps19	6e-50	chloroplast protein
A0A3Q7FRU0	Uncharacterized protein		0	mitochondrion protein
A0A3Q7JPG0	Uncharacterized protein		1e-88	chloroplast protein
A0A3Q7IP06	Phosphopyruvate hydratase		6e-98	cytoplasm protein
A0A3Q7HI00	Ribosomal_L2_C domain-containing protein	101264138	0	cytoplasm protein
Q9SXS0	LeArcA2 protein	LeArcA2	9e-27	nucleus protein
A0A3Q7FZI2	14_3_3 domain-containing protein	543565	1e-152	nucleus protein
A0A3Q7E8T9	Peroxidase		4e-11	peroxisome protein
Q84T86	Biotin carboxyl carrier protein of acetyl-CoA carboxylase	BCCP1	2e-79	chloroplast protein
Q70AC6	Alpha glucosidase II	gluII	2e-80	extracell protein
A0A3Q7I6B5	Elongation factor Tu	101268512	0	plastid protein
A0A3Q7H6Y1	Uncharacterized protein	101264531	2e-20	cytoplasm protein
A0A3Q7EF20	Uncharacterized protein		2e-32	peroxisome protein
A0A3Q7H4X3	4-coumarate--CoA ligase		1e-105	peroxisome protein
C7U110	1-deoxy-D-xylulose-5-phosphate synthase	dxs1	5e-13	mitochondrion protein
A0A3Q7FZ63	Uncharacterized protein	101260631	7e-98	nucleus protein
Q9LEG1	Cathepsin D Inhibitor	cathDInh	1e-100	vacuole protein
A0A3Q7G4N1	Thioredoxin reductase	101260797	0	cytoplasm protein
A0A3Q7GSL2	Superoxide dismutase	101256386	1e-130	mitochondrion protein
A0A3Q7GS73	Translation factor GUF1 homolog, chloroplastic	101249451	2e-24	mitochondrion protein
A0A3Q7FBY4	Inorganic diphosphatase	101253833	1e-107	chloroplast protein
A0A3Q7JD55	4-coumarate--CoA ligase		1e-163	peroxisome protein
A0A3Q7GRP7	Uncharacterized protein	101264111	2e-24	cytoplasm protein
A0A3Q7FW84	Uncharacterized protein	101265789	5e-14	nucleus protein
A0A3Q7JD99	Uncharacterized protein		1e-138	cytoplasm protein
Q43775	(S)-2-hydroxy-acid oxidase (Fragment)		0	peroxisome protein
Q672Q9	Acyl carrier protein	543929	1e-30	chloroplast protein
A0A3Q7IBX1	Phosphoenolpyruvate carboxylase		0	cytoplasm protein
A0A3Q7HBV3	Germin-like protein	101254918	1e-37	cytoplasm protein
A0A3Q7EF74	Uncharacterized protein		2e-20	mitochondrion protein
A0A3Q7H1U9	Serine/threonine-protein phosphatase		1e-121	cytoplasm protein
A0A3Q7H3K1	MI domain-containing protein		0	endoplasmic reticulum protein
A0A3Q7G863	Serine hydroxymethyltransferase	101264818	0	mitochondrion protein
A0A3Q7G570	UDP-arabinopyranose mutase	101265535	1e-133	Golgi apparatus protein
A0A3Q7IM99	60S ribosomal protein L13	101264241	1e-124	cytoplasm protein
K4BVH7	Coatomer subunit alpha	101251283	1e-16	nucleus protein
A0A3Q7EPZ7	Uncharacterized protein	101257901	8e-18	plastid protein
A0A3Q7H097	Phospho-2-dehydro-3-deoxyheptonate aldolase		0	chloroplast protein
K4C627	2-isopropylmalate synthase	101245066	0	chloroplast protein
A0A3Q7GQU3	40S ribosomal protein S4	101246828	1e-180	cytoplasm protein
A0A3Q7EHP3	Glutaredoxin-dependent peroxiredoxin	101251323	1e-104	mitochondrion protein
K4B911	Uncharacterized protein		6e-37	chloroplast protein
L7Q568	Glycine rich RNA binding protein 1a	GRP1	1e-47	nucleus protein
A0A3Q7F5X6	Thioredoxin reductase		0	cytoplasm protein
A0A3Q7G0H3	Uncharacterized protein		5e-65	nucleus protein
Q05539	Acidic 26 kDa endochitinase	CHI3	5e-97	cell wall protein
A0A3Q7FJL7	Uncharacterized protein	101266399	1e-83	cytoplasm protein
A0A3Q7H040	Uncharacterized protein		3e-62	nucleus protein
A0A3Q7FKE1	Uncharacterized protein		0	endoplasmic reticulum protein
A0A3Q7H5W0	Bet_v_1 domain-containing protein	101262127	1e-05	cytoplasm protein
Q2MIA2	30S ribosomal protein S14, chloroplastic	rps14	2e-57	chloroplast protein
A0A3Q7INL4	Uncharacterized protein	101247772	0	endoplasmic reticulum protein
A0A3Q7EIP7	FeThRed_A domain-containing protein	101251324	1e-21	chloroplast protein
A0A3Q7JE58	Lysyl-tRNA synthetase		0	cytoplasm protein
P49118	Luminal-binding protein		0	endoplasmic reticulum protein
C6L8P4	50S ribosomal protein L16, chloroplastic (Fragment)		3e-69	chloroplast protein
A0A3Q7H0E4	Uncharacterized protein		6e-40	cell wall protein
A0A3Q7J9G9	Ferredoxin		4e-40	chloroplast protein
K4DI20	Uncharacterized protein	101256434	2e-33	vacuole protein
A0A3Q7GVZ8	Pectinesterase	101258375	6e-81	cell wall protein
A0A3Q7GQA6	Cysteine desulfurase	101250891	0	chloroplast protein
A0A3Q7F159	Protein kinase domain-containing protein	101246108	3e-41	nucleus protein
A0A3Q7FVP3	ATP synthase subunit beta		0	mitochondrion protein
A0A3Q7JXC3	Ribulose bisphosphate carboxylase large chain		4e-98	chloroplast protein
A0A3Q7GCR8	Protein kinase domain-containing protein	101259335	2e-33	cell membrane protein
A0A3Q7J565	NADPH-protochlorophyllide oxidoreductase	101248079	0	chloroplast protein
A0A3Q7IAP2	Uncharacterized protein		1e-109	chloroplast protein
A0A3Q7IQ38	Uncharacterized protein	101261142	8e-12	endoplasmic reticulum protein
A0A3Q7GSZ7	Ferritin	104647958	1e-112	plastid protein
A0A3Q7IUK7	Uncharacterized protein	101247883	1e-130	cytoplasm protein
A0A3Q7HJL9	Pyruvate dehydrogenase E1 component subunit beta	101268205	1e-152	chloroplast protein
A0A3Q7H7H5	Uncharacterized protein		2e-17	chloroplast protein
P37218	Histone H1		0	nucleus protein
A0A3Q7J3N2	Uncharacterized protein		1e-23	nucleus protein
A0A3Q7FUF2	Uncharacterized protein	101262797	8e-10	mitochondrion protein
O82777	Subtilisin-like protease SBT3	sbt3	1e-178	cell wall protein
A0A3Q7FNQ5	50S ribosomal protein L22, chloroplastic		1e-06	chloroplast protein
A0A0C5CED7	30S ribosomal protein S18, chloroplastic	rps18	4e-49	plastid protein
Q2MIB8	30S ribosomal protein S16, chloroplastic	rps16	8e-54	chloroplast protein
A0A3Q7E884	Methionine aminopeptidase 2		0	cytoplasm protein
A0A3Q7HE62	Uncharacterized protein	101249663	1e-22	Golgi apparatus protein
A0A3Q7FWL2	Pyruvate dehydrogenase E1 component subunit alpha	101258551	0	mitochondrion protein
A0A3Q7J2G8	Ribosomal_L2_C domain-containing protein	101265004	1e-179	cytoplasm protein
A0A3Q7H4Q5	LOB domain-containing protein		5e-39	nucleus protein
A0A0C5CEG6	30S ribosomal protein S12, chloroplastic	rps12	2e-78	chloroplast protein
A0A3Q7FFB2	Uncharacterized protein		1e-69	chloroplast protein
A0A3Q7GYW5	Uncharacterized protein		2e-51	chloroplast protein
A0A3Q7GBV7	1,4-alpha-glucan branching enzyme		0	chloroplast protein
A0A3Q7F7I3	Fe2OG dioxygenase domain-containing protein	543506	1e-35	cytoplasm protein
A0A3Q7IJL4	Uncharacterized protein	101252237	0	chloroplast protein
A0A3Q7I412	Peptidylprolyl isomerase	101264364	2e-34	vacuole protein
A0A3Q7JF63	Condensin complex subunit 1		6e-60	chloroplast protein
A0A3Q7JLU5	Aspartokinase		0	chloroplast protein
A0A3Q7H4F2	AAA domain-containing protein		6e-62	cell membrane protein
Q3I5C4	Cytosolic ascorbate peroxidase 1	APX1	1e-160	cytoplasm protein
A0A3Q7FAK2	Ferredoxin-thioredoxin reductase catalytic chain, chloroplastic	101268336	7e-71	chloroplast protein
A0A3Q7EKI7	3-phosphoshikimate 1-carboxyvinyltransferase	543977	0	chloroplast protein
A0A3Q7IRF9	PKS_ER domain-containing protein		1e-173	cytoplasm protein
A0A3Q7GSA0	ABC transporter domain-containing protein	101247531	1e-155	chloroplast protein
A0A3Q7IL60	Adenylyl-sulfate kinase		1e-105	chloroplast protein
A0A3Q7E938	Uncharacterized protein	543986	1e-178	extracell protein
A0A3Q7GU88	Uncharacterized protein	101264114	2e-84	cytoplasm protein
A0A3Q7FWK2	Aminotran_1_2 domain-containing protein		4e-07	chloroplast protein
A0A3Q7I3M8	DOMON domain-containing protein		1e-52	cell membrane protein
A0A3Q7HZM0	PX domain-containing protein		4e-84	cytoplasm protein
A0A3Q7FV11	H(+)-exporting diphosphatase		0	vacuole protein
A0A3Q7GN62	J domain-containing protein		2e-15	Golgi apparatus protein
A0A3Q7HRQ8	PAP_fibrillin domain-containing protein	101266439	1e-125	chloroplast protein
Q05540	Acidic 27 kDa endochitinase	CHI17	1e-109	vacuole protein
A3EX92	Phototropin-1	PHOT1	0	cytoplasm protein
A0A3Q7HUH9	UDP-glucose 4-epimerase	101254509	2e-89	Golgi apparatus protein
A0A3Q7H5H2	Pectinesterase		7e-85	cell wall protein
A0A6B9IXR1	Ribulose bisphosphate carboxylase large chain (Fragment)	rbcL	7e-81	plastid protein
Q9SMD3	Ascorbate peroxidase	Apx	1e-159	cytoplasm protein
A0A3Q7JRE5	Uncharacterized protein	544258	5e-39	mitochondrion protein
A0A3Q7ESI6	Phospho-2-dehydro-3-deoxyheptonate aldolase		1e-101	chloroplast protein
A0A3Q7ITL4	Uncharacterized protein	100134914	0	mitochondrion protein
A0A3Q7J557	Uncharacterized protein	101259714	3e-97	mitochondrion protein
A0A3Q7HC56	Aminotran_1_2 domain-containing protein	101249935	1e-11	chloroplast protein
P93207	14-3-3 protein 10	TFT10	1e-138	nucleus protein
A0A3Q7JGP1	Tubulin beta chain		0	cytoplasm protein
O65819	Histone H2B.3 (Fragment)	H2B-3	2e-57	nucleus protein
A0A3Q7GB48	Thioredoxin domain-containing protein	101248480	8e-46	cytoplasm protein
A0A3Q7EHM0	WPP domain-containing protein	101248044	1e-07	nucleus protein
A0A3Q7I116	Uncharacterized protein		3e-45	cell membrane protein
A0A3Q7IS88	PEROXIDASE_4 domain-containing protein	101258987	1e-160	cytoplasm protein
A0A3Q7GP46	Protein-serine/threonine phosphatase		3e-18	cytoplasm protein
A0A3Q7GNI7	ADH_N domain-containing protein		2e-23	cytoplasm protein
A0A3Q7GWP0	Lipoyl-binding domain-containing protein	101265244	3e-07	chloroplast protein
A0A3Q7J4V1	Citrate synthase	101260902	0	peroxisome protein
A0A3Q7HYD5	Acyl-[acyl-carrier-protein] hydrolase	101249278	2e-90	chloroplast protein
A0A3Q7H3P6	Uncharacterized protein	100736433	0	endoplasmic reticulum protein
A0A3Q7HGQ2	Malate dehydrogenase		1e-163	mitochondrion protein
A0A3Q7F2G2	Uncharacterized protein		5e-87	cytoplasm protein
P93223	Glucose-1-phosphate adenylyltransferase	AGP-S2	0	chloroplast protein
A0A3Q7EEI8	Ribulose bisphosphate carboxylase large chain		4e-85	plastid protein
A0A3Q7J583	Thioredoxin domain-containing protein	101249435	1e-16	cytoplasm protein
D2KQI9	Succinate dehydrogenase [ubiquinone] iron-sulfur subunit, mitochondrial	100736507	1e-164	mitochondrion protein
Q9XGI9	N-carbamoylputrescine amidase	CPA	1e-15	cytoplasm protein
A0A3Q7ITQ9	Uncharacterized protein		6e-18	chloroplast protein
A0A3Q7IM32	Uncharacterized protein		1e-173	cell wall protein
A0A3Q7G7J3	50S ribosomal protein L31	101245942	2e-54	chloroplast protein
A0A3Q7H0U0	Peroxidase		0	cytoplasm protein
A0A3Q7FNL7	40S ribosomal protein S3a	101260518	1e-166	cytoplasm protein
A0A3Q7HN29	Serine hydroxymethyltransferase	101263138	0	mitochondrion protein
A0A3Q7I0H0	Tr-type G domain-containing protein		0	cytoplasm protein
A0A3Q7GG70	Peroxidase	101264930	9e-08	peroxisome protein
A0A3Q7GKC8	UTP--glucose-1-phosphate uridylyltransferase	101250892	0	cytoplasm protein
A0A3Q7JAE3	D-fructose-1,6-bisphosphate 1-phosphohydrolase	101262700	0	cytoplasm protein
A0A3Q7JBQ5	Uncharacterized protein		5e-38	plastid protein
A0A3Q7GCM3	Uncharacterized protein		4e-67	mitochondrion protein
A0A3Q7ILI4	Uncharacterized protein	101263261	3e-97	nucleus protein
A0A3Q7HV74	STI1 domain-containing protein	101268416	5e-14	endoplasmic reticulum protein
Q9SXR9	LeArcA1 protein	LeArcA1	2e-26	nucleus protein
A0A3Q7HGB5	Uncharacterized protein	101254712	1e-108	chloroplast protein
A0A3Q7IHL0	Importin subunit alpha		0	cytoplasm protein
A0A3Q7J9W9	Uncharacterized protein		7e-34	peroxisome protein
Q1A7S9	Geranylgeranyl pyrophosphate synthase 2	GGPS2	1e-160	chloroplast protein
A0A3Q7IZQ5	Protein disulfide-isomerase	101257830	3e-07	cytoplasm protein
A0A3Q7FMZ4	Starch synthase, chloroplastic/amyloplastic		1e-151	chloroplast protein
A0A3Q7HRU2	Ribosomal protein L15		0	cell wall protein
A0A3Q7J1Y4	PKS_ER domain-containing protein		1e-170	mitochondrion protein
A0A3Q7FBU5	Uncharacterized protein	101244620	0	mitochondrion protein
A0A068EXM2	Ribulose bisphosphate carboxylase large chain (Fragment)	rbcL	0	plastid protein
G8D593	Ribulose bisphosphate carboxylase large chain (Fragment)	rbcL	1e-131	plastid protein
A0A3Q7J120	Serine/threonine-protein phosphatase		0	nucleus protein
A0A3Q7J9Z7	Vacuolar cation/proton exchanger		6e-36	mitochondrion protein
A0A3Q7FAZ1	Vesicle-fusing ATPase		2e-47	cell membrane protein
A0A3Q7GMM2	Ribosomal_L18_c domain-containing protein		1e-176	nucleus protein
A0A3Q7EX00	PKS_ER domain-containing protein	101245999	1e-126	cytoplasm protein
A0A3Q7J519	Malate dehydrogenase		1e-147	mitochondrion protein
A0A3Q7J4H3	eRF1_1 domain-containing protein		0	cytoplasm protein
A0A3Q7J9P7	Cytochrome c domain-containing protein	101263000	0	mitochondrion protein
A0A3Q7HGG4	Pectinesterase		4e-26	cell wall protein
A0A3Q7J2X1	Malic enzyme		0	cytoplasm protein
A0A3Q7IES7	Uncharacterized protein		5e-31	nucleus protein
A0A3Q7JFQ6	RRM domain-containing protein		8e-25	nucleus protein
A0A3Q7ERJ1	Ribosome biogenesis protein BOP1 homolog		4e-05	nucleus protein
A0A3Q7IQK0	eRF1_1 domain-containing protein		0	cytoplasm protein
A0A3Q7FH17	NB-ARC domain-containing protein	101268628	8e-42	cytoplasm protein
A0A3Q7H256	40S ribosomal protein S3a	101268112	1e-168	cytoplasm protein
A0A3Q7I2I7	Uncharacterized protein	101264442	2e-19	peroxisome protein
A0A3Q7HWN1	Uncharacterized protein		4e-23	cell membrane protein
A0A3Q7IFC2	Uncharacterized protein	101254849	1e-150	chloroplast protein
A0A3Q7IPT1	SPX domain-containing protein		0	vacuole protein
A0A3Q7IMS6	Threonine dehydratase		0	chloroplast protein
A0A3Q7GWK3	ATP:AMP phosphotransferase		3e-18	chloroplast protein
A0A3Q7EHP2	Peptidase A1 domain-containing protein	543853	3e-07	cell membrane protein
A0A3Q7GYC4	V-ATPase 69 kDa subunit	543862	2e-30	mitochondrion protein
A0A3Q7EVB2	Uncharacterized protein		1e-09	chloroplast protein
A0A3Q7JPT1	ArsA_ATPase domain-containing protein	101267482	7e-05	chloroplast protein
A0A3Q7IH89	Uncharacterized protein	778326	0	chloroplast protein
A0A3Q7J1A5	Dihydrolipoyllysine-residue succinyltransferase		4e-10	mitochondrion protein
A0A3Q7IP09	Ubiquitinyl hydrolase 1	101255649	2e-30	nucleus protein
A0A3Q7FZY6	ATP-dependent 6-phosphofructokinase	101245938	0	chloroplast protein
A0A3Q7JCM7	Peptidyl-prolyl cis-trans isomerase	101254541	2e-88	endoplasmic reticulum protein
A0A3Q7H274	Ribosomal_L18_c domain-containing protein	101262823	0	nucleus protein
A0A3Q7G0J4	Uncharacterized protein	101260492	2e-39	chloroplast protein
O48616	MAP kinase kinase	mek1	2e-26	cytoplasm protein
A0A3Q7HZ41	Uncharacterized protein	101261060	1e-107	chloroplast protein
H1ZXA9	Heat shock protein 70 isoform 3	hsc70.3	0	endoplasmic reticulum protein
Q2MI91	Acetyl-coenzyme A carboxylase carboxyl transferase subunit beta, chloroplastic	accD	0	plastid protein

## Sheet: Date set 4
Protein_id	Description	Gene	E_value	Subcellular_localization
A0A3Q7HGJ9	Phosphoglycerate kinase		0	chloroplast protein
A0A3Q7HQA3	Glycine cleavage system P protein	101260070	0	mitochondrion protein
A0A3Q7IJ97	Tr-type G domain-containing protein		0	cytoplasm protein
A0A3Q7ESN3	M16C_associated domain-containing protein	101250549	0	mitochondrion protein
A0A3Q7IP94	Elongation factor G, chloroplastic	101245683	0	chloroplast protein
A0A3Q7H5X9	Elongation factor Ts, mitochondrial	101245558	2e-10	chloroplast protein
Q2MI93	ATP synthase subunit beta, chloroplastic	atpB	0	mitochondrion protein
A0A3Q7EQ38	Glycinamide ribonucleotide synthetase		0	chloroplast protein
A0A3Q7F579	Aminomethyltransferase	101249137	0	mitochondrion protein
A0A3Q7I9N3	Phosphoenolpyruvate carboxylase	101248407	0	cytoplasm protein
G8Z261	Alanine--glyoxylate transaminase	101055519	0	peroxisome protein
A0A3Q7EHJ9	Glucose-1-phosphate adenylyltransferase	544039	0	chloroplast protein
A0A3Q7EUQ6	Uncharacterized protein	100191110	0	peroxisome protein
A0A3Q7H9K1	Phosphoglycerate mutase (2,3-diphosphoglycerate-independent)	101248497	0	cytoplasm protein
A0A3Q7FCE4	Serine hydroxymethyltransferase	101254439	0	mitochondrion protein
A0A3Q7J0I3	Uncharacterized protein	101266598	0	chloroplast protein
A0A3Q7F8X2	Ferredoxin--NADP reductase, chloroplastic		5e-19	endoplasmic reticulum protein
A0A3Q7ECG0	Uncharacterized protein	101253117	0	chloroplast protein
P25306	Threonine dehydratase 2 biosynthetic, chloroplastic	TD2	0	chloroplast protein
A0A3Q7HNA9	Aspartate aminotransferase	101261642	0	chloroplast protein
C5IU71	Chloroplast sedoheptulose-1,7-bisphosphatase	SBPase	7e-27	cytoplasm protein
A0A3Q7GBI5	HATPase_c domain-containing protein	101265819	0	endoplasmic reticulum protein
O04936	Malic enzyme	LeME2	0	cytoplasm protein
A0A3Q7HGI8	Glucose-1-phosphate adenylyltransferase	543968	1e-162	chloroplast protein
A0A3Q7HR13	Phosphoribulokinase	101255322	0	chloroplast protein
A0A3Q7FSE5	Aldedh domain-containing protein	101250104	1e-127	chloroplast protein
A0A3Q7IKX3	Asparagine--tRNA ligase		1e-119	mitochondrion protein
A0A3Q7IRS4	UTP--glucose-1-phosphate uridylyltransferase	101248935	0	cytoplasm protein
A0A3Q7ESW4	Uncharacterized protein	778325	0	chloroplast protein
A0A3Q7GCY1	PPDK_N domain-containing protein	100191125	0	chloroplast protein
Q68HC8	Glucose-6-phosphate isomerase	GPI	2e-37	cytoplasm protein
Q645M9	Malate dehydrogenase	gMDH	0	peroxisome protein
A0A3Q7H441	Acetyltransferase component of pyruvate dehydrogenase complex	101244498	8e-98	mitochondrion protein
A0A0C5CHA6	ATP synthase subunit alpha, chloroplastic	atpA	0	mitochondrion protein
A0A3Q7HBK4	Aconitate hydratase	101254008	0	cytoplasm protein
A0A3Q7GSF7	HP domain-containing protein	101268090	0	cytoplasm protein
A0A3Q7FN98	Alanine--tRNA ligase		0	mitochondrion protein
A0A3Q7EPT7	Methionine S-methyltransferase	101254039	0	cytoplasm protein
Q8GZD8	Neutral leucine aminopeptidase preprotein	LapN	0	chloroplast protein
A0A3Q7I0E4	D-fructose-1,6-bisphosphate 1-phosphohydrolase	101260852	0	chloroplast protein
A0A3Q7HGD7	Hydroxymethylbilane synthase	101257684	0	chloroplast protein
A0A3Q7H3C5	Aldedh domain-containing protein	101262732	0	cytoplasm protein
A0A3Q7H4P9	Uncharacterized protein		1e-18	mitochondrion protein
A0A3Q7FWB5	Aminotran_1_2 domain-containing protein		2e-07	chloroplast protein
A0A3Q7HMP2	Uncharacterized protein	101252510	2e-72	cytoplasm protein
A0A3Q7GPU8	Aspartyl-tRNA synthetase	101247918	9e-33	mitochondrion protein
P17786	Elongation factor 1-alpha		0	cell wall protein
P30264	Catalase isozyme 1	CAT1	0	peroxisome protein
B8PWQ9	Glutathione reductase	GR	0	mitochondrion protein
A0A3Q7EI59	Glutamine synthetase	543998	0	mitochondrion protein
A0A3Q7EDX6	Uncharacterized protein	101247851	0	chloroplast protein
C0LIR3	UDP-sulfoquinovose synthase	SQD1	0	chloroplast protein
A0A3Q7ITD1	Pyr_redox_2 domain-containing protein	101264360	3e-09	cytoplasm protein
A0A3Q7HVG8	Aminotran_1_2 domain-containing protein	101252192	0	chloroplast protein
A0A3Q7G242	Phosphoglucomutase (alpha-D-glucose-1,6-bisphosphate-dependent)	101267287	0	chloroplast protein
O81536	Annexin	AN34	1e-156	cytoplasm protein
Q6R8F6	Cystathionine gamma synthase	543920	0	chloroplast protein
A0A2H4NB27	ATP synthase subunit alpha	atp1	0	mitochondrion protein
Q10712	Leucine aminopeptidase 1, chloroplastic	LAPA1	0	chloroplast protein
A0A411DZ47	Alpha-1,4 glucan phosphorylase	PHO1a	0	chloroplast protein
A0A3Q7EUR6	Protein kinase domain-containing protein		4e-69	cell membrane protein
A0A3Q7G087	Phosphoglucomutase (alpha-D-glucose-1,6-bisphosphate-dependent)	101267885	0	cytoplasm protein
A0A3Q7I8W8	CBM20 domain-containing protein		4e-41	chloroplast protein
A0A3Q7GNF6	Serine hydroxymethyltransferase	101256090	0	mitochondrion protein
A0A3Q7HG29	Multifunctional fusion protein		0	cytoplasm protein
A0A3Q7IKB1	Thioredoxin reductase		1e-112	cytoplasm protein
A0A3Q7EKQ6	Malic enzyme		0	mitochondrion protein
H6WYS2	Assimilatory sulfite reductase (ferredoxin)	101055609	2e-23	chloroplast protein
A0A3Q7FW96	Pyruvate kinase	101250010	0	cytoplasm protein
Q4LDR0	Heat shock protein	Lehsp100/ClpB	0	chloroplast protein
A0A3Q7GCI2	Alpha-1,4 glucan phosphorylase	101248295	0	chloroplast protein
A0A3Q7J082	Uncharacterized protein	101265798	0	cell membrane protein
A0A3Q7I7B3	Malate dehydrogenase		0	cytoplasm protein
P49297	Isocitrate lyase		0	peroxisome protein
A0A3Q7G5P1	S5 DRBM domain-containing protein	101254082	8e-16	chloroplast protein
A0A3Q7J5N2	Glucose-6-phosphate isomerase		0	cytoplasm protein
A0A3Q7HU15	Pyr_redox_2 domain-containing protein		3e-07	cytoplasm protein
C0KKU8	Lipoxygenase	loxF	0	chloroplast protein
A0A3Q7HHL0	Tubulin alpha chain	101254013	1e-126	cytoplasm protein
A0A3Q7IMV7	Pyruvate kinase		1e-120	cytoplasm protein
A0A3Q7I083	E1 ubiquitin-activating enzyme	101253520	6e-11	nucleus protein
A0A3Q7G528	Annexin	543563	1e-160	cytoplasm protein
K4BAE6	Catalase	543585	0	peroxisome protein
A0A3Q7GAU9	FAD-binding FR-type domain-containing protein	101262213	3e-06	mitochondrion protein
A0A3Q7HY56	50S ribosomal protein L5, chloroplastic	101250331	1e-104	chloroplast protein
A0A3Q7IIB9	Uncharacterized protein		1e-59	cytoplasm protein
Q8RVV4	Viroid RNA-binding protein (Fragment)		2e-38	mitochondrion protein
A0A3Q7JW47	Uncharacterized protein		5e-75	endoplasmic reticulum protein
P26300	Enolase	PGH1	0	cytoplasm protein
A0A3Q7H5I5	Succinate--CoA ligase [ADP-forming] subunit beta, mitochondrial	543863	0	mitochondrion protein
A0A3Q7FN07	V-type proton ATPase subunit C		1e-166	vacuole protein
B1Q3F8	Succinate-semialdehyde dehydrogenase	LeSSADH	0	mitochondrion protein
A0A3Q7EUS0	PCI domain-containing protein	101244534	0	nucleus protein
A0A3Q7H0W4	Aldedh domain-containing protein		2e-15	peroxisome protein
A0A3Q7J566	Uncharacterized protein	101257443	3e-42	extracell protein
A0A3Q7IV51	30S ribosomal protein S15, chloroplastic	101257430	0	mitochondrion protein
A0A3Q7H3D4	Carbamoyl-phosphate synthase (glutamine-hydrolyzing)		1e-07	mitochondrion protein
A0A3Q7FU99	Diadenosine tetraphosphate synthetase	101268375	0	mitochondrion protein
A0A3Q7E8I1	Isocitrate dehydrogenase [NADP]	101268602	0	cytoplasm protein
A0A3Q7ES85	Uncharacterized protein		1e-138	mitochondrion protein
A0A3Q7HZE0	SRP54 domain-containing protein	101251215	8e-65	cytoplasm protein
A0A3Q7G8S3	Uncharacterized protein		0	cytoplasm protein
A0A3Q7H7Q7	DNA-directed RNA polymerase		0	mitochondrion protein
E5LBC4	Prephenate aminotransferase	PAT	2e-13	chloroplast protein
A0A0U1ZGZ4	50S ribosomal protein L2, chloroplastic	rpl2	0	chloroplast protein
A0A3Q7GEI3	Ribosomal_L18e/L15P domain-containing protein	101255295	1e-119	chloroplast protein
A0A3Q7EJS4	Glycine--tRNA ligase	101256217	0	mitochondrion protein
A0A3Q7FSH7	1-deoxy-D-xylulose-5-phosphate reductoisomerase	543682	0	chloroplast protein
A0A3Q7IXE6	Uncharacterized protein	101255264	1e-145	cytoplasm protein
A0A3Q7EXW0	Uncharacterized protein		1e-10	nucleus protein
Q202I0	Zeta-carotene desaturase	ZDS	0	chloroplast protein
A0A3Q7F352	Histidinol dehydrogenase		0	chloroplast protein
A0A3Q7HXK5	SOR_SNZ domain-containing protein	101257782	0	cell membrane protein
A0A3Q7H1L0	Peptidylprolyl isomerase		1e-34	vacuole protein
A0A3Q7GM08	Aldehyde dehydrogenase (NAD(+))		2e-66	mitochondrion protein
A0A3Q7FS73	Aldedh domain-containing protein	100301929	0	chloroplast protein
A0A3Q7HIS1	Malic enzyme	101246159	0	mitochondrion protein
A0A3Q7HH10	Oxoglutarate dehydrogenase (succinyl-transferring)		1e-07	mitochondrion protein
A0A3Q7EJ55	Ribosomal protein	101256124	1e-161	chloroplast protein
A0A3Q7J2T1	Aconitate hydratase	101248455	0	cytoplasm protein
A0A3Q7GBP8	Thioredoxin domain-containing protein	101248098	3e-12	cytoplasm protein
A0A3Q7FE34	Uncharacterized protein	100134877	0	peroxisome protein
A0A3Q7J3Z0	Uncharacterized protein	101263879	5e-09	peroxisome protein
A0A3Q7F529	Uncharacterized protein	101253342	4e-29	mitochondrion protein
A0A3Q7JST6	Acetohydroxy-acid reductoisomerase	101257242	0	chloroplast protein
K4C998	Ribosomal_S17_N domain-containing protein	101266035	4e-94	cytoplasm protein
A0A3Q7I6B9	Cysteine synthase	101244415	0	cytoplasm protein
A0A3Q7ENN1	Calreticulin		0	endoplasmic reticulum protein
P31542	ATP-dependent Clp protease ATP-binding subunit ClpA homolog CD4B, chloroplastic	CD4B	0	chloroplast protein
A0A3Q7HC76	Acetohydroxy-acid reductoisomerase		0	chloroplast protein
A0A3Q7HLK8	Cysteine synthase	101254617	0	mitochondrion protein
A0A3Q7HGC8	Uncharacterized protein	101263320	0	mitochondrion protein
Q9FYW9	Adenylosuccinate synthetase, chloroplastic	PURA	0	chloroplast protein
A0A3Q7J408	Uncharacterized protein		1e-113	chloroplast protein
C6K2K9	GDP-mannose 3,5-epimerase	GME1	9e-08	Golgi apparatus protein
A0A3Q7I2P2	Alpha-1,4 glucan phosphorylase	101244113	0	cytoplasm protein
A0A3Q7FZI5	Uncharacterized protein		1e-141	cytoplasm protein
A0A3Q7IQZ0	Phospho-2-dehydro-3-deoxyheptonate aldolase	544152	0	chloroplast protein
A0A3Q7ISK8	Nitrate reductase		6e-65	peroxisome protein
C6K2L0	GDP-mannose 3,5-epimerase	GME2	1e-08	Golgi apparatus protein
A0A3Q7IIS5	Vacuolar proton pump subunit B		9e-30	mitochondrion protein
Q9M5A8	Chaperonin 21	543643	1e-115	chloroplast protein
A0A3Q7EA02	Peptidyl-prolyl cis-trans isomerase	101263049	4e-77	endoplasmic reticulum protein
A0A3Q7JI81	Pyruvate kinase		2e-78	cytoplasm protein
A0A0C5C9V4	30S ribosomal protein S3, chloroplastic	rps3	1e-121	plastid protein
A0A3Q7HWQ1	4-coumarate--CoA ligase		5e-79	mitochondrion protein
Q8GT30	Dihydrolipoyl dehydrogenase	544237	1e-52	cytoplasm protein
A0A3Q7HIP9	Protein disulfide-isomerase		4e-51	nucleus protein
K4D2A4	Ribosomal_S7 domain-containing protein	101248251	3e-11	plastid protein
A0A3Q7EM11	Peptidase A1 domain-containing protein		1e-16	cell membrane protein
A0A3Q7HVI4	Uncharacterized protein		0	cell wall protein
Q6SKP4	Ribosomal protein L3	RPL3	0	cytoplasm protein
A0A3Q7HAN1	Uncharacterized protein	101255117	1e-08	cytoplasm protein
A0A3Q7GDG7	Glyceraldehyde-3-phosphate dehydrogenase	101258368	0	cytoplasm protein
Q2MI61	50S ribosomal protein L22, chloroplastic	rpl22	7e-77	plastid protein
A0A3Q7FWS2	Uncharacterized protein		0	chloroplast protein
A0A3Q7EJA6	CCT-theta	101262749	3e-65	cytoplasm protein
A0A3Q7F479	PKS_ER domain-containing protein	101268548	1e-10	mitochondrion protein
A0A3Q7JD76	Glyceraldehyde-3-phosphate dehydrogenase	101249445	0	chloroplast protein
A0A3Q7FU69	T-complex protein 1 subunit delta	101246121	5e-82	cytoplasm protein
A0A3Q7JDN9	3-hydroxyacyl-CoA dehydrogenase		0	peroxisome protein
Q42884	Chorismate synthase 1, chloroplastic	CS1	0	chloroplast protein
A0A3Q7J418	ATP:AMP phosphotransferase		7e-27	chloroplast protein
A0A3Q7I742	Fumarate hydratase	101265278	0	mitochondrion protein
A0A3Q7HZ37	1,4-alpha-glucan branching enzyme		0	chloroplast protein
P93206	14-3-3 protein 1	TFT1	1e-138	nucleus protein
Q9THX6	Thylakoid lumenal 29 kDa protein, chloroplastic	CLEB3J9	2e-16	peroxisome protein
A0A3Q7IL38	Eukaryotic translation initiation factor 3 subunit L		0	cytoplasm protein
A0A3Q7IIW4	CN hydrolase domain-containing protein		2e-14	cytoplasm protein
A0A3Q7HV43	Uncharacterized protein		1e-16	endoplasmic reticulum protein
A0A3Q7HTM2	Uncharacterized protein		0	cell wall protein
A0A3Q7ETK4	Fructose-bisphosphate aldolase	101246870	0	chloroplast protein
A0A3Q7G667	Asparagine synthetase [glutamine-hydrolyzing]		5e-10	chloroplast protein
Q40133	Alcohol dehydrogenase homolog (Fragment)	GAD3	1e-57	cytoplasm protein
A0A3Q7HTC1	Acetylornithine transaminase	101245573	5e-51	mitochondrion protein
A0A3Q7I8G1	Pyruvate kinase	101261160	0	chloroplast protein
A0A3Q7JIX8	Kinesin motor domain-containing protein		0	nucleus protein
A0A3Q7J5K6	Phosphoenolpyruvate carboxylase		0	cytoplasm protein
A0A3Q7F3S5	S5 DRBM domain-containing protein		1e-137	chloroplast protein
K4BF05	Alcohol acyl transferase	AAT2	2e-22	cytoplasm protein
D2Y3F4	S-(hydroxymethyl)glutathione dehydrogenase	ADH3	1e-169	cytoplasm protein
A0A3Q7EZ16	14_3_3 domain-containing protein	543791	1e-165	nucleus protein
A0A3Q7GAX9	Fructose-bisphosphate aldolase	101264821	0	chloroplast protein
A0A0C5CEC3	30S ribosomal protein S4, chloroplastic	rps4	2e-61	plastid protein
A0A3Q7F897	Isocitrate dehydrogenase [NADP]		0	cytoplasm protein
E1U7P9	Glutathione synthetase	GSH2	0	chloroplast protein
A0A3Q7GC36	Pyruvate dehydrogenase E1 component subunit alpha	543639	0	mitochondrion protein
A0A3Q7ILY0	Fructose-bisphosphate aldolase		0	cytoplasm protein
A0A3Q7J365	3-hydroxyacyl-CoA dehydrogenase	101252256	0	peroxisome protein
A0A3Q7EUQ8	Probable alanine--tRNA ligase, chloroplastic	101251229	1e-151	mitochondrion protein
A0A3Q7FWZ9	Uncharacterized protein		0	chloroplast protein
A0A3Q7EFC3	Importin subunit alpha	101257502	0	cytoplasm protein
K4B3H9	Glycine-rich RNA-binding protein	RBP1	3e-48	nucleus protein
A0A3Q7F980	Fructose-bisphosphate aldolase		0	chloroplast protein
A0A3Q7JYX1	Uncharacterized protein		6e-27	mitochondrion protein
A0A3Q7J6X7	Mg-protoporphyrin IX chelatase	101255435	0	chloroplast protein
A0A3Q7F1W7	Uncharacterized protein		1e-165	cytoplasm protein
O49877	CYP1	C14	1e-127	cell membrane protein
A0A3Q7JE01	PKS_ER domain-containing protein	101248372	2e-06	mitochondrion protein
A0A3Q7GWB4	Acyl-[acyl-carrier-protein] desaturase	101246830	0	plastid protein
A0A3Q7HM51	Beta-ketoacyl-[acyl-carrier-protein] synthase I	101264039	0	chloroplast protein
A0A3Q7I1J2	PCI domain-containing protein	101267619	1e-17	nucleus protein
A0A3Q7EN75	Uncharacterized protein		2e-47	extracell protein
A0A3Q7HYJ1	AAA domain-containing protein	101267617	4e-63	cell membrane protein
A0A3Q7IHG0	Uncharacterized protein	101250846	0	chloroplast protein
A0A3Q7ELA6	Uncharacterized protein		2e-86	cell membrane protein
A0A3Q7JBV0	Polyadenylate-binding protein	101261596	1e-11	chloroplast protein
A0A3Q7GEZ4	SET domain-containing protein	101259632	0	chloroplast protein
Q40131	Steroid 16alpha-hydroxylase	544002	6e-44	cytoplasm protein
A0A3Q7J330	Pyruvate dehydrogenase E1 component subunit alpha	101256355	1e-77	mitochondrion protein
B5M9E4	Beta-glucosidase 01		1e-151	chloroplast protein
A0A3Q7ERM5	Uncharacterized protein	101267273	0	mitochondrion protein
A0A3Q7FW21	Uncharacterized protein		1e-118	endoplasmic reticulum protein
Q40147	Glutamate-1-semialdehyde 2,1-aminomutase, chloroplastic		0	chloroplast protein
A0A3Q7ILV3	Thioredoxin-dependent peroxiredoxin	101250263	1e-138	chloroplast protein
A0A3Q7HVI2	Lysine--tRNA ligase		0	cytoplasm protein
Q42890	Glucan endo-1,3-beta-D-glucosidase	tomQ`b	1e-123	vacuole protein
A0A3Q7HZV3	Uncharacterized protein	101247151	0	endoplasmic reticulum protein
A0A3Q7GLM4	T-complex protein 1 subunit gamma	101246428	1e-72	cytoplasm protein
A0A3Q7EHA9	Citrate synthase		0	mitochondrion protein
A0A3Q7GAX3	Uncharacterized protein	778302	1e-176	cell wall protein
A0A3Q7JK86	Eukaryotic translation initiation factor 3 subunit I	101262979	1e-15	nucleus protein
A0A3Q7GYF2	Nucleoside diphosphate kinase		1e-60	mitochondrion protein
Q9XG54	12-oxophytodienoate reductase 1	OPR1	0	cytoplasm protein
A0A3Q7FRB5	D-3-phosphoglycerate dehydrogenase	101246616	0	chloroplast protein
A0A3Q7EYM6	Fructose-bisphosphate aldolase	101249787	0	chloroplast protein
A0A3Q7IA38	Tr-type G domain-containing protein	101254504	0	chloroplast protein
A0A3Q7GLT1	Uncharacterized protein	101246429	4e-53	mitochondrion protein
Q3C2L6	Sorbitol related enzyme	LeSDH	9e-20	cytoplasm protein
A0A3Q7F7G5	Succinate dehydrogenase [ubiquinone] flavoprotein subunit, mitochondrial	101256641	0	mitochondrion protein
A0A3Q7FUS2	PPIase cyclophilin-type domain-containing protein	101257251	4e-16	endoplasmic reticulum protein
A0A3Q7FXR7	Bet_v_1 domain-containing protein	101266019	2e-10	vacuole protein
A0A3Q7GB69	Glyceraldehyde-3-phosphate dehydrogenase	101264004	0	chloroplast protein
A0A3Q7GQM4	Uncharacterized protein	101248107	2e-09	cytoplasm protein
A0A3Q7FCM3	Uncharacterized protein	101264774	8e-43	chloroplast protein
A0A3Q7G4E2	Protein disulfide-isomerase	101257163	4e-08	cytoplasm protein
P38547	GTP-binding nuclear protein Ran2	RAN2	4e-15	cytoplasm protein
A0A3Q7JAV3	Malic enzyme	544164	0	chloroplast protein
Q5NE18	Formate dehydrogenase, mitochondrial	fdh	0	mitochondrion protein
A0A3Q7EU87	Uncharacterized protein		0	chloroplast protein
A0A3Q7GYB4	Tr-type G domain-containing protein		0	plastid protein
A0A3Q7G4W7	Inositol-3-phosphate synthase	544226	0	cytoplasm protein
A0A3Q7FY87	Mg-protoporphyrin IX chelatase	101248868	9e-65	chloroplast protein
A0A3Q7ISK0	Uncharacterized protein	101245790	3e-45	chloroplast protein
A0A3Q7FF30	3-isopropylmalate dehydratase		6e-16	mitochondrion protein
A0A3Q7FUV3	UBP-type domain-containing protein		3e-18	nucleus protein
A0A3Q7H112	Peptidase_M24 domain-containing protein		2e-25	cytoplasm protein
A0A3Q7HV38	Pyruvate dehydrogenase E1 component subunit beta	101266731	0	mitochondrion protein
A0A3Q7GS13	Pectinesterase	101260941	2e-84	cell wall protein
O65004	Farnesyl pyrophosphate synthase	FPS1	0	mitochondrion protein
Q5NE17	Malate dehydrogenase [NADP], chloroplastic	mdh	0	chloroplast protein
P93541	Glutamate dehydrogenase	GDH1	0	mitochondrion protein
A0A3Q7GNM9	Inositol-3-phosphate synthase	543809	0	cytoplasm protein
A0A3Q7F688	Phosphoserine aminotransferase		0	chloroplast protein
A0A3Q7EHA7	Protoporphyrinogen oxidase		0	chloroplast protein
A0A3Q7GM93	Pectinesterase		1e-87	cell wall protein
A0A3Q7HX95	Fructose-bisphosphate aldolase	101266063	0	cytoplasm protein
A0A3Q7GJA8	Uncharacterized protein		1e-66	peroxisome protein
A0A3Q7FVL0	Uncharacterized protein		9e-35	peroxisome protein
A0A3Q7F7L6	Uncharacterized protein		7e-05	mitochondrion protein
A0A3Q7GBS3	Uncharacterized protein	101260136	4e-83	chloroplast protein
A0A3Q7HRB1	ATP-dependent Clp protease proteolytic subunit	101267919	2e-48	mitochondrion protein
A0A3Q7GHS2	Uncharacterized protein	101257962	3e-21	endoplasmic reticulum protein
A0A3Q7JRL8	Aldedh domain-containing protein	101247788	1e-124	chloroplast protein
A0A3Q7FCR4	Polyadenylate-binding protein	101258105	2e-11	nucleus protein
A0A3Q7GD09	Uncharacterized protein	101247015	9e-12	peroxisome protein
Q9FEW9	12-oxophytodienoate reductase 3	OPR3	0	peroxisome protein
A0A3Q7HD29	Aspartate aminotransferase	101244094	0	mitochondrion protein
A0A3Q7IPK7	D-fructose-1,6-bisphosphate 1-phosphohydrolase	101264273	0	chloroplast protein
A0A3Q7FWE8	Glyceraldehyde-3-phosphate dehydrogenase	101266713	0	chloroplast protein
A0A3Q7I956	Uncharacterized protein	101250927	0	mitochondrion protein
A0A3Q7FGD6	Amylomaltase		2e-26	chloroplast protein
A0A3Q7HEX8	NADPH-protochlorophyllide oxidoreductase	543647	0	chloroplast protein
A0A3Q7FTI8	Aminotran_1_2 domain-containing protein		5e-12	chloroplast protein
A0A3Q7EJU7	Sec16_C domain-containing protein	101261454	1e-05	cytoplasm protein
A0A3Q7IQR1	Uncharacterized protein	101249696	2e-18	cytoplasm protein
A0A3Q7IAU4	(S)-2-hydroxy-acid oxidase	100134875	0	peroxisome protein
A0A3Q7HD15	Glucose-6-phosphate 1-dehydrogenase		0	chloroplast protein
A0A3Q7FKZ2	PAP_fibrillin domain-containing protein	101263678	4e-05	chloroplast protein
A0A3Q7G7H8	14_3_3 domain-containing protein		1e-153	nucleus protein
A0A3Q7JDD9	Uncharacterized protein	101250874	9e-64	chloroplast protein
Q9SDZ6	Phospholipase D (Fragment)	543819	0	vacuole protein
A0A3Q7FZG5	UDP-glucuronate decarboxylase	101263507	8e-18	Golgi apparatus protein
A0A3Q7GX85	PEROXIDASE_4 domain-containing protein		4e-82	peroxisome protein
A0A3Q7HUQ3	Glyceraldehyde-3-phosphate dehydrogenase	101255800	0	cytoplasm protein
A0A3Q7H8S0	Thioredoxin-dependent peroxiredoxin	101243905	2e-17	chloroplast protein
A0A3Q7F639	Pyrophosphate--fructose 6-phosphate 1-phosphotransferase subunit beta	101243849	1e-14	cytoplasm protein
A0A3Q7GDJ7	Dihydrolipoamide acetyltransferase component of pyruvate dehydrogenase complex	101257857	2e-49	mitochondrion protein
A0A3Q7HK40	Uncharacterized protein	101256609	5e-23	chloroplast protein
A0A3Q7JD34	Ornithine carbamoyltransferase	101246902	3e-22	chloroplast protein
Q6X1D0	Superoxide dismutase	FESOD	1e-102	chloroplast protein
A0A3Q7HLD0	PKS_ER domain-containing protein	101250123	2e-07	cytoplasm protein
A0A3Q7FRC7	Elongation factor Tu	101245244	0	plastid protein
A0A3Q7HA43	HATPase_c domain-containing protein	101254814	0	endoplasmic reticulum protein
A0A3Q7J1A3	Histone H4	101256351	1e-68	nucleus protein
A0A3Q7HAD2	SET domain-containing protein		1e-18	chloroplast protein
A0A3Q7JMX3	LRRNT_2 domain-containing protein		6e-50	extracell protein
A0A3Q7EM80	Uncharacterized protein	101264862	7e-54	cytoplasm protein
A0A3Q7FC02	Glucose-6-phosphate 1-dehydrogenase		0	cytoplasm protein
A0A3Q7FD04	Branched-chain-amino-acid aminotransferase		0	chloroplast protein
K4CUW3	Uncharacterized protein	543752	5e-19	chloroplast protein
A0A3Q7ERV5	AA_TRNA_LIGASE_II domain-containing protein	101259000	4e-16	cytoplasm protein
A0A3Q7F4W8	Pectinesterase		5e-88	cell wall protein
A0A3Q7EUY8	NmrA domain-containing protein	101252442	1e-08	cytoplasm protein
A0A3Q7GR78	Uroporphyrinogen decarboxylase	101250511	0	chloroplast protein
A0A3Q7G720	D-fructose-1,6-bisphosphate 1-phosphohydrolase		0	cytoplasm protein
A0A3Q7JDF2	Pyrophosphate--fructose 6-phosphate 1-phosphotransferase subunit alpha	101246811	8e-15	cytoplasm protein
Q40129	Uncharacterized protein	544001	3e-13	extracell protein
A0A3Q7I6Y9	Photolyase/cryptochrome alpha/beta domain-containing protein	101245200	4e-62	mitochondrion protein
A0A3Q7ENV3	Protein disulfide-isomerase	101244123	4e-10	chloroplast protein
A0A3Q7HVF4	Glutaredoxin domain-containing protein	100505458	3e-30	chloroplast protein
A0A3Q7JDE8	Ubiquitin	101248858	4e-51	nucleus protein
A0A3Q7IH80	Abhydrolase_3 domain-containing protein	101251935	5e-64	nucleus protein
Q5D8D3	Acyl-coenzyme A oxidase	Acx1A	1e-83	peroxisome protein
A0A3Q7J9T5	Uncharacterized protein	101247110	0	cytoplasm protein
A0A3Q7FY03	D-3-phosphoglycerate dehydrogenase	101266918	0	chloroplast protein
Q7Y240	Glutaredoxin-dependent peroxiredoxin	TPx1	3e-35	mitochondrion protein
A0A3Q7EK01	CCT-alpha	101267060	0	cytoplasm protein
A0A3Q7FPR2	Uncharacterized protein	101250878	9e-31	chloroplast protein
A0A3Q7FP95	Malate synthase		0	peroxisome protein
A0A3Q7FBR1	Methylmalonate-semialdehyde dehydrogenase (CoA acylating)		7e-54	mitochondrion protein
A0A3Q7FA43	Uncharacterized protein		0	cytoplasm protein
A0A3Q7IGR5	LRRNT_2 domain-containing protein	101262461	4e-30	cell membrane protein
A0A3Q7GY58	Uncharacterized protein	101264734	0	cell wall protein
O82004	NADP-dependent isocitrate dehydrogenase-like protein		2e-67	mitochondrion protein
A0A3Q7IYZ2	50S ribosomal protein L9, chloroplastic	101262888	2e-76	chloroplast protein
A0A3Q7EWQ3	Ferredoxin--NADP reductase, chloroplastic	101268044	2e-17	endoplasmic reticulum protein
K4CLT6	Peptidase A1 domain-containing protein	101264237	5e-18	cell membrane protein
K4CG62	Uncharacterized protein	101259713	1e-128	cytoplasm protein
P93212	14-3-3 protein 7	TFT7	1e-127	nucleus protein
A0A3Q7EWB6	HP domain-containing protein	101259383	0	cytoplasm protein
A0A3Q7EYC4	ATP citrate synthase	101263147	1e-23	mitochondrion protein
A0A0C5CEG4	NAD(P)H-quinone oxidoreductase subunit H, chloroplastic	ndhH	0	chloroplast protein
A0A3Q7HTV2	Uncharacterized protein	101245785	2e-15	chloroplast protein
A0A3Q7HFP1	Glycerophosphodiester phosphodiesterase	101262834	0	cell membrane protein
A0A3Q7HWS9	Nucleoside diphosphate kinase		1e-133	mitochondrion protein
A0A3Q7GMH0	E1 ubiquitin-activating enzyme		2e-11	nucleus protein
A0A3Q7FSA0	Pentose-5-phosphate 3-epimerase	101264109	1e-52	cytoplasm protein
A0A3Q7FTZ2	RNA helicase		7e-38	cytoplasm protein
A0A3Q7GD89	CCT-epsilon	101251777	5e-78	cytoplasm protein
A0A3Q7GQZ4	Calreticulin		1e-160	endoplasmic reticulum protein
A0A3Q7EU50	Amidophosphoribosyltransferase	101250934	0	chloroplast protein
A0A3Q7G5A8	Peptidase A1 domain-containing protein	101251577	8e-15	cell membrane protein
A0A3Q7ERH5	D-fructose-1,6-bisphosphate 1-phosphohydrolase		4e-87	chloroplast protein
A0A3Q7H4V4	Threonyl-tRNA synthetase	101257168	0	mitochondrion protein
A0A3Q7F395	Uncharacterized protein		8e-10	mitochondrion protein
A0A3Q7HYF9	Uncharacterized protein		6e-28	plastid protein
A0A3Q7INM0	Uncharacterized protein	101245574	3e-83	chloroplast protein
A0A3Q7HSR7	Eukaryotic translation initiation factor 3 subunit G	101263343	3e-08	mitochondrion protein
K4CWC4	PR10 protein		2e-44	cytoplasm protein
A0A3Q7GYN8	Uncharacterized protein	101263525	1e-143	cytoplasm protein
A0A3Q7HH22	Thioredoxin domain-containing protein		2e-17	cytoplasm protein
A0A3Q7JE99	Serine hydroxymethyltransferase	101259725	0	mitochondrion protein
A0A3Q7JPE6	CN hydrolase domain-containing protein	101266793	0	cytoplasm protein
A0A3Q7GH03	Uncharacterized protein		6e-07	nucleus protein
A0A3Q7F8I3	Uncharacterized protein	101263960	7e-10	chloroplast protein
A7LI54	Phototropin-2	PHOT2	0	cytoplasm protein
A0A3Q7ICW3	Uncharacterized protein	101268517	3e-10	chloroplast protein
A0A3Q7I8A0	Glutathione reductase		0	cytoplasm protein
A0A3Q7H696	GDP-L-fucose synthase	101253202	2e-05	Golgi apparatus protein
Q56R04	Putative betaine aldehyde dehyrogenase	101253497	0	chloroplast protein
A0A3Q7IUI9	Uncharacterized protein	101249702	6e-09	cytoplasm protein
A0A3Q7GCR0	Uncharacterized protein	101249057	0	chloroplast protein
A0A3Q7I881	40S ribosomal protein S3a	101252719	1e-176	cytoplasm protein
A0A3Q7HLY1	6,7-dimethyl-8-ribityllumazine synthase	101259864	6e-94	chloroplast protein
A0A3Q7HYX4	TRASH domain-containing protein	101249118	1e-86	cytoplasm protein
A0A3Q7H2J3	Uncharacterized protein		3e-85	chloroplast protein
A0A3Q7H1V8	Glutaredoxin domain-containing protein	101265835	5e-09	chloroplast protein
A0A3Q7F0L3	Rubis-subs-bind domain-containing protein		2e-14	chloroplast protein
Q84XW6	V-ATPase 69 kDa subunit		9e-31	mitochondrion protein
A0A3Q7IN81	Phosphopyruvate hydratase		0	cytoplasm protein
A0A3Q7EDU1	Pyruvate kinase		0	cytoplasm protein
A0A3Q7J5H8	Uncharacterized protein	101265484	1e-154	cell membrane protein
A0A3Q7G8L2	Seryl-tRNA synthetase		5e-05	mitochondrion protein
A0A3Q7FXJ5	Threonine synthase		0	chloroplast protein
A0A3Q7GMW1	Uncharacterized protein		0	Golgi apparatus protein
A2SXR3	Uricase		1e-168	peroxisome protein
A0A3Q7EU46	Uncharacterized protein	101261760	0	cell wall protein
A0A3Q7HLX5	HATPase_c domain-containing protein		0	endoplasmic reticulum protein
A0A3Q7I8Q2	Uncharacterized protein	101258785	2e-91	chloroplast protein
Q9LEG5	Allene-oxide cyclase	aoc	9e-86	chloroplast protein
A0A3Q7IB30	Uncharacterized protein		1e-119	peroxisome protein
A0A3Q7IKN3	Adenylosuccinate synthetase, chloroplastic	PURA	0	chloroplast protein
A0A3Q7FEL1	4-coumarate--CoA ligase		4e-10	peroxisome protein
A0A3Q7IZ03	Uncharacterized protein		0	endoplasmic reticulum protein
A0A3Q7IP97	Uncharacterized protein	101255645	1e-86	chloroplast protein
A0A3Q7E9K7	Succinate--CoA ligase [ADP-forming] subunit alpha, mitochondrial	543860	0	mitochondrion protein
A0A0C5CHB1	30S ribosomal protein S2, chloroplastic	rps2	1e-144	plastid protein
A0A3Q7G3B0	AA_TRNA_LIGASE_II domain-containing protein		0	mitochondrion protein
A0A3Q7GDP5	Methionine aminopeptidase		1e-163	chloroplast protein
A0A3Q7GD18	ATP synthase subunit beta	101261919	0	mitochondrion protein
A0A3Q7EHY3	Pyruvate, phosphate dikinase	101267346	0	chloroplast protein
A0A3Q7HB75	NADH-cytochrome b5 reductase	101244772	1e-176	mitochondrion protein
A0A3Q7FAS8	Cysteine desulfurase		0	mitochondrion protein
A0A3Q7F5F8	Cysteine synthase	101255033	1e-137	mitochondrion protein
A0A3Q7IHS3	Chitin-binding type-1 domain-containing protein	101267358	0	cell wall protein
A0A3Q7JPK6	Uncharacterized protein	101252846	0	mitochondrion protein
A0A3Q7ILF6	Delta-aminolevulinic acid dehydratase		0	chloroplast protein
A0A3Q7IAC1	(S)-2-hydroxy-acid oxidase		0	peroxisome protein
P93214	14-3-3 protein 9	TFT9	1e-127	nucleus protein
A0A3Q7IRR8	Isocitrate dehydrogenase (NADP(+))		0	cytoplasm protein
A0A3Q7EW83	DNA damage-binding protein 1	778355	0	nucleus protein
A0A3Q7FJJ3	Uncharacterized protein	101264601	2e-96	nucleus protein
A0A3Q7EEZ8	Uncharacterized protein		0	vacuole protein
A0A3Q7IBR0	Uroporphyrinogen decarboxylase	101260578	1e-135	chloroplast protein
A0A3Q7H1Q5	3-oxoacyl-[acyl-carrier-protein] reductase	101255205	1e-158	plastid protein
Q2MI68	30S ribosomal protein S11, chloroplastic	rps11	3e-58	chloroplast protein
A0A3Q7FAR0	ATP-dependent Clp protease proteolytic subunit	101261866	3e-50	mitochondrion protein
A0A3Q7EXK0	Glyceraldehyde-3-phosphate dehydrogenase	101253541	0	chloroplast protein
A0A0G2SJG0	Argininosuccinate lyase	AS	2e-08	mitochondrion protein
A0A3Q7IT51	Uncharacterized protein	101246371	4e-89	chloroplast protein
A4ZYQ6	1-aminocyclopropane-1-carboxylate oxidase	100125909	3e-39	cytoplasm protein
A0A0C5CEE6	50S ribosomal protein L14, chloroplastic	rpl14	2e-72	chloroplast protein
A0A3Q7EQ44	Protein kinase domain-containing protein	101248921	1e-41	cytoplasm protein
A0A0C5C9T7	ATP synthase epsilon chain, chloroplastic	atpE	8e-08	mitochondrion protein
K4DH15	Glutathione transferase	101253468	4e-56	cytoplasm protein
Q6UJX4	Molecular chaperone Hsp90-1	543902	0	endoplasmic reticulum protein
A0A3Q7FU03	Peroxidase		6e-12	peroxisome protein
A0A3Q7J9K2	Uncharacterized protein	101255178	2e-30	plastid protein
A0A3Q7H940	Uncharacterized protein		0	Golgi apparatus protein
A0A3Q7F246	Beta-ketoacyl-[acyl-carrier-protein] synthase I	101267959	0	chloroplast protein
A0A3Q7JA27	Ubiquitin carboxyl-terminal hydrolase	101251658	5e-10	nucleus protein
A0A3Q7HFB7	Uncharacterized protein		2e-09	nucleus protein
A0A3Q7GND4	Uncharacterized protein	101247324	4e-11	peroxisome protein
A0A3Q7HKE8	Glycine cleavage system H protein	101257194	2e-89	mitochondrion protein
A0A3Q7JEN8	Dihydrolipoyl dehydrogenase	101245444	1e-55	cytoplasm protein
A0A3Q7H1L7	Adenine phosphoribosyltransferase		1e-109	cytoplasm protein
P93208	14-3-3 protein 2	TFT2	1e-156	nucleus protein
A0A3Q7G5K0	AIR synthase	101246417	0	mitochondrion protein
A0A3Q7G876	Glutamyl-tRNA reductase		0	chloroplast protein
Q40140	Aspartic protease		0	vacuole protein
A0A3Q7I902	Uncharacterized protein	101267163	3e-24	chloroplast protein
A0A3Q7EN15	Lipoxygenase		0	cytoplasm protein
A0A3Q7JDH2	Serine hydroxymethyltransferase	101267301	0	mitochondrion protein
A0A3Q7G2Q9	Pyruvate kinase	101262183	1e-125	chloroplast protein
A0A3Q7FEB3	40S ribosomal protein SA		1e-143	cytoplasm protein
A0A3Q7GDA5	3-isopropylmalate dehydrogenase	101247914	0	chloroplast protein
Q6IV07	UDP-arabinopyranose mutase	543938	0	Golgi apparatus protein
A0A3Q7G077	Uncharacterized protein		0	extracell protein
A0A3Q7JHJ2	Uncharacterized protein	101268633	5e-85	cytoplasm protein
A0A3Q7IZ37	Carboxypeptidase	101258820	2e-43	vacuole protein
A0A3Q7FXP7	Glutamine synthetase	543756	0	mitochondrion protein
A0A3Q7H2W6	Carboxypeptidase	101251103	1e-172	extracell protein
A0A3Q7H1U4	40S ribosomal protein SA	101250808	1e-141	cytoplasm protein
C6KI36	Starch synthase III	100316882	1e-50	chloroplast protein
A0A3Q7FCZ7	Xyloglucan endotransglucosylase/hydrolase	543915	1e-104	extracell protein
A0A3Q7HTH3	Uncharacterized protein		1e-138	cytoplasm protein
A0A3Q7I041	Adenylosuccinate lyase	101263129	3e-05	mitochondrion protein
Q52QQ4	Ascorbate peroxidase	APX	1e-157	cytoplasm protein
A0A3Q7HVY6	Ribosomal_L23eN domain-containing protein	101246658	7e-30	chloroplast protein
B5M9E5	Glucan endo-1,3-beta-D-glucosidase	100191128	8e-86	cell membrane protein
A0A3Q7GST8	Lipoyl-binding domain-containing protein	101263617	2e-06	chloroplast protein
A0A3Q7GMP4	CN hydrolase domain-containing protein		2e-10	cytoplasm protein
A0A3Q7GY85	Aminotran_1_2 domain-containing protein		6e-06	chloroplast protein
A0A3Q7J5A2	Phytocyanin domain-containing protein		5e-55	cell membrane protein
A0A3Q7JEL1	ATP citrate synthase	101267503	3e-25	mitochondrion protein
Q2MI69	DNA-directed RNA polymerase subunit alpha	rpoA	0	plastid protein
A0A3Q7GXN0	AB hydrolase-1 domain-containing protein		1e-05	endoplasmic reticulum protein
A0A3Q7J033	CCT-beta		0	extracell protein
A0A3Q7I7H7	Threonyl-tRNA synthetase		1e-137	mitochondrion protein
P08706	Ribulose bisphosphate carboxylase small subunit, chloroplastic 1	RBCS1	1e-102	chloroplast protein
A0A3Q7EQP9	Lysine--tRNA ligase	101243628	1e-110	cytoplasm protein
A0A3Q7GBR4	Amino_oxidase domain-containing protein	101247017	3e-09	chloroplast protein
A0A3Q7E8H4	Uncharacterized protein		1e-19	chloroplast protein
A0A3Q7F9M7	Uncharacterized protein		3e-44	chloroplast protein
A0A3Q7E9H0	Thioredoxin-dependent peroxiredoxin	101256114	1e-138	chloroplast protein
A0A3Q7JDI3	Chitin-binding type-1 domain-containing protein	101251136	0	cell wall protein
P21568	Peptidyl-prolyl cis-trans isomerase	CYP	1e-85	endoplasmic reticulum protein
A0A3Q7EQV5	Uncharacterized protein		4e-58	mitochondrion protein
A0A3Q7IFL7	ATP-dependent Clp protease proteolytic subunit	101256043	4e-53	chloroplast protein
A0A3Q7ENY7	Uncharacterized protein		3e-53	mitochondrion protein
A0A3Q7HF81	Protein kinase domain-containing protein		1e-80	chloroplast protein
A0A3Q7H1T0	Peptidyl-prolyl cis-trans isomerase		1e-123	endoplasmic reticulum protein
P05116	1-aminocyclopropane-1-carboxylate oxidase 1	ACO1	9e-39	cytoplasm protein
Q42886	ATP-dependent Clp protease proteolytic subunit	543966	8e-45	mitochondrion protein
A0A3Q7GH43	Malate dehydrogenase		1e-131	peroxisome protein
A0A3Q7ETU0	AAA domain-containing protein		5e-63	cell membrane protein
A0A3Q7INF3	Uncharacterized protein		2e-98	nucleus protein
A0A3Q7GSC1	Uncharacterized protein	543773	1e-08	mitochondrion protein
A0A3Q7HUP2	50S ribosomal protein L22, chloroplastic	101265739	3e-06	chloroplast protein
A0A3Q7ILP6	Glutaredoxin-dependent peroxiredoxin	104644379	7e-34	mitochondrion protein
A0A3Q7HU54	Uncharacterized protein		2e-35	plastid protein
A0A3Q7GX88	Protein disulfide-isomerase		6e-11	chloroplast protein
A0A3Q7GJQ1	AAA domain-containing protein	101245359	5e-63	cell membrane protein
A0A3Q7IRF8	Glutamine synthetase		0	mitochondrion protein
A0A3Q7GPV9	Thioredoxin domain-containing protein	101246719	3e-57	chloroplast protein
A0A3Q7HZK1	Uncharacterized protein		1e-114	mitochondrion protein
A0A3Q7HUE5	Isocitrate dehydrogenase [NAD] subunit, mitochondrial		0	mitochondrion protein
A0A3Q7IPV0	Dihydrolipoamide acetyltransferase component of pyruvate dehydrogenase complex	101257033	0	mitochondrion protein
A0A3Q7GYZ2	CCT-eta	101247034	1e-113	cytoplasm protein
A0A3Q7ERA8	Uncharacterized protein		1e-144	chloroplast protein
A0A3Q7H4H7	Uncharacterized protein		1e-96	chloroplast protein
P27065	Ribulose bisphosphate carboxylase large chain	rbcL	0	plastid protein
A0A3Q7J3Q3	Malate dehydrogenase		1e-135	peroxisome protein
A0A3Q7FZA2	Fe2OG dioxygenase domain-containing protein	101265426	6e-96	cytoplasm protein
P93211	14-3-3 protein 6	TFT6	1e-153	nucleus protein
Q4PS96	Phosphotransferase	HXK4	0	mitochondrion protein
A0A3Q7ESL5	Uncharacterized protein		3e-10	nucleus protein
A0A220QMI6	Beta-fructofuranosidase	TAI	0	vacuole protein
K4BEI9	SGT1-1		2e-17	endoplasmic reticulum protein
A0A3Q7HCW0	Uncharacterized protein	101265253	2e-11	nucleus protein
A0A494G9E6	ATP synthase subunit alpha		0	mitochondrion protein
A0A3Q7ENE9	PUA domain-containing protein		1e-112	cytoplasm protein
A0A3Q7IS73	Aminotran_1_2 domain-containing protein	101251438	6e-10	chloroplast protein
A0A3Q7JCS2	Uncharacterized protein		0	cell wall protein
A0A3Q7I968	Eukaryotic translation initiation factor 3 subunit H		5e-93	cell membrane protein
A0A3Q7F8X1	Uncharacterized protein		1e-150	chloroplast protein
A0A3Q7HVD5	ATP-dependent Clp protease proteolytic subunit	101261350	3e-46	plastid protein
A0A3Q7EI69	Uncharacterized protein	101253126	3e-12	peroxisome protein
P47921	Nucleoside diphosphate kinase (Fragment)		4e-62	mitochondrion protein
A0A3Q7JG91	Uncharacterized protein		7e-18	endoplasmic reticulum protein
A0A3Q7EQ90	Uncharacterized protein	101255143	6e-09	chloroplast protein
A0A3Q7FJZ3	Uncharacterized protein	101258617	6e-58	cytoplasm protein
A0A3Q7IBT3	Uncharacterized protein		2e-23	Golgi apparatus protein
A0A3Q7G5T0	Uncharacterized protein	101247011	0	mitochondrion protein
A0A3Q7G427	Uncharacterized protein	101254297	1e-140	cytoplasm protein
A0A3Q7H8G2	Uncharacterized protein		0	Golgi apparatus protein
A0A3Q7I4P2	Aspartate aminotransferase		0	cytoplasm protein
Q38MV0	Tubulin beta chain	TUB	0	cytoplasm protein
A0A3Q7FB69	Uncharacterized protein		0	cell wall protein
Q05538	Basic 30 kDa endochitinase	CHI9	0	cell wall protein
A0A3Q7FWH1	Germin-like protein	101250583	7e-40	extracell protein
A0A3Q7IF15	CN hydrolase domain-containing protein	101267567	6e-12	cytoplasm protein
A0A3Q7FC90	Methionyl-tRNA formyltransferase	101261082	4e-05	chloroplast protein
P36181	Heat shock cognate protein 80	HSC80	0	endoplasmic reticulum protein
A0A0C5CHG4	30S ribosomal protein S8, chloroplastic	rps8	7e-33	chloroplast protein
A0A3Q7GVY6	AAA domain-containing protein		8e-55	cell membrane protein
A0A3Q7HDL5	Serine/threonine-protein phosphatase 5		0	endoplasmic reticulum protein
Q2MI60	30S ribosomal protein S19, chloroplastic	rps19	6e-50	chloroplast protein
A0A3Q7FRU0	Uncharacterized protein		0	mitochondrion protein
A0A3Q7JPG0	Uncharacterized protein		1e-88	chloroplast protein
A0A3Q7IP06	Phosphopyruvate hydratase		6e-98	cytoplasm protein
A0A3Q7HI00	Ribosomal_L2_C domain-containing protein	101264138	0	cytoplasm protein
Q9SXS0	LeArcA2 protein	LeArcA2	9e-27	nucleus protein
A0A3Q7FZI2	14_3_3 domain-containing protein	543565	1e-152	nucleus protein
A0A3Q7E8T9	Peroxidase		4e-11	peroxisome protein
Q84T86	Biotin carboxyl carrier protein of acetyl-CoA carboxylase	BCCP1	2e-79	chloroplast protein
Q70AC6	Alpha glucosidase II	gluII	2e-80	extracell protein
A0A3Q7I6B5	Elongation factor Tu	101268512	0	plastid protein
A0A3Q7H6Y1	Uncharacterized protein	101264531	2e-20	cytoplasm protein
A0A3Q7EF20	Uncharacterized protein		2e-32	peroxisome protein
A0A3Q7H4X3	4-coumarate--CoA ligase		1e-105	peroxisome protein
A0A3Q7FZ63	Uncharacterized protein	101260631	7e-98	nucleus protein
Q9LEG1	Cathepsin D Inhibitor	cathDInh	1e-100	vacuole protein
A0A3Q7G4N1	Thioredoxin reductase	101260797	0	cytoplasm protein
A0A3Q7GSL2	Superoxide dismutase	101256386	1e-130	mitochondrion protein
A0A3Q7GS73	Translation factor GUF1 homolog, chloroplastic	101249451	2e-24	mitochondrion protein
A0A3Q7FBY4	Inorganic diphosphatase	101253833	1e-107	chloroplast protein
A0A3Q7JD55	4-coumarate--CoA ligase		1e-163	peroxisome protein
A0A3Q7GRP7	Uncharacterized protein	101264111	2e-24	cytoplasm protein
A0A3Q7FW84	Uncharacterized protein	101265789	5e-14	nucleus protein
Q43775	(S)-2-hydroxy-acid oxidase (Fragment)		0	peroxisome protein
Q672Q9	Acyl carrier protein	543929	1e-30	chloroplast protein
A0A3Q7IBX1	Phosphoenolpyruvate carboxylase		0	cytoplasm protein
A0A3Q7ELK6	Abhydrolase_3 domain-containing protein	101244417	2e-38	nucleus protein
A0A3Q7HBV3	Germin-like protein	101254918	1e-37	cytoplasm protein
A0A3Q7EF74	Uncharacterized protein		2e-20	mitochondrion protein
A0A3Q7H1U9	Serine/threonine-protein phosphatase		1e-121	cytoplasm protein
A0A3Q7H3K1	MI domain-containing protein		0	endoplasmic reticulum protein
A0A3Q7G863	Serine hydroxymethyltransferase	101264818	0	mitochondrion protein
A0A3Q7G570	UDP-arabinopyranose mutase	101265535	1e-133	Golgi apparatus protein
A0A3Q7HLC0	(S)-2-hydroxy-acid oxidase		0	peroxisome protein
A0A3Q7IM99	60S ribosomal protein L13	101264241	1e-124	cytoplasm protein
K4BVH7	Coatomer subunit alpha	101251283	1e-16	nucleus protein
A0A3Q7EPZ7	Uncharacterized protein	101257901	8e-18	plastid protein
A0A3Q7H097	Phospho-2-dehydro-3-deoxyheptonate aldolase		0	chloroplast protein
K4C627	2-isopropylmalate synthase	101245066	0	chloroplast protein
A0A3Q7GQU3	40S ribosomal protein S4	101246828	1e-180	cytoplasm protein
A0A3Q7EHP3	Glutaredoxin-dependent peroxiredoxin	101251323	1e-104	mitochondrion protein
K4B911	Uncharacterized protein		6e-37	chloroplast protein
L7Q568	Glycine rich RNA binding protein 1a	GRP1	1e-47	nucleus protein
A0A3Q7F5X6	Thioredoxin reductase		0	cytoplasm protein
A0A3Q7G0H3	Uncharacterized protein		5e-65	nucleus protein
A0A3Q7IC89	Imidazole glycerol phosphate synthase hisHF	101268295	0	chloroplast protein
Q05539	Acidic 26 kDa endochitinase	CHI3	5e-97	cell wall protein
A0A3Q7FJL7	Uncharacterized protein	101266399	1e-83	cytoplasm protein
A0A3Q7H040	Uncharacterized protein		3e-62	nucleus protein
A0A3Q7FKE1	Uncharacterized protein		0	endoplasmic reticulum protein
Q2MIA2	30S ribosomal protein S14, chloroplastic	rps14	2e-57	chloroplast protein
A0A3Q7INL4	Uncharacterized protein	101247772	0	endoplasmic reticulum protein
A0A3Q7EIP7	FeThRed_A domain-containing protein	101251324	1e-21	chloroplast protein
A0A3Q7JE58	Lysyl-tRNA synthetase		0	cytoplasm protein
P49118	Luminal-binding protein		0	endoplasmic reticulum protein
C6L8P4	50S ribosomal protein L16, chloroplastic (Fragment)		3e-69	chloroplast protein
A0A3Q7F7I4	Uncharacterized protein		1e-101	extracell protein
A0A3Q7H0E4	Uncharacterized protein		6e-40	cell wall protein
A0A3Q7J9G9	Ferredoxin		4e-40	chloroplast protein
K4DI20	Uncharacterized protein	101256434	2e-33	vacuole protein
A0A3Q7GQA6	Cysteine desulfurase	101250891	0	chloroplast protein
A0A3Q7F159	Protein kinase domain-containing protein	101246108	3e-41	nucleus protein
A0A3Q7FVP3	ATP synthase subunit beta		0	mitochondrion protein
A0A3Q7ELT8	Peptidase A1 domain-containing protein		8e-22	cell membrane protein
A0A3Q7JXC3	Ribulose bisphosphate carboxylase large chain		4e-98	chloroplast protein
A0A3Q7GCR8	Protein kinase domain-containing protein	101259335	2e-33	cell membrane protein
A0A3Q7IAP2	Uncharacterized protein		1e-109	chloroplast protein
A0A3Q7HVV0	Uncharacterized protein		0	cytoplasm protein
A0A3Q7IQ38	Uncharacterized protein	101261142	8e-12	endoplasmic reticulum protein
A0A3Q7GSZ7	Ferritin	104647958	1e-112	plastid protein
A0A3Q7IUK7	Uncharacterized protein	101247883	1e-130	cytoplasm protein
A0A3Q7HJL9	Pyruvate dehydrogenase E1 component subunit beta	101268205	1e-152	chloroplast protein
P37218	Histone H1		0	nucleus protein
A0A3Q7J3N2	Uncharacterized protein		1e-23	nucleus protein
A0A3Q7FUF2	Uncharacterized protein	101262797	8e-10	mitochondrion protein
A0A3Q7FA53	Methionine aminopeptidase	101246777	0	mitochondrion protein
O82777	Subtilisin-like protease SBT3	sbt3	1e-178	cell wall protein
A0A3Q7FNQ5	50S ribosomal protein L22, chloroplastic		1e-06	chloroplast protein
A0A0C5CED7	30S ribosomal protein S18, chloroplastic	rps18	4e-49	plastid protein
Q2MIB8	30S ribosomal protein S16, chloroplastic	rps16	8e-54	chloroplast protein
A0A3Q7E884	Methionine aminopeptidase 2		0	cytoplasm protein
A0A3Q7HE62	Uncharacterized protein	101249663	1e-22	Golgi apparatus protein
A0A3Q7FWL2	Pyruvate dehydrogenase E1 component subunit alpha	101258551	0	mitochondrion protein
A0A3Q7J2G8	Ribosomal_L2_C domain-containing protein	101265004	1e-179	cytoplasm protein
A0A3Q7H4Q5	LOB domain-containing protein		5e-39	nucleus protein
A0A0C5CEG6	30S ribosomal protein S12, chloroplastic	rps12	2e-78	chloroplast protein
A0A3Q7FFB2	Uncharacterized protein		1e-69	chloroplast protein
A0A3Q7GYW5	Uncharacterized protein		2e-51	chloroplast protein
A0A3Q7GBV7	1,4-alpha-glucan branching enzyme		0	chloroplast protein
A0A3Q7F7I3	Fe2OG dioxygenase domain-containing protein	543506	1e-35	cytoplasm protein
A0A3Q7IJL4	Uncharacterized protein	101252237	0	chloroplast protein
A0A3Q7I0F0	Peptidyl-prolyl cis-trans isomerase		4e-15	endoplasmic reticulum protein
A0A3Q7I412	Peptidylprolyl isomerase	101264364	2e-34	vacuole protein
A0A3Q7JD72	Uncharacterized protein		9e-06	chloroplast protein
A0A3Q7JF63	Condensin complex subunit 1		6e-60	chloroplast protein
A0A3Q7H4F2	AAA domain-containing protein		6e-62	cell membrane protein
Q3I5C4	Cytosolic ascorbate peroxidase 1	APX1	1e-160	cytoplasm protein
A0A3Q7FAK2	Ferredoxin-thioredoxin reductase catalytic chain, chloroplastic	101268336	7e-71	chloroplast protein
A0A3Q7EKI7	3-phosphoshikimate 1-carboxyvinyltransferase	543977	0	chloroplast protein
A0A3Q7IRF9	PKS_ER domain-containing protein		1e-173	cytoplasm protein
A0A3Q7GSA0	ABC transporter domain-containing protein	101247531	1e-155	chloroplast protein
A0A3Q7IL60	Adenylyl-sulfate kinase		1e-105	chloroplast protein
A0A3Q7E938	Uncharacterized protein	543986	1e-178	extracell protein
A0A3Q7GY29	Threonine synthase	101244777	0	chloroplast protein
A0A3Q7GU88	Uncharacterized protein	101264114	2e-84	cytoplasm protein
A0A3Q7FWK2	Aminotran_1_2 domain-containing protein		4e-07	chloroplast protein
A0A3Q7I3M8	DOMON domain-containing protein		1e-52	cell membrane protein
A0A3Q7HZM0	PX domain-containing protein		4e-84	cytoplasm protein
A0A3Q7H0S8	O-phosphoserine phosphohydrolase	101264434	1e-137	chloroplast protein
A0A3Q7FV11	H(+)-exporting diphosphatase		0	vacuole protein
Q05540	Acidic 27 kDa endochitinase	CHI17	1e-109	vacuole protein
A3EX92	Phototropin-1	PHOT1	0	cytoplasm protein
A0A3Q7HUH9	UDP-glucose 4-epimerase	101254509	2e-89	Golgi apparatus protein
A0A3Q7H5H2	Pectinesterase		7e-85	cell wall protein
A0A6B9IXR1	Ribulose bisphosphate carboxylase large chain (Fragment)	rbcL	7e-81	plastid protein
Q9SMD3	Ascorbate peroxidase	Apx	1e-159	cytoplasm protein
A0A3Q7JRE5	Uncharacterized protein	544258	5e-39	mitochondrion protein
A0A3Q7ESI6	Phospho-2-dehydro-3-deoxyheptonate aldolase		1e-101	chloroplast protein
A0A3Q7ITL4	Uncharacterized protein	100134914	0	mitochondrion protein
A0A3Q7J557	Uncharacterized protein	101259714	3e-97	mitochondrion protein
A0A3Q7HC56	Aminotran_1_2 domain-containing protein	101249935	1e-11	chloroplast protein
P93207	14-3-3 protein 10	TFT10	1e-138	nucleus protein
A0A3Q7FJ86	Malate dehydrogenase [NADP], chloroplastic		0	chloroplast protein
O65819	Histone H2B.3 (Fragment)	H2B-3	2e-57	nucleus protein
A0A3Q7GB48	Thioredoxin domain-containing protein	101248480	8e-46	cytoplasm protein
A0A3Q7EHM0	WPP domain-containing protein	101248044	1e-07	nucleus protein
A0A3Q7I116	Uncharacterized protein		3e-45	cell membrane protein
A0A3Q7IS88	PEROXIDASE_4 domain-containing protein	101258987	1e-160	cytoplasm protein
A0A3Q7GP46	Protein-serine/threonine phosphatase		3e-18	cytoplasm protein
A0A3Q7HS67	Uncharacterized protein		0	cytoplasm protein
A0A3Q7GNI7	ADH_N domain-containing protein		2e-23	cytoplasm protein
A0A3Q7IK00	Malic enzyme	101249193	0	cytoplasm protein
A0A3Q7GWP0	Lipoyl-binding domain-containing protein	101265244	3e-07	chloroplast protein
A0A3Q7J4V1	Citrate synthase	101260902	0	peroxisome protein
A0A3Q7HYD5	Acyl-[acyl-carrier-protein] hydrolase	101249278	2e-90	chloroplast protein
A0A3Q7H3P6	Uncharacterized protein	100736433	0	endoplasmic reticulum protein
A0A3Q7HGQ2	Malate dehydrogenase		1e-163	mitochondrion protein
A0A3Q7F2G2	Uncharacterized protein		5e-87	cytoplasm protein
P93223	Glucose-1-phosphate adenylyltransferase	AGP-S2	0	chloroplast protein
A0A3Q7EEI8	Ribulose bisphosphate carboxylase large chain		4e-85	plastid protein
A0A3Q7J583	Thioredoxin domain-containing protein	101249435	1e-16	cytoplasm protein
D2KQI9	Succinate dehydrogenase [ubiquinone] iron-sulfur subunit, mitochondrial	100736507	1e-164	mitochondrion protein
Q9XGI9	N-carbamoylputrescine amidase	CPA	1e-15	cytoplasm protein
A0A3Q7ITQ9	Uncharacterized protein		6e-18	chloroplast protein
A0A3Q7IM32	Uncharacterized protein		1e-173	cell wall protein
A0A3Q7G7J3	50S ribosomal protein L31	101245942	2e-54	chloroplast protein
A0A3Q7H0U0	Peroxidase		0	cytoplasm protein
A0A3Q7FNL7	40S ribosomal protein S3a	101260518	1e-166	cytoplasm protein
A0A3Q7HN29	Serine hydroxymethyltransferase	101263138	0	mitochondrion protein
A0A3Q7I0H0	Tr-type G domain-containing protein		0	cytoplasm protein
A0A3Q7GG70	Peroxidase	101264930	9e-08	peroxisome protein
A0A3Q7GKC8	UTP--glucose-1-phosphate uridylyltransferase	101250892	0	cytoplasm protein
A0A3Q7JAE3	D-fructose-1,6-bisphosphate 1-phosphohydrolase	101262700	0	cytoplasm protein
A0A3Q7JBQ5	Uncharacterized protein		5e-38	plastid protein
A0A3Q7GCM3	Uncharacterized protein		4e-67	mitochondrion protein
A0A3Q7ILI4	Uncharacterized protein	101263261	3e-97	nucleus protein
P93202	LIN8 protein (Fragment)	LIN8	1e-128	cell wall protein
Q645N1	Malate dehydrogenase	mMDH	1e-164	mitochondrion protein
A0A3Q7HV74	STI1 domain-containing protein	101268416	5e-14	endoplasmic reticulum protein
Q9SXR9	LeArcA1 protein	LeArcA1	2e-26	nucleus protein
A0A3Q7HGB5	Uncharacterized protein	101254712	1e-108	chloroplast protein
A0A3Q7IHL0	Importin subunit alpha		0	cytoplasm protein
A0A3Q7J9W9	Uncharacterized protein		7e-34	peroxisome protein
Q1A7S9	Geranylgeranyl pyrophosphate synthase 2	GGPS2	1e-160	chloroplast protein
A0A3Q7J882	Uncharacterized protein	101260909	0	nucleus protein
A0A3Q7IZQ5	Protein disulfide-isomerase	101257830	3e-07	cytoplasm protein
A0A3Q7FMZ4	Starch synthase, chloroplastic/amyloplastic		1e-151	chloroplast protein
A0A3Q7HRU2	Ribosomal protein L15		0	cell wall protein
A0A3Q7J1Y4	PKS_ER domain-containing protein		1e-170	mitochondrion protein
A0A3Q7HUG2	ATP-dependent Clp protease proteolytic subunit	101247052	4e-55	chloroplast protein
A0A3Q7FBU5	Uncharacterized protein	101244620	0	mitochondrion protein
A0A068EXM2	Ribulose bisphosphate carboxylase large chain (Fragment)	rbcL	0	plastid protein
G8D593	Ribulose bisphosphate carboxylase large chain (Fragment)	rbcL	1e-131	plastid protein
A0A3Q7HWB4	Carboxypeptidase		1e-38	vacuole protein
A0A3Q7GCG9	Ribulose-phosphate 3-epimerase		1e-140	cytoplasm protein
A0A3Q7J9Z7	Vacuolar cation/proton exchanger		6e-36	mitochondrion protein
A0A3Q7FAZ1	Vesicle-fusing ATPase		2e-47	cell membrane protein
A0A3Q7GNU6	UDP-glucuronate decarboxylase		3e-11	Golgi apparatus protein
A0A3Q7EX00	PKS_ER domain-containing protein	101245999	1e-126	cytoplasm protein
A0A3Q7J519	Malate dehydrogenase		1e-147	mitochondrion protein
A0A3Q7J4H3	eRF1_1 domain-containing protein		0	cytoplasm protein
A0A3Q7J9P7	Cytochrome c domain-containing protein	101263000	0	mitochondrion protein
A0A3Q7HGG4	Pectinesterase		4e-26	cell wall protein
A0A3Q7F6N8	Uncharacterized protein	101267671	1e-105	chloroplast protein
A0A3Q7J2X1	Malic enzyme		0	cytoplasm protein
A0A3Q7IES7	Uncharacterized protein		5e-31	nucleus protein
A0A3Q7JFQ6	RRM domain-containing protein		8e-25	nucleus protein
A0A3Q7ERJ1	Ribosome biogenesis protein BOP1 homolog		4e-05	nucleus protein
A0A3Q7FH17	NB-ARC domain-containing protein	101268628	8e-42	cytoplasm protein
A0A3Q7H256	40S ribosomal protein S3a	101268112	1e-168	cytoplasm protein
A0A3Q7I2I7	Uncharacterized protein	101264442	2e-19	peroxisome protein
A0A3Q7HWN1	Uncharacterized protein		4e-23	cell membrane protein
A0A3Q7IFC2	Uncharacterized protein	101254849	1e-150	chloroplast protein
A0A3Q7F5X2	Uncharacterized protein	101249784	2e-62	cytoplasm protein
A0A3Q7HWG9	Carboxypeptidase		2e-30	extracell protein
A0A3Q7IPT1	SPX domain-containing protein		0	vacuole protein
A0A3Q7IMS6	Threonine dehydratase		0	chloroplast protein
A0A3Q7GWK3	ATP:AMP phosphotransferase		3e-18	chloroplast protein
A0A3Q7EHP2	Peptidase A1 domain-containing protein	543853	3e-07	cell membrane protein
A0A3Q7EVB2	Uncharacterized protein		1e-09	chloroplast protein
A0A3Q7IH89	Uncharacterized protein	778326	0	chloroplast protein
A0A3Q7J9P2	Uncharacterized protein	101245737	1e-27	nucleus protein
A0A3Q7J1A5	Dihydrolipoyllysine-residue succinyltransferase		4e-10	mitochondrion protein
A0A3Q7IP09	Ubiquitinyl hydrolase 1	101255649	2e-30	nucleus protein
A0A3Q7FZY6	ATP-dependent 6-phosphofructokinase	101245938	0	chloroplast protein
A0A3Q7JBS2	Uncharacterized protein	101265520	1e-11	cytoplasm protein
A0A3Q7JCM7	Peptidyl-prolyl cis-trans isomerase	101254541	2e-88	endoplasmic reticulum protein
A0A3Q7H274	Ribosomal_L18_c domain-containing protein	101262823	0	nucleus protein
A0A3Q7G0J4	Uncharacterized protein	101260492	2e-39	chloroplast protein
O48616	MAP kinase kinase	mek1	2e-26	cytoplasm protein
A0A3Q7HZ41	Uncharacterized protein	101261060	1e-107	chloroplast protein
A0A3Q7I5W4	Ribosomal_L18e/L15P domain-containing protein	101267842	1e-121	cytoplasm protein
H1ZXA9	Heat shock protein 70 isoform 3	hsc70.3	0	endoplasmic reticulum protein
A0A3Q7E9J6	Epimerase domain-containing protein	101247451	3e-08	Golgi apparatus protein

## Sheet: Date set 5
Protein	Description	Gene	ConH_BF	N_BF	NH_BF
A0A3Q7FLA3	Glutamine amidotransferase type-2 domain-containing protein	101246028	3.13453e+08	4.78686e+08	2.88802e+08
A0A3Q7HGJ9	Phosphoglycerate kinase		776181902	1160055920	1071455002
A0A3Q7HQA3	Glycine cleavage system P protein	101260070	2.70789e+08	4.58465e+08	5.70612e+08
A0A3Q7IJ97	Tr-type G domain-containing protein		1.17506e+08	1.47781e+08	1.24702e+08
A0A3Q7ESN3	M16C_associated domain-containing protein	101250549	2.3335e+07	6.02602e+07	5.70571e+07
A0A3Q7IP94	Elongation factor G, chloroplastic	101245683	5.66374e+07	3.54072e+07	4.22159e+07
A0A3Q7H5X9	Elongation factor Ts, mitochondrial	101245558	4.38103e+07	4.36469e+07	4.19599e+07
Q2MI93	ATP synthase subunit beta, chloroplastic	atpB	2.59355e+08	1.16197e+08	2.60822e+08
A0A3Q7EQ38	Glycinamide ribonucleotide synthetase		9.6149e+07	1.79697e+08	1.49086e+08
A0A3Q7ILD3	5-methyltetrahydropteroyltriglutamate--homocysteine S-methyltransferase	101264078	1.31192e+08	2.23802e+08	1.29862e+08
A0A3Q7F579	Aminomethyltransferase	101249137	1.84876e+08	8.18562e+07	9.6292e+07
A0A3Q7I9N3	Phosphoenolpyruvate carboxylase	101248407	1.10466e+08	1.05707e+08	9.83889e+07
A0A3Q7EHT5	Protein translocase subunit SecA		1.60823e+07	1.01595e+07	1.59853e+07
G8Z261	Alanine--glyoxylate transaminase	101055519	2.97046e+08	2.08932e+08	3.25996e+08
A0A3Q7EHJ9	Glucose-1-phosphate adenylyltransferase	544039	8.00264e+07	7.99132e+07	8.31134e+07
A0A3Q7GZW2	Epimerase domain-containing protein	101253094	4.29503e+08	2.00812e+08	4.21411e+08
A0A3Q7EUQ6	Uncharacterized protein	100191110	1.81993e+08	1.09694e+08	205097297
A0A3Q7H9K1	Phosphoglycerate mutase (2,3-diphosphoglycerate-independent)	101248497	4.32455e+07	5.75294e+07	6.244e+07
A0A3Q7FCE4	Serine hydroxymethyltransferase	101254439	3.51782e+08	1.97975e+08	3.51476e+08
A0A3Q7J0I3	Uncharacterized protein	101266598	4.3676e+07	6.68729e+07	3.49416e+07
A0A3Q7IDX8	Transketolase		3.99349e+08	3.75166e+08	3.98699e+08
B1Q3F1	Glutamate decarboxylase	LeGAD2	3.61693e+07	5.90341e+07	5.01011e+07
A0A3Q7I5A7	Epimerase domain-containing protein	544217	2.93677e+08	1136048606	7.11669e+08
A0A3Q7F8X2	Ferredoxin--NADP reductase, chloroplastic		2.07321e+08	1.21393e+08	2.33998e+08
A0A3Q7GG75	Aminotran_1_2 domain-containing protein	101265236	1.16209e+08	1.28575e+08	122989784
A0A3Q7ECG0	Uncharacterized protein	101253117	4.14801e+07	5.44597e+07	4.20036e+07
P25306	Threonine dehydratase 2 biosynthetic, chloroplastic	TD2	4.65437e+06	1.30949e+08	123554707
A0A3Q7HW79	Uncharacterized protein		2.83908e+07	3.09927e+07	3.11787e+07
A0A3Q7HNA9	Aspartate aminotransferase	101261642	1.27173e+08	6.52619e+08	5.27833e+08
C5IU71	Chloroplast sedoheptulose-1,7-bisphosphatase	SBPase	2.79941e+08	7.94063e+07	2.5148e+08
A0A3Q7GBI5	HATPase_c domain-containing protein	101265819	8.85364e+06	5.42027e+06	4.39532e+06
O04936	Malic enzyme	LeME2	6.66632e+07	3.931e+07	1.12082e+08
A0A3Q7HGI8	Glucose-1-phosphate adenylyltransferase	543968	5.03255e+07	6.79931e+07	6.05959e+07
A0A3Q7HR13	Phosphoribulokinase	101255322	1.84843e+08	7.25786e+07	1.19937e+08
A0A3Q7I9A2	Coproporphyrinogen oxidase	101260673	4.81616e+07	4.68165e+07	4.44061e+07
A0A3Q7FSE5	Aldedh domain-containing protein	101250104	2.52166e+07	4.32594e+07	5.38209e+07
A0A3Q7IKX3	Asparagine--tRNA ligase		2.31367e+07	2.32814e+07	2.01213e+07
A0A3Q7IRS4	UTP--glucose-1-phosphate uridylyltransferase	101248935	6.72028e+07	4.85792e+07	6.79598e+07
A0A3Q7ESW4	Uncharacterized protein	778325	3.46867e+07	1.62426e+07	2.85864e+07
A0A3Q7GCY1	PPDK_N domain-containing protein	100191125	8.23168e+06	7.75101e+06	5.70466e+06
Q68HC8	Glucose-6-phosphate isomerase	GPI	1.29332e+07	2.42024e+07	1.84167e+07
A0A3Q7HIJ0	Peptidylprolyl isomerase	101264842	1.81289e+07	1.4341e+07	2.71541e+07
A0A3Q7FYP5	Peptidase_M3 domain-containing protein	101254150	9.85069e+06	1.81393e+07	2.12011e+07
Q645M9	Malate dehydrogenase	gMDH	1.65646e+08	155277928	2.15797e+08
A0A3Q7H441	Acetyltransferase component of pyruvate dehydrogenase complex	101244498	1.30157e+07	1.12164e+07	1.89743e+07
A0A0C5CHA6	ATP synthase subunit alpha, chloroplastic	atpA	3.25823e+08	1.49628e+08	3.21995e+08
A0A3Q7HBK4	Aconitate hydratase	101254008	2.43551e+07	2.49504e+07	3.00913e+07
A0A3Q7GSF7	HP domain-containing protein	101268090	7.33064e+06	9.98302e+06	8.34918e+06
A0A3Q7FN98	Alanine--tRNA ligase		1.20303e+07	1.28052e+07	9.57719e+06
A0A3Q7EPT7	Methionine S-methyltransferase	101254039	5.40055e+06	18644912	8.30393e+06
Q8GZD8	Neutral leucine aminopeptidase preprotein	LapN	2.94323e+07	9.32455e+07	6.24738e+07
A0A3Q7I0E4	D-fructose-1,6-bisphosphate 1-phosphohydrolase	101260852	1.18806e+08	7.23844e+07	1.09796e+08
A0A3Q7HGD7	Hydroxymethylbilane synthase	101257684	6.72701e+07	2.80228e+07	4.61184e+07
A0A3Q7H3C5	Aldedh domain-containing protein	101262732	3.78077e+07	5.98576e+07	6.28229e+07
A0A3Q7H4P9	Uncharacterized protein		1.74366e+07	18754620	1.61972e+07
Q8GZR6	GcpE	543704	9.91362e+06	1.19629e+07	8.28974e+06
A0A3Q7FWB5	Aminotran_1_2 domain-containing protein		2.21629e+07	3.16969e+07	5.24007e+07
A0A3Q7HMP2	Uncharacterized protein	101252510	2.24036e+07	2.23352e+07	1.51264e+07
A0A3Q7FPU6	Formylglycinamide ribonucleotide amidotransferase		7.91363e+06	1.27724e+07	1.09946e+07
A0A3Q7GPU8	Aspartyl-tRNA synthetase	101247918	1.32138e+07	1.48326e+07	2.03329e+07
P17786	Elongation factor 1-alpha		3.13644e+08	2.24131e+08	2.07661e+08
A0A3Q7IQB7	Uncharacterized protein	101249417	1.35906e+08	3.51508e+07	1.28674e+08
P30264	Catalase isozyme 1	CAT1	9.58959e+07	6.83841e+07	4.62829e+07
B8PWQ9	Glutathione reductase	GR	1.37006e+07	1.72479e+07	1.62742e+07
A0A3Q7EI59	Glutamine synthetase	543998	4.165e+08	3.07083e+08	3.54174e+08
D0VNY3	ISPH protein	100316901	1.53337e+07	3.38271e+07	2.57478e+07
A0A3Q7EDX6	Uncharacterized protein	101247851	4.24069e+07	4.00339e+07	5.16217e+07
A0A3Q7HVX8	Valyl-tRNA synthetase	101250918	1563158515	1319187676	1546266697
C0LIR3	UDP-sulfoquinovose synthase	SQD1	8.53883e+07	6.00336e+07	1.15188e+08
A0A3Q7ITD1	Pyr_redox_2 domain-containing protein	101264360	4.15015e+07	2.23565e+07	2.87604e+07
A0A3Q7HVG8	Aminotran_1_2 domain-containing protein	101252192	4.11042e+07	4.9638e+07	5.94139e+07
A0A3Q7GE81	Uncharacterized protein	101257160	5.89952e+07	1.36772e+07	3.23399e+07
A0A3Q7G242	Phosphoglucomutase (alpha-D-glucose-1,6-bisphosphate-dependent)	101267287	2.52255e+07	1.1977e+07	2.87639e+07
A0A3Q7EQN7	Fn3_like domain-containing protein	543515	1.09196e+07	7.51941e+06	1.95569e+07
O81536	Annexin	AN34	1.09709e+07	2.5721e+07	3.88578e+07
A0A3Q7H0H2	Uncharacterized protein	101247926	1.21854e+07	1.5556e+07	1.30984e+07
Q6R8F6	Cystathionine gamma synthase	543920	1.44225e+07	8.63468e+06	1.30659e+07
A0A2H4NB27	ATP synthase subunit alpha	atp1	4.53282e+07	3.88815e+07	5.62201e+07
Q10712	Leucine aminopeptidase 1, chloroplastic	LAPA1	5.26885e+06	2.03015e+08	7.5824e+07
A0A411DZ47	Alpha-1,4 glucan phosphorylase	PHO1a	7.1648e+06	7.54889e+06	1.03346e+07
A0A3Q7EUR6	Protein kinase domain-containing protein		3.64675e+06	8.40757e+06	4.39242e+06
A0A3Q7G087	Phosphoglucomutase (alpha-D-glucose-1,6-bisphosphate-dependent)	101267885	1.86534e+07	3.2951e+07	3.07129e+07
A0A3Q7I8W8	CBM20 domain-containing protein		4.98106e+06	4.38987e+06	5.53669e+06
Q5NE20	Carbonic anhydrase	ca2	1.62362e+08	101645077	9.52896e+07
A0A3Q7GNF6	Serine hydroxymethyltransferase	101256090	5.23055e+07	6.2895e+07	7.87641e+07
A0A3Q7HG29	Multifunctional fusion protein		6.75129e+07	3.17242e+07	8.19022e+07
A0A3Q7IKB1	Thioredoxin reductase		9.37913e+06	1.52297e+07	1.10141e+07
A0A3Q7EKQ6	Malic enzyme		9.89209e+06	1.03554e+07	1.5855e+07
H6WYS2	Assimilatory sulfite reductase (ferredoxin)	101055609	3.15861e+07	1.49027e+07	2.24737e+07
A0A3Q7FW96	Pyruvate kinase	101250010	1.86603e+07	1.12393e+07	1.14339e+07
A0A3Q7I0P8	Purple acid phosphatase	101261339	9.51793e+06	1.41477e+07	1.41702e+07
Q4LDR0	Heat shock protein	Lehsp100/ClpB	3.9401e+06	1.17936e+07	7.58689e+06
A0A3Q7GCI2	Alpha-1,4 glucan phosphorylase	101248295	1.23183e+07	1.20831e+07	1.3091e+07
A0A3Q7J082	Uncharacterized protein	101265798	1.26039e+07	1.97882e+07	1.32379e+07
A0A3Q7I7B3	Malate dehydrogenase		1.50066e+08	9.84301e+07	1.68086e+08
P49297	Isocitrate lyase		1.8484e+07	3.87319e+06	6.07462e+06
A0A3Q7G5P1	S5 DRBM domain-containing protein	101254082	3.80066e+07	1.39213e+07	2.00329e+07
A0A3Q7J5N2	Glucose-6-phosphate isomerase		1.09712e+07	5.90091e+06	1.33221e+07
A0A3Q7FU38	Uncharacterized protein	101253367	1.92695e+07	6.19702e+06	2.33871e+07
A0A3Q7EM55	Prolyl-tRNA synthetase	101250341	6.84539e+06	2.75857e+06	4.04274e+06
A0A3Q7HU15	Pyr_redox_2 domain-containing protein		1.56312e+07	5.5097e+06	9.29716e+06
A0A3Q7GKS5	GST N-terminal domain-containing protein	778229	3.85595e+07	1.56806e+07	4.33338e+07
A0A3Q7EZK3	Leucyl-tRNA synthetase	101260692	8.27566e+06	1.8325e+07	2.52961e+07
C0KKU8	Lipoxygenase	loxF	1.13187e+07	7.76434e+06	8.74711e+06
A0A3Q7IHG3	NAD(P)-bd_dom domain-containing protein		6.90216e+06	5.48774e+06	1.11426e+07
A0A3Q7HHL0	Tubulin alpha chain	101254013	2.89194e+07	3.7149e+07	2.32651e+07
A0A3Q7J3Q6	Proteasome subunit alpha type		1.82612e+07	6.52875e+06	1.75485e+07
A0A3Q7IMV7	Pyruvate kinase		1.36828e+07	1.75556e+07	1.27262e+07
A0A3Q7I083	E1 ubiquitin-activating enzyme	101253520	7.38155e+06	1.64232e+07	1.10429e+07
A0A3Q7G528	Annexin	543563	2.01174e+06	8.02826e+06	1.08245e+07
K4BAE6	Catalase	543585	5.84697e+07	6.72439e+07	1.65065e+07
A0A3Q7GAU9	FAD-binding FR-type domain-containing protein	101262213	1.85186e+07	2.13949e+06	7.08226e+06
A0A3Q7I8V2	26S proteasome non-ATPase regulatory subunit 2 homolog		5.80319e+06	7.22828e+06	3.85141e+06
A0A3Q7IQV2	Methylenetetrahydrofolate reductase	101255258	1.60668e+07	2.33967e+07	2.55127e+07
A0A3Q7HY56	50S ribosomal protein L5, chloroplastic	101250331	4.72009e+07	1.55976e+07	5.44454e+07
A0A3Q7IIB9	Uncharacterized protein		1.17163e+07	1.06044e+07	1.00605e+07
Q8RVV4	Viroid RNA-binding protein (Fragment)		31027872	3.51846e+07	7.98542e+07
A0A3Q7JW47	Uncharacterized protein		6.97888e+06	8.82784e+06	9.35475e+06
P26300	Enolase	PGH1	4.74368e+07	7.16941e+07	9.73243e+07
A0A3Q7H5I5	Succinate--CoA ligase [ADP-forming] subunit beta, mitochondrial	543863	8.69734e+06	3.59406e+06	1.4489e+07
A0A3Q7FN07	V-type proton ATPase subunit C		1.17492e+07	2.05537e+07	2.48589e+07
B1Q3F8	Succinate-semialdehyde dehydrogenase	LeSSADH	1.44669e+07	6.11941e+06	1.2083e+07
A0A3Q7EUS0	PCI domain-containing protein	101244534	9.37587e+06	1.2084e+07	1.04362e+07
A0A3Q7H0W4	Aldedh domain-containing protein		8.00306e+06	1.84195e+07	2.66536e+07
A0A3Q7J566	Uncharacterized protein	101257443	3.78019e+07	1.50813e+07	3.65508e+07
A0A3Q7IV51	30S ribosomal protein S15, chloroplastic	101257430	6.66868e+06	1.43393e+07	1.15777e+07
A0A3Q7H3D4	Carbamoyl-phosphate synthase (glutamine-hydrolyzing)		8.04328e+06	9.23165e+06	6.07165e+06
A0A3Q7FU99	Diadenosine tetraphosphate synthetase	101268375	1.04684e+07	1.39602e+07	1.42203e+07
A0A3Q7E8I1	Isocitrate dehydrogenase [NADP]	101268602	3.56412e+07	2.0835e+07	3.73185e+07
A0A3Q7ES85	Uncharacterized protein		1.84465e+07	1.71383e+07	2.1196e+07
A0A3Q7HZE0	SRP54 domain-containing protein	101251215	1.46934e+07	5.63159e+06	1.13346e+07
A0A3Q7G8S3	Uncharacterized protein		6.58454e+06	3.69048e+06	1.035e+07
A0A3Q7H7Q7	DNA-directed RNA polymerase		10489047	1.16539e+07	7.3354e+06
A0A3Q7J6C9	Valyl-tRNA synthetase		3.31093e+06	2.04095e+06	2.93234e+06
E5LBC4	Prephenate aminotransferase	PAT	7.53943e+06	1.00153e+07	1.60043e+07
A0A0U1ZGZ4	50S ribosomal protein L2, chloroplastic	rpl2	6.01871e+07	8.6374e+06	2.1383e+07
A0A3Q7GEI3	Ribosomal_L18e/L15P domain-containing protein	101255295	2.35153e+07	5.29727e+06	1.04719e+07
A0A3Q7EJS4	Glycine--tRNA ligase	101256217	3.08344e+06	3.09476e+06	2.08514e+06
A0A3Q7EHH5	Peptidase_S9 domain-containing protein		8.21755e+06	1.15896e+07	1.15862e+07
A0A3Q7FSH7	1-deoxy-D-xylulose-5-phosphate reductoisomerase	543682	1.35355e+07	5.60839e+06	1.19314e+07
A0A3Q7IN43	ATPase_AAA_core domain-containing protein		765950907	2.28424e+08	2.83954e+08
A0A3Q7IXE6	Uncharacterized protein	101255264	2.70361e+07	3.85057e+07	3.14735e+07
A0A3Q7EXW0	Uncharacterized protein		5.76755e+06	1.14427e+07	7.02352e+06
A0A3Q7IQJ3	Uncharacterized protein	101258426	2.99292e+07	8.70651e+06	2.02111e+07
Q202I0	Zeta-carotene desaturase	ZDS	1.25243e+07	3.05049e+06	8.23304e+06
A0A3Q7F352	Histidinol dehydrogenase		8.92895e+06	4.72853e+06	1.17756e+07
A0A3Q7HXK5	SOR_SNZ domain-containing protein	101257782	2.0555e+07	1.41477e+07	2.0544e+07
A0A3Q7H1L0	Peptidylprolyl isomerase		7.96348e+06	8.28546e+06	1.169e+07
A0A3Q7GM08	Aldehyde dehydrogenase (NAD(+))		1.15835e+07	2.12636e+07	2.25934e+07
A0A3Q7HJU0	Pectin acetylesterase		1.60235e+07	3.6769e+07	4.96967e+07
A0A3Q7FS73	Aldedh domain-containing protein	100301929	1.95332e+07	2.73648e+07	2.70413e+07
A0A3Q7HEZ3	Transketolase		4.16191e+07	6.34196e+07	5.45587e+07
A0A3Q7FAI2	PfkB domain-containing protein	543890	1.18753e+07	4.28727e+06	1.16412e+07
A0A3Q7HIS1	Malic enzyme	101246159	8.63744e+06	7.92443e+06	1.06064e+07
A0A3Q7HH10	Oxoglutarate dehydrogenase (succinyl-transferring)		4.60877e+06	6.10256e+06	4.83818e+06
A6N6K8	Phenylacetaldehyde reductase	PAR2	1.02939e+07	6.35699e+06	1.5147e+07
K4AT92	AGO4A	101256023	6.16046e+06	7.53028e+06	3.96908e+06
A0A3Q7IIH8	Uncharacterized protein		5.55919e+06	1.39793e+06	3.73216e+06
A0A3Q7EJ55	Ribosomal protein	101256124	3.17649e+07	1.30855e+07	2.20309e+07
A0A3Q7J2T1	Aconitate hydratase	101248455	3.61772e+07	1.95731e+07	4.8151e+07
A0A3Q7I7T0	Uncharacterized protein		9.10164e+06	3.76987e+06	1.63211e+07
A0A3Q7GBP8	Thioredoxin domain-containing protein	101248098	2.3536e+07	2.69575e+07	2.36048e+07
A0A3Q7FE34	Uncharacterized protein	100134877	8.03611e+06	3.575e+06	5.45133e+06
A0A3Q7EPB0	Eukaryotic translation initiation factor 3 subunit C		4.79748e+06	7.58749e+06	4.75165e+06
A0A3Q7J3Z0	Uncharacterized protein	101263879	5.37807e+06	1.20795e+07	1.1603e+07
A0A3Q7I008	NAD(P)-bd_dom domain-containing protein		3.48539e+07	2.65061e+07	5.83667e+07
A0A3Q7F529	Uncharacterized protein	101253342	2.82568e+07	2.31149e+07	1.96784e+07
A0A3Q7JST6	Acetohydroxy-acid reductoisomerase	101257242	2.43766e+07	1.42809e+07	2.08723e+07
K4C998	Ribosomal_S17_N domain-containing protein	101266035	2.31457e+07	8.93002e+06	9.73422e+06
A0A3Q7I6B9	Cysteine synthase	101244415	2.26274e+07	1.16354e+07	1.10103e+07
A0A3Q7ENN1	Calreticulin		2.16733e+07	1.19255e+07	2.08514e+07
P31542	ATP-dependent Clp protease ATP-binding subunit ClpA homolog CD4B, chloroplastic	CD4B	2.24625e+07	1.71859e+07	1.31366e+07
A0A3Q7EPE9	AA_TRNA_LIGASE_II domain-containing protein	101251038	2.21181e+06	2.46252e+06	2.75334e+06
A0A3Q7HC76	Acetohydroxy-acid reductoisomerase		2.2774e+07	8.97508e+06	1.61639e+07
A0A3Q7HLK8	Cysteine synthase	101254617	3.71928e+07	2.18249e+07	2.59402e+07
A0A3Q7HGC8	Uncharacterized protein	101263320	5.37437e+06	7.05642e+06	7.31521e+06
Q9FYW9	Adenylosuccinate synthetase, chloroplastic	PURA	8.11083e+06	3.2866e+06	8.96597e+06
A0A3Q7GED7	Indole-3-glycerol-phosphate synthase	101250390	9.95383e+06	1.1702e+07	1.56931e+07
A0A3Q7J408	Uncharacterized protein		2.57918e+07	5.07362e+07	2.77058e+07
C6K2K9	GDP-mannose 3,5-epimerase	GME1	2.70867e+07	1.92065e+07	2.72277e+07
A0A3Q7I2P2	Alpha-1,4 glucan phosphorylase	101244113	3.77097e+06	7.03353e+06	4.13028e+06
A0A3Q7FZI5	Uncharacterized protein		6.95975e+07	2.53708e+07	7.04959e+07
A0A3Q7IQZ0	Phospho-2-dehydro-3-deoxyheptonate aldolase	544152	1.36042e+07	4.64424e+06	6.69915e+06
A0A3Q7ISK8	Nitrate reductase		3.70942e+06	4.01959e+06	2.99876e+06
C6K2L0	GDP-mannose 3,5-epimerase	GME2	4.93372e+07	4.00371e+07	4.89136e+07
A0A3Q7IIS5	Vacuolar proton pump subunit B		2.10396e+07	2.57409e+07	3.78827e+07
Q9M5A8	Chaperonin 21	543643	1.19756e+07	1.83294e+07	9.47983e+06
A0A3Q7EA02	Peptidyl-prolyl cis-trans isomerase	101263049	8.45613e+07	6.21994e+07	9.74351e+07
A0A3Q7JI81	Pyruvate kinase		1.40138e+07	9.16809e+06	7.29594e+06
A0A0C5C9V4	30S ribosomal protein S3, chloroplastic	rps3	1.05733e+07	3.67565e+06	3.30405e+06
P29795	Oxygen-evolving enhancer protein 2, chloroplastic	PSBP	1.44705e+08	9.83942e+07	1.35848e+08
A0A3Q7HWQ1	4-coumarate--CoA ligase		6.06952e+06	7.68571e+06	8.65002e+06
A0A3Q7FUB1	Mg-por_mtran_C domain-containing protein		9.40034e+06	1.28221e+06	5.89698e+06
A0A3Q7F7C5	Glucose-6-phosphate 1-epimerase	101263563	2.31023e+07	6.33176e+06	1.67125e+07
A0A3Q7HMJ3	Aminopeptidase	101250430	5299593	1.32447e+07	1.13375e+07
A0A3Q7I069	Aldo_ket_red domain-containing protein	101256514	6.07865e+06	1.35637e+06	1.43407e+07
A0A3Q7JHP4	Uncharacterized protein	101251433	2.13932e+07	6.05553e+07	3.67386e+07
Q8GT30	Dihydrolipoyl dehydrogenase	544237	5.34074e+07	5.82456e+07	7.29815e+07
A0A3Q7EY39	Obg-like ATPase 1	101266277	1.47471e+07	1.74195e+07	1.67773e+07
A0A3Q7HIP9	Protein disulfide-isomerase		4.56937e+06	1.57025e+07	6.00624e+06
K4D2A4	Ribosomal_S7 domain-containing protein	101248251	4.75664e+07	1.67389e+07	5.69776e+07
A0A3Q7EM11	Peptidase A1 domain-containing protein		1.55911e+07	2.15757e+07	2.0382e+07
A0A3Q7IKR1	Eukaryotic translation initiation factor 3 subunit E	101265974	2.8484e+06	1.82093e+06	5.80174e+06
A0A3Q7HVI4	Uncharacterized protein		1.58024e+07	9.10448e+06	2.56038e+07
A0A3Q7ER22	Uncharacterized protein		8.84679e+06	5.48178e+06	1.04968e+07
Q6SKP4	Ribosomal protein L3	RPL3	2.93574e+07	1.39437e+07	1.23179e+07
A0A3Q7FZQ7	Nicotinate phosphoribosyltransferase	101264576	3.92118e+06	3.25426e+06	3.96697e+06
A0A3Q7HAN1	Uncharacterized protein	101255117	3.95916e+06	4.20057e+06	8.17491e+06
Q42896	Fructokinase-2	FRK2	6.49075e+06	749028	5.07866e+06
A0A3Q7GDG7	Glyceraldehyde-3-phosphate dehydrogenase	101258368	2.49667e+07	4.80016e+07	4.04598e+07
Q2MI61	50S ribosomal protein L22, chloroplastic	rpl22	1.68955e+07	3.99271e+06	9.01009e+06
O65917	Shikimate dehydrogenase	543548	5.80608e+06	3.09377e+06	5.94765e+06
Q9FVH1	Transaldolase	TAL	2.03424e+06	1.0518e+06	5.77877e+06
Q8RU74	3-dehydroquinate synthase, chloroplastic	DHQS	2.46853e+07	2.35285e+07	3.05541e+07
A0A3Q7GTM3	Delta-1-pyrroline-5-carboxylate synthase	101244293	1.3077e+06	1.25992e+07	3.12851e+06
A0A3Q7FWS2	Uncharacterized protein		1.66881e+07	3.16726e+06	1.62848e+07
A0A3Q7FNK6	NAD(P)-bd_dom domain-containing protein	101268541	3.21585e+06	1.53401e+06	6.19635e+06
A0A3Q7EJA6	CCT-theta	101262749	3.86581e+06	9.03736e+06	5.05301e+06
A0A3Q7F479	PKS_ER domain-containing protein	101268548	4.54891e+06	5.53014e+06	6.68838e+06
A0A3Q7E824	Formyltetrahydrofolate synthetase	101265950	3.49337e+06	6.42296e+06	5.60261e+06
A0A3Q7JD76	Glyceraldehyde-3-phosphate dehydrogenase	101249445	6.45808e+07	5.94727e+07	5.15894e+07
A0A3Q7FU69	T-complex protein 1 subunit delta	101246121	5.00033e+06	7.21225e+06	6.3816e+06
A0A3Q7JDN9	3-hydroxyacyl-CoA dehydrogenase		2.39686e+06	8.02211e+06	4.6872e+06
Q42884	Chorismate synthase 1, chloroplastic	CS1	1.09111e+07	1.17629e+07	1.52732e+07
A0A3Q7EK17	Eukaryotic translation initiation factor 3 subunit B	101267059	6.82992e+06	9.51086e+06	5.24246e+06
Q672Q6	Photosystem II oxygen-evolving complex protein 3	PsbQ	4.51338e+07	9.6409e+07	105230835
A0A3Q7J418	ATP:AMP phosphotransferase		6.4216e+06	1.04663e+07	1.96253e+07
A0A3Q7I742	Fumarate hydratase	101265278	4.35336e+06	4.25318e+06	5.80868e+06
A0A3Q7EUX7	Dihydrofolate reductase		1.36646e+07	7.58636e+06	1.30157e+07
A0A3Q7FYW1	Uncharacterized protein	101256669	1.78916e+07	4.3324e+06	1.6021e+07
D0EWF3	AICAR transformylase	IMPCHase	6.11957e+06	3.7406e+06	5.96976e+06
A0A3Q7GA27	Proteasome subunit alpha type		1.23889e+07	5.12974e+06	1.39424e+07
A0A3Q7HZ37	1,4-alpha-glucan branching enzyme		4.77968e+06	4.16239e+06	2.98182e+06
P93206	14-3-3 protein 1	TFT1	1.09652e+07	6.54213e+06	1.57049e+07
A0A3Q7HT77	RmlD_sub_bind domain-containing protein	101249670	3.43748e+06	1.9236e+06	4.32068e+06
A0A3Q7F153	Inositol-1-monophosphatase		1.11048e+07	9.14277e+06	1.32062e+07
Q9THX6	Thylakoid lumenal 29 kDa protein, chloroplastic	CLEB3J9	8.90455e+06	1.00178e+07	1.22963e+07
A0A3Q7IL38	Eukaryotic translation initiation factor 3 subunit L		5.34963e+06	5.51619e+06	8.30801e+06
A0A3Q7IIW4	CN hydrolase domain-containing protein		4.04909e+06	2.05076e+06	5.62596e+06
A0A3Q7HV43	Uncharacterized protein		3.35857e+06	3.30153e+06	5.49046e+06
A0A3Q7HTM2	Uncharacterized protein		6.3028e+06	788143	6.25777e+06
A0A3Q7ETK4	Fructose-bisphosphate aldolase	101246870	110220975	2.96353e+07	9.19689e+07
A0A3Q7G667	Asparagine synthetase [glutamine-hydrolyzing]		4.00852e+06	3.54935e+06	2.54138e+06
Q40133	Alcohol dehydrogenase homolog (Fragment)	GAD3	6.04233e+07	3.11281e+07	7.57196e+07
A0A3Q7JRP8	Uncharacterized protein		9.61129e+06	5.24284e+06	1.23432e+07
A0A3Q7HTC1	Acetylornithine transaminase	101245573	6.57393e+06	9.31632e+06	1.27632e+07
A0A3Q7I8G1	Pyruvate kinase	101261160	5.086e+06	5.47743e+06	5.39288e+06
A0A3Q7JIX8	Kinesin motor domain-containing protein		2.83584e+06	480194	2.6587e+06
A0A3Q7J5K6	Phosphoenolpyruvate carboxylase		8.33623e+06	1.08373e+07	8.08196e+06
A0A3Q7G7Y1	Uncharacterized protein		1.92581e+06	2.01177e+06	1.81594e+06
A0A3Q7F3S5	S5 DRBM domain-containing protein		5.54978e+06	2.36048e+06	1.44839e+06
A0A3Q7I9U4	Adenosylhomocysteinase	544304	4.5475e+07	2.72522e+07	3.88578e+07
K4BF05	Alcohol acyl transferase	AAT2	6.04794e+06	5.66916e+06	8.43953e+06
D2Y3F4	S-(hydroxymethyl)glutathione dehydrogenase	ADH3	1.23443e+07	1.70265e+07	1.49093e+07
A0A3Q7EZ16	14_3_3 domain-containing protein	543791	6.77786e+06	8.9245e+06	1.72553e+07
A0A3Q7HQL1	Nudix hydrolase domain-containing protein		2.80106e+06	6.70619e+06	4.65306e+06
A0A3Q7GAX9	Fructose-bisphosphate aldolase	101264821	6.95219e+06	5.29964e+06	1.18679e+07
O24030	Proteasome subunit alpha type-7	PAD1	8.22867e+06	7.93973e+06	1.2898e+07
A0A0C5CEC3	30S ribosomal protein S4, chloroplastic	rps4	3.80253e+07	1.29657e+07	1.32199e+07
A0A3Q7F897	Isocitrate dehydrogenase [NADP]		4.47798e+06	4.19087e+06	5.52612e+06
E1U7P9	Glutathione synthetase	GSH2	4.03351e+06	1.99815e+06	2.73242e+06
A0A3Q7GC36	Pyruvate dehydrogenase E1 component subunit alpha	543639	4.67564e+06	5.20071e+06	6.27806e+06
A0A3Q7ILY0	Fructose-bisphosphate aldolase		5.26483e+06	8.36089e+06	1.11254e+07
A0A3Q7EQ78	Coatomer subunit delta	101266270	4.45998e+06	2.82626e+06	3.50214e+06
A0A3Q7J365	3-hydroxyacyl-CoA dehydrogenase	101252256	2.76403e+06	5.74162e+06	6.05578e+06
A0A3Q7EUQ8	Probable alanine--tRNA ligase, chloroplastic	101251229	3.00498e+06	2.88601e+06	2.5366e+06
A0A3Q7FWZ9	Uncharacterized protein		3.31259e+06	3.26934e+06	2.81073e+06
A0A3Q7EFC3	Importin subunit alpha	101257502	3.7233e+06	4.04423e+06	5.69102e+06
K4B3H9	Glycine-rich RNA-binding protein	RBP1	1.18426e+07	1.09321e+07	8.96659e+06
A0A3Q7EGM6	Uncharacterized protein		4.84098e+06	1.6509e+06	4.22343e+06
A0A3Q7F980	Fructose-bisphosphate aldolase		7.72222e+07	2.00358e+07	5.70247e+07
K4ATQ2	Uncharacterized protein	101253011	1.88543e+07	8.94788e+06	6.61924e+06
A0A3Q7JYX1	Uncharacterized protein		6.48235e+06	6.6431e+06	4.07184e+06
A0A3Q7F604	Leucyl-tRNA synthetase		2541064	979854	1.62241e+06
A0A3Q7J6X7	Mg-protoporphyrin IX chelatase	101255435	7.56301e+06	12260765	5.98036e+06
A0A3Q7GWC2	Aldo_ket_red domain-containing protein		1.27098e+07	7.7766e+06	1.43836e+07
A0A3Q7FFY2	Photosystem II stability/assembly factor		5.34166e+06	7.13521e+06	2.66398e+06
A0A3Q7ENB7	Uncharacterized protein		3.62973e+06	2.82369e+06	4.96628e+06
A0A3Q7F1W7	Uncharacterized protein		4.91949e+07	1.69221e+07	2.83476e+07
A0A3Q7ESA9	S-methyl-5-thioribose kinase	101249769	6.37381e+06	6.08653e+06	1.08879e+07
O82691	Sucrose synthase	sus3	1.14624e+06	6.82323e+06	3.62215e+06
O49877	CYP1	C14	6.43543e+06	7.3484e+06	8.02096e+06
A0A3Q7JE01	PKS_ER domain-containing protein	101248372	2.58357e+07	1.01962e+08	1.12818e+08
A0A3Q7GKR4	Beta-hexosaminidase	100529104	3.42404e+06	3.46856e+06	4.91832e+06
A0A3Q7GWB4	Acyl-[acyl-carrier-protein] desaturase	101246830	3.4462e+06	1.85969e+07	1.13195e+07
A0A3Q7HM51	Beta-ketoacyl-[acyl-carrier-protein] synthase I	101264039	1.00052e+07	1.03375e+07	1.08911e+07
A0A3Q7I1J2	PCI domain-containing protein	101267619	7.87268e+06	7.3127e+06	7.22999e+06
A0A3Q7EN75	Uncharacterized protein		4.90947e+06	896306	3.58197e+06
A0A3Q7HYJ1	AAA domain-containing protein	101267617	4.07189e+06	4.3786e+06	7.36206e+06
A0A3Q7HT73	Prolyl-tRNA synthetase	101260238	6.35106e+06	6.90086e+06	5.79966e+06
A0A3Q7ERM4	PKS_AT domain-containing protein		5.05373e+06	1.8253e+06	6.29578e+06
A0A3Q7JBP6	6-phosphogluconate dehydrogenase, decarboxylating	101263001	1.11422e+07	5.36776e+06	1.03804e+07
A0A3Q7IKJ5	Inosine-5-monophosphate dehydrogenase	101266279	4.66644e+06	4.38917e+06	4.88966e+06
A0A3Q7IHG0	Uncharacterized protein	101250846	2.19314e+07	1.00992e+07	2.29177e+07
A0A3Q7ELA6	Uncharacterized protein		9.07978e+06	2.35823e+07	3.06452e+07
A0A3Q7JBV0	Polyadenylate-binding protein	101261596	2.62315e+06	1.80429e+06	1.96296e+06
A0A3Q7GQZ9	Phenylalanyl-tRNA synthetase	101247618	3.8238e+06	3.10142e+06	2.73837e+06
A0A3Q7FSD7	Geranylgeranyl reductase	101262299	5.90034e+06	2.15637e+06	3.90827e+06
A0A3Q7GEZ4	SET domain-containing protein	101259632	4.81074e+06	2.94957e+06	5.03597e+06
A0A3Q7GK31	Uncharacterized protein	101246533	9.99434e+06	6.46289e+06	1.01716e+07
Q40131	Steroid 16alpha-hydroxylase	544002	5.11594e+06	5.77677e+06	1.3528e+07
A0A3Q7J330	Pyruvate dehydrogenase E1 component subunit alpha	101256355	6.93096e+06	2.93437e+06	4.132e+06
B5M9E4	Beta-glucosidase 01		1.49231e+07	4.00244e+07	2.65721e+07
A0A3Q7ERM5	Uncharacterized protein	101267273	2.79441e+06	1.92368e+06	3.0659e+06
A0A3Q7FW21	Uncharacterized protein		1.21356e+06	1.49229e+06	1.6895e+06
A0A3Q7IMC4	Coatomer subunit beta		3.1437e+06	3.02891e+06	2.50253e+06
A0A3Q7ITY0	Uncharacterized protein	101254260	2.13645e+06	608429	1.80809e+06
Q40147	Glutamate-1-semialdehyde 2,1-aminomutase, chloroplastic		2.38139e+07	1.95211e+07	1.6996e+07
A0A3Q7ILV3	Thioredoxin-dependent peroxiredoxin	101250263	6.78591e+07	5.11997e+07	7.04459e+07
A0A3Q7IZG8	Ribosomal protein	101258620	1.36634e+07	3.8372e+06	1.46503e+07
A0A3Q7EMP9	EF1_GNE domain-containing protein		5.48073e+06	0	2.99462e+06
A0A3Q7HVI2	Lysine--tRNA ligase		4.66672e+06	4.88244e+06	5.01274e+06
A0A3Q7IZR8	Uncharacterized protein		9.34822e+06	1.11226e+07	1.59867e+07
A0A3Q7GNB3	Proteasome subunit beta	101250118	1.86475e+06	945556	639589
A0A3Q7F3X8	Eukaryotic translation initiation factor 3 subunit D	101252350	4.47251e+06	4.26291e+06	3.18907e+06
A0A3Q7HGG5	Obg-like ATPase 1	101259460	3.03823e+06	3.86437e+06	3.48994e+06
Q42890	Glucan endo-1,3-beta-D-glucosidase	tomQ`b	7.77972e+06	5.21152e+06	1.12279e+07
A0A3Q7HZV3	Uncharacterized protein	101247151	1.48609e+07	2.78294e+07	2.52076e+07
A0A3Q7HR44	Glycerol-3-phosphate acyltransferase, chloroplastic	543901	5.55362e+06	653848	3.79628e+06
A0A3Q7GLM4	T-complex protein 1 subunit gamma	101246428	3.00452e+06	2.48046e+06	2.61343e+06
A0A3Q7E9C5	Molybdopterin molybdenumtransferase	101253012	4.1399e+06	1.11397e+07	9.94913e+06
A0A3Q7EHA9	Citrate synthase		3.99822e+06	4.20216e+06	7.36274e+06
A0A3Q7GAX3	Uncharacterized protein	778302	3.79853e+06	2.36739e+06	2.32303e+06
A0A3Q7JK86	Eukaryotic translation initiation factor 3 subunit I	101262979	3.77844e+06	2.49897e+06	4.52452e+06
A0A3Q7GYF2	Nucleoside diphosphate kinase		1.55334e+07	4.53666e+06	1.92651e+07
Q9XG54	12-oxophytodienoate reductase 1	OPR1	5.6414e+06	2.6667e+06	6.68653e+06
A0A3Q7FRB5	D-3-phosphoglycerate dehydrogenase	101246616	5.00539e+06	6.39098e+06	4.7345e+06
A0A3Q7EYM6	Fructose-bisphosphate aldolase	101249787	119709993	4.20706e+07	1.08898e+08
A0A3Q7IA38	Tr-type G domain-containing protein	101254504	4.51846e+06	725497	1.66697e+06
A0A3Q7H7F3	Uncharacterized protein		6.9999e+06	18912983	7.53036e+06
A0A3Q7GLT1	Uncharacterized protein	101246429	6.99794e+06	5.02276e+06	7.03445e+06
A0A3Q7HNA6	Polyribonucleotide nucleotidyltransferase		3.29801e+06	3.71424e+06	1.31852e+06
Q3C2L6	Sorbitol related enzyme	LeSDH	6.48352e+06	3.93115e+06	8.32657e+06
Q3SC82	30S ribosomal protein S15, chloroplastic	ACI39	6.78585e+06	8.32752e+06	5.34359e+06
A0A3Q7H9C9	Glycosyltransferase	100736528	3.48154e+06	2.98558e+06	5.49666e+06
A0A3Q7F7G5	Succinate dehydrogenase [ubiquinone] flavoprotein subunit, mitochondrial	101256641	5.40348e+06	9.29337e+06	1.07541e+07
A0A3Q7FUS2	PPIase cyclophilin-type domain-containing protein	101257251	1.63192e+06	4.39377e+06	3.08696e+06
A0A3Q7FXR7	Bet_v_1 domain-containing protein	101266019	1.01113e+07	5.30085e+06	5.91995e+06
A0A3Q7ERA7	GTP cyclohydrolase II	544238	2.60124e+06	1.03225e+06	1.74575e+06
A0A3Q7GB69	Glyceraldehyde-3-phosphate dehydrogenase	101264004	2.28481e+07	2.75596e+07	2.00671e+07
A0A3Q7J0E0	OMPdecase	101244927	4.30611e+06	1.14236e+06	1.90625e+06
A0A3Q7G465	GFO_IDH_MocA domain-containing protein	101260931	7.79772e+06	4.1541e+06	8.23764e+06
D1MAF2	Exportin-1	Xpo1	2.82377e+06	4.61022e+06	4.21849e+06
A0A3Q7GQM4	Uncharacterized protein	101248107	1.91427e+07	3.19581e+07	2.6164e+07
A0A3Q7FCM3	Uncharacterized protein	101264774	3.52053e+06	5.64631e+06	6.90099e+06
A0A3Q7E9H1	5-methyltetrahydropteroyltriglutamate--homocysteine S-methyltransferase		4.1689e+06	7.74145e+06	6.98636e+06
A0A3Q7G4E2	Protein disulfide-isomerase	101257163	1.78342e+06	2.59397e+06	2.67523e+06
A0A3Q7FS41	Uncharacterized protein	101249904	6.42243e+07	2.65734e+06	5.71923e+06
P38547	GTP-binding nuclear protein Ran2	RAN2	2.5047e+07	1.90919e+07	2.18972e+07
A0A3Q7JAV3	Malic enzyme	544164	3.75181e+06	1.40163e+06	2.85446e+06
A0A3Q7GEU9	Uncharacterized protein	101267705	4.74025e+06	5.01533e+06	5.14968e+06
A0A3Q7I245	EF1_GNE domain-containing protein		1.12902e+07	7.35648e+06	1.53519e+07
Q5NE18	Formate dehydrogenase, mitochondrial	fdh	700014	7.42108e+06	7.42685e+06
A0A3Q7EU87	Uncharacterized protein		6.17017e+07	2.66723e+07	5.65388e+07
P93841	4-diphosphocytidyl-2-C-methyl-D-erythritol kinase, chloroplastic/chromoplastic (Fragment)	ISPE	4.84445e+06	4.70647e+06	4.59769e+06
A0A3Q7GYB4	Tr-type G domain-containing protein		3.27441e+07	3.02242e+07	2.66182e+07
A0A3Q7G4W7	Inositol-3-phosphate synthase	544226	1.17407e+07	1.22993e+07	3.03107e+07
A0A3Q7FY87	Mg-protoporphyrin IX chelatase	101248868	6.08366e+06	4.30228e+06	5.55906e+06
A0A3Q7IPG6	Uncharacterized protein		2.7174e+06	4.28043e+06	2.06942e+06
Q941R1	Transaldolase		4.62019e+06	4.16356e+06	7.9137e+06
A0A3Q7ISK0	Uncharacterized protein	101245790	8.99307e+06	8.60981e+06	5.88986e+06
A0A3Q7FF30	3-isopropylmalate dehydratase		8.72807e+06	5.27978e+06	7.76032e+06
A0A3Q7FUV3	UBP-type domain-containing protein		1.08018e+06	690357	755869
A0RZC9	Constitutive plastid-lipid associated protein	CHRD	4.64562e+06	3.81579e+06	5.41063e+06
K4B381	N-acetyl-glutamate semialdehyde dehydrogenase	NAGPR	4.45626e+06	7.29024e+06	5.48343e+06
A0A3Q7H112	Peptidase_M24 domain-containing protein		1.03172e+07	7.16102e+06	9.6075e+06
A0A3Q7H4R7	40S ribosomal protein S8		5.0341e+06	1.18419e+06	1.09139e+06
A0A3Q7IBY7	Pribosyltran domain-containing protein	101252123	5.23409e+06	4.33101e+06	5.34952e+06
A0A3Q7HR46	Lactoylglutathione lyase	101259466	6.05315e+06	1.79775e+06	1.11437e+07
A0A3Q7J5P7	Tryptophan synthase	101256529	2165682	1.29557e+06	1.30593e+06
A0A3Q7GDK7	Uncharacterized protein	101259540	1.99805e+06	5.27147e+06	3.36254e+06
A0A3Q7HV38	Pyruvate dehydrogenase E1 component subunit beta	101266731	1.07756e+07	7.2061e+06	1.38601e+07
Q9LLT0	Beta-galactosidase	TBG5	4.22501e+06	4.39063e+06	6.76578e+06
A0A3Q7JC72	GFO_IDH_MocA domain-containing protein	101255180	5.38916e+06	1.03221e+07	5.4546e+06
A0A3Q7GEE9	Glutaminyl-tRNA synthetase	101251979	2.31849e+06	3.59485e+06	1.30922e+06
A0A3Q7I5G1	PDZ_3 domain-containing protein	101261957	964096	1.41127e+06	649982
A0A3Q7HG98	Uncharacterized protein	101255814	1.75042e+07	1.48533e+07	1.93041e+07
A0A3Q7GS13	Pectinesterase	101260941	1.62698e+06	4.96239e+06	3.65546e+06
O65004	Farnesyl pyrophosphate synthase	FPS1	2.86117e+06	9.69495e+06	9.66919e+06
Q5NE17	Malate dehydrogenase [NADP], chloroplastic	mdh	2.66904e+07	1.56984e+07	2.56054e+07
A0A3Q7JQE3	EF1_GNE domain-containing protein	101268350	9.08478e+06	6.50447e+06	9.35764e+06
P93541	Glutamate dehydrogenase	GDH1	5.70482e+06	4.23262e+06	9.66978e+06
A0A3Q7GNM9	Inositol-3-phosphate synthase	543809	8.94349e+06	1.8971e+07	2.32724e+07
A0A3Q7F688	Phosphoserine aminotransferase		5.70172e+06	3.93108e+06	6.65585e+06
A0A3Q7EHA7	Protoporphyrinogen oxidase		3.37976e+06	287791	1.4742e+06
A0A3Q7GP23	ThiC-associated domain-containing protein	101264726	3.895e+06	2.90271e+06	2.11009e+06
A0A3Q7GM93	Pectinesterase		2.43227e+06	4.08103e+06	4.08563e+06
Q9ZS45	Spermidine synthase	SPDSYN	8.37195e+06	9.47411e+06	1.22227e+07
A0A3Q7FKX4	Glutamate synthase (NADH)		1.56909e+06	1.60329e+06	486618
A0A3Q7G0X6	Sulfate adenylyltransferase	101256557	5.60389e+06	3.13147e+06	1.9353e+06
A0A3Q7IZI6	Aldo_ket_red domain-containing protein	101254562	8.09932e+06	4.80461e+06	6.10876e+06
A0A3Q7HX95	Fructose-bisphosphate aldolase	101266063	1.06132e+07	1.75937e+07	2.29192e+07
A0A3Q7JF55	Selenoprotein O	101245443	3.70152e+06	2.65468e+06	6.24561e+06
A0A3Q7GQR0	W2 domain-containing protein	101260819	1.7037e+06	619065	1.85219e+06
A0A3Q7GJA8	Uncharacterized protein		3.12027e+06	2.35807e+06	6.27615e+06
A0A3Q7FVL0	Uncharacterized protein		1.06451e+07	4.92788e+06	1.17212e+07
A0A3Q7F7L6	Uncharacterized protein		3.02245e+06	4.8784e+06	5.8305e+06
A0A3Q7GBS3	Uncharacterized protein	101260136	8.2674e+06	4.70209e+06	4.85626e+06
A0A3Q7HRB1	ATP-dependent Clp protease proteolytic subunit	101267919	5.31571e+06	1.11657e+06	2.78223e+06
A0A3Q7GHS2	Uncharacterized protein	101257962	4.05428e+06	1.27277e+06	4.2993e+06
A0A3Q7JRL8	Aldedh domain-containing protein	101247788	3.55756e+06	2.41991e+06	4.36227e+06
A0A3Q7HZQ4	V-type proton ATPase subunit H		3.04027e+06	6.34129e+06	3.17901e+06
A0A3Q7FCR4	Polyadenylate-binding protein	101258105	2.59939e+06	1.80705e+06	1.88495e+06
A0A3Q7GD09	Uncharacterized protein	101247015	4.32823e+06	4.71794e+06	770577
A0A3Q7FWL3	Aminotran_1_2 domain-containing protein	101260925	2.29887e+06	4.19542e+06	5.55286e+06
A0A3Q7IFK3	Epimerase domain-containing protein	101055557	2.36713e+06	2.04291e+06	2.99748e+06
A0A3Q7HNB6	Uncharacterized protein	101246947	3.20389e+06	1.03321e+06	2.14237e+06
A0A3Q7HXI0	Arginine biosynthesis bifunctional protein ArgJ, chloroplastic		1.24297e+06	672330	2.76757e+06
Q9FEW9	12-oxophytodienoate reductase 3	OPR3	622068	397432	1.5484e+06
A0A3Q7HD29	Aspartate aminotransferase	101244094	3.34771e+06	1.82168e+06	4.19675e+06
A0A3Q7EU34	Aldo_ket_red domain-containing protein	101248625	7.31011e+06	1.00199e+07	1.22567e+07
A0A3Q7IM38	Ribos_L4_asso_C domain-containing protein		1.04334e+07	3.70572e+06	8.17109e+06
A0A3Q7IPK7	D-fructose-1,6-bisphosphate 1-phosphohydrolase	101264273	7.57477e+06	4.08303e+06	1.00393e+07
A0A3Q7FWE8	Glyceraldehyde-3-phosphate dehydrogenase	101266713	5.16484e+07	4.71854e+07	3.72233e+07
A0A3Q7I956	Uncharacterized protein	101250927	1.95249e+06	1.68174e+06	2.18813e+06
A0A3Q7FGD6	Amylomaltase		1.179e+06	1.13589e+06	846880
A0A3Q7FY79	6-phosphogluconate dehydrogenase, decarboxylating		2.43227e+06	1.20422e+06	5.11435e+06
A0A3Q7ISV4	Ribosomal_L6e_N domain-containing protein	101252946	4.91142e+06	2.60739e+06	2.04106e+06
A0A3Q7HEX8	NADPH-protochlorophyllide oxidoreductase	543647	2.90246e+06	1.11884e+06	972417
B1Q3F7	Succinic semialdehyde reductase isofom2	LeSSR2	2.56565e+06	1.25483e+06	6.23989e+06
A0A3Q7IGH0	Adenylyl cyclase-associated protein	101267359	2.31601e+06	1.99591e+06	1.38596e+06
A0A3Q7FTI8	Aminotran_1_2 domain-containing protein		2665073	2.29899e+06	2.13341e+06
A0A3Q7EJU7	Sec16_C domain-containing protein	101261454	3.77994e+06	3.19777e+06	5.57766e+06
A0A3Q7IQR1	Uncharacterized protein	101249696	2.918e+06	1.1882e+06	2.19679e+06
A0A3Q7IAU4	(S)-2-hydroxy-acid oxidase	100134875	2.64598e+07	8.19199e+06	1.4107e+07
A0A3Q7G5V9	KOW domain-containing protein	101267290	4.12159e+06	4.16337e+06	2.8701e+06
A0A3Q7G5E6	Cysteinyl-tRNA synthetase	101256769	2.98687e+06	2.21786e+06	2.19296e+06
A0A3Q7GDE7	Uncharacterized protein		540553	0	0
A0A3Q7H1P7	Beta-glucosidase	101260057	2.88216e+06	3.20169e+06	5.15297e+06
A0A3Q7HRC2	Uncharacterized protein	101262737	8.41763e+06	6.4063e+06	5.97364e+06
A0A3Q7HD15	Glucose-6-phosphate 1-dehydrogenase		2.08739e+06	1.92132e+06	727272
A0A3Q7FKZ2	PAP_fibrillin domain-containing protein	101263678	2.43436e+06	2.19813e+06	2.39464e+06
A0A3Q7ISE3	Uncharacterized protein		3.60895e+06	5.14591e+06	5.14402e+06
A0A3Q7G7H8	14_3_3 domain-containing protein		6.08385e+06	8.46467e+06	9.71549e+06
A0A3Q7GRY3	Uncharacterized protein	101247532	9.84249e+06	5.7672e+06	4.03258e+06
A0A3Q7EPA9	Seryl-tRNA synthetase		3.25346e+06	703606	3.68747e+06
A0A3Q7JDD9	Uncharacterized protein	101250874	1.16389e+07	1.04308e+07	1.23512e+07
Q9SDZ6	Phospholipase D (Fragment)	543819	3646870	5.50315e+06	4.25758e+06
A0A3Q7FZG5	UDP-glucuronate decarboxylase	101263507	1.36832e+07	4.0306e+06	1.04375e+07
A0A3Q7I6A1	Proteasome subunit beta	101249580	5.28074e+06	4.34813e+06	6.76681e+06
A0A3Q7H3B4	Xylose isomerase		1.48686e+06	1.46783e+06	1.65225e+06
A0A3Q7GX85	PEROXIDASE_4 domain-containing protein		3.92228e+06	5.03199e+06	4.328e+06
A0A3Q7GZ83	60S ribosomal protein L27	101251893	8.32655e+06	2.92557e+06	4.11443e+06
A0A3Q7HUQ3	Glyceraldehyde-3-phosphate dehydrogenase	101255800	1.82502e+07	2.05777e+07	1.58073e+07
A0A3Q7H8S0	Thioredoxin-dependent peroxiredoxin	101243905	5.35399e+06	8.01345e+06	7.68871e+06
A0A3Q7F639	Pyrophosphate--fructose 6-phosphate 1-phosphotransferase subunit beta	101243849	4184441	3.31033e+06	1.56871e+07
A0A3Q7GDJ7	Dihydrolipoamide acetyltransferase component of pyruvate dehydrogenase complex	101257857	4.29676e+06	2.28832e+06	2.64557e+06
A0A3Q7HK40	Uncharacterized protein	101256609	2.42785e+06	1.30625e+06	1.3363e+06
A0A3Q7JD34	Ornithine carbamoyltransferase	101246902	11550477	6.38032e+06	1.50376e+07
Q672Q2	Chloroplast-specific ribosomal protein	544268	7.39115e+06	7.40025e+06	6.31224e+06
Q6X1D0	Superoxide dismutase	FESOD	4.60276e+06	3.85241e+06	4.5708e+06
A0A3Q7HLD0	PKS_ER domain-containing protein	101250123	1.08475e+06	918038	1.49617e+06
A0A3Q7FRC7	Elongation factor Tu	101245244	2.13674e+07	1.44487e+07	1.74738e+07
A0A3Q7HA43	HATPase_c domain-containing protein	101254814	5.29899e+06	4.76075e+06	3.70939e+06
A0A3Q7E8X9	Phenylalanyl-tRNA synthetase beta subunit		2.29577e+06	2.00584e+06	3.41348e+06
A0A3Q7J1A3	Histone H4	101256351	1.48274e+06	2.13552e+07	4.54794e+06
A0A3Q7HAD2	SET domain-containing protein		2.548e+06	869015	1.54601e+06
A0A3Q7JMX3	LRRNT_2 domain-containing protein		5.02759e+06	3.8958e+06	6.2597e+06
A0A3Q7EM80	Uncharacterized protein	101264862	1.59631e+06	5.50271e+06	4.24177e+06
A0A3Q7FC02	Glucose-6-phosphate 1-dehydrogenase		2.07799e+06	4.10079e+06	4.18738e+06
A0A3Q7ENE0	Ribose-5-phosphate isomerase	101264255	1.64236e+07	4.70311e+06	1.66856e+07
A0A3Q7FD04	Branched-chain-amino-acid aminotransferase		3.63362e+06	1.67723e+06	2.19161e+06
K4CUW3	Uncharacterized protein	543752	2.64272e+07	3.60346e+06	1.0451e+07
A0A3Q7ERV5	AA_TRNA_LIGASE_II domain-containing protein	101259000	1.62548e+06	1.16775e+06	1.57332e+06
A0A3Q7GHV9	Phosphomannomutase	778245	5.01194e+06	1.07037e+06	5.77182e+06
A0A3Q7HTP1	NAD(P)-bd_dom domain-containing protein	101260462	1.82158e+06	903250	1.76934e+06
A0A3Q7EUN5	Glutamyl-tRNA synthetase		6.10656e+06	1.31258e+06	4.8373e+06
A0A3Q7FS97	Lactoylglutathione lyase		8.22888e+06	5.61937e+06	7.83046e+06
A0A3Q7F4W8	Pectinesterase		6.89792e+06	1.16412e+06	3.07643e+06
A0A3Q7EUY8	NmrA domain-containing protein	101252442	4.81855e+06	2.48419e+06	4.12565e+06
A0A3Q7GR78	Uroporphyrinogen decarboxylase	101250511	5.60328e+06	583558	1.15216e+06
A0A3Q7G720	D-fructose-1,6-bisphosphate 1-phosphohydrolase		1.66002e+07	2.63415e+06	1.21533e+07
A0A3Q7JDF2	Pyrophosphate--fructose 6-phosphate 1-phosphotransferase subunit alpha	101246811	2.1917e+06	4.71743e+06	4.21723e+06
P23322	Oxygen-evolving enhancer protein 1, chloroplastic	PSBO	4.89653e+07	6.28217e+08	2.904e+08
A0A3Q7J2K1	Uncharacterized protein		2.20127e+06	1.02193e+06	631340
A0A3Q7FBR4	Uncharacterized protein		2.13029e+06	577821	1.78032e+06
Q40129	Uncharacterized protein	544001	2.5148e+07	4.76667e+07	6.22935e+07
A0A3Q7HW81	Ribos_L4_asso_C domain-containing protein	101259570	8.8887e+06	3.91372e+06	8.8286e+06
A0A3Q7I6Y9	Photolyase/cryptochrome alpha/beta domain-containing protein	101245200	2.29886e+06	488861	634515
A0A3Q7FLG3	PDZ domain-containing protein	101267480	1.86344e+06	116297	1.85235e+06
A0A3Q7ENV3	Protein disulfide-isomerase	101244123	2.22671e+06	2.66355e+06	3.32744e+06
A0A3Q7HVF4	Glutaredoxin domain-containing protein	100505458	4.96638e+07	5.37775e+06	1.33558e+07
A0A3Q7JDE8	Ubiquitin	101248858	2.34193e+07	3.10642e+07	2.52445e+07
A0A3Q7IH80	Abhydrolase_3 domain-containing protein	101251935	1.73411e+06	0	344305
Q5D8D3	Acyl-coenzyme A oxidase	Acx1A	726972	2.77589e+06	1.81199e+06
Q5QJB4	Harpin binding protein 1	HrBP1	2.49475e+06	1.00297e+06	2.22963e+06
A0A3Q7J9T5	Uncharacterized protein	101247110	1.2954e+06	942751	456222
A0A3Q7I1F3	Methionyl-tRNA synthetase		1.68755e+06	2.9147e+06	3.14692e+06
A0A3Q7FY03	D-3-phosphoglycerate dehydrogenase	101266918	2.11313e+06	1.31091e+06	749952
Q7Y240	Glutaredoxin-dependent peroxiredoxin	TPx1	1.00539e+07	1.13654e+07	1.86213e+07
A0A3Q7EK01	CCT-alpha	101267060	2.82033e+06	3.18935e+06	3.57919e+06
A0A3Q7IAA7	Uncharacterized protein		4.9382e+06	2.73233e+06	6.5694e+06
A0A3Q7FPR2	Uncharacterized protein	101250878	9.55755e+06	2.62537e+07	1.62617e+07
A0A3Q7FP95	Malate synthase		1.12032e+06	2.4614e+06	4.60498e+06
A0A3Q7FBR1	Methylmalonate-semialdehyde dehydrogenase (CoA acylating)		2.73817e+06	2.80754e+06	5.14215e+06
A0A3Q7FA43	Uncharacterized protein		2.90141e+06	720235	615374
A0A3Q7F0P2	UDP-glucose 6-dehydrogenase		5.09971e+06	8.2835e+06	7.98333e+06
A0A3Q7EQJ0	Aspartate-semialdehyde dehydrogenase	101258686	3.9125e+06	9.18511e+06	6.14396e+06
A0A3Q7J2Z9	Arginyl-tRNA synthetase		2.46692e+06	3.02064e+06	2.94348e+06
A0A3Q7IGR5	LRRNT_2 domain-containing protein	101262461	2.0731e+06	2.21561e+06	5.00693e+06
A0A3Q7GY58	Uncharacterized protein	101264734	3.40778e+06	2.98688e+06	5.19531e+06
A0A3Q7FD22	Neutral ceramidase	101251446	1055363	0	954478
O82004	NADP-dependent isocitrate dehydrogenase-like protein		1.15557e+06	1.78686e+06	1.18096e+06
A0A3Q7HZS6	Eukaryotic translation initiation factor 3 subunit A		3.62728e+06	2.76392e+06	316886
A0A3Q7IYZ2	50S ribosomal protein L9, chloroplastic	101262888	4.91636e+06	5.19295e+06	4.15884e+06
A0A3Q7EWQ3	Ferredoxin--NADP reductase, chloroplastic	101268044	3.97348e+06	1.99083e+06	3.61168e+06
K4CLT6	Peptidase A1 domain-containing protein	101264237	5.6279e+06	6.39691e+06	6.93615e+06
A0A3Q7HVF7	Uncharacterized protein		17468382	7.35121e+06	1.64082e+07
K4CG62	Uncharacterized protein	101259713	3.10132e+07	1.24704e+07	1.64173e+07
A0A3Q7GYY4	23 kDa subunit of oxygen evolving system of photosystem II	101248113	4.7458e+06	1.93205e+06	4.88116e+06
K4LP77	AGO4B		2.69785e+06	4.25942e+06	2.3473e+06
P93212	14-3-3 protein 7	TFT7	3.01261e+06	2.0754e+06	1.89547e+06
A0A3Q7EWB6	HP domain-containing protein	101259383	1.08032e+06	454582	447343
A0A3Q7EYC4	ATP citrate synthase	101263147	1.46562e+06	1.20062e+06	748530
A0A0C5CEG4	NAD(P)H-quinone oxidoreductase subunit H, chloroplastic	ndhH	3.32627e+06	3.89956e+06	2.50194e+06
Q944F3	Non-reducing end alpha-L-arabinofuranosidase		1.98776e+06	1.41969e+06	1.19976e+06
A0A3Q7HTV2	Uncharacterized protein	101245785	3.64668e+06	7.55266e+06	2.14148e+06
A0A3Q7HFP1	Glycerophosphodiester phosphodiesterase	101262834	2.38359e+06	2.03291e+06	2.87805e+06
A0A3Q7HWS9	Nucleoside diphosphate kinase		8.07931e+06	4.93e+06	8.08456e+06
A0A3Q7GMH0	E1 ubiquitin-activating enzyme		1.1889e+06	3.1434e+06	3.02808e+06
A0A3Q7FSA0	Pentose-5-phosphate 3-epimerase	101264109	3.76586e+07	9.97317e+06	2.94487e+07
A0A3Q7JD46	Aldo_ket_red domain-containing protein	101265522	5.71974e+06	1.22563e+07	1.09658e+07
A5JV19	Zeaxanthin epoxidase, chloroplastic	ZE	2.5398e+06	841558	719793
A0A3Q7FTZ2	RNA helicase		920580	1.59932e+06	506351
A0A3Q7H5A6	Proteasome subunit beta	101256394	3.17369e+06	358029	2.19102e+06
A0A3Q7GD89	CCT-epsilon	101251777	1.55927e+06	2.6164e+06	1.40262e+06
A0A3Q7JF75	Uncharacterized protein	101244563	518637	1.29325e+06	1.1126e+06
Q9FUZ0	Peptide deformylase 1A, chloroplastic	PDF1A	477587	415376	0
A0A3Q7J601	Uncharacterized protein		3.77551e+06	702318	2.52576e+06
A0A3Q7GQZ4	Calreticulin		3.01464e+06	675070	1.70787e+06
A0A3Q7EU50	Amidophosphoribosyltransferase	101250934	2.62062e+06	1.24917e+06	963475
A0A3Q7EPW1	TCTP domain-containing protein	543941	4.9595e+06	5.02133e+06	5.78353e+06
A0A3Q7G5A8	Peptidase A1 domain-containing protein	101251577	3.8957e+06	774584	3.35591e+06
A0A3Q7EP13	Thioredoxin domain-containing protein	101251929	1.00584e+07	2.7897e+06	1.37493e+07
A0A3Q7F898	Peptidylprolyl isomerase		1.88261e+07	1.13659e+07	1.32978e+07
A0A3Q7ERH5	D-fructose-1,6-bisphosphate 1-phosphohydrolase		2.96307e+06	2.4146e+06	1.82701e+06
A0A3Q7I6V9	Uncharacterized protein		185568	153623	0
K4BB06	Proteasome subunit beta	101266585	1.74477e+06	2.36253e+06	2.71322e+06
A0A3Q7H4V4	Threonyl-tRNA synthetase	101257168	2.22518e+06	3.34297e+06	1.11302e+06
A0A3Q7G5A7	PCI domain-containing protein	101263403	2.98128e+06	4.19826e+06	3.20377e+06
A0A3Q7HUN1	PCI domain-containing protein	101249287	1.49202e+06	333628	1.21531e+06
A0A3Q7F395	Uncharacterized protein		4.20509e+06	2.8804e+06	5.33281e+06
A0A3Q7HYF9	Uncharacterized protein		2.21054e+06	512918	1.55558e+06
A0A3Q7INM0	Uncharacterized protein	101245574	6.16246e+06	4.397e+06	4.62568e+06
A0A3Q7HSR7	Eukaryotic translation initiation factor 3 subunit G	101263343	1.63699e+06	2.31772e+06	1.0835e+06
A0A3Q7HFB9	Thiamine thiazole synthase, chloroplastic	101257192	1.05118e+07	5.2838e+06	7.10514e+06
K4CWC4	PR10 protein		1.69287e+06	3.30222e+06	4.79595e+06
A0A3Q7GYN8	Uncharacterized protein	101263525	3.96569e+06	7.64707e+06	6.84601e+06
A0A3Q7EZP5	AB hydrolase-1 domain-containing protein	101260990	1.91144e+06	885315	2.8096e+06
A0A3Q7HH22	Thioredoxin domain-containing protein		5.28389e+06	2.99594e+06	7.91636e+06
A0A3Q7JE99	Serine hydroxymethyltransferase	101259725	979754	457839	708153
A0A3Q7JPE6	CN hydrolase domain-containing protein	101266793	1.48632e+06	396772	721966
A0A3Q7IB10	Glutamyl-tRNA(Gln) amidotransferase subunit A, chloroplastic/mitochondrial	101249307	2.31116e+06	2.03438e+06	3.62858e+06
A0A3Q7GH03	Uncharacterized protein		2.37529e+06	2.36068e+06	2.27094e+06
A0A3Q7F8I3	Uncharacterized protein	101263960	1.98637e+06	1.16229e+06	1.43747e+06
A7LI54	Phototropin-2	PHOT2	1.14504e+06	1.71172e+06	2.32246e+06
A0A3Q7ICW3	Uncharacterized protein	101268517	940803	1.17563e+06	1.25305e+06
A0A3Q7I8A0	Glutathione reductase		3.75707e+06	5.61629e+06	7.52084e+06
A0A3Q7EN93	Uncharacterized protein		0	1.62643e+06	1.48888e+06
A0A3Q7H1Y4	Ribosomal_L14e domain-containing protein	101262929	5893260	5.97052e+06	2.70557e+06
A0A3Q7H696	GDP-L-fucose synthase	101253202	1.93137e+06	1.14705e+06	2.58511e+06
Q56R04	Putative betaine aldehyde dehyrogenase	101253497	2701026	3.36492e+06	4.50791e+06
A0A3Q7FKJ0	Uncharacterized protein	101268253	861651	0	0
A0A3Q7IUI9	Uncharacterized protein	101249702	6.84638e+06	1.17197e+07	1.01418e+07
A0A3Q7GCR0	Uncharacterized protein	101249057	1.66098e+06	2.18914e+06	1.97432e+06
A0A3Q7I881	40S ribosomal protein S3a	101252719	2.224e+06	220595	720496
A0A3Q7EYH4	Peptidase_S9_N domain-containing protein		1.34651e+06	1.81854e+06	739044
A0A3Q7HCM3	Glycosyltransferase		1.78969e+06	397298	1.85451e+06
A0A3Q7HLY1	6,7-dimethyl-8-ribityllumazine synthase	101259864	5.90304e+06	1.73921e+06	5.11311e+06
A0A3Q7FSY4	AP-3 complex subunit delta		3.4832e+06	5.16411e+06	4.02754e+06
A0A3Q7HYX4	TRASH domain-containing protein	101249118	1.21476e+07	1.89044e+06	2.34022e+06
A0A3Q7H2J3	Uncharacterized protein		4.35109e+06	1.30913e+06	988789
A0A3Q7FAJ4	Phenylalanine--tRNA ligase	101268820	1.16498e+06	1.43863e+06	1.63934e+06
A0A3Q7H1V8	Glutaredoxin domain-containing protein	101265835	2.31509e+06	267072	1.89367e+06
A0A3Q7F0L3	Rubis-subs-bind domain-containing protein		2.13206e+06	0	1.96701e+06
A0A3Q7HXP3	Diaminopimelate epimerase	101246955	1.59934e+06	453861	903551
Q84XW6	V-ATPase 69 kDa subunit		4.69884e+06	7.06616e+06	6.98014e+06
A0A3Q7H004	DUF1995 domain-containing protein		2.31067e+06	812106	2.11703e+06
A0A3Q7IN81	Phosphopyruvate hydratase		16668575	1.6515e+07	2.22631e+07
A0A3Q7EDU1	Pyruvate kinase		4.62935e+06	1.56836e+06	2.16659e+06
A0A3Q7J5H8	Uncharacterized protein	101265484	2.51389e+06	6.93638e+06	7.1218e+06
A0A3Q7G8L2	Seryl-tRNA synthetase		1.45692e+06	1.07751e+06	2.10196e+06
A0A3Q7EN07	Uncharacterized protein		725831	1.16732e+06	948216
A0A3Q7FNP5	Uncharacterized protein	101265910	1.81095e+06	3.76806e+06	2.80811e+06
A0A097PRP8	EMB1873 protein (Fragment)		2.03215e+06	1.77601e+06	994503
A0A3Q7FXJ5	Threonine synthase		3.5165e+06	2.14819e+06	4.71554e+06
P12372	Photosystem I reaction center subunit II, chloroplastic	psaD	4.10814e+06	3.1147e+06	3.28318e+06
A0A3Q7I640	Eukaryotic translation initiation factor 3 subunit K	101266955	2.30501e+06	1.31615e+06	2.62645e+06
A0A3Q7GMW1	Uncharacterized protein		6.81504e+06	1.5773e+07	1.02715e+07
B2MWN0	D-cysteine desulfhydrase	100191113	2.48309e+06	1.74413e+06	3.96932e+06
A2SXR3	Uricase		1.03718e+07	6.87511e+06	8.42891e+06
A0A3Q7EU46	Uncharacterized protein	101261760	3.85862e+06	2.59495e+06	6.42301e+06
A0A3Q7HLX5	HATPase_c domain-containing protein		84531.6	2.097e+06	597470
A0A3Q7F289	Glycosyltransferase		586862	0	403529
A0A3Q7IMU3	Ribos_L4_asso_C domain-containing protein		6.73527e+06	1.69027e+06	3.88975e+06
A0A3Q7I8Q2	Uncharacterized protein	101258785	5.73235e+06	1.30172e+06	1.80906e+06
Q9LEG5	Allene-oxide cyclase	aoc	5915973	1.1469e+07	8.12688e+06
A0A3Q7IB30	Uncharacterized protein		1.6654e+06	1.98643e+06	766122
A0A3Q7IKN3	Adenylosuccinate synthetase, chloroplastic	PURA	1.98378e+06	1.69759e+06	3.16977e+06
A0A3Q7FEL1	4-coumarate--CoA ligase		4.05376e+06	4.17813e+06	3.86764e+06
A0A3Q7IZ03	Uncharacterized protein		16094709	2.29933e+07	1.78043e+07
A0A3Q7HH02	60S acidic ribosomal protein P0	101261521	7.04587e+06	5.58015e+06	5.5006e+06
A0A3Q7IP97	Uncharacterized protein	101255645	2.12136e+06	1.49112e+06	728425
A0A3Q7GG74	Uncharacterized protein		1.75332e+06	161422	826552
A0A3Q7E9K7	Succinate--CoA ligase [ADP-forming] subunit alpha, mitochondrial	543860	2.59155e+06	746494	3.76081e+06
A0A3Q7JEE7	Uncharacterized protein	101252067	1.38085e+06	676917	753762
G3K2M4	Protein-methionine-S-oxide reductase	MSRA4	1.06093e+07	9.89812e+06	8.63509e+06
A0A0C5CHB1	30S ribosomal protein S2, chloroplastic	rps2	1.82821e+07	4.79052e+06	8.16847e+06
A0A3Q7HGQ5	Uncharacterized protein		1.72553e+06	472882	2.33336e+06
A0A3Q7IHN6	RNA helicase	101263737	1.13166e+06	1.02537e+06	0
A0A3Q7FRG1	Ribosomal_L18e/L15P domain-containing protein	101265118	13968198	4.85306e+06	6.70205e+06
A0A3Q7G3B0	AA_TRNA_LIGASE_II domain-containing protein		3.02654e+06	1.71734e+06	1.20776e+06
A0A3Q7GDP5	Methionine aminopeptidase		3.58859e+06	5.88805e+06	1.88591e+07
A0A3Q7IMD9	S-adenosylmethionine synthase	101245012	5.20381e+06	2.10647e+06	2.99197e+06
A0A3Q7GD18	ATP synthase subunit beta	101261919	5.81819e+06	6.48092e+06	1.04309e+07
P43282	S-adenosylmethionine synthase 3	SAM3	1.11766e+07	9.30059e+06	9.01954e+06
A0A3Q7HCH3	Aldo_ket_red domain-containing protein		883363	221718	524204
A0A3Q7EHY3	Pyruvate, phosphate dikinase	101267346	1.08326e+06	1.98741e+06	2.80369e+06
A0A3Q7HB75	NADH-cytochrome b5 reductase	101244772	1.43526e+06	337156	2.0598e+06
A0A3Q7HQH3	Tryptophanyl-tRNA synthetase		2.07061e+06	1.57773e+06	2.48919e+06
A0A3Q7EHY8	DUF3700 domain-containing protein	101253225	3.95645e+06	1.63747e+06	3.81675e+06
A0A3Q7FAS8	Cysteine desulfurase		864898	1.26301e+06	1.37935e+06
A0A3Q7HYX1	Chalcone_isomerase domain-containing protein	101252697	1.35026e+06	944736	1.32643e+06
A0A3Q7F5F8	Cysteine synthase	101255033	4.90414e+06	4.07025e+06	4.18531e+06
A0A3Q7J3U1	Glycosyltransferase		4.99902e+06	2.5482e+06	4.67012e+06
A0A3Q7IHS3	Chitin-binding type-1 domain-containing protein	101267358	1.3263e+07	3.07994e+06	3.24388e+07
A0A3Q7I738	Ribosomal protein L19	101265769	7.37436e+06	2.77786e+06	4.36001e+06
A0A3Q7H377	GH18 domain-containing protein	101257783	2.85937e+06	2.16254e+06	3.61898e+06
A0A3Q7JPK6	Uncharacterized protein	101252846	1.35974e+06	4.33305e+06	4.35845e+06
A0A3Q7JH22	Amidase domain-containing protein		1.77737e+06	258590	1.88291e+06
A0A3Q7ILF6	Delta-aminolevulinic acid dehydratase		8.1795e+06	4.28057e+06	4.37872e+06
Q93X44	Protein tyrosine phosphatase	ptpkis1	1.09921e+06	1.19835e+06	1.14942e+06
A0A3Q7GPY6	AB hydrolase-1 domain-containing protein	101268869	2.01916e+06	1.34976e+06	5.02213e+06
A0A3Q7IAC1	(S)-2-hydroxy-acid oxidase		6.33052e+07	2.60049e+07	3.52504e+07
A0A3Q7FWX0	Beta_elim_lyase domain-containing protein	101247807	274637	5.75862e+06	2.48688e+06
A0A3Q7EMX2	Ribosomal_S10 domain-containing protein		3.22615e+07	1.64997e+07	3.0127e+07
P93214	14-3-3 protein 9	TFT9	5.68694e+06	6.51402e+06	3.95625e+06
A0A3Q7IRR8	Isocitrate dehydrogenase (NADP(+))		861793	1.46253e+06	1.47758e+06
Q9LKG0	Putative vacuolar proton ATPase subunit E (Fragment)		6.18669e+06	8.60917e+06	9.27394e+06
A0A3Q7HK83	Glutathione peroxidase	101248896	2.05982e+06	3.00607e+06	4.8645e+06
A0A3Q7ESV2	23 kDa subunit of oxygen evolving system of photosystem II	101264980	2.13216e+06	827741	1.79614e+06
A0A3Q7EW83	DNA damage-binding protein 1	778355	491292	485221	218563
A0A3Q7FJJ3	Uncharacterized protein	101264601	1.27236e+07	8.39199e+06	1.34788e+07
A0A3Q7EEZ8	Uncharacterized protein		1.36802e+07	790109	2.14388e+07
A0A3Q7IA36	Uncharacterized protein	101245886	1.31699e+06	1.58066e+06	2.05892e+06
A0A3Q7IBR0	Uroporphyrinogen decarboxylase	101260578	1.17414e+07	3.2557e+06	1.52189e+07
A0A3Q7H1Q5	3-oxoacyl-[acyl-carrier-protein] reductase	101255205	3.90304e+06	8.77847e+06	5.69087e+06
A0A3Q7JYD7	Tryptophanyl-tRNA synthetase		1.69351e+06	151634	2.61449e+06
Q2MI68	30S ribosomal protein S11, chloroplastic	rps11	1.5251e+07	4.23258e+06	3.88792e+06
A0A3Q7FAR0	ATP-dependent Clp protease proteolytic subunit	101261866	5.35317e+06	2.59972e+06	7.39222e+06
A0A3Q7ERS3	Aldo_ket_red domain-containing protein	101254135	2.88187e+06	1.30088e+06	3.44582e+06
A0A3Q7EXK0	Glyceraldehyde-3-phosphate dehydrogenase	101253541	6.68937e+06	6.78333e+06	4.83589e+06
A0A0G2SJG0	Argininosuccinate lyase	AS	3.08902e+06	5.70734e+06	4.58942e+06
Q9FUR8	Alpha-galactosidase (Fragment)		1.88497e+06	899905	2.16798e+06
A0A3Q7IT51	Uncharacterized protein	101246371	3.95756e+06	1.32748e+06	3.1992e+06
A4ZYQ6	1-aminocyclopropane-1-carboxylate oxidase	100125909	4.36019e+06	3.88596e+06	9.1281e+06
A0A0C5CEE6	50S ribosomal protein L14, chloroplastic	rpl14	1.93808e+07	4.12554e+06	1.62593e+07
A0A3Q7EQ44	Protein kinase domain-containing protein	101248921	1.29894e+06	1.5612e+06	2.04502e+06
A0A0C5C9T7	ATP synthase epsilon chain, chloroplastic	atpE	2.542e+06	5.0546e+06	5.32011e+06
A0A3Q7F9B8	UDP-glucose 6-dehydrogenase		2.40609e+06	3.71792e+06	3.14405e+06
A0A3Q7EN49	Uncharacterized protein		4.17466e+07	5.03647e+07	4.0261e+07
K4DH15	Glutathione transferase	101253468	3.54521e+06	1.26486e+06	4.70091e+06
Q6UJX4	Molecular chaperone Hsp90-1	543902	5.92416e+06	8.31506e+06	3.23489e+06
A0A3Q7FU03	Peroxidase		1.38077e+06	474645	1.23673e+06
A0A3Q7FBF2	Uncharacterized protein		7.18542e+06	7.24852e+06	7.95207e+06
A0A3Q7J9K2	Uncharacterized protein	101255178	1.03556e+06	1.48324e+06	2.01067e+06
A0A3Q7H940	Uncharacterized protein		1.89802e+06	694416	1.90331e+06
A0A3Q7F1R4	Isoleucyl-tRNA synthetase	101249760	584542	58178.8	88024.8
A0A3Q7F246	Beta-ketoacyl-[acyl-carrier-protein] synthase I	101267959	2.47624e+06	4.84267e+06	4.59361e+06
A0A3Q7JA27	Ubiquitin carboxyl-terminal hydrolase	101251658	857142	286582	255875
A0A3Q7H0A0	Uncharacterized protein	101262318	10656019	6.96115e+06	8.56863e+06
Q93X45	Xaa-Pro aminopeptidase 2	app2	1.11426e+06	1.9538e+06	1.93445e+06
A0A3Q7HFB7	Uncharacterized protein		1.024e+06	1.5111e+06	1.26954e+06
A0A3Q7GND4	Uncharacterized protein	101247324	2.40637e+06	1.38312e+06	2.29372e+06
A0A3Q7HKE8	Glycine cleavage system H protein	101257194	3.95177e+06	1.71566e+06	1.60591e+06
A0A3Q7EP59	Uncharacterized protein	101254641	859547	581189	1.67362e+06
A0A3Q7GEV3	Uncharacterized protein		562889	0	888062
A0A3Q7JEN8	Dihydrolipoyl dehydrogenase	101245444	856166	937452	1.63067e+06
A0A3Q7GJV0	PCI domain-containing protein	101245654	1.13541e+06	508551	773872
A0A3Q7E7B4	PDZ domain-containing protein	101254513	2.34892e+06	2.15341e+06	2.65807e+06
A0A3Q7H1L7	Adenine phosphoribosyltransferase		2.55999e+06	2.34514e+06	3.13073e+06
P93208	14-3-3 protein 2	TFT2	1761518	2.55062e+06	3.34602e+06
A0A3Q7G5K0	AIR synthase	101246417	1.19692e+06	800882	1.17779e+06
A0A3Q7G876	Glutamyl-tRNA reductase		1.3327e+06	333498	199141
Q40140	Aspartic protease		1.34975e+06	0	1.83153e+06
A0A494GA81	Uncharacterized protein		1.12071e+06	465759	375201
A0A3Q7FL73	DUF2470 domain-containing protein	101267492	3.54281e+06	1.02713e+06	3.50494e+06
A0A3Q7I902	Uncharacterized protein	101267163	1.49276e+06	255625	577709
A0A3Q7EN15	Lipoxygenase		0	955271	1.20646e+06
A0A3Q7GZX3	Uncharacterized protein	101251592	5.57777e+06	1.96108e+06	673076
A0A3Q7JDH2	Serine hydroxymethyltransferase	101267301	782504	1.25603e+06	2.15198e+06
A0A3Q7G2Q9	Pyruvate kinase	101262183	1.01049e+06	1.9456e+06	1.07732e+06
A0A3Q7FEB3	40S ribosomal protein SA		3.07539e+06	2.06293e+06	2.75964e+06
A0A3Q7GDA5	3-isopropylmalate dehydrogenase	101247914	4.2056e+06	1.06517e+06	5.34217e+06
Q6IV07	UDP-arabinopyranose mutase	543938	959301	1.64691e+06	2.41288e+06
A0A3Q7JA54	Ribosomal_L28e domain-containing protein		2.26086e+06	3.75801e+06	4.09142e+06
A0A3Q7GLY3	Uncharacterized protein		962056	575135	1.28176e+06
A0A3Q7G077	Uncharacterized protein		567645	0	327172
A0A3Q7GVV3	SGNH_hydro domain-containing protein	101254210	413480	452771	654627
A0A3Q7JCN9	PRONE domain-containing protein		8.34313e+06	1.52511e+07	1.58919e+07
A0A3Q7IBI0	NADPH-protochlorophyllide oxidoreductase	101244717	764092	121665	0
A0A3Q7FET9	Peptidase_S9 domain-containing protein		423973	493869	0
A0A3Q7JHJ2	Uncharacterized protein	101268633	1.65518e+07	5.1047e+06	1.29323e+07
A0A3Q7HEC9	Uncharacterized protein		1.63473e+06	2.81823e+06	1.73082e+06
A0A3Q7FQ28	NTP_transferase domain-containing protein		564853	391318	336448
Q3SC85	60S ribosomal protein L10	ACI29	2.8522e+06	105601	902853
A0A3Q7IKY6	GrpE protein homolog		933612	2.95451e+06	3.89822e+06
A0A3Q7EA43	NAD(P)-bd_dom domain-containing protein		1.38104e+06	0	1.2681e+06
A0A3Q7IZ37	Carboxypeptidase	101258820	961626	619188	1.69309e+06
A0A3Q7FXP7	Glutamine synthetase	543756	5.36763e+06	2.08431e+06	1.73305e+06
A0A3Q7H2W6	Carboxypeptidase	101251103	1.41424e+06	853288	822525
A0A3Q7H1U4	40S ribosomal protein SA	101250808	3.93866e+06	1.7457e+06	4.04873e+06
C6KI36	Starch synthase III	100316882	1.17427e+06	1.59187e+06	284797
A0A3Q7FCZ7	Xyloglucan endotransglucosylase/hydrolase	543915	2.76298e+06	920491	1.22944e+06
A0A3Q7FKF5	Uncharacterized protein	101252666	1.62771e+06	634743	1.61738e+06
A0A3Q7HTH3	Uncharacterized protein		1.75049e+06	852596	1.78315e+06
P54928	Inositol monophosphatase 3	IMP3	2.19912e+06	887001	1.28035e+06
A0A3Q7I041	Adenylosuccinate lyase	101263129	2.55073e+06	2.64878e+06	2.17295e+06
Q52QQ4	Ascorbate peroxidase	APX	2.75078e+06	2.54022e+06	5.56273e+06
A0A3Q7HGV5	Uncharacterized protein	101261139	2.60471e+06	5.64779e+06	3.76782e+06
A0A3Q7HVY6	Ribosomal_L23eN domain-containing protein	101246658	6.09637e+06	4.49949e+06	3.37765e+06
A0A3Q7HBR5	KH type-2 domain-containing protein	101257282	3.5701e+06	1.67719e+06	1.68083e+06
B5M9E5	Glucan endo-1,3-beta-D-glucosidase	100191128	1.19171e+06	992517	1.5953e+06
A0A3Q7GST8	Lipoyl-binding domain-containing protein	101263617	1.07366e+06	3.82692e+06	2.54313e+06
P43280	S-adenosylmethionine synthase 1	SAM1	4.29156e+06	2.58833e+06	4.58589e+06
Q5NE21	Carbonic anhydrase	ca1	1.49265e+06	2.25085e+06	1.67613e+06
A0A3Q7FTM5	Uncharacterized protein		5.53207e+06	3.55171e+06	1.39591e+06
A0A3Q7GMP4	CN hydrolase domain-containing protein		1.22655e+06	969201	2.0357e+06
A0A3Q7GY85	Aminotran_1_2 domain-containing protein		435998	956385	1.28222e+06
A0A3Q7IQN9	Glucose-6-phosphate 1-epimerase	101265664	1.1255e+06	0	475006
A0A3Q7J5A2	Phytocyanin domain-containing protein		1.64852e+06	1.56553e+07	8.13713e+06
A0A3Q7JEL1	ATP citrate synthase	101267503	1.37361e+06	1.80004e+06	1.70966e+06
Q2MI69	DNA-directed RNA polymerase subunit alpha	rpoA	587046	332079	555805
A0A3Q7GXN0	AB hydrolase-1 domain-containing protein		2.45759e+06	718500	1.7409e+06
A0A3Q7J033	CCT-beta		503828	1.08554e+06	879191
A0A3Q7I7H7	Threonyl-tRNA synthetase		1.60117e+06	1.58342e+06	666851
A0A3Q7F5D6	Pyridoxal phosphate homeostasis protein		1.43934e+06	851206	1.65582e+06
P08706	Ribulose bisphosphate carboxylase small subunit, chloroplastic 1	RBCS1	1.9653e+08	8.62898e+07	1.14266e+08
Q8H6B5	Dihydrothymine dehydrogenase	PYD1A	874823	2.14518e+06	3.81171e+06
A0A3Q7EQP9	Lysine--tRNA ligase	101243628	1.11478e+06	1.58168e+06	1.35958e+06
A0A3Q7GBR4	Amino_oxidase domain-containing protein	101247017	1.6635e+06	446982	862906
A0A3Q7G0W1	Magnesium chelatase	101244176	1.61331e+06	355353	0
A0A3Q7E8H4	Uncharacterized protein		879612	3.97965e+06	2.4946e+06
A0A3Q7F9M7	Uncharacterized protein		1.58294e+06	6.23699e+06	4.99494e+06
A0A3Q7FPS6	Uncharacterized protein		4950124	2.04586e+06	1.28174e+06
A0A3Q7E9H0	Thioredoxin-dependent peroxiredoxin	101256114	2.75527e+06	1.75541e+06	1.87701e+06
A0A3Q7JDI3	Chitin-binding type-1 domain-containing protein	101251136	6.36367e+06	781810	1.13479e+07
A0A3Q7EZJ3	Uncharacterized protein		2.57491e+06	947148	4.64831e+06
P21568	Peptidyl-prolyl cis-trans isomerase	CYP	2.77403e+07	3.93852e+07	3.069e+07
A0A3Q7ETL5	Uncharacterized protein	101251498	1.1037e+06	1.10305e+06	1.59283e+06
A0A3Q7EQV5	Uncharacterized protein		683784	311415	671057
A0A3Q7HQM5	Catechol oxidase		1.64554e+06	3.03978e+06	1.26771e+07
A0A3Q7IFL7	ATP-dependent Clp protease proteolytic subunit	101256043	1.65209e+06	860963	707554
A0A3Q7ENY7	Uncharacterized protein		1.79094e+06	961606	1.84008e+06
A0A3Q7HF81	Protein kinase domain-containing protein		7.32438e+06	6.23438e+06	5.60527e+06
A0A3Q7HIS4	Anthranilate synthase	101265030	562304	585381	727174
A0A3Q7H1T0	Peptidyl-prolyl cis-trans isomerase		3.78849e+06	2.98761e+06	3.7257e+06
Q9FXK8	Sucrose-phosphate synthase	sps	1.69915e+06	1.62643e+06	1.9021e+06
Q43526	Glycosyltransferase (Fragment)	twi1	1.95483e+06	1.31909e+06	3.16916e+06
P05116	1-aminocyclopropane-1-carboxylate oxidase 1	ACO1	1.05955e+06	2.33098e+06	4.89776e+06
Q42886	ATP-dependent Clp protease proteolytic subunit	543966	6.63017e+06	5.60112e+06	7.47331e+06
A0A3Q7GH43	Malate dehydrogenase		3.10187e+06	1.61134e+06	4.97261e+06
A0A3Q7ETU0	AAA domain-containing protein		2.02807e+06	1.80703e+06	1.15383e+06
A0A3Q7HRC7	M20_dimer domain-containing protein		2.74444e+06	1.24051e+07	1.43486e+07
Q2PQI9	Nascent polypeptide-associated complex subunit beta	BTF3	917501	3.60748e+06	4.03669e+06
A0A3Q7INF3	Uncharacterized protein		1.36191e+06	0	111638
A0A3Q7FW72	40S ribosomal protein S7	101255184	5.97938e+06	3.79674e+06	2.49091e+06
A0A3Q7GSC1	Uncharacterized protein	543773	1.6785e+06	2.94988e+06	2.08829e+06
A0A3Q7IIJ3	Uncharacterized protein		3.1284e+06	1.56875e+06	1.2728e+06
A0A3Q7HUP2	50S ribosomal protein L22, chloroplastic	101265739	9586894	2.15432e+06	6.65921e+06
A0A3Q7ILP6	Glutaredoxin-dependent peroxiredoxin	104644379	6.32949e+06	7.64522e+06	5.65012e+06
A0A3Q7I009	ATPase_AAA_core domain-containing protein	101250725	5.5044e+06	3.51628e+06	6.15345e+06
A0A3Q7EPC2	ATP citrate synthase	101261460	2.68955e+06	8.9633e+06	9.86657e+06
A0A3Q7HU54	Uncharacterized protein		1.77018e+06	1.07394e+06	2.74482e+06
A0A3Q7I4U3	Uncharacterized protein	101268137	1.99392e+06	1.17168e+06	2.10123e+06
A0A3Q7GX88	Protein disulfide-isomerase		757461	1.2705e+06	401135
A0A3Q7F3P8	Uncharacterized protein	101252524	1.1264e+06	1.13625e+06	852478
A0A3Q7FPY3	Quinolinate synthase	101246910	2.68307e+06	211616	0
A0A3Q7FV71	30S ribosomal protein S17, chloroplastic		4.48769e+06	3.74032e+06	2.04616e+06
A0A3Q7FMV9	Importin N-terminal domain-containing protein		913984	1.76989e+06	1.41789e+06
A0A3Q7I9J3	Uncharacterized protein		9.03232e+06	8.31721e+06	1.15529e+07
G8Z254	Hop-interacting protein THI016		524521	3.86363e+06	2.05381e+06
A0A3Q7GJQ1	AAA domain-containing protein	101245359	1.97054e+06	2.03073e+06	1.02459e+06
A0A3Q7ED56	TOG domain-containing protein	101262450	470936	1.58012e+06	672946
A0A3Q7IRF8	Glutamine synthetase		3.82211e+06	3.57459e+06	7.59483e+06
A0A3Q7GPV9	Thioredoxin domain-containing protein	101246719	3.80285e+06	1.80737e+06	2.04269e+06
A0A3Q7HZK1	Uncharacterized protein		4.56753e+06	2.58501e+06	2.88252e+06
A0A3Q7HV69	Uncharacterized protein		653420	745660	701965
A0A3Q7IJQ0	Uncharacterized protein	101257121	7.29606e+06	2.68514e+06	2.17161e+06
A0A3Q7HH44	Uncharacterized protein	101256286	2.22489e+06	2.50482e+06	2.10646e+06
A0A3Q7HUE5	Isocitrate dehydrogenase [NAD] subunit, mitochondrial		1.48509e+06	567169	2.20569e+06
A0A3Q7IPV0	Dihydrolipoamide acetyltransferase component of pyruvate dehydrogenase complex	101257033	5.63786e+06	1.10599e+07	1.18533e+07
A0A3Q7GYZ2	CCT-eta	101247034	1.53181e+06	1.77729e+06	1.84084e+06
A0A3Q7ERA8	Uncharacterized protein		841141	531644	1.5784e+06
A0A3Q7I8C3	N-acetyltransferase domain-containing protein		381639	283548	477343
A0A3Q7GXR4	Isopentenyl-diphosphate Delta-isomerase		1.7075e+06	984626	2.75206e+06
A0A3Q7H2Y1	Clu domain-containing protein		1.3626e+06	0	0
A0A3Q7ER18	(3R)-hydroxymyristoyl-[acyl-carrier-protein] dehydratase	101266461	3.17111e+06	4.4784e+06	2.41137e+06
A0A3Q7IT31	Dihydrolipoamide acetyltransferase component of pyruvate dehydrogenase complex	101264480	2.00328e+06	171718	0
A0A3Q7JP21	Uncharacterized protein		2.85097e+06	1.63322e+06	5.70281e+06
A0A3Q7HGY9	Probable bifunctional methylthioribulose-1-phosphate dehydratase/enolase-phosphatase E1	101257584	512348	941138	842243
A0A3Q7H4H7	Uncharacterized protein		2.27145e+06	1.37263e+06	1.81685e+06
P27065	Ribulose bisphosphate carboxylase large chain	rbcL	2188237790	1705144770	1623586574
A0A3Q7GAE5	Uroporphyrinogen-III synthase		796834	0	350222
A0A3Q7GKH5	AB hydrolase-1 domain-containing protein		1.91916e+06	4.29961e+06	3.36052e+06
A0A3Q7J3Q3	Malate dehydrogenase		2.41344e+06	2.08923e+06	3.70913e+06
Q5UNS1	Arginase 2	ARG2	210123	1.59311e+06	5.71355e+06
A0A3Q7FZA2	Fe2OG dioxygenase domain-containing protein	101265426	339273535	2.88537e+08	3.05798e+08
A0A3Q7HLZ4	tRNA-binding domain-containing protein	101261939	711643	660233	765605
A0A3Q7JDP0	PALP domain-containing protein	101261400	739668	665416	1.48624e+06
A0A3Q7F510	Uncharacterized protein	101255454	782627	0	0
P93211	14-3-3 protein 6	TFT6	1.97407e+06	1.97277e+06	3.01325e+06
A0A3Q7FAE2	Peptidylprolyl isomerase		1.68936e+06	2.77447e+06	2.28843e+06
Q4PS96	Phosphotransferase	HXK4	1.15498e+06	1.01709e+06	964908
P17340	Plastocyanin, chloroplastic	PETE	5.05522e+06	2.23217e+06	4.07576e+06
A0A3Q7FZP1	Alpha-galactosidase	101249542	1.68708e+06	1.67301e+06	3.49275e+06
A0A3Q7H1W0	Uncharacterized protein		675990	341946	993638
Q1ELT8	Red chlorophyll catabolite reductase (Fragment)	rccr	832721	807329	269193
A0A3Q7I593	Uncharacterized protein	101266666	1.48654e+06	3.85972e+06	2.3e+06
A0A3Q7ESL5	Uncharacterized protein		1.19612e+06	1.81383e+06	973868
A0A3Q7I6I0	Uncharacterized protein	101258304	1.27356e+06	0	0
A0A6H0JLZ2	Terpene synthase 52	TPS52	1.17315e+06	0	0
A0A220QMI6	Beta-fructofuranosidase	TAI	2.03143e+06	1.35946e+06	2.14974e+06
K4BEI9	SGT1-1		608454	0	205806
A0A3Q7HCW0	Uncharacterized protein	101265253	628215	1.22306e+06	838405
A0A494G9E6	ATP synthase subunit alpha		873341	5.43363e+06	4.36478e+06
A0A3Q7H1L5	Uncharacterized protein	544126	1.4936e+06	3.4621e+06	2.53147e+06
A0A3Q7EGF4	Divinyl chlorophyllide a 8-vinyl-reductase, chloroplastic	101247061	1.69837e+06	759468	1.28852e+06
A0A3Q7F6F6	Proteasome subunit alpha type	101257034	5.71224e+06	3.15372e+06	5.61116e+06
A0A3Q7ENE9	PUA domain-containing protein		25836044	1.13479e+07	1.45017e+07
A0A3Q7IS73	Aminotran_1_2 domain-containing protein	101251438	8.00375e+06	3.73623e+06	1.24894e+07
A0A3Q7EIF5	23 kDa subunit of oxygen evolving system of photosystem II	101243638	1.34597e+06	498633	849021
A0A3Q7JCS2	Uncharacterized protein		713235	480370	1.44037e+06
A0A3Q7GCP2	Uncharacterized protein		1.81408e+06	0	1.02647e+06
A0A3Q7IL22	Methenyltetrahydrofolate cyclohydrolase	101249506	1.1982e+06	1.45869e+06	1.11466e+06
A0A3Q7ENP1	Uncharacterized protein	101258008	13768848	1.19787e+07	1.05469e+07
A0A3Q7J4Q2	PPIase cyclophilin-type domain-containing protein		900206	505345	1.19517e+06
A0A3Q7H8W4	Glucose-6-phosphate 1-epimerase		2.06551e+06	485158	706103
A0A3Q7I968	Eukaryotic translation initiation factor 3 subunit H		2.50217e+06	1.0464e+06	2.69023e+06
A0A3Q7F8X1	Uncharacterized protein		2.2782e+06	1.0779e+06	748412
A0A3Q7HVD5	ATP-dependent Clp protease proteolytic subunit	101261350	2.32367e+06	1.30759e+06	3.55245e+06
A0A3Q7EI69	Uncharacterized protein	101253126	970641	952868	1.28354e+06
A0A3Q7GN27	Uncharacterized protein	101247825	513325	449950	1.60038e+06
A0A3Q7E9U0	Amidohydro-rel domain-containing protein	101263344	1.62863e+06	541555	2.06763e+06
P47921	Nucleoside diphosphate kinase (Fragment)		844608	966570	715156
A0A3Q7JG91	Uncharacterized protein		519872	441084	631595
A0A3Q7JSG3	Uncharacterized protein	101266487	1.38031e+06	947832	1.34224e+06
A0A3Q7EQ90	Uncharacterized protein	101255143	970484	1.23754e+06	1.13244e+06
A0A3Q7J2N4	Uncharacterized protein		1.23618e+06	0	0
K4NPL2	Argonaute1-2 (Fragment)	AGO1-2	1.01423e+06	1.22442e+06	876731
A0A3Q7FJZ3	Uncharacterized protein	101258617	839170	942574	347260
A0A3Q7HNG4	Delta-1-pyrroline-5-carboxylate synthase		852659	2.14875e+06	1.09875e+06
A0A3Q7GLU0	Uncharacterized protein	101243998	1.131e+06	1.1711e+06	1.7275e+06
A0A3Q7IBT3	Uncharacterized protein		1.61733e+06	2.15385e+06	1.21601e+06
A0A3Q7HI48	3(2),5-bisphosphate nucleotidase		1360412	1.37459e+06	2.15553e+06
A0A3Q7G5T0	Uncharacterized protein	101247011	5.03896e+06	1.07538e+06	995731
A0A3Q7FTS1	Uncharacterized protein	101249905	6.61898e+06	1.55302e+06	4.73492e+06
A0A3Q7G427	Uncharacterized protein	101254297	2.29516e+06	683045	1.29752e+06
A0A3Q7H8G2	Uncharacterized protein		2.92015e+06	4.11031e+06	5.50174e+06
A0A3Q7I4P2	Aspartate aminotransferase		410737	220975	893517
A0A3Q7ELJ8	Importin N-terminal domain-containing protein		177806	411607	0
Q38MV0	Tubulin beta chain	TUB	2.4417e+07	2.36049e+07	1.73081e+07
A0A3Q7FB69	Uncharacterized protein		130822	520395	439346
Q05538	Basic 30 kDa endochitinase	CHI9	9649588	945676	1.56094e+07
A0A3Q7FR28	Uncharacterized protein		542663	1.05168e+06	0
A0A3Q7FSS5	23 kDa subunit of oxygen evolving system of photosystem II	101259227	2700924	1.15327e+06	1.78099e+06
A0A3Q7I3V5	R3H-assoc domain-containing protein		311600	4.11152e+06	4.30609e+06
A0A3Q7FWH1	Germin-like protein	101250583	2.36207e+06	1.55777e+06	2.0247e+06
A0A097PNP2	ABH1 (Fragment)		400624	767347	576510
H9BYP6	Sucrose-phosphate synthase	101055573	755382	408441	350947
A0A3Q7HV28	Uncharacterized protein		378554	385122	0
O22493	Glutamate--cysteine ligase, chloroplastic	GSH1	1.91658e+06	915993	1.61605e+06
A0A3Q7IF15	CN hydrolase domain-containing protein	101267567	521855	164503	851159
A0A3Q7HDJ6	Chlorophyll a-b binding protein, chloroplastic		548882	832218	907899
A0A3Q7HC95	Glycosyltransferase	101260064	638978	1.01094e+06	582026
A0A3Q7FC90	Methionyl-tRNA formyltransferase	101261082	767905	0	243909
A0A3Q7J2P9	Uncharacterized protein	101246961	535736	6.09247e+06	4.99909e+06
A0A3Q7HPM9	30S ribosomal protein S3, chloroplastic	101244892	8.20842e+06	3.97516e+06	5.26717e+06
P36181	Heat shock cognate protein 80	HSC80	4.68606e+06	6.05941e+06	4.54774e+06
A0A0C5CHG4	30S ribosomal protein S8, chloroplastic	rps8	2.02617e+07	5.09601e+06	1.25618e+07
A0A3Q7GVY6	AAA domain-containing protein		936096	1.01997e+06	542141
A0A3Q7HDL5	Serine/threonine-protein phosphatase 5		415797	179467	333618
Q2MI60	30S ribosomal protein S19, chloroplastic	rps19	2.17836e+06	2.22002e+06	583348
A0A3Q7FRU0	Uncharacterized protein		1.15566e+06	530031	1.07115e+06
A0A3Q7I9X4	40S ribosomal protein S8	101267653	1.00995e+06	784213	0
A0A3Q7GMD5	Bet_v_1 domain-containing protein		1.62418e+06	1.05147e+06	1.5017e+06
A0A3Q7JPG0	Uncharacterized protein		477335	1.26875e+06	713494
A0A3Q7IP06	Phosphopyruvate hydratase		3.43144e+06	2.24306e+06	3.33709e+06
A0A3Q7HI00	Ribosomal_L2_C domain-containing protein	101264138	7.95504e+06	3.44366e+06	3.65864e+06
A0A3Q7F0J1	Uncharacterized protein	101248838	1.48239e+06	413601	432465
A0A3Q7IPS6	3-hydroxy-3-methylglutaryl coenzyme A synthase	101249394	1.41566e+06	2.41683e+06	1.05009e+06
A0A3Q7HJM3	Calcyclin-binding protein	101267627	792094	940399	1.4807e+06
A0A3Q7F2Y7	GST C-terminal domain-containing protein		953264	504720	1.40334e+06
A0A3Q7JFP9	Proteasome subunit alpha type	101253544	1.90438e+06	1.13311e+06	2.0214e+06
A0A3Q7I962	Cyanate hydratase	CYN	1.04811e+06	1.6981e+06	3.10965e+06
A0A3Q7GP62	Mur_ligase_M domain-containing protein		0	1.12436e+06	1.21097e+06
Q9SXS0	LeArcA2 protein	LeArcA2	2.46667e+06	990071	1.36194e+06
A0A3Q7FB85	DUF3598 domain-containing protein	101245219	406061	243359	0
A0A3Q7FZI2	14_3_3 domain-containing protein	543565	2.67629e+06	1.39844e+06	3.99018e+06
A0A3Q7FVJ9	Ribosomal_L28e domain-containing protein	101247801	775489	608080	1.0021e+06
A0A3Q7E8T9	Peroxidase		1363013	909952	3.21644e+06
Q84T86	Biotin carboxyl carrier protein of acetyl-CoA carboxylase	BCCP1	587264	1.83254e+06	1.39001e+06
A0A3Q7G251	Glycosyltransferase		1.12326e+06	566494	472605
A0A3Q7IY72	40S ribosomal protein S8	101264059	1.60102e+06	358079	313196
Q70AC6	Alpha glucosidase II	gluII	598738	741280	269617
A0A3Q7EPT6	S10_plectin domain-containing protein	101253133	3056506	1.05627e+06	1.45289e+06
A0A494G9Z3	Uncharacterized protein		975997	611673	750938
A0A3Q7I185	Uncharacterized protein		626758	0	0
A0A3Q7I6B5	Elongation factor Tu	101268512	2.05052e+06	4.70388e+06	1.23603e+06
A0A3Q7H6Y1	Uncharacterized protein	101264531	157363	356285	931993
A0A3Q7EF20	Uncharacterized protein		1.19555e+06	469560	575748
A0A3Q7I909	Uncharacterized protein		1.08939e+06	0	1.3435e+06
A0A3Q7H4X3	4-coumarate--CoA ligase		6.49971e+06	1.02987e+06	4.09854e+06
C7U110	1-deoxy-D-xylulose-5-phosphate synthase	dxs1	903870	578184	0
A0A3Q7EHR9	Uncharacterized protein	101258695	545574	204438	399659
A0A3Q7FZ63	Uncharacterized protein	101260631	710681	546234	674760
Q9LEG1	Cathepsin D Inhibitor	cathDInh	1.13729e+06	995386	2.95035e+06
A0A3Q7G4N1	Thioredoxin reductase	101260797	1.00434e+06	1.19273e+06	999749
A0A3Q7GSL2	Superoxide dismutase	101256386	492674	807721	580120
A0A3Q7GS73	Translation factor GUF1 homolog, chloroplastic	101249451	882549	175406	465134
A0A3Q7FBY4	Inorganic diphosphatase	101253833	3.22599e+06	3.24521e+06	1.65386e+06
A0A3Q7JD55	4-coumarate--CoA ligase		584895	512519	813942
A0A3Q7GRP7	Uncharacterized protein	101264111	1.04422e+06	337553	465868
A0A3Q7I6X8	Small nuclear ribonucleoprotein Sm D2	101246377	1.14926e+06	807659	1.13534e+06
A0A3Q7FW84	Uncharacterized protein	101265789	2.15611e+06	1.71649e+06	2.13518e+06
A0A3Q7JD99	Uncharacterized protein		151700	133390	0
Q43775	(S)-2-hydroxy-acid oxidase (Fragment)		3.14513e+07	8.84756e+06	1.90927e+07
Q672Q9	Acyl carrier protein	543929	2.6196e+06	2.6974e+06	2.47272e+06
Q7XBB3	Spermidine synthase	SPM1	1.10748e+06	3.39712e+06	2.76604e+06
A0A3Q7IBX1	Phosphoenolpyruvate carboxylase		488019	411382	480474
A0A3Q7HGF9	26S proteasome non-ATPase regulatory subunit 1 homolog	101259750	500960	640501	280237
A0A3Q7ELK6	Abhydrolase_3 domain-containing protein	101244417	816150	0	734041
A0A3Q7F545	Thioredoxin domain-containing protein		405631	0	0
A0A3Q7F9P6	PDZ domain-containing protein	101250650	990831	1.98728e+06	1.48095e+06
A0A3Q7F1Z4	Uncharacterized protein		1.26147e+06	971028	864925
A0A3Q7HBV3	Germin-like protein	101254918	3.67054e+07	3.83819e+07	2.6813e+07
A0A3Q7EF74	Uncharacterized protein		751547	1.65087e+06	1.42755e+06
A0A3Q7H1U9	Serine/threonine-protein phosphatase		271913	656903	509912
A0A3Q7H3K1	MI domain-containing protein		280667	387000	286335
A0A3Q7HHS3	Nop domain-containing protein		337764	512163	509866
A0A3Q7GHJ1	Proteasome subunit beta		3.46442e+06	1.92378e+06	2.67499e+06
A0A3Q7G863	Serine hydroxymethyltransferase	101264818	585696	547934	1.22589e+06
A0A3Q7G570	UDP-arabinopyranose mutase	101265535	327488	358482	818546
A0A3Q7FV18	Uncharacterized protein	101245630	532472	672323	606416
P49215	40S ribosomal protein S17	RPS17	3.19994e+06	3.41294e+06	2.95289e+06
A0A3Q7I752	RF_PROK_I domain-containing protein	101256123	534804	0	958988
D3TI68	Alpha-mannosidase		312663	589732	581449
A0A3Q7HLC0	(S)-2-hydroxy-acid oxidase		205317	0	228574
A0A3Q7IM99	60S ribosomal protein L13	101264241	2431661	1.99642e+06	1.71379e+06
K4BVH7	Coatomer subunit alpha	101251283	576937	423596	322087
A0A3Q7F8V6	Uncharacterized protein		304962	253114	475559
A0A3Q7JAS5	Tyrosine-protein phosphatase domain-containing protein		263777	408503	443819
A0A3Q7EPZ7	Uncharacterized protein	101257901	1.14205e+06	755913	1.34422e+06
A0A3Q7H097	Phospho-2-dehydro-3-deoxyheptonate aldolase		682593	621607	1.02833e+06
A0A3Q7H4U8	Uncharacterized protein		734353	574455	636395
K4C627	2-isopropylmalate synthase	101245066	558893	1.065e+06	689080
A0A3Q7ICF4	40S ribosomal protein S8	101256398	1536308	0	0
A0A3Q7FF67	Uncharacterized protein	101251825	215971	215904	394137
A0A3Q7GQU3	40S ribosomal protein S4	101246828	1.69625e+06	530777	997982
A0A3Q7HU84	XendoU domain-containing protein		215656	0	0
A0A3Q7EHP3	Glutaredoxin-dependent peroxiredoxin	101251323	1.57184e+06	682649	1.62889e+06
K4B911	Uncharacterized protein		4.81093e+08	135416530	1.50584e+08
A0A3Q7JQI8	Epimerase domain-containing protein		975046	0	265662
L7Q568	Glycine rich RNA binding protein 1a	GRP1	1427497	698159	445887
A0A3Q7F5X6	Thioredoxin reductase		381640	1.69474e+06	811425
A0A3Q7G0H3	Uncharacterized protein		501240	629441	1.14551e+06
A0A3Q7IC89	Imidazole glycerol phosphate synthase hisHF	101268295	352666	0	203144
C0LIR5	Thiosulfate:cyanide sulfurtransferase-like protein (Fragment)	MST2	434655	0	0
A0A3Q7HTS1	GMPS ATP-PPase domain-containing protein		1.19001e+06	2.24871e+06	2.15645e+06
Q05539	Acidic 26 kDa endochitinase	CHI3	2.9252e+06	5.26117e+06	1.57156e+07
A0A3Q7IA26	Pyridoxal phosphate homeostasis protein	101263166	590066	228672	282618
A0A3Q7HRS0	MI domain-containing protein		2.56614e+06	1.0627e+06	0
A0A3Q7I7R0	Glutamyl-tRNA(Gln) amidotransferase subunit B, chloroplastic/mitochondrial	GATB	282657	248377	462026
A0A3Q7JDZ0	Uncharacterized protein	101249254	2.44722e+06	970492	636519
A0A3Q7FJL7	Uncharacterized protein	101266399	5.94332e+06	9.03415e+06	3.14098e+06
A0A3Q7H040	Uncharacterized protein		489871	1.88402e+06	968490
A0A3Q7FKE1	Uncharacterized protein		1.32494e+06	748841	1.35791e+06
A0A3Q7J947	Uncharacterized protein		358486	330638	263026
A0A3Q7F0V0	Uncharacterized protein	101262173	184296	0	98363
A0A3Q7H5W0	Bet_v_1 domain-containing protein	101262127	411299	101836	0
Q2MIA2	30S ribosomal protein S14, chloroplastic	rps14	7.07829e+06	3.131e+06	3.47861e+06
A0A3Q7FPW5	Uncharacterized protein		256145	0	442160
A0A3Q7INL4	Uncharacterized protein	101247772	905675	2.52008e+06	3.14105e+06
A0A3Q7EIP7	FeThRed_A domain-containing protein	101251324	1.45232e+06	1.42782e+06	1.40813e+06
A0A3Q7F720	60S ribosomal protein L7a	101268144	5.64716e+06	2.15935e+06	2.29985e+06
A0A3Q7EZW3	Uncharacterized protein	101248840	1.07879e+06	412914	782098
A0A3Q7G5J6	Uncharacterized protein		863918	1.43729e+06	777658
A0A3Q7JE58	Lysyl-tRNA synthetase		280201	1.42065e+06	480959
P49118	Luminal-binding protein		1.0111e+06	1.23494e+06	2.24834e+06
A0A3Q7JSU0	Phospholipase A1	101259122	644295	0	187817
C6L8P4	50S ribosomal protein L16, chloroplastic (Fragment)		2.23838e+06	1.89684e+06	1.60469e+06
A0A3Q7F7I4	Uncharacterized protein		0	0	1.09144e+06
A0A3Q7J1M2	3-deoxy-8-phosphooctulonate synthase	543766	741776	1.38673e+06	1.30828e+06
A0A3Q7J0Z8	Uncharacterized protein		676986	1.88341e+06	1.22142e+06
A0A3Q7GJR0	Uncharacterized protein		896549	1.214e+06	1.192e+06
A0A3Q7H0E4	Uncharacterized protein		1.66035e+06	859025	834688
A0A3Q7J9G9	Ferredoxin		2.78072e+06	2.40649e+06	2.92993e+06
K4BXV0	Citrulline--aspartate ligase	ASS	1.30223e+06	1.03296e+06	889797
K4DI20	Uncharacterized protein	101256434	792440	1.08829e+06	1.13582e+06
A0A3Q7GVZ8	Pectinesterase	101258375	811052	1.23672e+06	0
Q40144	Probable xyloglucan endotransglucosylase/hydrolase 1	XTH1	462272	0	0
A0A3Q7FR13	CPSase_sm_chain domain-containing protein		1.09497e+06	558394	498599
A0A3Q7GQA6	Cysteine desulfurase	101250891	415437	377493	560590
A0A3Q7F159	Protein kinase domain-containing protein	101246108	469744	462677	658962
A0A3Q7JYM3	S10_plectin domain-containing protein	101253268	1.23767e+06	0	1.1247e+06
A0A3Q7FMF3	NAC-A/B domain-containing protein		1.45907e+06	2.08301e+06	495329
A0A3Q7FVP3	ATP synthase subunit beta		1.68035e+06	1.72837e+06	2.79677e+06
Q94K24	Ran binding protein-1	RanBP1	409287	406813	375150
A0A3Q7ELT8	Peptidase A1 domain-containing protein		2.10378e+06	0	1.98286e+06
A0A3Q7EP61	SASA domain-containing protein	101267940	1.61515e+06	651295	2.66533e+06
P52884	GTP-binding protein SAR2	SAR2	191704	0	553624
A0A3Q7JXC3	Ribulose bisphosphate carboxylase large chain		8.52457e+07	4.61599e+07	8.81652e+07
A0A3Q7EUN1	Tyrosine--tRNA ligase		507373	0	760998
A0A3Q7GCR8	Protein kinase domain-containing protein	101259335	1.03932e+07	2.41505e+06	4.85101e+06
A0A3Q7J565	NADPH-protochlorophyllide oxidoreductase	101248079	1.14639e+06	250984	0
A0A3Q7H244	Non-specific serine/threonine protein kinase		468739	0	0
A0A3Q7IAP2	Uncharacterized protein		977012	1.06017e+06	1.04309e+06
A0A3Q7F0F8	Uncharacterized protein	101253316	4.07167e+06	0	0
A0A3Q7HVV0	Uncharacterized protein		994743	0	1.88613e+06
A0A3Q7HQH0	Ribosomal protein L15	101259162	4.50817e+06	1.96086e+06	1.83373e+06
A0A3Q7IQ38	Uncharacterized protein	101261142	729430	804003	1.30258e+06
A0A3Q7GSZ7	Ferritin	104647958	2853001	1.0727e+06	541410
A0A3Q7IUK7	Uncharacterized protein	101247883	644596	1.1104e+06	302510
C0LIR4	Sulfurtransferase	MST1	349165	250869	525428
A0A3Q7F9C8	Eukaryotic translation initiation factor 3 subunit M	101255548	1.542e+06	1.55131e+06	1.81516e+06
A0A3Q7HJL9	Pyruvate dehydrogenase E1 component subunit beta	101268205	2.12115e+06	1.01824e+06	1.63656e+06
A0A3Q7H036	ACT domain-containing protein	101249372	408264	620501	1.09278e+06
A0A3Q7ISW6	Fumarylacetoacetase	101254443	1.32019e+06	1.75106e+06	1.79282e+06
A0A3Q7HCG1	Uncharacterized protein	101254402	1.5146e+06	2.31577e+06	2.61947e+06
A0A3Q7H7H5	Uncharacterized protein		521887	590559	0
P37218	Histone H1		497405	6.50726e+06	2.27435e+06
A0A3Q7HLW7	Uncharacterized protein	101258678	2001442	0	1.47443e+06
A0A3Q7J3N2	Uncharacterized protein		855898	499641	341352
A0A3Q7FUF2	Uncharacterized protein	101262797	830783	1.05077e+06	674817
A0A3Q7GXG0	Uncharacterized protein	101245769	858026	1.19938e+06	2.95708e+06
A0A3Q7FA53	Methionine aminopeptidase	101246777	647538	0	286304
O82777	Subtilisin-like protease SBT3	sbt3	511150	409819	799643
A0A3Q7FNQ5	50S ribosomal protein L22, chloroplastic		2.69798e+06	1.31724e+06	1.72772e+06
K4BIP4	Mago nashi protein		532151	279084	445271
K4D4H5	N-acetylglutamate kinase	101267182	1.13314e+06	0	977292
A0A3Q7HJ03	40S ribosomal protein S8	101250510	185215	0	0
A0A3Q7ELT0	5-amino-6-(5-phosphoribosylamino)uracil reductase	101263546	882636	1.12759e+06	1.25179e+06
A0A3Q7F6N7	VWFA domain-containing protein	101263071	1.58428e+06	1.71574e+06	2.29852e+06
A0A3Q7I9T7	Ribosomal_S10 domain-containing protein	101248722	1.13665e+07	7.30035e+06	9.64177e+06
A0A3Q7GNU4	CP12 domain-containing protein	101267611	1.77929e+06	665685	4.91128e+06
A0A3Q7GKP3	Methionine--tRNA ligase	101260937	543581	183912	352241
A0A3Q7GF14	6-phosphogluconate dehydrogenase, decarboxylating		1.45681e+06	1.02247e+06	1.21901e+06
A0A3Q7I900	Importin N-terminal domain-containing protein		783135	1.39383e+06	653968
A0A0C5CED7	30S ribosomal protein S18, chloroplastic	rps18	3427164	3.30915e+06	3.77774e+06
A0A3Q7F385	Dihydroorotase		852220	0	1.38365e+06
A0A3Q7IPW3	Uncharacterized protein	101267668	1.32632e+06	2.92124e+06	2.3537e+06
A0A3Q7GSM2	Alpha-galactosidase	101257269	341626	1.59528e+06	1.49984e+06
Q2MIB8	30S ribosomal protein S16, chloroplastic	rps16	6031015	2.4255e+06	1.6556e+06
A0A3Q7HCR0	60S ribosomal protein L27	101255809	5.0329e+06	2.53986e+06	2.88085e+06
A0A3P3ZKL1	Catechol oxidase (Fragment)	slPPO2	1.36171e+06	991112	2.87802e+06
A0A3Q7E884	Methionine aminopeptidase 2		657600	381963	556184
A0A3Q7HE62	Uncharacterized protein	101249663	1.00055e+06	644834	624001
A0A3Q7FWL2	Pyruvate dehydrogenase E1 component subunit alpha	101258551	655940	357656	682671
A0A3Q7J2G8	Ribosomal_L2_C domain-containing protein	101265004	7.8568e+06	4.0489e+06	3.65864e+06
A0A3Q7F8C6	AB hydrolase-1 domain-containing protein	101259675	646014	144300	415250
A0A3Q7J5Z9	Guanosine nucleotide diphosphate dissociation inhibitor	101259410	1.87565e+06	2.70332e+06	2.64912e+06
A0A3Q7JCY9	Uncharacterized protein	101247305	335795	629462	902962
A0A3Q7H4Q5	LOB domain-containing protein		274282	371927	277681
A0A3Q7FYL1	S-formylglutathione hydrolase	101260331	228991	0	458276
A0A3Q7I7U0	DUF3700 domain-containing protein	101258898	1.23033e+06	1.07187e+06	1.60779e+06
A0A0C5CEG6	30S ribosomal protein S12, chloroplastic	rps12	6.26295e+06	1.46391e+06	1.14058e+06
A0A3Q7F8Z7	Uncharacterized protein		6.38119e+06	5.25301e+06	4.61013e+06
A0A3Q7FFB2	Uncharacterized protein		727219	791440	541557
A0A3Q7GYW5	Uncharacterized protein		2.52367e+06	972617	772393
A0A3Q7FHC0	Uncharacterized protein		937828	0	0
A0A3Q7IIS3	Uncharacterized protein		4.82932e+06	2.26375e+06	3.2704e+06
A0A3Q7GBV7	1,4-alpha-glucan branching enzyme		220874	174052	234817
A0A3Q7GL30	Uncharacterized protein	101267404	597207	0	478592
K4LRQ8	AGO2A		3.75654e+06	852035	2.23903e+06
A0A3Q7J0Q1	Uncharacterized protein		289395	205802	0
A0A3Q7F7I3	Fe2OG dioxygenase domain-containing protein	543506	486818	3.78611e+06	2.87531e+06
A0A3Q7IJL4	Uncharacterized protein	101252237	535041	686755	437471
A0A3Q7ICF8	Uncharacterized protein	101253323	1.08204e+06	2.43726e+06	1.93848e+06
A0A3Q7I0F0	Peptidyl-prolyl cis-trans isomerase		285183	0	247052
A0A3Q7I412	Peptidylprolyl isomerase	101264364	2.6988e+06	2.80466e+06	3.00537e+06
A0A3Q7JD72	Uncharacterized protein		3.57405e+06	0	1.28632e+06
A0A3Q7GX01	4-alpha-glucanotransferase	101250983	367069	0	0
A0A3Q7G730	Uncharacterized protein		308053	0	229749
G3JX11	Protein-methionine-S-oxide reductase	MSRA	322594	353146	411613
A0A3Q7G7P4	40S ribosomal protein S21	101245249	303126	289943	166834
A0A3Q7JF63	Condensin complex subunit 1		432394	439379	315565
A0A3Q7JLU5	Aspartokinase		346576	384918	0
A0A3Q7H4F2	AAA domain-containing protein		800158	542009	353532
Q3I5C4	Cytosolic ascorbate peroxidase 1	APX1	4.2276e+06	3.6032e+06	5.83145e+06
A0A3Q7FAK2	Ferredoxin-thioredoxin reductase catalytic chain, chloroplastic	101268336	990335	785481	985646
A0A3Q7GXH5	Aconitase_C domain-containing protein	101250813	557031	0	0
A0A3Q7H233	Ribosomal_L16 domain-containing protein		4.85367e+06	913271	2.21515e+06
A0A3Q7EKI7	3-phosphoshikimate 1-carboxyvinyltransferase	543977	1.02506e+06	622863	639285
A0A3Q7E8W2	Uncharacterized protein	101247054	815001	0	216119
A0A3Q7GPY2	AB hydrolase-1 domain-containing protein		1148035	0	1.9715e+06
A0A3Q7IRF9	PKS_ER domain-containing protein		365134	577110	406467
A0A3Q7FYZ1	Protein kinase domain-containing protein		626213	0	0
P46291	60S ribosomal protein L38	RPL38	3.65263e+06	0	2.90903e+06
A0A3Q7GSA0	ABC transporter domain-containing protein	101247531	1.54925e+06	793089	897991
Q8RXB7	N-hydroxycinnamoyl-CoA:tyramine N-hydroxycinnamoyl transferase THT7-1	THT7-1	580033	0	0
A0A3Q7IL60	Adenylyl-sulfate kinase		280423	397153	398175
A0A3Q7E938	Uncharacterized protein	543986	688134	179190	743459
A0A3Q7I9Q3	4-hydroxy-4-methyl-2-oxoglutarate aldolase		516144	0	693055
A0A3Q7GY29	Threonine synthase	101244777	396222	0	352612
A0A3Q7GU88	Uncharacterized protein	101264114	6.81377e+06	2.0911e+06	3.21231e+06
A0A3Q7FWK2	Aminotran_1_2 domain-containing protein		2.12368e+06	3.72117e+06	5.93383e+06
A0A3Q7H255	Uncharacterized protein	101253501	389631	902572	676481
A0A3Q7FVL5	Serine/threonine-protein phosphatase 2A 55 kDa regulatory subunit B	101246329	218479	349698	203227
A0A3Q7GXS5	Uncharacterized protein	101253597	1.09992e+06	689318	464792
A0A3Q7I3M8	DOMON domain-containing protein		603567	1.63697e+06	1.18765e+06
A0A3Q7HZM0	PX domain-containing protein		4730903	1.3955e+06	3.22191e+06
A0A3Q7ES41	Uncharacterized protein	101266983	177530	0	0
A0A3Q7GEA3	Uncharacterized protein	101254186	285870	0	246894
A0A3Q7ENL9	40S ribosomal protein S24	101244617	308436	0	0
A0A3Q7H0S8	O-phosphoserine phosphohydrolase	101264434	402199	0	500475
A0A3Q7EMU1	NAD(P)H dehydrogenase (quinone)	101265773	324006	0	0
A0A3Q7FV11	H(+)-exporting diphosphatase		0	1.55429e+06	965436
A0A3Q7GN62	J domain-containing protein		292095	435023	0
A0A3Q7GXY1	Beta-galactosidase	101258163	1.35081e+06	1.44092e+06	1.86289e+06
A0A3Q7GUG2	60S ribosomal protein L36		1.47285e+06	2.60835e+06	1.93088e+06
A0A3Q7HRQ8	PAP_fibrillin domain-containing protein	101266439	509658	1.27136e+06	0
A0A3Q7GRE5	60S ribosomal protein L7a	101256978	3361301	1.83852e+06	1.94719e+06
K4B9G5	Usp domain-containing protein	101247579	479698	846891	2.80126e+06
Q05540	Acidic 27 kDa endochitinase	CHI17	1.40419e+06	604287	1.05815e+06
A0A3Q7FAA3	40S ribosomal protein S12	101247070	285388	0	407928
A0A3Q7JFF5	TBCC domain-containing protein 1	101261178	271212	302411	0
A0A3Q7F4M2	Uncharacterized protein	101256710	381927	0	236825
A3EX92	Phototropin-1	PHOT1	4116246	4.61236e+06	5.24097e+06
A0A3Q7HS42	Smr domain-containing protein		303536	261165	0
A0A3Q7HUH9	UDP-glucose 4-epimerase	101254509	227395	514732	437337
A0A3Q7HWL8	Adenosine kinase	101244800	275153	0	0
A0A3Q7ITW7	Uncharacterized protein	101254555	1.30614e+06	153273	793578
A0A3Q7H5H2	Pectinesterase		385913	430151	348941
A0A6B9IXR1	Ribulose bisphosphate carboxylase large chain (Fragment)	rbcL	2.39688e+06	4.92191e+06	3.5517e+06
A0A3Q7HTL6	Uncharacterized protein		258177	0	0
Q9SMD3	Ascorbate peroxidase	Apx	364250	117045	407080
A0A3Q7INB5	Uncharacterized protein	101257324	530729	0	636375
A0A3Q7GFD0	Pectate lyase	101252082	344836	0	1.22616e+06
A0A3Q7HJ28	Uncharacterized protein		219010	0	0
A0A3Q7I0A1	Uncharacterized protein		408256	0	232921
A0A3Q7F4H2	Uncharacterized protein		341391	0	347904
A0A3Q7JRE5	Uncharacterized protein	544258	0	962113	785060
A0A3Q7G744	Tr-type G domain-containing protein	101249052	261218	0	0
A0A3Q7J1J6	V-type proton ATPase subunit a	101251546	454394	506605	600282
A0A0C5CUV9	50S ribosomal protein L23, chloroplastic	rpl23	673348	0	0
A0A3Q7JX44	Uncharacterized protein	101254882	620437	0	0
A0A3Q7ESI6	Phospho-2-dehydro-3-deoxyheptonate aldolase		958648	521184	965335
A0A3Q7ITL4	Uncharacterized protein	100134914	763067	1.22336e+06	1.07496e+06
A0A3Q7J2V7	Small ubiquitin-related modifier	101253058	490774	704425	667561
A0A3Q7GKX2	EF-hand domain-containing protein	101251680	230678	0	0
A0A3Q7J557	Uncharacterized protein	101259714	495774	378086	341855
A0A3Q7HC56	Aminotran_1_2 domain-containing protein	101249935	458885	492309	763544
Q9AXQ5	Eukaryotic translation initiation factor 5A-2		875005	1.18567e+06	977727
A0A3Q7EP38	Tryptophan synthase	101255433	405034	253017	449460
A0A3Q7H2U0	Translation initiation factor IF-3	101248589	355158	443239	346115
A0A3Q7FFV1	GYF domain-containing protein		184838	98659.5	285043
P93207	14-3-3 protein 10	TFT10	699578	892121	1.93663e+06
A0A3Q7FJ86	Malate dehydrogenase [NADP], chloroplastic		932016	0	492267
A0A3Q7E9D6	Ribosomal_L7Ae domain-containing protein	101251804	480222	0	217832
Q9AXQ3	Eukaryotic translation initiation factor 5A-4		1.96354e+06	2.86762e+06	2.18932e+06
K4D762	Ribosomal protein S7		346351	0	0
A0A3Q7F2B5	Uncharacterized protein	101253152	3.42165e+06	0	691668
A0A3Q7JGP1	Tubulin beta chain		642245	780215	0
O65819	Histone H2B.3 (Fragment)	H2B-3	822126	6.55226e+06	1.9164e+06
A0A3Q7GB48	Thioredoxin domain-containing protein	101248480	923104	1.1753e+06	1.81078e+06
A0A3Q7F3Y2	Era-type G domain-containing protein		264807	393275	219659
A0A3Q7EHM0	WPP domain-containing protein	101248044	370125	787947	677820
A0A3Q7I116	Uncharacterized protein		4.2726e+06	7.9657e+06	6.93546e+06
A0A3Q7IS88	PEROXIDASE_4 domain-containing protein	101258987	2.81492e+06	4.64317e+06	5.47433e+06
A0A3Q7EUI4	PCI domain-containing protein	101255444	308106	0	0
A0A3Q7GP46	Protein-serine/threonine phosphatase		2.66405e+06	1.61861e+06	2.57599e+06
A0A3Q7FNI9	Cytochrome b561 domain-containing protein		1.02368e+06	308124	522014
A0A3Q7ISL4	Eukaryotic translation initiation factor 3 subunit F	101255947	313235	536281	436216
A0A3Q7HS67	Uncharacterized protein		447631	0	460470
A0A3Q7GNI7	ADH_N domain-containing protein		348869	325508	465407
A0A3Q7F061	Polyketide_cyc domain-containing protein		1.83521e+06	488970	1.91391e+06
A0A3Q7IK00	Malic enzyme	101249193	498570	0	2.47852e+06
A0A3Q7GWP0	Lipoyl-binding domain-containing protein	101265244	916943	2.14505e+06	1.25865e+06
A0A3Q7J4V1	Citrate synthase	101260902	5987414	2.00798e+06	3.07043e+06
A0A3Q7HYD5	Acyl-[acyl-carrier-protein] hydrolase	101249278	662006	2.47158e+06	2.8819e+06
A0A3Q7H3P6	Uncharacterized protein	100736433	248149	1.39824e+06	1.61456e+06
A0A3Q7HGQ2	Malate dehydrogenase		21792386	2.71969e+07	6.04844e+07
A0A3Q7F2G2	Uncharacterized protein		1.81292e+06	441226	1.2239e+06
A0A3Q7GNI9	Uncharacterized protein		1.33165e+06	0	1.87002e+06
P93223	Glucose-1-phosphate adenylyltransferase	AGP-S2	224484	189424	327006
A0A3Q7EEI8	Ribulose bisphosphate carboxylase large chain		0	419406	455775
A0A3Q7J583	Thioredoxin domain-containing protein	101249435	3.00957e+06	950176	2.34265e+06
D2KQI9	Succinate dehydrogenase [ubiquinone] iron-sulfur subunit, mitochondrial	100736507	448900	532151	859609
A0A494G940	4a-hydroxytetrahydrobiopterin dehydratase		824338	316117	428152
A0A3Q7J3F5	PCI domain-containing protein	101264976	306063	0	362323
A0A0C5CUU8	30S ribosomal protein S7, chloroplastic	rps7	9423467	0	0
A0A3Q7F8X4	Uncharacterized protein	101254152	4884228	2.99613e+06	1.64337e+06
Q9XGI9	N-carbamoylputrescine amidase	CPA	967310	945621	1.95832e+06
A0A3Q7ITQ9	Uncharacterized protein		1.29684e+06	129314	825896
A0A3Q7FYL2	Uncharacterized protein		2.24743e+06	1.28163e+06	2.07227e+06
A0A3Q7ELW1	Uncharacterized protein		255149	328307	199565
A0A3Q7FZL0	Pyruvate dehydrogenase E1 component subunit beta	101252977	357879	0	0
A0A3Q7IM32	Uncharacterized protein		0	894369	722886
A0A3Q7G7J3	50S ribosomal protein L31	101245942	1.45006e+06	1.32202e+06	1.4346e+06
A0A3Q7FV93	ATPase_AAA_core domain-containing protein		437695	0	0
A0A3Q7H0U0	Peroxidase		385913	430151	348941
A0A3Q7GKL8	Uncharacterized protein		233996	581309	485471
A0A3Q7I877	Uncharacterized protein		217485	692636	715028
Q94FW7	Heme oxygenase 1	HO1	385246	0	502885
A0A3Q7FNL7	40S ribosomal protein S3a	101260518	4.30744e+06	1.2139e+06	1.67429e+06
A0A3Q7FV86	Bet_v_1 domain-containing protein	101264616	361591	0	0
A0A3Q7IAT1	Uncharacterized protein	101260974	427550	1.31387e+06	697451
A0A3Q7E990	NAD(P)-bd_dom domain-containing protein		691419	434882	670298
A0A3Q7HLY0	Guanosine nucleotide diphosphate dissociation inhibitor	101261051	593038	995553	936459
A0A3Q7HN29	Serine hydroxymethyltransferase	101263138	414282	467530	731464
A0A3Q7I0H0	Tr-type G domain-containing protein		379282	671960	448788
A0A3Q7HVH2	Uncharacterized protein		262897	340287	300668
A0A3Q7GG70	Peroxidase	101264930	2.01565e+06	2.25722e+06	3.49258e+06
A0A3Q7GKC8	UTP--glucose-1-phosphate uridylyltransferase	101250892	2.27747e+06	574145	697887
A0A3Q7GZ10	Ribosomal_L18e/L15P domain-containing protein	101268580	2.53955e+06	1.41012e+06	1.25008e+06
A0A3Q7H950	DNA_MISMATCH_REPAIR_2 domain-containing protein		376627840	4419510469	2158876812
A0A3Q7JAE3	D-fructose-1,6-bisphosphate 1-phosphohydrolase	101262700	706909	239170	544395
A0A3Q7JBQ5	Uncharacterized protein		7.27657e+06	2.09011e+06	3.31524e+06
A0A3Q7GCM3	Uncharacterized protein		918788	1.46121e+06	858572
A0A3Q7GN04	Eukaryotic translation initiation factor 5A	101250392	303051	135525	242424
A0A3Q7ILI4	Uncharacterized protein	101263261	616971	811501	542835
A0A3Q7EF29	Usp domain-containing protein	101261951	453690	883267	895166
P93202	LIN8 protein (Fragment)	LIN8	290253	0	220523
A0A3Q7FCU0	Uncharacterized protein	101263974	0	913184	687940
Q645N1	Malate dehydrogenase	mMDH	0	0	3.63382e+06
A0A3Q7EZV5	Peptidase_S9_N domain-containing protein		559378	978997	671953
A0A3Q7JFQ5	Uncharacterized protein	101255076	524347	268929	0
A0A3Q7JFG3	PAP_fibrillin domain-containing protein	101262674	646581	770701	809033
A0A3Q7IIH1	Mannan endo-1,4-beta-mannosidase	101261972	172228	226540	391544
A0A3Q7HV74	STI1 domain-containing protein	101268416	302698	633803	732774
A0A3Q7EFJ5	40S ribosomal protein S21	101254027	1.05387e+06	594611	631282
A0A3Q7J415	Uncharacterized protein	101256892	811848	460174	386750
A0A3Q7HU25	Ribose-phosphate diphosphokinase		778481	0	0
Q9SXR9	LeArcA1 protein	LeArcA1	1.90167e+06	1.18991e+06	1.22119e+06
A0A3Q7EUT1	ATP-synt_ab_N domain-containing protein		2.08421e+06	4.69196e+06	6.27881e+06
A0A3Q7HGB5	Uncharacterized protein	101254712	1.05151e+06	1.3995e+06	775646
A0A3Q7IHL0	Importin subunit alpha		512225	408993	448151
A0A3Q7J9W9	Uncharacterized protein		696949	418900	564125
A0A3Q7HKB8	Uncharacterized protein	101254318	493785	0	0
Q1A7S9	Geranylgeranyl pyrophosphate synthase 2	GGPS2	473340	205075	412142
A0A3Q7HJ31	Lactase		252745	345630	0
A0A3Q7J882	Uncharacterized protein	101260909	333623	0	141941
A0A3Q7GYD9	60S ribosomal protein L7a		906556	469495	535279
A0A3Q7H2F5	Uncharacterized protein		409391	726645	1.08542e+06
A0A3Q7IZQ5	Protein disulfide-isomerase	101257830	328336	714410	336934
A0A3Q7FMZ4	Starch synthase, chloroplastic/amyloplastic		888443	5.53897e+06	3.67679e+06
A0A3Q7HRU2	Ribosomal protein L15		1.10126e+06	579993	414412
A0A3Q7J1Y4	PKS_ER domain-containing protein		0	350938	393395
A0A3Q7HJ62	Uncharacterized protein		0	923023	1.16251e+06
A0A3Q7HUG2	ATP-dependent Clp protease proteolytic subunit	101247052	0	0	768025
A0A3Q7FBU5	Uncharacterized protein	101244620	53984184	5.6502e+07	5.45406e+07
A0A3Q7HLB9	HpcH_HpaI domain-containing protein	101264744	352282	295218	560629
A0A068EXM2	Ribulose bisphosphate carboxylase large chain (Fragment)	rbcL	2.66102e+06	2.07757e+06	1.94953e+06
G8D593	Ribulose bisphosphate carboxylase large chain (Fragment)	rbcL	224215454	1.5855e+08	1.95057e+08
A0A3Q7IS42	Isoleucyl-tRNA synthetase	101253854	187534	0	0
A0A3Q7J120	Serine/threonine-protein phosphatase		173021	167617	0
A0A3Q7FKK5	Uncharacterized protein		303619	493588	0
A0A3Q7GE03	Myb-like domain-containing protein	101264202	261067	264635	182216
A0A3Q7I495	Glycosyltransferase		386462	0	1.70856e+06
A0A3Q7HWB4	Carboxypeptidase		402715	0	548595
A0A3Q7H8X5	Stress-response A/B barrel domain-containing protein		679661	665065	511301
A0A3Q7GCG9	Ribulose-phosphate 3-epimerase		250205	0	562928
A0A3Q7J9Z7	Vacuolar cation/proton exchanger		269121	219780	323949
A0A3Q7HXW1	Uncharacterized protein		573642	0	0
A0A3Q7JTI0	Sialidase domain-containing protein		244936	0	563778
A0A3Q7HG09	Pribosyltran domain-containing protein	101247538	239416	194061	177070
A0A3Q7EHX8	RING-type domain-containing protein		543342	2.43457e+06	1.6673e+06
P46301	40S ribosomal protein S25	RPS25	991728	1.59454e+06	1.13299e+06
A0A3Q7GC82	Uncharacterized protein		0	0	1.66248e+06
A0A3Q7HFI3	Uncharacterized protein		1.59246e+06	5.26862e+06	1.44223e+06
A0A3Q7I5D6	40S ribosomal protein S24	101258992	1.23957e+06	1.05235e+06	518186
A0A3Q7GJU3	Uncharacterized protein		368511	859838	474572
A0A3Q7FAZ1	Vesicle-fusing ATPase		372027	447869	376807
Q2MI49	Photosystem I iron-sulfur center	psaC	926171	1.11589e+06	458406
A0A3Q7JCM5	60S ribosomal protein L13	101262297	1.12788e+06	0	0
A0A3Q7GMM2	Ribosomal_L18_c domain-containing protein		837082	754842	0
A0A3Q7FCJ1	Uncharacterized protein	101249214	329078	514677	939133
A0A3Q7H399	Uncharacterized protein		698235	1.71052e+06	1.28313e+06
A0A3Q7JRW8	Uncharacterized protein	101265312	1.91915e+06	921243	463861
A0A3Q7JA97	Uncharacterized protein	101254066	489031	0	0
A0A3Q7GFX8	Proteasome assembly chaperone 1		318400	342510	479683
A0A3Q7IXH4	Signal recognition particle subunit SRP72	101255954	7.11095e+06	0	4.50697e+06
Q2MI43	30S ribosomal protein S15, chloroplastic	rps15	347996	0	0
A0A3Q7H001	Epimerase domain-containing protein		276059	0	610839
A0A3Q7FVJ0	Uncharacterized protein	101265014	173905	0	0
A0A3Q7GNU6	UDP-glucuronate decarboxylase		422030	0	296310
A0A3Q7GYP5	Thioredoxin-dependent peroxiredoxin	101266329	593960	0	0
A0A3Q7E8A8	ML domain-containing protein	101249001	2449775	1.5607e+06	1.4429e+06
A0A3Q7J0N1	Ribosomal_L7Ae domain-containing protein	101254162	411141	0	0
A0A3Q7EX00	PKS_ER domain-containing protein	101245999	331826	190126	226981
A0A3Q7J519	Malate dehydrogenase		544177	897940	1.96075e+06
A0A3Q7I9R7	Phosphoribosyl-AMP cyclohydrolase		400216	328667	250355
A0A3Q7J4H3	eRF1_1 domain-containing protein		272175	304405	346404
A0A3Q7H226	eIF2B_5 domain-containing protein		204920	294003	157726
A0A3Q7EUW5	Uncharacterized protein		0	2.57724e+06	5.59756e+06
A0A3Q7J9P7	Cytochrome c domain-containing protein	101263000	6.11724e+07	5.28193e+07	4.52684e+07
A0A3Q7HGG4	Pectinesterase		5.60003e+06	1.78478e+06	2.55867e+06
A0A3Q7HHA0	Uncharacterized protein		285266	326215	598701
A0A3Q7FU74	Ribonuclease		376034	0	0
A0A3Q7F6N8	Uncharacterized protein	101267671	222686	0	135719
A0A3Q7F543	Arogenate dehydratase	101251350	218864	0	0
A0A3Q7J2X1	Malic enzyme		3.79278e+06	1.43947e+06	2.63936e+06
A0A3Q7IES7	Uncharacterized protein		412314	742361	476315
A0A3Q7JYU2	Uncharacterized protein	101264805	389531	189884	332423
A0A3Q7I0E1	Uncharacterized protein	100147724	725768	883167	920202
A0A3Q7JFQ6	RRM domain-containing protein		1.11379e+06	838652	907099
A0A3Q7ERJ1	Ribosome biogenesis protein BOP1 homolog		902903	673068	588661
A0A3Q7G7L7	Uncharacterized protein	101266507	402138	0	0
A0A3Q7E6Y7	Eukaryotic translation initiation factor 6	EIF6	640177	494328	1.03587e+06
A0A3Q7FN48	CS domain-containing protein	101255475	623605	690295	797641
A0A3Q7F1H5	Uncharacterized protein		390605	0	0
A0A3Q7HE03	Uncharacterized protein	101255514	146643	792860	498270
P43281	S-adenosylmethionine synthase 2	SAM2	454257	425697	0
A0A3Q7HSX1	Pectin acetylesterase		777996	471292	585938
A0A3Q7GWS4	60S ribosomal protein L18a		1496420	379967	772043
A0A3Q7IQK0	eRF1_1 domain-containing protein		320794	170999	0
A0A3Q7FQY7	NAB domain-containing protein	101266916	1.99724e+06	1.42246e+07	3.56095e+07
A0A3Q7HSH1	40S ribosomal protein S6	101249290	3.69996e+06	1.2863e+06	3.21251e+06
A0A3Q7FYD2	40S ribosomal protein S26	101247310	4956214	5.11119e+06	4.69102e+06
A0A3Q7FH17	NB-ARC domain-containing protein	101268628	1.72669e+07	9.80553e+06	1.11823e+07
A0A3Q7H256	40S ribosomal protein S3a	101268112	2.4394e+06	758620	1.22683e+06
A0A3Q7I2I7	Uncharacterized protein	101264442	2.05497e+06	3.41915e+06	2.40909e+06
A0A3Q7HWN1	Uncharacterized protein		811645	927870	699973
A0A3Q7JD93	Adenosylhomocysteinase	101259420	203123	252147	317041
A0A3Q7IFC2	Uncharacterized protein	101254849	212090	248750	320859
A0A3Q7EQU1	Glutamyl-tRNA synthetase	101244420	348346	299484	303443
A0A3Q7F5X2	Uncharacterized protein	101249784	562564	0	3.71921e+06
A0A3Q7J8R5	Uncharacterized protein	101268656	1.00921e+06	0	0
A0A3Q7G719	Ribosomal_L7Ae domain-containing protein		837007	0	0
A0A3Q7HWG9	Carboxypeptidase		164318	0	475520
A0A3Q7JEJ5	40S ribosomal protein S6	101258840	2749073	1.63709e+06	3.10827e+06
A0A3Q7IPT1	SPX domain-containing protein		425500	290530	801789
A0A3Q7HBT9	Ubiquinone biosynthesis protein	101248498	211089	350164	363127
A0A3Q7IMS6	Threonine dehydratase		343680	250048	286852
A0A3Q7GWK3	ATP:AMP phosphotransferase		319775	138882	257588
A0A3Q7IGB1	60S ribosomal protein L18a	104648652	1.73244e+06	612861	751982
A0A3Q7EHP2	Peptidase A1 domain-containing protein	543853	0	1.35054e+06	924603
A0A3Q7IJ63	Proteasome subunit alpha type	101256141	614592	432249	804253
A0RZD0	Inducible plastid-lipid associated protein	CHRD	0	472895	1.23163e+06
A0A3Q7GYC4	V-ATPase 69 kDa subunit	543862	854080	1.41665e+06	0
A0A3Q7GX28	Alba domain-containing protein	101260443	227029	410848	225367
A0A3Q7H546	GLTP domain-containing protein		483770	206082	501790
A0A3Q7EVB2	Uncharacterized protein		0	585454	221027
A0A3Q7H679	50S ribosomal protein L35	101252000	1134193	0	0
A0A3Q7JPT1	ArsA_ATPase domain-containing protein	101267482	271762	237911	0
A0A3Q7IH89	Uncharacterized protein	778326	539182	247512	579681
A0A3Q7J9P2	Uncharacterized protein	101245737	375756	0	183970
A0A3Q7J1A5	Dihydrolipoyllysine-residue succinyltransferase		342731	206085	188732
A0A3Q7IP09	Ubiquitinyl hydrolase 1	101255649	265338	919271	1.53321e+07
A0A3Q7FVD3	Uncharacterized protein	101247678	164237	0	169599
A0A3Q7FZY6	ATP-dependent 6-phosphofructokinase	101245938	279749	340680	310356
A0A3Q7F2F3	Proteasome subunit alpha type	101247093	738152	0	2.47442e+06
A0A3Q7IN91	Adenosine kinase		2.05137e+06	1.8479e+06	2.57265e+06
A0A3Q7GMA5	Ribosomal_L6e_N domain-containing protein	101250600	1.35367e+06	1.42428e+06	1.17808e+06
A0A3Q7HRX9	Ribosomal protein L37	544291	297295	0	119747
A0A3Q7G8T1	FSH1 domain-containing protein	101246341	166374	0	259923
A0A3Q7JBS2	Uncharacterized protein	101265520	0	0	1.14901e+06
A0A3Q7JCM7	Peptidyl-prolyl cis-trans isomerase	101254541	951395	1.1513e+06	801757
A0A3Q7H274	Ribosomal_L18_c domain-containing protein	101262823	327293	343737	346850
A0A3Q7E8K0	Cytokinin riboside 5-monophosphate phosphoribohydrolase		252466	120658	190462
A0A3Q7FUW8	PGM_PMM_I domain-containing protein		172959	124742	202142
A0A3Q7IFG3	Peptide-methionine (R)-S-oxide reductase	101265376	167776	156068	160224
P07179	Ribulose bisphosphate carboxylase small subunit, chloroplastic 2	RBCS2	1.61503e+06	0	0
A0A3Q7G0J4	Uncharacterized protein	101260492	777955	306638	581924
O48616	MAP kinase kinase	mek1	313345	263208	509199
A0A3Q7HZ41	Uncharacterized protein	101261060	255864	217239	165825
A0A3Q7INV1	Uncharacterized protein		351491	0	585853
A0A3Q7EST9	Carboxypeptidase		169653	0	0
A0A3Q7F5D0	Phospholipase A1	101243853	569678	0	0
A0A3Q7I5W4	Ribosomal_L18e/L15P domain-containing protein	101267842	1.89229e+06	0	1.07568e+06
A0A3Q7JT82	YlmH_RBD domain-containing protein		189369	119613	128169
A0A3Q7GZW4	Clu domain-containing protein		172717	529760	0
A0A3Q7HZN8	Uncharacterized protein		3.94656e+06	0	1.72783e+06
H1ZXA9	Heat shock protein 70 isoform 3	hsc70.3	0	940796	962614
A0A3Q7GYE7	Aspartokinase	101258465	211528	0	0
A0A3Q7EJL3	HABP4_PAI-RBP1 domain-containing protein	101255921	177539	298351	248291
A0A3Q7FWY8	EF-hand domain-containing protein	101245749	315571	448861	0
Q2MI91	Acetyl-coenzyme A carboxylase carboxyl transferase subunit beta, chloroplastic	accD	220385	233733	0
A0A3Q7IZW2	Uncharacterized protein		806851	1.42305e+06	892826
A0A3Q7E9J6	Epimerase domain-containing protein	101247451	901876	0	1.26723e+06
A0A3Q7IJE5	NAC-A/B domain-containing protein		330725	697935	338860
Q7XZS6	Glutathione peroxidase		568087	811833	791207
A0A3Q7GCN2	Peptidylprolyl isomerase		189242	457513	285283
