# Supplementary material for: Hydrogen Gas Enhances Salinity Tolerance in Tomato Seedlings by Regulating the S‐Nitrosylation of MEK1
Source: Plant Biotechnol J. 2026 Feb 18;24(6):3656–78. doi: 10.1111/pbi.70585 (PMC13205882; doi:10.1111/pbi.70585)
Supplement: Supplementary file 1 — Appendix S1: pbi70585‐sup‐0001‐AppendixS1.zip. [file PBI-24-3656-s001.zip › Supplementary date set 2-RawData for Figure S5.xlsx]

## Sheet: Date set 1
GO_id	GO_class	GO_description	Protein_nums	Proteins	Description
GO:0000049	Molecular Function	tRNA binding	4	A0A3Q7I1F3 A0A3Q7GQZ9 A0A3Q7HLZ4 A0A3Q7FAJ4	Methionyl-tRNA synthetase,Phenylalanyl-tRNA synthetase,tRNA-binding domain-containing protein,Phenylalanine--tRNA ligase
GO:0000105	Biological Process	histidine biosynthetic process	4	A0A3Q7I9R7 A0A3Q7F352 A0A3Q7ERJ1 A0A3Q7IC89	Phosphoribosyl-AMP cyclohydrolase,Histidinol dehydrogenase,Ribosome biogenesis protein BOP1 homolog,Imidazole glycerol phosphate synthase hisHF
GO:0000166	Molecular Function	nucleotide binding	33	A0A3Q7IV51 A0A3Q7J6C9 A0A3Q7JYD7 A0A3Q7GPU8 A0A3Q7JE58 A0A3Q7HQH3 A0A3Q7G8L2 A0A3Q7GKP3 A0A3Q7IS42 A0A3Q7HVI2 A0A3Q7H4V4 A0A3Q7EZK3 A0A3Q7ERV5 A0A3Q7EQU1 A0A3Q7EM55 A0A3Q7GEE9 A0A3Q7HVX8 A0A3Q7EQP9 A0A3Q7EUQ8 A0A3Q7EPA9 A0A3Q7I1F3 A0A3Q7I7H7 A0A3Q7EJS4 A0A3Q7F1R4 A0A3Q7J2Z9 A0A3Q7FN98 A0A3Q7IKX3 A0A3Q7EUN1 A0A3Q7GCM3 A0A3Q7HT73 A0A3Q7G3B0 A0A3Q7F604 A0A3Q7FU99	30S ribosomal protein S15, chloroplastic,Valyl-tRNA synthetase,Tryptophanyl-tRNA synthetase,Aspartyl-tRNA synthetase,Lysyl-tRNA synthetase,Tryptophanyl-tRNA synthetase,Seryl-tRNA synthetase,Methionine--tRNA ligase,Isoleucyl-tRNA synthetase,Lysine--tRNA ligase,Threonyl-tRNA synthetase,Leucyl-tRNA synthetase,AA_TRNA_LIGASE_II domain-containing protein,Glutamyl-tRNA synthetase,Prolyl-tRNA synthetase…
GO:0000228	Cellular Component	nuclear chromosome	1	A0A3Q7H040	Uncharacterized protein
GO:0000287	Molecular Function	magnesium ion binding	18	A0A3Q7IMV7 A0A3Q7FCM3 A0A3Q7I8G1 A0A3Q7JXC3 A0A3Q7FBY4 A0A3Q7G2Q9 A0A068EXM2 A0A3Q7JI81 K4B911 A0A3Q7E8X9 A0A6B9IXR1 A0A6H0JLZ2 A0A3Q7FW96 A0A3Q7GQZ9 P27065 G8D593 A0A3Q7EDU1 A0A3Q7HU25	Pyruvate kinase,Uncharacterized protein,Pyruvate kinase,Ribulose bisphosphate carboxylase large chain,Inorganic diphosphatase,Pyruvate kinase,Ribulose bisphosphate carboxylase large chain (Fragment),Pyruvate kinase,Uncharacterized protein,Phenylalanyl-tRNA synthetase beta subunit,Ribulose bisphosphate carboxylase large chain (Fragment),Terpene synthase 52,Pyruvate kinase,Phenylalanyl-tRNA synthet…
GO:0000413	Biological Process	protein peptidyl-prolyl isomerization	8	A0A3Q7FAE2 A0A3Q7I0F0 A0A3Q7H1T0 A0A3Q7J4Q2 A0A3Q7FUS2 A0A3Q7JCM7 P21568 A0A3Q7EA02	Peptidylprolyl isomerase,Peptidyl-prolyl cis-trans isomerase,Peptidyl-prolyl cis-trans isomerase,PPIase cyclophilin-type domain-containing protein,PPIase cyclophilin-type domain-containing protein,Peptidyl-prolyl cis-trans isomerase,Peptidyl-prolyl cis-trans isomerase,Peptidyl-prolyl cis-trans isomerase
GO:0000502	Cellular Component	proteasome complex	2	A0A3Q7EUS0 A0A3Q7EUI4	PCI domain-containing protein,PCI domain-containing protein
GO:0000774	Molecular Function	adenyl-nucleotide exchange factor activity	1	A0A3Q7IKY6	GrpE protein homolog
GO:0000786	Cellular Component	nucleosome	1	P37218	Histone H1
GO:0002161	Molecular Function	aminoacyl-tRNA editing activity	1	A0A3Q7F604	Leucyl-tRNA synthetase
GO:0003676	Molecular Function	nucleic acid binding	48	A0A3Q7JBV0 K4B3H9 A0A3Q7ISK0 A0A3Q7E8H4 A0A3Q7G7L7 A0A3Q7GPU8 A0A3Q7HCW0 A0A3Q7ICW3 A0A3Q7JE58 A0A3Q7EXW0 A0A3Q7J3N2 A0A3Q7G8S3 A0A3Q7IP97 A0A3Q7I902 A0A3Q7HSR7 A0A3Q7HVI2 L7Q568 A0A3Q7ERV5 A0A3Q7HMP2 K4NPL2 K4LRQ8 A0A3Q7EQP9 A0A3Q7EDX6 A0A3Q7H5X9 K4AT92 A0A3Q7EUQ8 A0A3Q7IHN6 A0A3Q7FPR2 A0A3Q7JFQ6 A0A3Q7FN98 A0A3Q7G0H3 K4LP77 A0A3Q7IKX3 A0A3Q7IES7 A0A3Q7HFB7 A0A3Q7FFB2 A0A3Q7HNA6 A0A3Q7G3B0 A0A3Q…	Polyadenylate-binding protein,Glycine-rich RNA-binding protein,Uncharacterized protein,Uncharacterized protein,Uncharacterized protein,Aspartyl-tRNA synthetase,Uncharacterized protein,Uncharacterized protein,Lysyl-tRNA synthetase,Uncharacterized protein,Uncharacterized protein,Uncharacterized protein,Uncharacterized protein,Uncharacterized protein,Eukaryotic translation initiation factor 3 subuni…
GO:0003677	Molecular Function	DNA binding	5	A0A3Q7H7Q7 Q2MI69 A0A3Q7GDP5 O65819 P37218	DNA-directed RNA polymerase,DNA-directed RNA polymerase subunit alpha,Methionine aminopeptidase,Histone H2B.3 (Fragment),Histone H1
GO:0003723	Molecular Function	RNA binding	28	A0A3Q7JBV0 A0A3Q7F3Y2 A0A3Q7HBR5 A0A3Q7H6Y1 Q9AXQ5 A0A3Q7GBS3 A0A097PNP2 A0A3Q7HRS0 A0A0C5CEC3 A0A3Q7F3S5 Q9AXQ3 A0A3Q7IHN6 A0A3Q7GN04 A0A3Q7FJL7 A0A3Q7E8X9 A0A3Q7HGV5 A0A3Q7F1W7 A0A3Q7JHJ2 A0A3Q7GCM3 A0A3Q7HNA6 K4ATQ2 A0A3Q7FCR4 A0A3Q7HPM9 A0A3Q7EN49 A0A3Q7G5P1 A0A3Q7H3K1 A0A3Q7ENE9 A0A3Q7GQU3	Polyadenylate-binding protein,Era-type G domain-containing protein,KH type-2 domain-containing protein,Uncharacterized protein,Eukaryotic translation initiation factor 5A-2,Uncharacterized protein,ABH1 (Fragment),MI domain-containing protein,30S ribosomal protein S4, chloroplastic,S5 DRBM domain-containing protein,Eukaryotic translation initiation factor 5A-4,RNA helicase,Eukaryotic translation i…
GO:0003735	Molecular Function	structural constituent of ribosome	115	A0A3Q7HVY6 A0A3Q7G7J3 A0A3Q7IGB1 A0A0C5CEE6 A0A3Q7JD72 A0A3Q7JCM5 A0A3Q7JDZ0 A0A3Q7HGB5 A0A3Q7F2B5 A0A3Q7IM99 Q3SC82 A0A3Q7GWS4 A0A0C5CEG6 A0A3Q7HH44 A0A3Q7IJQ0 A0A3Q7H4H7 A0A3Q7ENL9 A0A3Q7I8Q2 A0A3Q7HVF7 Q2MI68 A0A3Q7GXS5 A0A3Q7HF81 A0A3Q7H233 A0A3Q7FV71 A0A3Q7JDE8 P46291 A0A3Q7GBS3 Q2MI61 A0A3Q7I881 A0A3Q7HSH1 A0A3Q7FNQ5 K4CUW3 A0A3Q7EFJ5 A0A3Q7HZM0 A0A3Q7HRS0 A0A3Q7F2G2 A0A3Q7ISV4 A0A3Q7JYX1 A…	Ribosomal_L23eN domain-containing protein,50S ribosomal protein L31,60S ribosomal protein L18a,50S ribosomal protein L14, chloroplastic,Uncharacterized protein,60S ribosomal protein L13,Uncharacterized protein,Uncharacterized protein,Uncharacterized protein,60S ribosomal protein L13,30S ribosomal protein S15, chloroplastic,60S ribosomal protein L18a,30S ribosomal protein S12, chloroplastic,Unchar…
GO:0003743	Molecular Function	translation initiation factor activity	5	A0A3Q7IL38 A0A3Q7H226 A0A3Q7H2U0 A0A3Q7EPB0 A0A3Q7F3X8	Eukaryotic translation initiation factor 3 subunit L,eIF2B_5 domain-containing protein,Translation initiation factor IF-3,Eukaryotic translation initiation factor 3 subunit C,Eukaryotic translation initiation factor 3 subunit D
GO:0003746	Molecular Function	translation elongation factor activity	10	A0A3Q7GQM4 Q9AXQ5 A0A3Q7I245 Q9AXQ3 A0A3Q7IUI9 A0A3Q7H5X9 A0A3Q7GN04 A0A3Q7IIJ3 A0A3Q7EMP9 A0A3Q7JQE3	Uncharacterized protein,Eukaryotic translation initiation factor 5A-2,EF1_GNE domain-containing protein,Eukaryotic translation initiation factor 5A-4,Uncharacterized protein,Elongation factor Ts, mitochondrial,Eukaryotic translation initiation factor 5A,Uncharacterized protein,EF1_GNE domain-containing protein,EF1_GNE domain-containing protein
GO:0003747	Molecular Function	translation release factor activity	1	A0A3Q7I752	RF_PROK_I domain-containing protein
GO:0003755	Molecular Function	peptidyl-prolyl cis-trans isomerase activity	8	A0A3Q7FAE2 A0A3Q7I0F0 A0A3Q7H1T0 A0A3Q7J4Q2 A0A3Q7FUS2 A0A3Q7JCM7 P21568 A0A3Q7EA02	Peptidylprolyl isomerase,Peptidyl-prolyl cis-trans isomerase,Peptidyl-prolyl cis-trans isomerase,PPIase cyclophilin-type domain-containing protein,PPIase cyclophilin-type domain-containing protein,Peptidyl-prolyl cis-trans isomerase,Peptidyl-prolyl cis-trans isomerase,Peptidyl-prolyl cis-trans isomerase
GO:0003777	Molecular Function	microtubule motor activity	1	A0A3Q7JIX8	Kinesin motor domain-containing protein
GO:0003779	Molecular Function	actin binding	4	A0A3Q7EWB6 A0A3Q7IGH0 A0A3Q7FQY7 A0A3Q7GSF7	HP domain-containing protein,Adenylyl cyclase-associated protein,NAB domain-containing protein,HP domain-containing protein
GO:0003824	Molecular Function	catalytic activity	44	A0A3Q7FCM3 A0A3Q7H5I5 A0A3Q7GBV7 A0A3Q7I3V5 C0LIR3 A0A3Q7I5A7 A0A3Q7JDN9 C6K2K9 A0A3Q7EYC4 A0A3Q7G8S3 A0A3Q7H4X3 A0A3Q7E9K7 A0A3Q7IL22 A0A3Q7HWQ1 A0A3Q7E9J6 A0A3Q7EF20 A0A3Q7FD04 A0A3Q7JP21 A0A3Q7GD09 A0A3Q7H696 A0A3Q7I8C3 Q9SDZ6 A0A3Q7HLB9 A0A3Q7HZ37 A0A3Q7IKJ5 A0A3Q7H9K1 A0A3Q7F4M2 A0A3Q7GK31 A6N6K8 A0A3Q7H001 A0A3Q7GP46 A0A3Q7J365 A0A3Q7JQI8 A0A3Q7JD55 A0A3Q7EUX7 A0A3Q7F545 A0A3Q7FEL1 A0A3Q7GZ…	Uncharacterized protein,Succinate--CoA ligase [ADP-forming] subunit beta, mitochondrial,1,4-alpha-glucan branching enzyme,R3H-assoc domain-containing protein,UDP-sulfoquinovose synthase,Epimerase domain-containing protein,3-hydroxyacyl-CoA dehydrogenase,GDP-mannose 3,5-epimerase,ATP citrate synthase,Uncharacterized protein,4-coumarate--CoA ligase,Succinate--CoA ligase [ADP-forming] subunit alpha,…
GO:0003849	Molecular Function	3-deoxy-7-phosphoheptulonate synthase activity	3	A0A3Q7ESI6 A0A3Q7IQZ0 A0A3Q7H097	Phospho-2-dehydro-3-deoxyheptonate aldolase,Phospho-2-dehydro-3-deoxyheptonate aldolase,Phospho-2-dehydro-3-deoxyheptonate aldolase
GO:0003852	Molecular Function	2-isopropylmalate synthase activity	1	K4C627	2-isopropylmalate synthase
GO:0003855	Molecular Function	3-dehydroquinate dehydratase activity	1	O65917	Shikimate dehydrogenase
GO:0003856	Molecular Function	3-dehydroquinate synthase activity	1	A0A3Q7FKF5	Uncharacterized protein
GO:0003857	Molecular Function	3-hydroxyacyl-CoA dehydrogenase activity	2	A0A3Q7JDN9 A0A3Q7J365	3-hydroxyacyl-CoA dehydrogenase,3-hydroxyacyl-CoA dehydrogenase
GO:0003860	Molecular Function	3-hydroxyisobutyryl-CoA hydrolase activity	3	A0A3Q7GEV3 A0A3Q7J3Z0 A0A3Q7EI69	Uncharacterized protein,Uncharacterized protein,Uncharacterized protein
GO:0003871	Molecular Function	5-methyltetrahydropteroyltriglutamate-homocysteine S-methyltransferase activity	2	A0A3Q7ILD3 A0A3Q7E9H1	5-methyltetrahydropteroyltriglutamate--homocysteine S-methyltransferase,5-methyltetrahydropteroyltriglutamate--homocysteine S-methyltransferase
GO:0003872	Molecular Function	6-phosphofructokinase activity	3	A0A3Q7FZY6 A0A3Q7F639 A0A3Q7JDF2	ATP-dependent 6-phosphofructokinase,Pyrophosphate--fructose 6-phosphate 1-phosphotransferase subunit beta,Pyrophosphate--fructose 6-phosphate 1-phosphotransferase subunit alpha
GO:0003879	Molecular Function	ATP phosphoribosyltransferase activity	1	A0A3Q7ERJ1	Ribosome biogenesis protein BOP1 homolog
GO:0003899	Molecular Function	DNA-directed 5'-3' RNA polymerase activity	2	A0A3Q7H7Q7 Q2MI69	DNA-directed RNA polymerase,DNA-directed RNA polymerase subunit alpha
GO:0003924	Molecular Function	GTPase activity	5	A0A3Q7HHL0 A0A3Q7HZ41 A0A3Q7JGP1 Q38MV0 A0A3Q7H0U0	Tubulin alpha chain,Uncharacterized protein,Tubulin beta chain,Tubulin beta chain,Peroxidase
GO:0003937	Molecular Function	IMP cyclohydrolase activity	1	D0EWF3	AICAR transformylase
GO:0003942	Molecular Function	N-acetyl-gamma-glutamyl-phosphate reductase activity	2	K4B381 A0A3Q7EQJ0	N-acetyl-glutamate semialdehyde dehydrogenase,Aspartate-semialdehyde dehydrogenase
GO:0003993	Molecular Function	acid phosphatase activity	1	A0A3Q7I0P8	Purple acid phosphatase
GO:0003995	Molecular Function	acyl-CoA dehydrogenase activity	5	A0A3Q7JE58 Q5D8D3 A0A3Q7JPK6 A0A3Q7EF74 A0A3Q7IB30	Lysyl-tRNA synthetase,Acyl-coenzyme A oxidase,Uncharacterized protein,Uncharacterized protein,Uncharacterized protein
GO:0003997	Molecular Function	acyl-CoA oxidase activity	2	Q5D8D3 A0A3Q7IB30	Acyl-coenzyme A oxidase,Uncharacterized protein
GO:0004013	Molecular Function	adenosylhomocysteinase activity	2	A0A3Q7I9U4 A0A3Q7JD93	Adenosylhomocysteinase,Adenosylhomocysteinase
GO:0004018	Molecular Function	N6-	1	A0A3Q7I041	Adenylosuccinate lyase
GO:0004019	Molecular Function	adenylosuccinate synthase activity	2	A0A3Q7IKN3 Q9FYW9	Adenylosuccinate synthetase, chloroplastic,Adenylosuccinate synthetase, chloroplastic
GO:0004055	Molecular Function	argininosuccinate synthase activity	1	K4BXV0	Citrulline--aspartate ligase
GO:0004066	Molecular Function	asparagine synthase	1	A0A3Q7G667	Asparagine synthetase [glutamine-hydrolyzing]
GO:0004089	Molecular Function	carbonate dehydratase activity	2	Q5NE20 Q5NE21	Carbonic anhydrase,Carbonic anhydrase
GO:0004096	Molecular Function	catalase activity	2	K4BAE6 P30264	Catalase,Catalase isozyme 1
GO:0004097	Molecular Function	catechol oxidase activity	2	A0A3P3ZKL1 A0A3Q7HQM5	Catechol oxidase (Fragment),Catechol oxidase
GO:0004107	Molecular Function	chorismate synthase activity	1	Q42884	Chorismate synthase 1, chloroplastic
GO:0004109	Molecular Function	coproporphyrinogen oxidase activity	1	A0A3Q7I9A2	Coproporphyrinogen oxidase
GO:0004134	Molecular Function	4-alpha-glucanotransferase activity	2	A0A3Q7GX01 A0A3Q7FGD6	4-alpha-glucanotransferase,Amylomaltase
GO:0004146	Molecular Function	dihydrofolate reductase activity	1	A0A3Q7EUX7	Dihydrofolate reductase
GO:0004175	Molecular Function	endopeptidase activity	7	A0A3Q7F2F3 A0A3Q7J3Q6 A0A3Q7F6F6 A0A3Q7JFP9 O24030 A0A3Q7IJ63 A0A3Q7GA27	Proteasome subunit alpha type,Proteasome subunit alpha type,Proteasome subunit alpha type,Proteasome subunit alpha type,Proteasome subunit alpha type-7,Proteasome subunit alpha type,Proteasome subunit alpha type
GO:0004177	Molecular Function	aminopeptidase activity	4	Q8GZD8 A0A3Q7FNP5 Q10712 A0A3Q7IPG6	Neutral leucine aminopeptidase preprotein,Uncharacterized protein,Leucine aminopeptidase 1, chloroplastic,Uncharacterized protein
GO:0004185	Molecular Function	serine-type carboxypeptidase activity	5	A0A3Q7IZ37 A0A3Q7EST9 A0A3Q7H2W6 A0A3Q7HWB4 A0A3Q7HWG9	Carboxypeptidase,Carboxypeptidase,Carboxypeptidase,Carboxypeptidase,Carboxypeptidase
GO:0004222	Molecular Function	metalloendopeptidase activity	3	A0A3Q7HNB6 A0A3Q7HIP9 A0A3Q7FYP5	Uncharacterized protein,Protein disulfide-isomerase,Peptidase_M3 domain-containing protein
GO:0004252	Molecular Function	serine-type endopeptidase activity	11	A0A3Q7HTM2 A0A3Q7FB69 A0A3Q7EU46 A0A3Q7EYH4 A0A3Q7EZV5 A0A494G9Z3 A0A3Q7JCS2 A0A3Q7HVI4 A0A3Q7FHC0 A0A3Q7GY58 O82777	Uncharacterized protein,Uncharacterized protein,Uncharacterized protein,Peptidase_S9_N domain-containing protein,Peptidase_S9_N domain-containing protein,Uncharacterized protein,Uncharacterized protein,Uncharacterized protein,Uncharacterized protein,Uncharacterized protein,Subtilisin-like protease SBT3
GO:0004298	Molecular Function	threonine-type endopeptidase activity	14	A0A3Q7F2F3 A0A3Q7J3Q6 A0A3Q7F6F6 A0A3Q7IZW2 A0A3Q7JFP9 O24030 A0A3Q7IJ63 A0A3Q7GNB3 A0A3Q7H5A6 A0A3Q7GA27 A0A3Q7I6A1 A0A3Q7GHJ1 A0A3Q7FYL2 K4BB06	Proteasome subunit alpha type,Proteasome subunit alpha type,Proteasome subunit alpha type,Uncharacterized protein,Proteasome subunit alpha type,Proteasome subunit alpha type-7,Proteasome subunit alpha type,Proteasome subunit beta,Proteasome subunit beta,Proteasome subunit alpha type,Proteasome subunit beta,Proteasome subunit beta,Uncharacterized protein,Proteasome subunit beta
GO:0004315	Molecular Function	3-oxoacyl-[acyl-carrier-protein] synthase activity	1	A0A3Q7GCR0	Uncharacterized protein
GO:0004329	Molecular Function	formate-tetrahydrofolate ligase activity	1	A0A3Q7E824	Formyltetrahydrofolate synthetase
GO:0004332	Molecular Function	fructose-bisphosphate aldolase activity	7	A0A3Q7F980 A0A3Q7ETK4 A0A3Q7GAX9 A0A3Q7HG29 A0A3Q7HX95 A0A3Q7ILY0 A0A3Q7EYM6	Fructose-bisphosphate aldolase,Fructose-bisphosphate aldolase,Fructose-bisphosphate aldolase,Multifunctional fusion protein,Fructose-bisphosphate aldolase,Fructose-bisphosphate aldolase,Fructose-bisphosphate aldolase
GO:0004334	Molecular Function	fumarylacetoacetase activity	1	A0A3Q7ISW6	Fumarylacetoacetase
GO:0004345	Molecular Function	glucose-6-phosphate dehydrogenase activity	2	A0A3Q7HD15 A0A3Q7FC02	Glucose-6-phosphate 1-dehydrogenase,Glucose-6-phosphate 1-dehydrogenase
GO:0004347	Molecular Function	glucose-6-phosphate isomerase activity	2	A0A3Q7J5N2 Q68HC8	Glucose-6-phosphate isomerase,Glucose-6-phosphate isomerase
GO:0004356	Molecular Function	glutamate-ammonia ligase activity	3	A0A3Q7IRF8 A0A3Q7EI59 A0A3Q7FXP7	Glutamine synthetase,Glutamine synthetase,Glutamine synthetase
GO:0004357	Molecular Function	glutamate-cysteine ligase activity	1	O22493	Glutamate--cysteine ligase, chloroplastic
GO:0004358	Molecular Function	glutamate N-acetyltransferase activity	1	A0A3Q7HXI0	Arginine biosynthesis bifunctional protein ArgJ, chloroplastic
GO:0004363	Molecular Function	glutathione synthase activity	1	E1U7P9	Glutathione synthetase
GO:0004366	Molecular Function	glycerol-3-phosphate O-acyltransferase activity	1	A0A3Q7HR44	Glycerol-3-phosphate acyltransferase, chloroplastic
GO:0004371	Molecular Function	glycerone kinase activity	1	A0A3Q7H1L5	Uncharacterized protein
GO:0004375	Molecular Function	glycine dehydrogenase	1	A0A3Q7HQA3	Glycine cleavage system P protein
GO:0004386	Molecular Function	helicase activity	1	A0A3Q7IHN6	RNA helicase
GO:0004392	Molecular Function	heme oxygenase	1	Q94FW7	Heme oxygenase 1
GO:0004399	Molecular Function	histidinol dehydrogenase activity	1	A0A3Q7F352	Histidinol dehydrogenase
GO:0004418	Molecular Function	hydroxymethylbilane synthase activity	1	A0A3Q7HGD7	Hydroxymethylbilane synthase
GO:0004421	Molecular Function	hydroxymethylglutaryl-CoA synthase activity	1	A0A3Q7IPS6	3-hydroxy-3-methylglutaryl coenzyme A synthase
GO:0004425	Molecular Function	indole-3-glycerol-phosphate synthase activity	1	A0A3Q7GED7	Indole-3-glycerol-phosphate synthase
GO:0004427	Molecular Function	inorganic diphosphatase activity	1	A0A3Q7FBY4	Inorganic diphosphatase
GO:0004451	Molecular Function	isocitrate lyase activity	1	P49297	Isocitrate lyase
GO:0004455	Molecular Function	ketol-acid reductoisomerase activity	2	A0A3Q7JST6 A0A3Q7HC76	Acetohydroxy-acid reductoisomerase,Acetohydroxy-acid reductoisomerase
GO:0004471	Molecular Function	malate dehydrogenase	6	O04936 A0A3Q7EKQ6 A0A3Q7J2X1 A0A3Q7JAV3 A0A3Q7IK00 A0A3Q7HIS1	Malic enzyme,Malic enzyme,Malic enzyme,Malic enzyme,Malic enzyme,Malic enzyme
GO:0004474	Molecular Function	malate synthase activity	1	A0A3Q7FP95	Malate synthase
GO:0004478	Molecular Function	methionine adenosyltransferase activity	4	P43282 P43281 A0A3Q7IMD9 P43280	S-adenosylmethionine synthase 3,S-adenosylmethionine synthase 2,S-adenosylmethionine synthase,S-adenosylmethionine synthase 1
GO:0004488	Molecular Function	methylenetetrahydrofolate dehydrogenase	1	A0A3Q7IL22	Methenyltetrahydrofolate cyclohydrolase
GO:0004489	Molecular Function	methylenetetrahydrofolate reductase	1	A0A3Q7IQV2	Methylenetetrahydrofolate reductase
GO:0004512	Molecular Function	inositol-3-phosphate synthase activity	2	A0A3Q7G4W7 A0A3Q7GNM9	Inositol-3-phosphate synthase,Inositol-3-phosphate synthase
GO:0004550	Molecular Function	nucleoside diphosphate kinase activity	3	A0A3Q7GYF2 P47921 A0A3Q7HWS9	Nucleoside diphosphate kinase,Nucleoside diphosphate kinase (Fragment),Nucleoside diphosphate kinase
GO:0004559	Molecular Function	alpha-mannosidase activity	1	D3TI68	Alpha-mannosidase
GO:0004560	Molecular Function	alpha-L-fucosidase activity	1	A0A3Q7J033	CCT-beta
GO:0004564	Molecular Function	beta-fructofuranosidase activity	1	A0A220QMI6	Beta-fructofuranosidase
GO:0004565	Molecular Function	beta-galactosidase activity	1	A0A3Q7HJ31	Lactase
GO:0004568	Molecular Function	chitinase activity	5	A0A3Q7IHS3 Q05538 A0A3Q7JDI3 Q05540 Q05539	Chitin-binding type-1 domain-containing protein,Basic 30 kDa endochitinase,Chitin-binding type-1 domain-containing protein,Acidic 27 kDa endochitinase,Acidic 26 kDa endochitinase
GO:0004575	Molecular Function	sucrose alpha-glucosidase activity	1	A0A220QMI6	Beta-fructofuranosidase
GO:0004579	Molecular Function	dolichyl-diphosphooligosaccharide-protein glycotransferase activity	1	A0A3Q7GCN2	Peptidylprolyl isomerase
GO:0004590	Molecular Function	orotidine-5'-phosphate decarboxylase activity	1	A0A3Q7J0E0	OMPdecase
GO:0004601	Molecular Function	peroxidase activity	10	Q3I5C4 Q52QQ4 A0A3Q7FU03 A0A3Q7IS88 Q9SMD3 Q9THX6 A0A3Q7GG70 A0A3Q7E8T9 A0A3Q7GX85 A0A3Q7H0U0	Cytosolic ascorbate peroxidase 1,Ascorbate peroxidase,Peroxidase,PEROXIDASE_4 domain-containing protein,Ascorbate peroxidase,Thylakoid lumenal 29 kDa protein, chloroplastic,Peroxidase,Peroxidase,PEROXIDASE_4 domain-containing protein,Peroxidase
GO:0004602	Molecular Function	glutathione peroxidase activity	2	A0A3Q7HK83 Q7XZS6	Glutathione peroxidase,Glutathione peroxidase
GO:0004615	Molecular Function	phosphomannomutase activity	1	A0A3Q7GHV9	Phosphomannomutase
GO:0004616	Molecular Function	phosphogluconate dehydrogenase	6	A0A3Q7ENB7 B1Q3F7 A0A3Q7GF14 A0A3Q7JBP6 A0A3Q7FY79 A0A3Q7I0E1	Uncharacterized protein,Succinic semialdehyde reductase isofom2,6-phosphogluconate dehydrogenase, decarboxylating,6-phosphogluconate dehydrogenase, decarboxylating,6-phosphogluconate dehydrogenase, decarboxylating,Uncharacterized protein
GO:0004618	Molecular Function	phosphoglycerate kinase activity	1	A0A3Q7HGJ9	Phosphoglycerate kinase
GO:0004619	Molecular Function	phosphoglycerate mutase activity	1	A0A3Q7H9K1	Phosphoglycerate mutase (2,3-diphosphoglycerate-independent)
GO:0004635	Molecular Function	phosphoribosyl-AMP cyclohydrolase activity	1	A0A3Q7I9R7	Phosphoribosyl-AMP cyclohydrolase
GO:0004637	Molecular Function	phosphoribosylamine-glycine ligase activity	1	A0A3Q7EQ38	Glycinamide ribonucleotide synthetase
GO:0004643	Molecular Function	phosphoribosylaminoimidazolecarboxamide formyltransferase activity	1	D0EWF3	AICAR transformylase
GO:0004650	Molecular Function	polygalacturonase activity	3	A0A3Q7I968 A0A3Q7HWN1 A0A3Q7HJ28	Eukaryotic translation initiation factor 3 subunit H,Uncharacterized protein,Uncharacterized protein
GO:0004655	Molecular Function	porphobilinogen synthase activity	1	A0A3Q7ILF6	Delta-aminolevulinic acid dehydratase
GO:0004664	Molecular Function	prephenate dehydratase activity	1	A0A3Q7F543	Arogenate dehydratase
GO:0004668	Molecular Function	protein-arginine deiminase activity	1	A0A097PRP8	EMB1873 protein (Fragment)
GO:0004672	Molecular Function	protein kinase activity	12	A0A3Q7HS67 A0A3Q7HF81 A0A3Q7GCR8 A7LI54 A0A3Q7F159 A0A3Q7I116 A0A3Q7H244 A0A3Q7EUR6 A0A3Q7EQ44 O48616 A3EX92 A0A3Q7FYZ1	Uncharacterized protein,Protein kinase domain-containing protein,Protein kinase domain-containing protein,Phototropin-2,Protein kinase domain-containing protein,Uncharacterized protein,Non-specific serine/threonine protein kinase,Protein kinase domain-containing protein,Protein kinase domain-containing protein,MAP kinase kinase,Phototropin-1,Protein kinase domain-containing protein
GO:0004743	Molecular Function	pyruvate kinase activity	6	A0A3Q7IMV7 A0A3Q7I8G1 A0A3Q7G2Q9 A0A3Q7JI81 A0A3Q7FW96 A0A3Q7EDU1	Pyruvate kinase,Pyruvate kinase,Pyruvate kinase,Pyruvate kinase,Pyruvate kinase,Pyruvate kinase
GO:0004749	Molecular Function	ribose phosphate diphosphokinase activity	1	A0A3Q7HU25	Ribose-phosphate diphosphokinase
GO:0004751	Molecular Function	ribose-5-phosphate isomerase activity	1	A0A3Q7ENE0	Ribose-5-phosphate isomerase
GO:0004764	Molecular Function	shikimate 3-dehydrogenase	1	O65917	Shikimate dehydrogenase
GO:0004781	Molecular Function	sulfate adenylyltransferase	1	A0A3Q7G0X6	Sulfate adenylyltransferase
GO:0004784	Molecular Function	superoxide dismutase activity	2	A0A3Q7GSL2 Q6X1D0	Superoxide dismutase,Superoxide dismutase
GO:0004807	Molecular Function	triose-phosphate isomerase activity	3	A0A3Q7EU87 A0A3Q7FZI5 A0A3Q7IHG0	Uncharacterized protein,Uncharacterized protein,Uncharacterized protein
GO:0004812	Molecular Function	aminoacyl-tRNA ligase activity	30	A0A3Q7IV51 A0A3Q7J6C9 A0A3Q7JYD7 A0A3Q7GPU8 A0A3Q7JE58 A0A3Q7HQH3 A0A3Q7G8L2 A0A3Q7GKP3 A0A3Q7IS42 A0A3Q7HVI2 A0A3Q7H4V4 A0A3Q7EZK3 A0A3Q7ERV5 A0A3Q7EQU1 A0A3Q7EM55 A0A3Q7GEE9 A0A3Q7HVX8 A0A3Q7EQP9 A0A3Q7EPA9 A0A3Q7I1F3 A0A3Q7I7H7 A0A3Q7F1R4 A0A3Q7GQZ9 A0A3Q7IKX3 A0A3Q7EUN1 A0A3Q7HT73 A0A3Q7G3B0 A0A3Q7F604 A0A3Q7FU99 A0A3Q7FAJ4	30S ribosomal protein S15, chloroplastic,Valyl-tRNA synthetase,Tryptophanyl-tRNA synthetase,Aspartyl-tRNA synthetase,Lysyl-tRNA synthetase,Tryptophanyl-tRNA synthetase,Seryl-tRNA synthetase,Methionine--tRNA ligase,Isoleucyl-tRNA synthetase,Lysine--tRNA ligase,Threonyl-tRNA synthetase,Leucyl-tRNA synthetase,AA_TRNA_LIGASE_II domain-containing protein,Glutamyl-tRNA synthetase,Prolyl-tRNA synthetase…
GO:0004813	Molecular Function	alanine-tRNA ligase activity	3	A0A3Q7EUQ8 A0A3Q7FN98 A0A3Q7GCM3	Probable alanine--tRNA ligase, chloroplastic,Alanine--tRNA ligase,Uncharacterized protein
GO:0004814	Molecular Function	arginine-tRNA ligase activity	1	A0A3Q7J2Z9	Arginyl-tRNA synthetase
GO:0004819	Molecular Function	glutamine-tRNA ligase activity	1	A0A3Q7GEE9	Glutaminyl-tRNA synthetase
GO:0004820	Molecular Function	glycine-tRNA ligase activity	1	A0A3Q7EJS4	Glycine--tRNA ligase
GO:0004826	Molecular Function	phenylalanine-tRNA ligase activity	2	A0A3Q7E8X9 A0A3Q7GQZ9	Phenylalanyl-tRNA synthetase beta subunit,Phenylalanyl-tRNA synthetase
GO:0004827	Molecular Function	proline-tRNA ligase activity	2	A0A3Q7EM55 A0A3Q7HT73	Prolyl-tRNA synthetase,Prolyl-tRNA synthetase
GO:0004832	Molecular Function	valine-tRNA ligase activity	1	A0A3Q7J6C9	Valyl-tRNA synthetase
GO:0004834	Molecular Function	tryptophan synthase activity	1	A0A3Q7EP38	Tryptophan synthase
GO:0004852	Molecular Function	uroporphyrinogen-III synthase activity	1	A0A3Q7GAE5	Uroporphyrinogen-III synthase
GO:0004853	Molecular Function	uroporphyrinogen decarboxylase activity	2	A0A3Q7IBR0 A0A3Q7GR78	Uroporphyrinogen decarboxylase,Uroporphyrinogen decarboxylase
GO:0004857	Molecular Function	enzyme inhibitor activity	5	A0A3Q7F4W8 A0A3Q7GVZ8 A0A3Q7H5H2 A0A3Q7GS13 A0A3Q7GM93	Pectinesterase,Pectinesterase,Pectinesterase,Pectinesterase,Pectinesterase
GO:0004866	Molecular Function	endopeptidase inhibitor activity	2	Q9LEG1 Q40129	Cathepsin D Inhibitor,Uncharacterized protein
GO:0004867	Molecular Function	serine-type endopeptidase inhibitor activity	2	A0A3Q7J2P9 A0A3Q7I877	Uncharacterized protein,Uncharacterized protein
GO:0005086	Molecular Function	ARF guanyl-nucleotide exchange factor activity	1	A0A3Q7GH03	Uncharacterized protein
GO:0005089	Molecular Function	Rho guanyl-nucleotide exchange factor activity	1	A0A3Q7JCN9	PRONE domain-containing protein
GO:0005092	Molecular Function	GDP-dissociation inhibitor activity	2	A0A3Q7HLY0 A0A3Q7J5Z9	Guanosine nucleotide diphosphate dissociation inhibitor,Guanosine nucleotide diphosphate dissociation inhibitor
GO:0005198	Molecular Function	structural molecule activity	3	A0A3Q7EUR6 K4BVH7 A0A3Q7IMC4	Protein kinase domain-containing protein,Coatomer subunit alpha,Coatomer subunit beta
GO:0005506	Molecular Function	iron ion binding	3	A0A3Q7JG91 A0A3Q7F1H5 A0A3Q7GHS2	Uncharacterized protein,Uncharacterized protein,Uncharacterized protein
GO:0005507	Molecular Function	copper ion binding	3	A0A3Q7HV28 P17340 A0A3Q7GAX3	Uncharacterized protein,Plastocyanin, chloroplastic,Uncharacterized protein
GO:0005509	Molecular Function	calcium ion binding	18	A0A3Q7ENN1 A0A3Q7H7F3 A0A3Q7HS67 A0A3Q7FWY8 O81536 P23322 Q672Q6 A0A3Q7EM80 P29795 A0A3Q7I116 A0A3Q7GYY4 A0A3Q7GKX2 K4DI20 A0A3Q7EIF5 A0A3Q7FSS5 A0A3Q7GQZ4 A0A3Q7ESV2 A0A3Q7G528	Calreticulin,Uncharacterized protein,Uncharacterized protein,EF-hand domain-containing protein,Annexin,Oxygen-evolving enhancer protein 1, chloroplastic,Photosystem II oxygen-evolving complex protein 3,Uncharacterized protein,Oxygen-evolving enhancer protein 2, chloroplastic,Uncharacterized protein,23 kDa subunit of oxygen evolving system of photosystem II,EF-hand domain-containing protein,Unchar…
GO:0005515	Molecular Function	protein binding	78	A0A3Q7I412 C0KKU8 A0A3Q7H1U9 A0A3Q7JMX3 A0A3Q7IP09 A0A3Q7EUS0 Q9SXR9 A0A3Q7HV74 A0A3Q7FV18 A0A3Q7FVJ0 A0A3Q7J9P2 A0A3Q7FUV3 A0A3Q7GQM4 A0A3Q7IAA7 A0A3Q7HAD2 A0A3Q7EHM0 A0A3Q7IGR5 A0A3Q7EUI4 A0A3Q7IQ38 K4BEI9 A0A3Q7JDE8 A0A3Q7ISL4 A0A3Q7F9C8 A0A097PNP2 A0A3Q7I0A1 A0A3Q7ES41 A0A3Q7ED56 A0A3Q7HRS0 A0A3Q7IHL0 P31542 A0A3Q7IKR1 A0A3Q7I968 A0A3Q7F3S5 A0A3Q7HDL5 K4NPL2 A0A3Q7GH03 A0A3Q7ISE3 A0A3Q7GMW1 A…	Peptidylprolyl isomerase,Lipoxygenase,Serine/threonine-protein phosphatase,LRRNT_2 domain-containing protein,Ubiquitinyl hydrolase 1,PCI domain-containing protein,LeArcA1 protein,STI1 domain-containing protein,Uncharacterized protein,Uncharacterized protein,Uncharacterized protein,UBP-type domain-containing protein,Uncharacterized protein,Uncharacterized protein,SET domain-containing protein,WPP …
GO:0005524	Molecular Function	ATP binding	111	A0A3Q7H7Q7 A0A3Q7I956 A0A3Q7IV51 A0A3Q7J6C9 A0A3Q7HS67 A0A3Q7GBI5 A0A3Q7JYD7 A0A3Q7GD89 E1U7P9 A0A3Q7IIS5 A0A3Q7GSA0 A0A494G9E6 K4BXV0 A0A3Q7FVJ0 P93841 A0A3Q7HLX5 A0A3Q7GPU8 Q4PS96 A0A3Q7I8W8 A0A3Q7JE58 A0A3Q7FJZ3 Q4LDR0 A0A3Q7EK01 A0A3Q7HQH3 A0A3Q7G8L2 A0A3Q7J0I3 A0A3Q7GLM4 A0A3Q7E824 A0A3Q7GKP3 A0A0C5CHA6 A0A3Q7G8S3 A0A3Q7I009 A0A2H4NB27 A0A3Q7IS42 A0A3Q7HR13 P31542 A0A3Q7HVI2 A7LI54 A0A3Q7ETU…	DNA-directed RNA polymerase,Uncharacterized protein,30S ribosomal protein S15, chloroplastic,Valyl-tRNA synthetase,Uncharacterized protein,HATPase_c domain-containing protein,Tryptophanyl-tRNA synthetase,CCT-epsilon,Glutathione synthetase,Vacuolar proton pump subunit B,ABC transporter domain-containing protein,ATP synthase subunit alpha,Citrulline--aspartate ligase,Uncharacterized protein,4-dipho…
GO:0005525	Molecular Function	GTP binding	20	A0A3Q7F3Y2 A0A3Q7F8Z7 A0A3Q7G5J6 A0A3Q7H0E4 P17786 A0A3Q7GS73 P52884 A0A3Q7G744 A0A3Q7EY39 A0A3Q7HGG5 A0A3Q7I0H0 P38547 A0A3Q7IP94 A0A3Q7HZE0 A0A3Q7I6B5 A0A3Q7GYB4 A0A3Q7FRC7 A0A3Q7IJ97 A0A3Q7IKN3 Q9FYW9	Era-type G domain-containing protein,Uncharacterized protein,Uncharacterized protein,Uncharacterized protein,Elongation factor 1-alpha,Translation factor GUF1 homolog, chloroplastic,GTP-binding protein SAR2,Tr-type G domain-containing protein,Obg-like ATPase 1,Obg-like ATPase 1,Tr-type G domain-containing protein,GTP-binding nuclear protein Ran2,Elongation factor G, chloroplastic,SRP54 domain-con…
GO:0005544	Molecular Function	calcium-dependent phospholipid binding	3	O81536 A0A3Q7EM80 A0A3Q7G528	Annexin,Uncharacterized protein,Annexin
GO:0005618	Cellular Component	cell wall	8	A0A3Q7F4W8 Q40144 A0A3Q7GVZ8 A0A3Q7H5H2 A0A3Q7GS13 A0A3Q7GM93 A0A3Q7FCZ7 A0A3Q7HGG4	Pectinesterase,Probable xyloglucan endotransglucosylase/hydrolase 1,Pectinesterase,Pectinesterase,Pectinesterase,Pectinesterase,Xyloglucan endotransglucosylase/hydrolase,Pectinesterase
GO:0005622	Cellular Component	intracellular	73	A0A3Q7G7J3 A0A3Q7JCM5 A0A3Q7F2B5 A0A3Q7IM99 Q3SC82 A0A0C5CEG6 A0A3Q7HH44 A0A3Q7IJQ0 A0A3Q7H4H7 A0A3Q7ENL9 A0A3Q7GXS5 A0A3Q7HF81 A0A3Q7FV71 P46291 A0A3Q7GBS3 A0A3Q7HSH1 Q8GZD8 A0A3Q7EFJ5 A0A3Q7HRS0 A0A3Q7FYW1 A0A0C5CEC3 A0A3Q7ISV4 A0A3Q7GMA5 A0A3Q7H679 A0A3Q7ENP1 A0A3Q7FW72 K4D762 Q10712 A0A3Q7ITW7 A0A3Q7FYD2 A0A3Q7H1Y4 A0A3Q7GRY3 A0A3Q7FPS6 A0A3Q7JPG0 A0A3Q7GMM2 A0A3Q7HI00 A0A3Q7HRX9 A0A3Q7JBQ5 P…	50S ribosomal protein L31,60S ribosomal protein L13,Uncharacterized protein,60S ribosomal protein L13,30S ribosomal protein S15, chloroplastic,30S ribosomal protein S12, chloroplastic,Uncharacterized protein,Uncharacterized protein,Uncharacterized protein,40S ribosomal protein S24,Uncharacterized protein,Protein kinase domain-containing protein,30S ribosomal protein S17, chloroplastic,60S ribosom…
GO:0005634	Cellular Component	nucleus	9	A0A3Q7IHL0 A0A3Q7FWS2 A0A3Q7IHN6 A0A3Q7EFC3 A0A3Q7G0H3 P37218 K4BIP4 A0A3Q7GJU3 A0A3Q7EW83	Importin subunit alpha,Uncharacterized protein,RNA helicase,Importin subunit alpha,Uncharacterized protein,Histone H1,Mago nashi protein,Uncharacterized protein,DNA damage-binding protein 1
GO:0005737	Cellular Component	cytoplasm	25	A0A3Q7J6C9 Q8H6B5 A0A3Q7J408 A0A3Q7FBY4 A0A3Q7IHL0 A0A3Q7IL38 K4B381 A0A3Q7EQU1 A0A3Q7EM55 A0A3Q7GEE9 A0A3Q7GHV9 A0A3Q7H9K1 A0A3Q7I752 A0A3Q7EJS4 A0A3Q7J2Z9 A0A3Q7EFC3 A0A3Q7EQJ0 A0A3Q7GQZ9 A0A3Q7F3X8 A0A3Q7HT73 Q9M5A8 A0A3Q7IIJ3 A0A3Q7ERJ1 A0A3Q7FAJ4 A0A3Q7H546	Valyl-tRNA synthetase,Dihydrothymine dehydrogenase,Uncharacterized protein,Inorganic diphosphatase,Importin subunit alpha,Eukaryotic translation initiation factor 3 subunit L,N-acetyl-glutamate semialdehyde dehydrogenase,Glutamyl-tRNA synthetase,Prolyl-tRNA synthetase,Glutaminyl-tRNA synthetase,Phosphomannomutase,Phosphoglycerate mutase (2,3-diphosphoglycerate-independent),RF_PROK_I domain-contai…
GO:0005777	Cellular Component	peroxisome	2	Q5D8D3 A0A3Q7IB30	Acyl-coenzyme A oxidase,Uncharacterized protein
GO:0005783	Cellular Component	endoplasmic reticulum	5	A0A3Q7ENN1 A0A3Q7GCN2 A0A3Q7ENV3 A0A3Q7GFX8 A0A3Q7GQZ4	Calreticulin,Peptidylprolyl isomerase,Protein disulfide-isomerase,Proteasome assembly chaperone 1,Calreticulin
GO:0005839	Cellular Component	proteasome core complex	14	A0A3Q7F2F3 A0A3Q7J3Q6 A0A3Q7F6F6 A0A3Q7IZW2 A0A3Q7JFP9 O24030 A0A3Q7IJ63 A0A3Q7GNB3 A0A3Q7H5A6 A0A3Q7GA27 A0A3Q7I6A1 A0A3Q7GHJ1 A0A3Q7FYL2 K4BB06	Proteasome subunit alpha type,Proteasome subunit alpha type,Proteasome subunit alpha type,Uncharacterized protein,Proteasome subunit alpha type,Proteasome subunit alpha type-7,Proteasome subunit alpha type,Proteasome subunit beta,Proteasome subunit beta,Proteasome subunit alpha type,Proteasome subunit beta,Proteasome subunit beta,Uncharacterized protein,Proteasome subunit beta
GO:0005840	Cellular Component	ribosome	114	A0A3Q7HVY6 A0A3Q7G7J3 A0A3Q7IGB1 A0A0C5CEE6 A0A3Q7JD72 A0A3Q7JCM5 A0A3Q7JDZ0 A0A3Q7HGB5 A0A3Q7F2B5 A0A3Q7IM99 Q3SC82 A0A3Q7GWS4 A0A0C5CEG6 A0A3Q7HH44 A0A3Q7IJQ0 A0A3Q7H4H7 A0A3Q7ENL9 A0A3Q7HVF7 Q2MI68 A0A3Q7GXS5 A0A3Q7GYW5 A0A3Q7HF81 A0A3Q7H233 A0A3Q7FV71 A0A3Q7JDE8 P46291 A0A3Q7GBS3 Q2MI61 A0A3Q7I881 A0A3Q7HSH1 A0A3Q7FNQ5 K4CUW3 A0A3Q7EFJ5 A0A3Q7HZM0 A0A3Q7HRS0 A0A3Q7F2G2 A0A3Q7ISV4 A0A3Q7JYX1 A…	Ribosomal_L23eN domain-containing protein,50S ribosomal protein L31,60S ribosomal protein L18a,50S ribosomal protein L14, chloroplastic,Uncharacterized protein,60S ribosomal protein L13,Uncharacterized protein,Uncharacterized protein,Uncharacterized protein,60S ribosomal protein L13,30S ribosomal protein S15, chloroplastic,60S ribosomal protein L18a,30S ribosomal protein S12, chloroplastic,Unchar…
GO:0005852	Cellular Component	eukaryotic translation initiation factor 3 complex	3	A0A3Q7IL38 A0A3Q7EPB0 A0A3Q7F3X8	Eukaryotic translation initiation factor 3 subunit L,Eukaryotic translation initiation factor 3 subunit C,Eukaryotic translation initiation factor 3 subunit D
GO:0005975	Biological Process	carbohydrate metabolic process	49	A0A3Q7GBV7 Q9FUR8 Q40144 A0A3Q7IFC2 Q4PS96 A0A3Q7F8V6 A0A3Q7GCI2 Q42890 A0A3Q7FSA0 B5M9E4 A0A3Q7IIH1 A0A3Q7I2P2 Q941R1 A0A3Q7GX01 Q70AC6 A0A3Q7I968 Q9FVH1 A0A3Q7G7Y1 A0A3Q7FGD6 A0A3Q7EQN7 A0A3Q7GKR4 A0A3Q7J0Z8 A0A3Q7HZ37 A0A3Q7HWN1 A0A3Q7G087 B5M9E5 A0A3Q7H377 A0A3Q7HJ31 D3TI68 A0A3Q7IQN9 A0A3Q7GSM2 A0A3Q7F7C5 A0A3Q7EEZ8 A0A3Q7G077 A0A3Q7E938 A0A3Q7FW21 A0A3Q7J033 A0A411DZ47 A0A3Q7GCG9 A0A3Q7FZP1…	1,4-alpha-glucan branching enzyme,Alpha-galactosidase (Fragment),Probable xyloglucan endotransglucosylase/hydrolase 1,Uncharacterized protein,Phosphotransferase,Uncharacterized protein,Alpha-1,4 glucan phosphorylase,Glucan endo-1,3-beta-D-glucosidase,Pentose-5-phosphate 3-epimerase,Beta-glucosidase 01,Mannan endo-1,4-beta-mannosidase,Alpha-1,4 glucan phosphorylase,Transaldolase,4-alpha-glucanotra…
GO:0005985	Biological Process	sucrose metabolic process	3	Q9FXK8 O82691 H9BYP6	Sucrose-phosphate synthase,Sucrose synthase,Sucrose-phosphate synthase
GO:0006006	Biological Process	glucose metabolic process	2	A0A3Q7HD15 A0A3Q7FC02	Glucose-6-phosphate 1-dehydrogenase,Glucose-6-phosphate 1-dehydrogenase
GO:0006007	Biological Process	glucose catabolic process	1	A0A3Q7H9K1	Phosphoglycerate mutase (2,3-diphosphoglycerate-independent)
GO:0006013	Biological Process	mannose metabolic process	1	D3TI68	Alpha-mannosidase
GO:0006021	Biological Process	inositol biosynthetic process	2	A0A3Q7G4W7 A0A3Q7GNM9	Inositol-3-phosphate synthase,Inositol-3-phosphate synthase
GO:0006032	Biological Process	chitin catabolic process	5	A0A3Q7IHS3 Q05538 A0A3Q7JDI3 Q05540 Q05539	Chitin-binding type-1 domain-containing protein,Basic 30 kDa endochitinase,Chitin-binding type-1 domain-containing protein,Acidic 27 kDa endochitinase,Acidic 26 kDa endochitinase
GO:0006071	Biological Process	glycerol metabolic process	1	A0A3Q7H1L5	Uncharacterized protein
GO:0006073	Biological Process	cellular glucan metabolic process	2	Q40144 A0A3Q7FCZ7	Probable xyloglucan endotransglucosylase/hydrolase 1,Xyloglucan endotransglucosylase/hydrolase
GO:0006094	Biological Process	gluconeogenesis	2	A0A3Q7J5N2 Q68HC8	Glucose-6-phosphate isomerase,Glucose-6-phosphate isomerase
GO:0006096	Biological Process	glycolytic process	19	A0A3Q7IMV7 A0A3Q7F980 A0A3Q7FZY6 A0A3Q7I8G1 A0A3Q7J5N2 A0A3Q7ETK4 A0A3Q7G2Q9 A0A3Q7JI81 A0A3Q7GAX9 A0A3Q7HG29 A0A3Q7F639 A0A3Q7FW96 A0A3Q7HX95 A0A3Q7ILY0 A0A3Q7EYM6 A0A3Q7JDF2 A0A3Q7EDU1 A0A3Q7HGJ9 Q68HC8	Pyruvate kinase,Fructose-bisphosphate aldolase,ATP-dependent 6-phosphofructokinase,Pyruvate kinase,Glucose-6-phosphate isomerase,Fructose-bisphosphate aldolase,Pyruvate kinase,Pyruvate kinase,Fructose-bisphosphate aldolase,Multifunctional fusion protein,Pyrophosphate--fructose 6-phosphate 1-phosphotransferase subunit beta,Pyruvate kinase,Fructose-bisphosphate aldolase,Fructose-bisphosphate aldola…
GO:0006097	Biological Process	glyoxylate cycle	1	A0A3Q7FP95	Malate synthase
GO:0006098	Biological Process	pentose-phosphate shunt	3	A0A3Q7GF14 A0A3Q7JBP6 A0A3Q7FY79	6-phosphogluconate dehydrogenase, decarboxylating,6-phosphogluconate dehydrogenase, decarboxylating,6-phosphogluconate dehydrogenase, decarboxylating
GO:0006099	Biological Process	tricarboxylic acid cycle	4	A0A3Q7I9N3 A0A3Q7IBX1 A0A3Q7J5K6 A0A3Q7I742	Phosphoenolpyruvate carboxylase,Phosphoenolpyruvate carboxylase,Phosphoenolpyruvate carboxylase,Fumarate hydratase
GO:0006164	Biological Process	purine nucleotide biosynthetic process	3	D0EWF3 A0A3Q7IKN3 Q9FYW9	AICAR transformylase,Adenylosuccinate synthetase, chloroplastic,Adenylosuccinate synthetase, chloroplastic
GO:0006165	Biological Process	nucleoside diphosphate phosphorylation	3	A0A3Q7GYF2 P47921 A0A3Q7HWS9	Nucleoside diphosphate kinase,Nucleoside diphosphate kinase (Fragment),Nucleoside diphosphate kinase
GO:0006183	Biological Process	GTP biosynthetic process	3	A0A3Q7GYF2 P47921 A0A3Q7HWS9	Nucleoside diphosphate kinase,Nucleoside diphosphate kinase (Fragment),Nucleoside diphosphate kinase
GO:0006188	Biological Process	IMP biosynthetic process	1	A0A3Q7I041	Adenylosuccinate lyase
GO:0006207	Biological Process	'de novo' pyrimidine nucleobase biosynthetic process	1	A0A3Q7J0E0	OMPdecase
GO:0006228	Biological Process	UTP biosynthetic process	3	A0A3Q7GYF2 P47921 A0A3Q7HWS9	Nucleoside diphosphate kinase,Nucleoside diphosphate kinase (Fragment),Nucleoside diphosphate kinase
GO:0006241	Biological Process	CTP biosynthetic process	3	A0A3Q7GYF2 P47921 A0A3Q7HWS9	Nucleoside diphosphate kinase,Nucleoside diphosphate kinase (Fragment),Nucleoside diphosphate kinase
GO:0006298	Biological Process	mismatch repair	1	A0A3Q7H950	DNA_MISMATCH_REPAIR_2 domain-containing protein
GO:0006334	Biological Process	nucleosome assembly	2	P37218 A0A3Q7GJU3	Histone H1,Uncharacterized protein
GO:0006364	Biological Process	rRNA processing	2	A0A3Q7HNB6 A0A3Q7ERJ1	Uncharacterized protein,Ribosome biogenesis protein BOP1 homolog
GO:0006412	Biological Process	translation	114	A0A3Q7HVY6 A0A3Q7G7J3 A0A3Q7IGB1 A0A0C5CEE6 A0A3Q7JD72 A0A3Q7JCM5 A0A3Q7JDZ0 A0A3Q7HGB5 A0A3Q7F2B5 A0A3Q7IM99 Q3SC82 A0A3Q7GWS4 A0A0C5CEG6 A0A3Q7HH44 A0A3Q7IJQ0 A0A3Q7H4H7 A0A3Q7ENL9 A0A3Q7HVF7 Q2MI68 A0A3Q7GXS5 A0A3Q7HF81 A0A3Q7H233 A0A3Q7FV71 A0A3Q7JDE8 P46291 A0A3Q7GBS3 Q2MI61 A0A3Q7I881 A0A3Q7HSH1 A0A3Q7FNQ5 K4CUW3 A0A3Q7EFJ5 A0A3Q7HZM0 A0A3Q7HRS0 A0A3Q7F2G2 A0A3Q7ISV4 A0A3Q7JYX1 A0A3Q7GMA5 A…	Ribosomal_L23eN domain-containing protein,50S ribosomal protein L31,60S ribosomal protein L18a,50S ribosomal protein L14, chloroplastic,Uncharacterized protein,60S ribosomal protein L13,Uncharacterized protein,Uncharacterized protein,Uncharacterized protein,60S ribosomal protein L13,30S ribosomal protein S15, chloroplastic,60S ribosomal protein L18a,30S ribosomal protein S12, chloroplastic,Unchar…
GO:0006413	Biological Process	translational initiation	3	A0A3Q7H226 A0A3Q7H2U0 A0A3Q7EPB0	eIF2B_5 domain-containing protein,Translation initiation factor IF-3,Eukaryotic translation initiation factor 3 subunit C
GO:0006414	Biological Process	translational elongation	7	A0A3Q7GQM4 A0A3Q7I245 A0A3Q7IUI9 A0A3Q7H5X9 A0A3Q7IIJ3 A0A3Q7EMP9 A0A3Q7JQE3	Uncharacterized protein,EF1_GNE domain-containing protein,Uncharacterized protein,Elongation factor Ts, mitochondrial,Uncharacterized protein,EF1_GNE domain-containing protein,EF1_GNE domain-containing protein
GO:0006415	Biological Process	translational termination	1	A0A3Q7I752	RF_PROK_I domain-containing protein
GO:0006418	Biological Process	tRNA aminoacylation for protein translation	28	A0A3Q7IV51 A0A3Q7J6C9 A0A3Q7JYD7 A0A3Q7GPU8 A0A3Q7JE58 A0A3Q7HQH3 A0A3Q7G8L2 A0A3Q7GKP3 A0A3Q7IS42 A0A3Q7HVI2 A0A3Q7H4V4 A0A3Q7EZK3 A0A3Q7ERV5 A0A3Q7EQU1 A0A3Q7EM55 A0A3Q7GEE9 A0A3Q7HVX8 A0A3Q7EQP9 A0A3Q7EPA9 A0A3Q7I1F3 A0A3Q7I7H7 A0A3Q7F1R4 A0A3Q7IKX3 A0A3Q7EUN1 A0A3Q7HT73 A0A3Q7G3B0 A0A3Q7F604 A0A3Q7FU99	30S ribosomal protein S15, chloroplastic,Valyl-tRNA synthetase,Tryptophanyl-tRNA synthetase,Aspartyl-tRNA synthetase,Lysyl-tRNA synthetase,Tryptophanyl-tRNA synthetase,Seryl-tRNA synthetase,Methionine--tRNA ligase,Isoleucyl-tRNA synthetase,Lysine--tRNA ligase,Threonyl-tRNA synthetase,Leucyl-tRNA synthetase,AA_TRNA_LIGASE_II domain-containing protein,Glutamyl-tRNA synthetase,Prolyl-tRNA synthetase…
GO:0006419	Biological Process	alanyl-tRNA aminoacylation	3	A0A3Q7EUQ8 A0A3Q7FN98 A0A3Q7GCM3	Probable alanine--tRNA ligase, chloroplastic,Alanine--tRNA ligase,Uncharacterized protein
GO:0006420	Biological Process	arginyl-tRNA aminoacylation	1	A0A3Q7J2Z9	Arginyl-tRNA synthetase
GO:0006425	Biological Process	glutaminyl-tRNA aminoacylation	1	A0A3Q7GEE9	Glutaminyl-tRNA synthetase
GO:0006426	Biological Process	glycyl-tRNA aminoacylation	1	A0A3Q7EJS4	Glycine--tRNA ligase
GO:0006432	Biological Process	phenylalanyl-tRNA aminoacylation	2	A0A3Q7E8X9 A0A3Q7GQZ9	Phenylalanyl-tRNA synthetase beta subunit,Phenylalanyl-tRNA synthetase
GO:0006433	Biological Process	prolyl-tRNA aminoacylation	2	A0A3Q7EM55 A0A3Q7HT73	Prolyl-tRNA synthetase,Prolyl-tRNA synthetase
GO:0006438	Biological Process	valyl-tRNA aminoacylation	1	A0A3Q7J6C9	Valyl-tRNA synthetase
GO:0006452	Biological Process	translational frameshifting	3	Q9AXQ5 Q9AXQ3 A0A3Q7GN04	Eukaryotic translation initiation factor 5A-2,Eukaryotic translation initiation factor 5A-4,Eukaryotic translation initiation factor 5A
GO:0006457	Biological Process	protein folding	21	A0A3Q7ENN1 A0A3Q7H7Q7 A0A3Q7GBI5 A0A3Q7HLX5 A0A3Q7J408 A0A3Q7FAE2 A0A3Q7I0F0 A0A3Q7H1T0 A0A3Q7J4Q2 A0A3Q7H040 A0A3Q7HIJ0 A0A3Q7FUS2 Q6UJX4 A0A3Q7JCM7 P21568 A0A3Q7GQZ4 Q9M5A8 A0A3Q7IKY6 A0A3Q7EA02 A0A3Q7HA43 P36181	Calreticulin,DNA-directed RNA polymerase,HATPase_c domain-containing protein,HATPase_c domain-containing protein,Uncharacterized protein,Peptidylprolyl isomerase,Peptidyl-prolyl cis-trans isomerase,Peptidyl-prolyl cis-trans isomerase,PPIase cyclophilin-type domain-containing protein,Uncharacterized protein,Peptidylprolyl isomerase,PPIase cyclophilin-type domain-containing protein,Molecular chaper…
GO:0006468	Biological Process	protein phosphorylation	12	A0A3Q7HS67 A0A3Q7HF81 A0A3Q7GCR8 A7LI54 A0A3Q7F159 A0A3Q7I116 A0A3Q7H244 A0A3Q7EUR6 A0A3Q7EQ44 O48616 A3EX92 A0A3Q7FYZ1	Uncharacterized protein,Protein kinase domain-containing protein,Protein kinase domain-containing protein,Phototropin-2,Protein kinase domain-containing protein,Uncharacterized protein,Non-specific serine/threonine protein kinase,Protein kinase domain-containing protein,Protein kinase domain-containing protein,MAP kinase kinase,Phototropin-1,Protein kinase domain-containing protein
GO:0006470	Biological Process	protein dephosphorylation	2	A0A3Q7JAS5 Q93X44	Tyrosine-protein phosphatase domain-containing protein,Protein tyrosine phosphatase
GO:0006486	Biological Process	protein glycosylation	1	A0A3Q7GCN2	Peptidylprolyl isomerase
GO:0006508	Biological Process	proteolysis	28	A0A3Q7HTM2 A0A3Q7J2K1 A0A3Q7IZ37 A0A3Q7FB69 A0A3Q7ESN3 A0A3Q7EU46 Q8GZD8 A0A3Q7EST9 A0A3Q7H940 A0A3Q7FNP5 A0A494G9Z3 A0A3Q7H2W6 Q10712 A0A3Q7JCS2 A0A3Q7HVI4 A0A3Q7IPG6 A0A3Q7HIP9 A0A3Q7FHC0 A0A3Q7H8G2 A0A3Q7HWB4 A0A3Q7FYP5 A0A3Q7GY58 A0A3Q7FET9 O49877 A0A3Q7EHH5 O82777 A0A3Q7HWG9 A0A3Q7FFV1	Uncharacterized protein,Uncharacterized protein,Carboxypeptidase,Uncharacterized protein,M16C_associated domain-containing protein,Uncharacterized protein,Neutral leucine aminopeptidase preprotein,Carboxypeptidase,Uncharacterized protein,Uncharacterized protein,Uncharacterized protein,Carboxypeptidase,Leucine aminopeptidase 1, chloroplastic,Uncharacterized protein,Uncharacterized protein,Uncharac…
GO:0006511	Biological Process	ubiquitin-dependent protein catabolic process	7	A0A3Q7F2F3 A0A3Q7J3Q6 A0A3Q7F6F6 A0A3Q7JFP9 O24030 A0A3Q7IJ63 A0A3Q7GA27	Proteasome subunit alpha type,Proteasome subunit alpha type,Proteasome subunit alpha type,Proteasome subunit alpha type,Proteasome subunit alpha type-7,Proteasome subunit alpha type,Proteasome subunit alpha type
GO:0006520	Biological Process	cellular amino acid metabolic process	5	P93541 A0A3Q7JLU5 A0A3Q7FWX0 A0A3Q7JD34 A0A3Q7GYE7	Glutamate dehydrogenase,Aspartokinase,Beta_elim_lyase domain-containing protein,Ornithine carbamoyltransferase,Aspartokinase
GO:0006526	Biological Process	arginine biosynthetic process	2	K4BXV0 A0A3Q7HXI0	Citrulline--aspartate ligase,Arginine biosynthesis bifunctional protein ArgJ, chloroplastic
GO:0006529	Biological Process	asparagine biosynthetic process	1	A0A3Q7G667	Asparagine synthetase [glutamine-hydrolyzing]
GO:0006537	Biological Process	glutamate biosynthetic process	2	A0A3Q7FKX4 A0A3Q7FLA3	Glutamate synthase (NADH),Glutamine amidotransferase type-2 domain-containing protein
GO:0006542	Biological Process	glutamine biosynthetic process	2	A0A3Q7EI59 A0A3Q7FXP7	Glutamine synthetase,Glutamine synthetase
GO:0006545	Biological Process	glycine biosynthetic process	1	A0A3Q7EUX7	Dihydrofolate reductase
GO:0006546	Biological Process	glycine catabolic process	1	A0A3Q7HQA3	Glycine cleavage system P protein
GO:0006555	Biological Process	methionine metabolic process	1	A0A3Q7IQV2	Methylenetetrahydrofolate reductase
GO:0006556	Biological Process	S-adenosylmethionine biosynthetic process	4	P43282 P43281 A0A3Q7IMD9 P43280	S-adenosylmethionine synthase 3,S-adenosylmethionine synthase 2,S-adenosylmethionine synthase,S-adenosylmethionine synthase 1
GO:0006568	Biological Process	tryptophan metabolic process	1	A0A3Q7EP38	Tryptophan synthase
GO:0006606	Biological Process	protein import into nucleus	2	A0A3Q7IHL0 A0A3Q7EFC3	Importin subunit alpha,Importin subunit alpha
GO:0006614	Biological Process	SRP-dependent cotranslational protein targeting to membrane	2	A0A3Q7IXH4 A0A3Q7HZE0	Signal recognition particle subunit SRP72,SRP54 domain-containing protein
GO:0006629	Biological Process	lipid metabolic process	5	A0A3Q7I6I0 Q40140 A0A3Q7HFP1 A0A3Q7F5D0 A0A3Q7JSU0	Uncharacterized protein,Aspartic protease,Glycerophosphodiester phosphodiesterase,Phospholipase A1,Phospholipase A1
GO:0006631	Biological Process	fatty acid metabolic process	3	A0A3Q7JDN9 A0A3Q7J365 A0A3Q7GWB4	3-hydroxyacyl-CoA dehydrogenase,3-hydroxyacyl-CoA dehydrogenase,Acyl-[acyl-carrier-protein] desaturase
GO:0006633	Biological Process	fatty acid biosynthetic process	2	A0A3Q7GCR0 A0A3Q7HYD5	Uncharacterized protein,Acyl-[acyl-carrier-protein] hydrolase
GO:0006635	Biological Process	fatty acid beta-oxidation	2	Q5D8D3 A0A3Q7IB30	Acyl-coenzyme A oxidase,Uncharacterized protein
GO:0006729	Biological Process	tetrahydrobiopterin biosynthetic process	1	A0A494G940	4a-hydroxytetrahydrobiopterin dehydratase
GO:0006750	Biological Process	glutathione biosynthetic process	1	E1U7P9	Glutathione synthetase
GO:0006754	Biological Process	ATP biosynthetic process	2	A0A3Q7FVP3 A0A3Q7GD18	ATP synthase subunit beta,ATP synthase subunit beta
GO:0006779	Biological Process	porphyrin-containing compound biosynthetic process	3	A0A3Q7IBR0 A0A3Q7I9A2 A0A3Q7GR78	Uroporphyrinogen decarboxylase,Coproporphyrinogen oxidase,Uroporphyrinogen decarboxylase
GO:0006788	Biological Process	heme oxidation	1	Q94FW7	Heme oxygenase 1
GO:0006796	Biological Process	phosphate-containing compound metabolic process	1	A0A3Q7FBY4	Inorganic diphosphatase
GO:0006801	Biological Process	superoxide metabolic process	2	A0A3Q7GSL2 Q6X1D0	Superoxide dismutase,Superoxide dismutase
GO:0006807	Biological Process	nitrogen compound metabolic process	10	A0A3Q7FKX4 A0A3Q7IRF8 A0A3Q7FLA3 A0A3Q7IIW4 A0A3Q7IF15 A0A3Q7GMP4 A0A3Q7EI59 Q9XGI9 A0A3Q7FXP7 A0A3Q7JPE6	Glutamate synthase (NADH),Glutamine synthetase,Glutamine amidotransferase type-2 domain-containing protein,CN hydrolase domain-containing protein,CN hydrolase domain-containing protein,CN hydrolase domain-containing protein,Glutamine synthetase,N-carbamoylputrescine amidase,Glutamine synthetase,CN hydrolase domain-containing protein
GO:0006810	Biological Process	transport	1	A0A3Q7H2F5	Uncharacterized protein
GO:0006879	Biological Process	cellular iron ion homeostasis	1	A0A3Q7GSZ7	Ferritin
GO:0006886	Biological Process	intracellular protein transport	9	A0A3Q7FSY4 A0A3Q7EUR6 D1MAF2 A0A3Q7FMV9 K4BVH7 A0A3Q7ELJ8 A0A3Q7IMC4 A0A3Q7H255 A0A3Q7I900	AP-3 complex subunit delta,Protein kinase domain-containing protein,Exportin-1,Importin N-terminal domain-containing protein,Coatomer subunit alpha,Importin N-terminal domain-containing protein,Coatomer subunit beta,Uncharacterized protein,Importin N-terminal domain-containing protein
GO:0006888	Biological Process	ER to Golgi vesicle-mediated transport	1	A0A3Q7H255	Uncharacterized protein
GO:0006950	Biological Process	response to stress	8	A0A3Q7H7Q7 A0A3Q7GBI5 A0A3Q7HLX5 A0A3Q7EF29 K4B9G5 Q6UJX4 A0A3Q7HA43 P36181	DNA-directed RNA polymerase,HATPase_c domain-containing protein,HATPase_c domain-containing protein,Usp domain-containing protein,Usp domain-containing protein,Molecular chaperone Hsp90-1,HATPase_c domain-containing protein,Heat shock cognate protein 80
GO:0006952	Biological Process	defense response	5	A0A3Q7FXR7 A0A3Q7GMD5 A0A3Q7FV86 A0A3Q7H5W0 K4CWC4	Bet_v_1 domain-containing protein,Bet_v_1 domain-containing protein,Bet_v_1 domain-containing protein,Bet_v_1 domain-containing protein,PR10 protein
GO:0006979	Biological Process	response to oxidative stress	12	Q3I5C4 Q52QQ4 A0A3Q7FU03 A0A3Q7IS88 Q9SMD3 Q9THX6 A0A3Q7HK83 A0A3Q7GG70 A0A3Q7E8T9 A0A3Q7GX85 A0A3Q7H0U0 Q7XZS6	Cytosolic ascorbate peroxidase 1,Ascorbate peroxidase,Peroxidase,PEROXIDASE_4 domain-containing protein,Ascorbate peroxidase,Thylakoid lumenal 29 kDa protein, chloroplastic,Glutathione peroxidase,Peroxidase,Peroxidase,PEROXIDASE_4 domain-containing protein,Peroxidase,Glutathione peroxidase
GO:0007010	Biological Process	cytoskeleton organization	3	A0A3Q7EWB6 A0A3Q7IGH0 A0A3Q7GSF7	HP domain-containing protein,Adenylyl cyclase-associated protein,HP domain-containing protein
GO:0007018	Biological Process	microtubule-based movement	1	A0A3Q7JIX8	Kinesin motor domain-containing protein
GO:0007034	Biological Process	vacuolar transport	1	A0A3Q7HWB4	Carboxypeptidase
GO:0007264	Biological Process	small GTPase mediated signal transduction	3	P38547 A0A3Q7HLY0 A0A3Q7J5Z9	GTP-binding nuclear protein Ran2,Guanosine nucleotide diphosphate dissociation inhibitor,Guanosine nucleotide diphosphate dissociation inhibitor
GO:0008017	Molecular Function	microtubule binding	1	A0A3Q7JIX8	Kinesin motor domain-containing protein
GO:0008033	Biological Process	tRNA processing	3	A0A3Q7J519 A0A3Q7FSD7 A0A3Q7GQZ9	Malate dehydrogenase,Geranylgeranyl reductase,Phenylalanyl-tRNA synthetase
GO:0008061	Molecular Function	chitin binding	3	A0A3Q7IHS3 Q05538 A0A3Q7JDI3	Chitin-binding type-1 domain-containing protein,Basic 30 kDa endochitinase,Chitin-binding type-1 domain-containing protein
GO:0008080	Molecular Function	N-acetyltransferase activity	3	A0A3Q7FPW5 Q8RXB7 A0A3Q7I8C3	Uncharacterized protein,N-hydroxycinnamoyl-CoA:tyramine N-hydroxycinnamoyl transferase THT7-1,N-acetyltransferase domain-containing protein
GO:0008081	Molecular Function	phosphoric diester hydrolase activity	1	A0A3Q7HFP1	Glycerophosphodiester phosphodiesterase
GO:0008097	Molecular Function	5S rRNA binding	2	A0A3Q7GMM2 A0A3Q7H274	Ribosomal_L18_c domain-containing protein,Ribosomal_L18_c domain-containing protein
GO:0008113	Molecular Function	peptide-methionine	2	G3JX11 G3K2M4	Protein-methionine-S-oxide reductase,Protein-methionine-S-oxide reductase
GO:0008124	Molecular Function	4-alpha-hydroxytetrahydrobiopterin dehydratase activity	1	A0A494G940	4a-hydroxytetrahydrobiopterin dehydratase
GO:0008138	Molecular Function	protein tyrosine/serine/threonine phosphatase activity	2	A0A3Q7JAS5 Q93X44	Tyrosine-protein phosphatase domain-containing protein,Protein tyrosine phosphatase
GO:0008152	Biological Process	metabolic process	87	A0A3Q7FKX4 A0A3Q7H5I5 A0A3Q7EU87 A0A3Q7FS73 A0A3Q7FVL0 A0A3Q7JLU5 A0A3Q7HCM3 A0A3Q7FZI5 A0A3Q7GC36 A0A3Q7I6V9 A0A3Q7GDJ7 A0A3Q7JDN9 A0A3Q7JE58 A0A3Q7GG74 A0A3Q7I495 A0A3Q7J9T5 A0A3Q7EYC4 A0A3Q7FRB5 B1Q3F8 A0A3Q7ELK6 A0A3Q7H9C9 A0A3P3ZKL1 A0A3Q7IRS4 Q43526 A0A3Q7H4X3 A0A3Q7E9K7 A0A3Q7IZR8 A0A3Q7GLY3 A0A3Q7JRL8 A0A3Q7J9W9 A0A3Q7HH10 A0A3Q7HR13 A0A3Q7HR44 A0A3Q7FF30 A0A3Q7HWQ1 A0A3Q7GKC8 A0A3Q7FLA3 …	Glutamate synthase (NADH),Succinate--CoA ligase [ADP-forming] subunit beta, mitochondrial,Uncharacterized protein,Aldedh domain-containing protein,Uncharacterized protein,Aspartokinase,Glycosyltransferase,Uncharacterized protein,Pyruvate dehydrogenase E1 component subunit alpha,Uncharacterized protein,Dihydrolipoamide acetyltransferase component of pyruvate dehydrogenase complex,3-hydroxyacyl-CoA…
GO:0008168	Molecular Function	methyltransferase activity	2	A0A3Q7J9T5 A0A3Q7EPT7	Uncharacterized protein,Methionine S-methyltransferase
GO:0008184	Molecular Function	glycogen phosphorylase activity	3	A0A3Q7GCI2 A0A3Q7I2P2 A0A411DZ47	Alpha-1,4 glucan phosphorylase,Alpha-1,4 glucan phosphorylase,Alpha-1,4 glucan phosphorylase
GO:0008199	Molecular Function	ferric iron binding	1	A0A3Q7GSZ7	Ferritin
GO:0008234	Molecular Function	cysteine-type peptidase activity	3	A0A3Q7H940 A0A3Q7H8G2 O49877	Uncharacterized protein,Uncharacterized protein,CYP1
GO:0008236	Molecular Function	serine-type peptidase activity	4	A0A3Q7J2K1 A0A3Q7FET9 A0A3Q7EHH5 A0A3Q7FFV1	Uncharacterized protein,Peptidase_S9 domain-containing protein,Peptidase_S9 domain-containing protein,GYF domain-containing protein
GO:0008237	Molecular Function	metallopeptidase activity	1	A0A3Q7HMJ3	Aminopeptidase
GO:0008270	Molecular Function	zinc ion binding	16	A0A3Q7H1U9 A0A3Q7HMJ3 A0A3Q7FUV3 Q5NE20 A0A3Q7ILD3 A0A3Q7FNP5 A0A3Q7IPG6 A0A3Q7IHN6 D3TI68 Q5NE21 A0A3Q7E9H1 A0A3Q7IES7 A0A3Q7F352 A0A3Q7H255 A0A3Q7HHA0 A0A3Q7ELT0	Serine/threonine-protein phosphatase,Aminopeptidase,UBP-type domain-containing protein,Carbonic anhydrase,5-methyltetrahydropteroyltriglutamate--homocysteine S-methyltransferase,Uncharacterized protein,Uncharacterized protein,RNA helicase,Alpha-mannosidase,Carbonic anhydrase,5-methyltetrahydropteroyltriglutamate--homocysteine S-methyltransferase,Uncharacterized protein,Histidinol dehydrogenase,Un…
GO:0008299	Biological Process	isoprenoid biosynthetic process	6	Q1A7S9 A0A3Q7IPS6 A0A3Q7F8X1 A0A3Q7ER22 O65004 A0A3Q7IT51	Geranylgeranyl pyrophosphate synthase 2,3-hydroxy-3-methylglutaryl coenzyme A synthase,Uncharacterized protein,Uncharacterized protein,Farnesyl pyrophosphate synthase,Uncharacterized protein
GO:0008312	Molecular Function	7S RNA binding	2	A0A3Q7IXH4 A0A3Q7HZE0	Signal recognition particle subunit SRP72,SRP54 domain-containing protein
GO:0008375	Molecular Function	acetylglucosaminyltransferase activity	1	A0A3Q7J601	Uncharacterized protein
GO:0008483	Molecular Function	transaminase activity	4	A0A3Q7HTC1 Q8RVV4 A0A3Q7G5T0 Q40147	Acetylornithine transaminase,Viroid RNA-binding protein (Fragment),Uncharacterized protein,Glutamate-1-semialdehyde 2,1-aminomutase, chloroplastic
GO:0008536	Molecular Function	Ran GTPase binding	4	D1MAF2 A0A3Q7FMV9 A0A3Q7ELJ8 A0A3Q7I900	Exportin-1,Importin N-terminal domain-containing protein,Importin N-terminal domain-containing protein,Importin N-terminal domain-containing protein
GO:0008565	Molecular Function	protein transporter activity	2	A0A3Q7IHL0 A0A3Q7EFC3	Importin subunit alpha,Importin subunit alpha
GO:0008641	Molecular Function	small protein activating enzyme activity	2	A0A3Q7GMH0 A0A3Q7I083	E1 ubiquitin-activating enzyme,E1 ubiquitin-activating enzyme
GO:0008652	Biological Process	cellular amino acid biosynthetic process	4	A0A3Q7ILD3 K4B381 A0A3Q7E9H1 A0A3Q7EQJ0	5-methyltetrahydropteroyltriglutamate--homocysteine S-methyltransferase,N-acetyl-glutamate semialdehyde dehydrogenase,5-methyltetrahydropteroyltriglutamate--homocysteine S-methyltransferase,Aspartate-semialdehyde dehydrogenase
GO:0008654	Biological Process	phospholipid biosynthetic process	2	A0A3Q7G4W7 A0A3Q7GNM9	Inositol-3-phosphate synthase,Inositol-3-phosphate synthase
GO:0008661	Molecular Function	1-deoxy-D-xylulose-5-phosphate synthase activity	1	C7U110	1-deoxy-D-xylulose-5-phosphate synthase
GO:0008686	Molecular Function	3,4-dihydroxy-2-butanone-4-phosphate synthase activity	1	A0A3Q7ERA7	GTP cyclohydrolase II
GO:0008703	Molecular Function	5-amino-6-	1	A0A3Q7ELT0	5-amino-6-(5-phosphoribosylamino)uracil reductase
GO:0008837	Molecular Function	diaminopimelate epimerase activity	1	A0A3Q7HXP3	Diaminopimelate epimerase
GO:0008883	Molecular Function	glutamyl-tRNA reductase activity	1	A0A3Q7G876	Glutamyl-tRNA reductase
GO:0008963	Molecular Function	phospho-N-acetylmuramoyl-pentapeptide-transferase activity	1	A0A3Q7F2G2	Uncharacterized protein
GO:0008964	Molecular Function	phosphoenolpyruvate carboxylase activity	3	A0A3Q7I9N3 A0A3Q7IBX1 A0A3Q7J5K6	Phosphoenolpyruvate carboxylase,Phosphoenolpyruvate carboxylase,Phosphoenolpyruvate carboxylase
GO:0008987	Molecular Function	quinolinate synthetase A activity	1	A0A3Q7FPY3	Quinolinate synthase
GO:0009055	Molecular Function	electron carrier activity	8	A0A3Q7J9P7 A0A3Q7J9G9 A0A3Q7J0Q1 A0A3Q7HVF4 A0A3Q7H1V8 P17340 D2KQI9 A0A3Q7J5A2	Cytochrome c domain-containing protein,Ferredoxin,Uncharacterized protein,Glutaredoxin domain-containing protein,Glutaredoxin domain-containing protein,Plastocyanin, chloroplastic,Succinate dehydrogenase [ubiquinone] iron-sulfur subunit, mitochondrial,Phytocyanin domain-containing protein
GO:0009058	Biological Process	biosynthetic process	24	A0A3Q7HNA9 A0A3Q7HGI8 A0A3Q7I3V5 E5LBC4 A0A3Q7J1M2 A0A3Q7FTI8 A0A3Q7IL38 P93223 A0A3Q7GY85 A0A3Q7EPT7 A0A3Q7FWL3 A0A3Q7FQ28 A0A3Q7I4P2 A0A3Q7GG75 A0A3Q7EHJ9 A0A3Q7FWK2 A0A3Q7HVG8 A0A3Q7HIS4 A0A3Q7HD29 A0A3Q7G0W1 A0A3Q7FC90 A0A3Q7FWB5 A0A3Q7HC56 A0A3Q7IS73	Aspartate aminotransferase,Glucose-1-phosphate adenylyltransferase,R3H-assoc domain-containing protein,Prephenate aminotransferase,3-deoxy-8-phosphooctulonate synthase,Aminotran_1_2 domain-containing protein,Eukaryotic translation initiation factor 3 subunit L,Glucose-1-phosphate adenylyltransferase,Aminotran_1_2 domain-containing protein,Methionine S-methyltransferase,Aminotran_1_2 domain-contai…
GO:0009072	Biological Process	aromatic amino acid family metabolic process	1	A0A3Q7ISW6	Fumarylacetoacetase
GO:0009073	Biological Process	aromatic amino acid family biosynthetic process	5	A0A3Q7FKF5 A0A3Q7ESI6 A0A3Q7IQZ0 A0A3Q7H097 Q42884	Uncharacterized protein,Phospho-2-dehydro-3-deoxyheptonate aldolase,Phospho-2-dehydro-3-deoxyheptonate aldolase,Phospho-2-dehydro-3-deoxyheptonate aldolase,Chorismate synthase 1, chloroplastic
GO:0009082	Biological Process	branched-chain amino acid biosynthetic process	2	A0A3Q7JST6 A0A3Q7HC76	Acetohydroxy-acid reductoisomerase,Acetohydroxy-acid reductoisomerase
GO:0009086	Biological Process	methionine biosynthetic process	2	A0A3Q7ILD3 A0A3Q7E9H1	5-methyltetrahydropteroyltriglutamate--homocysteine S-methyltransferase,5-methyltetrahydropteroyltriglutamate--homocysteine S-methyltransferase
GO:0009089	Biological Process	lysine biosynthetic process via diaminopimelate	1	A0A3Q7HXP3	Diaminopimelate epimerase
GO:0009094	Biological Process	L-phenylalanine biosynthetic process	1	A0A3Q7F543	Arogenate dehydratase
GO:0009098	Biological Process	leucine biosynthetic process	1	K4C627	2-isopropylmalate synthase
GO:0009113	Biological Process	purine nucleobase biosynthetic process	1	A0A3Q7EQ38	Glycinamide ribonucleotide synthetase
GO:0009116	Biological Process	nucleoside metabolic process	5	A0A3Q7IBY7 A0A3Q7H1L7 A0A3Q7J0E0 A0A3Q7EU50 A0A3Q7HG09	Pribosyltran domain-containing protein,Adenine phosphoribosyltransferase,OMPdecase,Amidophosphoribosyltransferase,Pribosyltran domain-containing protein
GO:0009165	Biological Process	nucleotide biosynthetic process	2	A0A3Q7EUX7 A0A3Q7HU25	Dihydrofolate reductase,Ribose-phosphate diphosphokinase
GO:0009228	Biological Process	thiamine biosynthetic process	1	A0A3Q7GP23	ThiC-associated domain-containing protein
GO:0009231	Biological Process	riboflavin biosynthetic process	3	A0A3Q7HLY1 A0A3Q7ERA7 A0A3Q7ELT0	6,7-dimethyl-8-ribityllumazine synthase,GTP cyclohydrolase II,5-amino-6-(5-phosphoribosylamino)uracil reductase
GO:0009298	Biological Process	GDP-mannose biosynthetic process	1	A0A3Q7GHV9	Phosphomannomutase
GO:0009341	Cellular Component	beta-galactosidase complex	1	A0A3Q7HJ31	Lactase
GO:0009349	Cellular Component	riboflavin synthase complex	1	A0A3Q7HLY1	6,7-dimethyl-8-ribityllumazine synthase
GO:0009396	Biological Process	folic acid-containing compound biosynthetic process	2	A0A3Q7E824 A0A3Q7IL22	Formyltetrahydrofolate synthetase,Methenyltetrahydrofolate cyclohydrolase
GO:0009435	Biological Process	NAD biosynthetic process	1	A0A3Q7FPY3	Quinolinate synthase
GO:0009439	Biological Process	cyanate metabolic process	1	A0A3Q7I962	Cyanate hydratase
GO:0009446	Biological Process	putrescine biosynthetic process	1	A0A097PRP8	EMB1873 protein (Fragment)
GO:0009507	Cellular Component	chloroplast	1	Q9LEG5	Allene-oxide cyclase
GO:0009522	Cellular Component	photosystem I	2	P12372 A0A3Q7I593	Photosystem I reaction center subunit II, chloroplastic,Uncharacterized protein
GO:0009523	Cellular Component	photosystem II	8	A0A3Q7H7F3 P23322 Q672Q6 P29795 A0A3Q7GYY4 A0A3Q7EIF5 A0A3Q7FSS5 A0A3Q7ESV2	Uncharacterized protein,Oxygen-evolving enhancer protein 1, chloroplastic,Photosystem II oxygen-evolving complex protein 3,Oxygen-evolving enhancer protein 2, chloroplastic,23 kDa subunit of oxygen evolving system of photosystem II,23 kDa subunit of oxygen evolving system of photosystem II,23 kDa subunit of oxygen evolving system of photosystem II,23 kDa subunit of oxygen evolving system of photo…
GO:0009538	Cellular Component	photosystem I reaction center	2	P12372 A0A3Q7I593	Photosystem I reaction center subunit II, chloroplastic,Uncharacterized protein
GO:0009607	Biological Process	response to biotic stimulus	5	A0A3Q7FXR7 A0A3Q7GMD5 A0A3Q7FV86 A0A3Q7H5W0 K4CWC4	Bet_v_1 domain-containing protein,Bet_v_1 domain-containing protein,Bet_v_1 domain-containing protein,Bet_v_1 domain-containing protein,PR10 protein
GO:0009611	Biological Process	response to wounding	2	A0A3Q7J2P9 A0A3Q7I877	Uncharacterized protein,Uncharacterized protein
GO:0009654	Cellular Component	photosystem II oxygen evolving complex	8	A0A3Q7H7F3 P23322 Q672Q6 P29795 A0A3Q7GYY4 A0A3Q7EIF5 A0A3Q7FSS5 A0A3Q7ESV2	Uncharacterized protein,Oxygen-evolving enhancer protein 1, chloroplastic,Photosystem II oxygen-evolving complex protein 3,Oxygen-evolving enhancer protein 2, chloroplastic,23 kDa subunit of oxygen evolving system of photosystem II,23 kDa subunit of oxygen evolving system of photosystem II,23 kDa subunit of oxygen evolving system of photosystem II,23 kDa subunit of oxygen evolving system of photo…
GO:0010181	Molecular Function	FMN binding	2	Q9FEW9 Q9XG54	12-oxophytodienoate reductase 3,12-oxophytodienoate reductase 1
GO:0010207	Biological Process	photosystem II assembly	1	A0A3Q7I9J3	Uncharacterized protein
GO:0010333	Molecular Function	terpene synthase activity	1	A0A6H0JLZ2	Terpene synthase 52
GO:0015031	Biological Process	protein transport	2	A0A3Q7H040 A0A3Q7HIJ0	Uncharacterized protein,Peptidylprolyl isomerase
GO:0015035	Molecular Function	protein disulfide oxidoreductase activity	2	A0A3Q7HVF4 A0A3Q7H1V8	Glutaredoxin domain-containing protein,Glutaredoxin domain-containing protein
GO:0015078	Molecular Function	hydrogen ion transmembrane transporter activity	2	A0A3Q7J1J6 A0A3Q7FN07	V-type proton ATPase subunit a,V-type proton ATPase subunit C
GO:0015923	Molecular Function	mannosidase activity	1	D3TI68	Alpha-mannosidase
GO:0015930	Molecular Function	glutamate synthase activity	2	A0A3Q7FKX4 A0A3Q7FLA3	Glutamate synthase (NADH),Glutamine amidotransferase type-2 domain-containing protein
GO:0015934	Cellular Component	large ribosomal subunit	1	A0A3Q7G5V9	KOW domain-containing protein
GO:0015977	Biological Process	carbon fixation	8	A0A3Q7I9N3 A0A3Q7JXC3 A0A3Q7IBX1 A0A3Q7J5K6 A0A068EXM2 A0A6B9IXR1 P27065 G8D593	Phosphoenolpyruvate carboxylase,Ribulose bisphosphate carboxylase large chain,Phosphoenolpyruvate carboxylase,Phosphoenolpyruvate carboxylase,Ribulose bisphosphate carboxylase large chain (Fragment),Ribulose bisphosphate carboxylase large chain (Fragment),Ribulose bisphosphate carboxylase large chain,Ribulose bisphosphate carboxylase large chain (Fragment)
GO:0015979	Biological Process	photosynthesis	12	A0A3Q7H7F3 A0A3Q7EIP7 A0A3Q7I9J3 P23322 Q672Q6 P29795 P12372 A0A3Q7GYY4 A0A3Q7EIF5 A0A3Q7I593 A0A3Q7FSS5 A0A3Q7ESV2	Uncharacterized protein,FeThRed_A domain-containing protein,Uncharacterized protein,Oxygen-evolving enhancer protein 1, chloroplastic,Photosystem II oxygen-evolving complex protein 3,Oxygen-evolving enhancer protein 2, chloroplastic,Photosystem I reaction center subunit II, chloroplastic,23 kDa subunit of oxygen evolving system of photosystem II,23 kDa subunit of oxygen evolving system of photosy…
GO:0015986	Biological Process	ATP synthesis coupled proton transport	8	A0A0C5C9T7 A0A494G9E6 A0A0C5CHA6 A0A3Q7J9Z7 A0A2H4NB27 A0A3Q7JX44 A0A3Q7F529 A0A3Q7FRU0	ATP synthase epsilon chain, chloroplastic,ATP synthase subunit alpha,ATP synthase subunit alpha, chloroplastic,Vacuolar cation/proton exchanger,ATP synthase subunit alpha,Uncharacterized protein,Uncharacterized protein,Uncharacterized protein
GO:0015991	Biological Process	ATP hydrolysis coupled proton transport	4	Q9LKG0 A0A3Q7J1J6 A0A3Q7HZQ4 A0A3Q7FN07	Putative vacuolar proton ATPase subunit E (Fragment),V-type proton ATPase subunit a,V-type proton ATPase subunit H,V-type proton ATPase subunit C
GO:0015992	Biological Process	proton transport	10	A0A3Q7IIS5 A0A494G9E6 A0A0C5CHA6 A0A2H4NB27 A0A3Q7FVP3 Q84XW6 A0A3Q7EUT1 Q2MI93 A0A3Q7GYC4 A0A3Q7GD18	Vacuolar proton pump subunit B,ATP synthase subunit alpha,ATP synthase subunit alpha, chloroplastic,ATP synthase subunit alpha,ATP synthase subunit beta,V-ATPase 69 kDa subunit,ATP-synt_ab_N domain-containing protein,ATP synthase subunit beta, chloroplastic,V-ATPase 69 kDa subunit,ATP synthase subunit beta
GO:0015995	Biological Process	chlorophyll biosynthetic process	1	A0A3Q7FUB1	Mg-por_mtran_C domain-containing protein
GO:0016020	Cellular Component	membrane	3	A0A3Q7INV1 A0A3Q7J601 A0A3Q7EHT5	Uncharacterized protein,Uncharacterized protein,Protein translocase subunit SecA
GO:0016021	Cellular Component	integral component of membrane	5	A0A3Q7GCN2 A0A3Q7J9Z7 A0A3Q7F2G2 A0A3Q7HWQ1 A0A3Q7IPT1	Peptidylprolyl isomerase,Vacuolar cation/proton exchanger,Uncharacterized protein,4-coumarate--CoA ligase,SPX domain-containing protein
GO:0016070	Biological Process	RNA metabolic process	1	A0A097PNP2	ABH1 (Fragment)
GO:0016114	Biological Process	terpenoid biosynthetic process	2	C7U110 Q8GZR6	1-deoxy-D-xylulose-5-phosphate synthase,GcpE
GO:0016157	Molecular Function	sucrose synthase activity	3	Q9FXK8 O82691 H9BYP6	Sucrose-phosphate synthase,Sucrose synthase,Sucrose-phosphate synthase
GO:0016192	Biological Process	vesicle-mediated transport	4	A0A3Q7FSY4 A0A3Q7EUR6 K4BVH7 A0A3Q7IMC4	AP-3 complex subunit delta,Protein kinase domain-containing protein,Coatomer subunit alpha,Coatomer subunit beta
GO:0016209	Molecular Function	antioxidant activity	4	A0A3Q7ILV3 A0A3Q7E9H0 A0A3Q7H8S0 A0A3Q7GYP5	Thioredoxin-dependent peroxiredoxin,Thioredoxin-dependent peroxiredoxin,Thioredoxin-dependent peroxiredoxin,Thioredoxin-dependent peroxiredoxin
GO:0016226	Biological Process	iron-sulfur cluster assembly	2	A0A3Q7HK40 A0A3Q7F510	Uncharacterized protein,Uncharacterized protein
GO:0016301	Molecular Function	kinase activity	5	A0A3Q7I8W8 A0A3Q7HR13 A0A3Q7GCY1 A0A3Q7HG29 A0A3Q7EHY3	CBM20 domain-containing protein,Phosphoribulokinase,PPDK_N domain-containing protein,Multifunctional fusion protein,Pyruvate, phosphate dikinase
GO:0016310	Biological Process	phosphorylation	3	A0A3Q7I8W8 A0A3Q7GCY1 A0A3Q7EHY3	CBM20 domain-containing protein,PPDK_N domain-containing protein,Pyruvate, phosphate dikinase
GO:0016491	Molecular Function	oxidoreductase activity	79	A0A3Q7J3Q3 Q9FEW9 A0A3Q7FKX4 H6WYS2 A0A3Q7J519 A0A3Q7FS73 P93541 A0A3Q7JLU5 A0A3Q7ENY7 A0A3Q7HLC0 A0A3Q7I7B3 A0A3Q7JDN9 A0A3Q7EHP3 A0A3Q7HV28 A0A3Q7J0Q1 B1Q3F8 A0A3Q7HB75 A0A3P3ZKL1 A0A3Q7EHA7 A0A3Q7ESW4 A0A3Q7FKF5 A0A3Q7GAU9 A0A3Q7G465 A0A3Q7JRL8 A0A3Q7IH89 A0A3Q7FLA3 A0A3Q7ILV3 Q5NE17 A0A3Q7EWQ3 A0A3Q7JC72 Q8GT30 Q40131 A0A3Q7EMU1 A0A3Q7IKB1 Q7Y240 A0A3Q7GLT1 A0A3Q7HU15 A0A3Q7F7G5 A0A3Q7E9H0 A0…	Malate dehydrogenase,12-oxophytodienoate reductase 3,Glutamate synthase (NADH),Assimilatory sulfite reductase (ferredoxin),Malate dehydrogenase,Aldedh domain-containing protein,Glutamate dehydrogenase,Aspartokinase,Uncharacterized protein,(S)-2-hydroxy-acid oxidase,Malate dehydrogenase,3-hydroxyacyl-CoA dehydrogenase,Glutaredoxin-dependent peroxiredoxin,Uncharacterized protein,Uncharacterized pro…
GO:0016579	Biological Process	protein deubiquitination	2	A0A3Q7IP09 A0A3Q7JA27	Ubiquitinyl hydrolase 1,Ubiquitin carboxyl-terminal hydrolase
GO:0016597	Molecular Function	amino acid binding	5	A0A3Q7JLU5 A0A3Q7FRB5 A0A3Q7JD34 A0A3Q7FY03 A0A3Q7GYE7	Aspartokinase,D-3-phosphoglycerate dehydrogenase,Ornithine carbamoyltransferase,D-3-phosphoglycerate dehydrogenase,Aspartokinase
GO:0016740	Molecular Function	transferase activity	6	A0A3Q7JE99 A0A3Q7FCE4 A0A3Q7G863 A0A3Q7JDH2 A0A3Q7GNF6 A0A3Q7HN29	Serine hydroxymethyltransferase,Serine hydroxymethyltransferase,Serine hydroxymethyltransferase,Serine hydroxymethyltransferase,Serine hydroxymethyltransferase,Serine hydroxymethyltransferase
GO:0016743	Molecular Function	carboxyl- or carbamoyltransferase activity	1	A0A3Q7JD34	Ornithine carbamoyltransferase
GO:0016762	Molecular Function	xyloglucan	2	Q40144 A0A3Q7FCZ7	Probable xyloglucan endotransglucosylase/hydrolase 1,Xyloglucan endotransglucosylase/hydrolase
GO:0016779	Molecular Function	nucleotidyltransferase activity	4	A0A3Q7HGI8 P93223 A0A3Q7FQ28 A0A3Q7EHJ9	Glucose-1-phosphate adenylyltransferase,Glucose-1-phosphate adenylyltransferase,NTP_transferase domain-containing protein,Glucose-1-phosphate adenylyltransferase
GO:0016787	Molecular Function	hydrolase activity	16	A0A3Q7J120 A0A3Q7H1U9 A0A3Q7E9U0 A0A3Q7I6V9 A0A3Q7GXR4 A0A3Q7ELK6 A0A3Q7HRC7 A0A3Q7HDL5 A0A3Q7HSX1 Q93X45 A0A3Q7F385 A0A3Q7HJU0 A0A3Q7HQL1 A0A3Q7EN07 A0A3Q7I0P8 A0A3Q7IH80	Serine/threonine-protein phosphatase,Serine/threonine-protein phosphatase,Amidohydro-rel domain-containing protein,Uncharacterized protein,Isopentenyl-diphosphate Delta-isomerase,Abhydrolase_3 domain-containing protein,M20_dimer domain-containing protein,Serine/threonine-protein phosphatase 5,Pectin acetylesterase,Xaa-Pro aminopeptidase 2,Dihydroorotase,Pectin acetylesterase,Nudix hydrolase domai…
GO:0016790	Molecular Function	thiolester hydrolase activity	1	A0A3Q7HYD5	Acyl-[acyl-carrier-protein] hydrolase
GO:0016829	Molecular Function	lyase activity	3	A0A3Q7FWX0 A0A3Q7I742 A0A6H0JLZ2	Beta_elim_lyase domain-containing protein,Fumarate hydratase,Terpene synthase 52
GO:0016831	Molecular Function	carboxy-lyase activity	1	B1Q3F1	Glutamate decarboxylase
GO:0016851	Molecular Function	magnesium chelatase activity	1	A0A3Q7G0W1	Magnesium chelatase
GO:0016853	Molecular Function	isomerase activity	5	Q9LEG5 A0A3Q7F8V6 A0A3Q7IQN9 A0A3Q7F7C5 A0A3Q7H8W4	Allene-oxide cyclase,Uncharacterized protein,Glucose-6-phosphate 1-epimerase,Glucose-6-phosphate 1-epimerase,Glucose-6-phosphate 1-epimerase
GO:0016866	Molecular Function	intramolecular transferase activity	3	A0A3Q7G570 A0A3Q7GMW1 Q6IV07	UDP-arabinopyranose mutase,Uncharacterized protein,UDP-arabinopyranose mutase
GO:0016872	Molecular Function	intramolecular lyase activity	1	A0A3Q7HYX1	Chalcone_isomerase domain-containing protein
GO:0016874	Molecular Function	ligase activity	1	A0A3Q7I7R0	Glutamyl-tRNA(Gln) amidotransferase subunit B, chloroplastic/mitochondrial
GO:0016887	Molecular Function	ATPase activity	5	A0A3Q7GSA0 A0A3Q7I185 A0A3Q7FVP3 A0A3Q7H7H5 A0A3Q7GD18	ABC transporter domain-containing protein,Uncharacterized protein,ATP synthase subunit beta,Uncharacterized protein,ATP synthase subunit beta
GO:0016984	Molecular Function	ribulose-bisphosphate carboxylase activity	5	A0A3Q7JXC3 A0A068EXM2 A0A6B9IXR1 P27065 G8D593	Ribulose bisphosphate carboxylase large chain,Ribulose bisphosphate carboxylase large chain (Fragment),Ribulose bisphosphate carboxylase large chain (Fragment),Ribulose bisphosphate carboxylase large chain,Ribulose bisphosphate carboxylase large chain (Fragment)
GO:0016998	Biological Process	cell wall macromolecule catabolic process	5	A0A3Q7IHS3 Q05538 A0A3Q7JDI3 Q05540 Q05539	Chitin-binding type-1 domain-containing protein,Basic 30 kDa endochitinase,Chitin-binding type-1 domain-containing protein,Acidic 27 kDa endochitinase,Acidic 26 kDa endochitinase
GO:0017038	Biological Process	protein import	1	A0A3Q7EHT5	Protein translocase subunit SecA
GO:0017089	Molecular Function	glycolipid transporter activity	1	A0A3Q7H546	GLTP domain-containing protein
GO:0019510	Biological Process	S-adenosylhomocysteine catabolic process	2	A0A3Q7I9U4 A0A3Q7JD93	Adenosylhomocysteinase,Adenosylhomocysteinase
GO:0019538	Biological Process	protein metabolic process	3	A0A3Q7FVJ0 Q4LDR0 P31542	Uncharacterized protein,Heat shock protein,ATP-dependent Clp protease ATP-binding subunit ClpA homolog CD4B, chloroplastic
GO:0019752	Biological Process	carboxylic acid metabolic process	2	B1Q3F1 P49297	Glutamate decarboxylase,Isocitrate lyase
GO:0019843	Molecular Function	rRNA binding	6	A0A3Q7JDZ0 A0A0C5CEC3 A0A3Q7JYX1 A0A3Q7GZX3 K4ATQ2 A0A3Q7HJ28	Uncharacterized protein,30S ribosomal protein S4, chloroplastic,Uncharacterized protein,Uncharacterized protein,Uncharacterized protein,Uncharacterized protein
GO:0019898	Cellular Component	extrinsic component of membrane	8	A0A3Q7H7F3 P23322 Q672Q6 P29795 A0A3Q7GYY4 A0A3Q7EIF5 A0A3Q7FSS5 A0A3Q7ESV2	Uncharacterized protein,Oxygen-evolving enhancer protein 1, chloroplastic,Photosystem II oxygen-evolving complex protein 3,Oxygen-evolving enhancer protein 2, chloroplastic,23 kDa subunit of oxygen evolving system of photosystem II,23 kDa subunit of oxygen evolving system of photosystem II,23 kDa subunit of oxygen evolving system of photosystem II,23 kDa subunit of oxygen evolving system of photo…
GO:0020037	Molecular Function	heme binding	19	H6WYS2 A0A3Q7JG91 A0A3Q7J9P7 Q3I5C4 Q52QQ4 A0A3Q7ESW4 A0A3Q7IH89 A0A3Q7FU03 A0A3Q7IS88 K4BAE6 Q9SMD3 A0A3Q7F1H5 Q9THX6 A0A3Q7GG70 A0A3Q7E8T9 A0A3Q7GX85 A0A3Q7GHS2 A0A3Q7H0U0 P30264	Assimilatory sulfite reductase (ferredoxin),Uncharacterized protein,Cytochrome c domain-containing protein,Cytosolic ascorbate peroxidase 1,Ascorbate peroxidase,Uncharacterized protein,Uncharacterized protein,Peroxidase,PEROXIDASE_4 domain-containing protein,Catalase,Ascorbate peroxidase,Uncharacterized protein,Thylakoid lumenal 29 kDa protein, chloroplastic,Peroxidase,Peroxidase,PEROXIDASE_4 dom…
GO:0030117	Cellular Component	membrane coat	4	A0A3Q7FSY4 A0A3Q7EUR6 K4BVH7 A0A3Q7IMC4	AP-3 complex subunit delta,Protein kinase domain-containing protein,Coatomer subunit alpha,Coatomer subunit beta
GO:0030126	Cellular Component	COPI vesicle coat	3	A0A3Q7EUR6 K4BVH7 A0A3Q7IMC4	Protein kinase domain-containing protein,Coatomer subunit alpha,Coatomer subunit beta
GO:0030127	Cellular Component	COPII vesicle coat	1	A0A3Q7H255	Uncharacterized protein
GO:0030145	Molecular Function	manganese ion binding	1	A0A3Q7H9K1	Phosphoglycerate mutase (2,3-diphosphoglycerate-independent)
GO:0030151	Molecular Function	molybdenum ion binding	2	A0A3Q7FE34 A0A3Q7ISK8	Uncharacterized protein,Nitrate reductase
GO:0030170	Molecular Function	pyridoxal phosphate binding	22	A0A3Q7HTC1 A0A3Q7HNA9 A0A3Q7JF63 E5LBC4 A0A3Q7FTI8 A0A3Q7IL38 Q8RVV4 B1Q3F1 A0A3Q7GY85 A0A3Q7EPT7 A0A3Q7FWL3 A0A3Q7I4P2 A0A3Q7GG75 Q6R8F6 A0A3Q7FWK2 A0A3Q7G5T0 A0A3Q7HVG8 A0A3Q7HD29 A0A3Q7FWB5 A0A3Q7HC56 Q40147 A0A3Q7IS73	Acetylornithine transaminase,Aspartate aminotransferase,Condensin complex subunit 1,Prephenate aminotransferase,Aminotran_1_2 domain-containing protein,Eukaryotic translation initiation factor 3 subunit L,Viroid RNA-binding protein (Fragment),Glutamate decarboxylase,Aminotran_1_2 domain-containing protein,Methionine S-methyltransferase,Aminotran_1_2 domain-containing protein,Aspartate aminotransf…
GO:0030234	Molecular Function	enzyme regulator activity	2	A0A3Q7EUS0 A0A3Q7EUI4	PCI domain-containing protein,PCI domain-containing protein
GO:0030244	Biological Process	cellulose biosynthetic process	3	A0A3Q7G570 A0A3Q7GMW1 Q6IV07	UDP-arabinopyranose mutase,Uncharacterized protein,UDP-arabinopyranose mutase
GO:0030246	Molecular Function	carbohydrate binding	2	Q9LLT0 A0A3Q7GXY1	Beta-galactosidase,Beta-galactosidase
GO:0030247	Molecular Function	polysaccharide binding	1	A0A3Q7I116	Uncharacterized protein
GO:0030599	Molecular Function	pectinesterase activity	6	A0A3Q7F4W8 A0A3Q7GVZ8 A0A3Q7H5H2 A0A3Q7GS13 A0A3Q7GM93 A0A3Q7HGG4	Pectinesterase,Pectinesterase,Pectinesterase,Pectinesterase,Pectinesterase,Pectinesterase
GO:0030955	Molecular Function	potassium ion binding	6	A0A3Q7IMV7 A0A3Q7I8G1 A0A3Q7G2Q9 A0A3Q7JI81 A0A3Q7FW96 A0A3Q7EDU1	Pyruvate kinase,Pyruvate kinase,Pyruvate kinase,Pyruvate kinase,Pyruvate kinase,Pyruvate kinase
GO:0030976	Molecular Function	thiamine pyrophosphate binding	1	A0A3Q7FCM3	Uncharacterized protein
GO:0030983	Molecular Function	mismatched DNA binding	1	A0A3Q7H950	DNA_MISMATCH_REPAIR_2 domain-containing protein
GO:0031072	Molecular Function	heat shock protein binding	1	A0A3Q7EQV5	Uncharacterized protein
GO:0031369	Molecular Function	translation initiation factor binding	1	A0A3Q7EPB0	Eukaryotic translation initiation factor 3 subunit C
GO:0032012	Biological Process	regulation of ARF protein signal transduction	1	A0A3Q7GH03	Uncharacterized protein
GO:0032324	Biological Process	molybdopterin cofactor biosynthetic process	1	A0A3Q7E9C5	Molybdopterin molybdenumtransferase
GO:0033014	Biological Process	tetrapyrrole biosynthetic process	4	A0A3Q7ILF6 A0A3Q7G876 A0A3Q7GAE5 A0A3Q7HGD7	Delta-aminolevulinic acid dehydratase,Glutamyl-tRNA reductase,Uroporphyrinogen-III synthase,Hydroxymethylbilane synthase
GO:0033743	Molecular Function	peptide-methionine	1	A0A3Q7IFG3	Peptide-methionine (R)-S-oxide reductase
GO:0033897	Molecular Function	ribonuclease T2 activity	1	A0A3Q7H6Y1	Uncharacterized protein
GO:0035091	Molecular Function	phosphatidylinositol binding	1	A0A3Q7HZM0	PX domain-containing protein
GO:0036459	Molecular Function	thiol-dependent ubiquitinyl hydrolase activity	2	A0A3Q7IP09 A0A3Q7JA27	Ubiquitinyl hydrolase 1,Ubiquitin carboxyl-terminal hydrolase
GO:0042128	Biological Process	nitrate assimilation	2	A0A3Q7FE34 A0A3Q7ISK8	Uncharacterized protein,Nitrate reductase
GO:0042176	Biological Process	regulation of protein catabolic process	2	A0A3Q7EUS0 A0A3Q7EUI4	PCI domain-containing protein,PCI domain-containing protein
GO:0042254	Biological Process	ribosome biogenesis	2	A0A3Q7FYW1 A0A3Q7HH02	Uncharacterized protein,60S acidic ribosomal protein P0
GO:0042256	Biological Process	mature ribosome assembly	1	A0A3Q7E6Y7	Eukaryotic translation initiation factor 6
GO:0042398	Biological Process	cellular modified amino acid biosynthetic process	1	O22493	Glutamate--cysteine ligase, chloroplastic
GO:0042545	Biological Process	cell wall modification	6	A0A3Q7F4W8 A0A3Q7GVZ8 A0A3Q7H5H2 A0A3Q7GS13 A0A3Q7GM93 A0A3Q7HGG4	Pectinesterase,Pectinesterase,Pectinesterase,Pectinesterase,Pectinesterase,Pectinesterase
GO:0042549	Biological Process	photosystem II stabilization	2	A0A3Q7H7F3 P23322	Uncharacterized protein,Oxygen-evolving enhancer protein 1, chloroplastic
GO:0042803	Molecular Function	protein homodimerization activity	1	A0A3Q7IKY6	GrpE protein homolog
GO:0043022	Molecular Function	ribosome binding	4	Q9AXQ5 Q9AXQ3 A0A3Q7GN04 A0A3Q7E6Y7	Eukaryotic translation initiation factor 5A-2,Eukaryotic translation initiation factor 5A-4,Eukaryotic translation initiation factor 5A,Eukaryotic translation initiation factor 6
GO:0043039	Biological Process	tRNA aminoacylation	9	A0A3Q7H4V4 A0A3Q7EQU1 A0A3Q7GEE9 A0A3Q7EUN5 A0A3Q7EUQ8 A0A3Q7I7H7 A0A3Q7FN98 A0A3Q7GQZ9 A0A3Q7FAJ4	Threonyl-tRNA synthetase,Glutamyl-tRNA synthetase,Glutaminyl-tRNA synthetase,Glutamyl-tRNA synthetase,Probable alanine--tRNA ligase, chloroplastic,Threonyl-tRNA synthetase,Alanine--tRNA ligase,Phenylalanyl-tRNA synthetase,Phenylalanine--tRNA ligase
GO:0043043	Biological Process	peptide biosynthetic process	1	A0A3Q7IIJ3	Uncharacterized protein
GO:0043169	Molecular Function	cation binding	2	A0A3Q7GBV7 A0A3Q7HZ37	1,4-alpha-glucan branching enzyme,1,4-alpha-glucan branching enzyme
GO:0043248	Biological Process	proteasome assembly	1	A0A3Q7GFX8	Proteasome assembly chaperone 1
GO:0043531	Molecular Function	ADP binding	1	A0A3Q7FH17	NB-ARC domain-containing protein
GO:0044238	Biological Process	primary metabolic process	1	Q672Q2	Chloroplast-specific ribosomal protein
GO:0045300	Molecular Function	acyl-[acyl-carrier-protein] desaturase activity	1	A0A3Q7GWB4	Acyl-[acyl-carrier-protein] desaturase
GO:0045454	Biological Process	cell redox homeostasis	21	A0A3Q7GBP8 A0A3Q7ENY7 A0A3Q7GB48 A0A3Q7HVF4 A0A3Q7H1V8 A0A3Q7ENV3 Q8GT30 A0A3Q7HH22 A0A3Q7IKB1 A0A3Q7GLT1 A0A3Q7GX88 A0A3Q7GPV9 A0A3Q7HIP9 A0A3Q7IZQ5 A0A3Q7G4E2 A0A3Q7I8A0 B8PWQ9 A0A3Q7F545 A0A3Q7GKL8 A0A3Q7JEN8 A0A3Q7J583	Thioredoxin domain-containing protein,Uncharacterized protein,Thioredoxin domain-containing protein,Glutaredoxin domain-containing protein,Glutaredoxin domain-containing protein,Protein disulfide-isomerase,Dihydrolipoyl dehydrogenase,Thioredoxin domain-containing protein,Thioredoxin reductase,Uncharacterized protein,Protein disulfide-isomerase,Thioredoxin domain-containing protein,Protein disulfi…
GO:0045735	Molecular Function	nutrient reservoir activity	2	A0A3Q7HBV3 A0A3Q7FWH1	Germin-like protein,Germin-like protein
GO:0045901	Biological Process	positive regulation of translational elongation	3	Q9AXQ5 Q9AXQ3 A0A3Q7GN04	Eukaryotic translation initiation factor 5A-2,Eukaryotic translation initiation factor 5A-4,Eukaryotic translation initiation factor 5A
GO:0045905	Biological Process	positive regulation of translational termination	3	Q9AXQ5 Q9AXQ3 A0A3Q7GN04	Eukaryotic translation initiation factor 5A-2,Eukaryotic translation initiation factor 5A-4,Eukaryotic translation initiation factor 5A
GO:0046034	Biological Process	ATP metabolic process	10	A0A3Q7IIS5 A0A494G9E6 A0A0C5CHA6 A0A2H4NB27 A0A3Q7FVP3 Q84XW6 A0A3Q7EUT1 Q2MI93 A0A3Q7GYC4 A0A3Q7GD18	Vacuolar proton pump subunit B,ATP synthase subunit alpha,ATP synthase subunit alpha, chloroplastic,ATP synthase subunit alpha,ATP synthase subunit beta,V-ATPase 69 kDa subunit,ATP-synt_ab_N domain-containing protein,ATP synthase subunit beta, chloroplastic,V-ATPase 69 kDa subunit,ATP synthase subunit beta
GO:0046373	Biological Process	L-arabinose metabolic process	1	Q944F3	Non-reducing end alpha-L-arabinofuranosidase
GO:0046406	Molecular Function	magnesium protoporphyrin IX methyltransferase activity	1	A0A3Q7FUB1	Mg-por_mtran_C domain-containing protein
GO:0046429	Molecular Function	4-hydroxy-3-methylbut-2-en-1-yl diphosphate synthase activity	1	Q8GZR6	GcpE
GO:0046556	Molecular Function	alpha-L-arabinofuranosidase activity	1	Q944F3	Non-reducing end alpha-L-arabinofuranosidase
GO:0046658	Cellular Component	anchored component of plasma membrane	1	A0A3Q7IAT1	Uncharacterized protein
GO:0046836	Biological Process	glycolipid transport	1	A0A3Q7H546	GLTP domain-containing protein
GO:0046854	Biological Process	phosphatidylinositol phosphorylation	4	A0A3Q7F4H2 A0A3Q7HI48 P54928 A0A3Q7F153	Uncharacterized protein,3(2),5-bisphosphate nucleotidase,Inositol monophosphatase 3,Inositol-1-monophosphatase
GO:0046872	Molecular Function	metal ion binding	12	C0KKU8 A0A3Q7GSL2 A0A3Q7J0Q1 A0A3Q7ILF6 Q5UNS1 Q6X1D0 A0A3Q7H9K1 A0A3Q7H2J3 A0A3Q7I0P8 D0VNY3 A0A3Q7ERA8 A0A3Q7ES85	Lipoxygenase,Superoxide dismutase,Uncharacterized protein,Delta-aminolevulinic acid dehydratase,Arginase 2,Superoxide dismutase,Phosphoglycerate mutase (2,3-diphosphoglycerate-independent),Uncharacterized protein,Purple acid phosphatase,ISPH protein,Uncharacterized protein,Uncharacterized protein
GO:0046907	Biological Process	intracellular transport	1	Q94K24	Ran binding protein-1
GO:0046983	Molecular Function	protein dimerization activity	3	Q2MI69 K4B381 A0A3Q7EQJ0	DNA-directed RNA polymerase subunit alpha,N-acetyl-glutamate semialdehyde dehydrogenase,Aspartate-semialdehyde dehydrogenase
GO:0048037	Molecular Function	cofactor binding	1	A0A3Q7E9K7	Succinate--CoA ligase [ADP-forming] subunit alpha, mitochondrial
GO:0048038	Molecular Function	quinone binding	1	A0A0C5CEG4	NAD(P)H-quinone oxidoreductase subunit H, chloroplastic
GO:0048046	Cellular Component	apoplast	2	Q40144 A0A3Q7FCZ7	Probable xyloglucan endotransglucosylase/hydrolase 1,Xyloglucan endotransglucosylase/hydrolase
GO:0048500	Cellular Component	signal recognition particle	2	A0A3Q7IXH4 A0A3Q7HZE0	Signal recognition particle subunit SRP72,SRP54 domain-containing protein
GO:0050518	Molecular Function	2-C-methyl-D-erythritol 4-phosphate cytidylyltransferase activity	1	A0A3Q7ER22	Uncharacterized protein
GO:0050660	Molecular Function	flavin adenine dinucleotide binding	5	A0A3Q7JE58 A0A3Q7FSD7 A0A3Q7IPT1 A0A3Q7JPK6 A0A3Q7EF74	Lysyl-tRNA synthetase,Geranylgeranyl reductase,SPX domain-containing protein,Uncharacterized protein,Uncharacterized protein
GO:0050661	Molecular Function	NADP binding	5	A0A3Q7JLU5 A0A3Q7G876 A0A3Q7HD15 A0A3Q7FC02 A0A3Q7GYE7	Aspartokinase,Glutamyl-tRNA reductase,Glucose-6-phosphate 1-dehydrogenase,Glucose-6-phosphate 1-dehydrogenase,Aspartokinase
GO:0050662	Molecular Function	coenzyme binding	14	C0LIR3 A0A3Q7I5A7 C6K2K9 A0A3Q7G8S3 A0A3Q7E9J6 A0A3Q7JP21 A0A3Q7H696 A0A3Q7I8C3 A6N6K8 A0A3Q7H001 A0A3Q7JQI8 A0A3Q7GZW2 C6K2L0 A0A3Q7IFK3	UDP-sulfoquinovose synthase,Epimerase domain-containing protein,GDP-mannose 3,5-epimerase,Uncharacterized protein,Epimerase domain-containing protein,Uncharacterized protein,GDP-L-fucose synthase,N-acetyltransferase domain-containing protein,Phenylacetaldehyde reductase,Epimerase domain-containing protein,Epimerase domain-containing protein,Epimerase domain-containing protein,GDP-mannose 3,5-epim…
GO:0050992	Biological Process	dimethylallyl diphosphate biosynthetic process	1	D0VNY3	ISPH protein
GO:0051082	Molecular Function	unfolded protein binding	9	A0A3Q7ENN1 A0A3Q7H7Q7 A0A3Q7GBI5 A0A3Q7HLX5 A0A3Q7EQV5 Q6UJX4 A0A3Q7GQZ4 A0A3Q7HA43 P36181	Calreticulin,DNA-directed RNA polymerase,HATPase_c domain-containing protein,HATPase_c domain-containing protein,Uncharacterized protein,Molecular chaperone Hsp90-1,Calreticulin,HATPase_c domain-containing protein,Heat shock cognate protein 80
GO:0051087	Molecular Function	chaperone binding	1	A0A3Q7IKY6	GrpE protein homolog
GO:0051205	Biological Process	protein insertion into membrane	1	A0A3Q7HWQ1	4-coumarate--CoA ligase
GO:0051287	Molecular Function	NAD binding	23	O04936 A0A3Q7ENB7 A0A3Q7FVL0 A0A3Q7FRB5 B1Q3F7 A0A3Q7J9W9 A0A3Q7F0P2 A0A3Q7EUQ6 A0A3Q7I9U4 A0A3Q7JD93 A0A3Q7FY03 A0A3Q7EKQ6 K4B381 A0A0C5CEG4 A0A3Q7J2X1 A0A3Q7JAV3 A0A3Q7EQJ0 Q5NE18 A0A3Q7F9B8 A0A3Q7F352 A0A3Q7IK00 A0A3Q7HIS1 A0A3Q7I0E1	Malic enzyme,Uncharacterized protein,Uncharacterized protein,D-3-phosphoglycerate dehydrogenase,Succinic semialdehyde reductase isofom2,Uncharacterized protein,UDP-glucose 6-dehydrogenase,Uncharacterized protein,Adenosylhomocysteinase,Adenosylhomocysteinase,D-3-phosphoglycerate dehydrogenase,Malic enzyme,N-acetyl-glutamate semialdehyde dehydrogenase,NAD(P)H-quinone oxidoreductase subunit H, chlor…
GO:0051536	Molecular Function	iron-sulfur cluster binding	7	H6WYS2 A0A3Q7J9G9 A0A3Q7J0Q1 A0A3Q7ESW4 A0A3Q7IH89 D2KQI9 A0A3Q7GP23	Assimilatory sulfite reductase (ferredoxin),Ferredoxin,Uncharacterized protein,Uncharacterized protein,Uncharacterized protein,Succinate dehydrogenase [ubiquinone] iron-sulfur subunit, mitochondrial,ThiC-associated domain-containing protein
GO:0051603	Biological Process	proteolysis involved in cellular protein catabolic process	14	A0A3Q7F2F3 A0A3Q7J3Q6 A0A3Q7F6F6 A0A3Q7IZW2 A0A3Q7JFP9 O24030 A0A3Q7IJ63 A0A3Q7GNB3 A0A3Q7H5A6 A0A3Q7GA27 A0A3Q7I6A1 A0A3Q7GHJ1 A0A3Q7FYL2 K4BB06	Proteasome subunit alpha type,Proteasome subunit alpha type,Proteasome subunit alpha type,Uncharacterized protein,Proteasome subunit alpha type,Proteasome subunit alpha type-7,Proteasome subunit alpha type,Proteasome subunit beta,Proteasome subunit beta,Proteasome subunit alpha type,Proteasome subunit beta,Proteasome subunit beta,Uncharacterized protein,Proteasome subunit beta
GO:0051716	Biological Process	cellular response to stimulus	1	A0A3Q7IAT1	Uncharacterized protein
GO:0051745	Molecular Function	4-hydroxy-3-methylbut-2-en-1-yl diphosphate reductase activity	1	D0VNY3	ISPH protein
GO:0051861	Molecular Function	glycolipid binding	1	A0A3Q7H546	GLTP domain-containing protein
GO:0051920	Molecular Function	peroxiredoxin activity	2	A0A3Q7ILV3 A0A3Q7E9H0	Thioredoxin-dependent peroxiredoxin,Thioredoxin-dependent peroxiredoxin
GO:0055085	Biological Process	transmembrane transport	2	A0A3Q7J9Z7 A0A3Q7IPT1	Vacuolar cation/proton exchanger,SPX domain-containing protein
GO:0055114	Biological Process	oxidation-reduction process	164	O04936 A0A3Q7J3Q3 G3JX11 Q9FEW9 C0KKU8 A0A3Q7ENB7 A0A3Q7FKX4 H6WYS2 A0A3Q7IFG3 A0A3Q7GSL2 A0A3Q7J519 A0A3Q7FS73 A0A3Q7IRR8 A0A3Q7HUE5 P93541 A0A3Q7FVL0 A0A3Q7JLU5 A0A3Q7JG91 O65917 Q3I5C4 A0A3Q7IRF9 A0A3Q7ENY7 Q52QQ4 A0A3Q7I7B3 A0A3Q7JDN9 A0A3Q7JE58 A0A3Q7HV28 Q8H6B5 A0A3Q7J0Q1 A0A3Q7FRB5 B1Q3F8 A0A3Q7HB75 A0A3Q7G876 A0A3P3ZKL1 A0A3Q7EHA7 B1Q3F7 A0A3Q7JD76 A0A3Q7ESW4 A0A3Q7FKF5 A0A3Q7GAU9 A0A3Q7I…	Malic enzyme,Malate dehydrogenase,Protein-methionine-S-oxide reductase,12-oxophytodienoate reductase 3,Lipoxygenase,Uncharacterized protein,Glutamate synthase (NADH),Assimilatory sulfite reductase (ferredoxin),Peptide-methionine (R)-S-oxide reductase,Superoxide dismutase,Malate dehydrogenase,Aldedh domain-containing protein,Isocitrate dehydrogenase (NADP(+)),Isocitrate dehydrogenase [NAD] subunit…
GO:0070008	Molecular Function	serine-type exopeptidase activity	2	A0A3Q7EYH4 A0A3Q7EZV5	Peptidase_S9_N domain-containing protein,Peptidase_S9_N domain-containing protein
GO:0070402	Molecular Function	NADPH binding	1	A0A3Q7FSH7	1-deoxy-D-xylulose-5-phosphate reductoisomerase
GO:0070569	Molecular Function	uridylyltransferase activity	3	A0A3Q7IRS4 A0A3Q7GKC8 A0A3Q7F0V0	UTP--glucose-1-phosphate uridylyltransferase,UTP--glucose-1-phosphate uridylyltransferase,Uncharacterized protein
GO:0071704	Biological Process	organic substance metabolic process	2	A0A3Q7G087 A0A3Q7G242	Phosphoglucomutase (alpha-D-glucose-1,6-bisphosphate-dependent),Phosphoglucomutase (alpha-D-glucose-1,6-bisphosphate-dependent)
GO:0071949	Molecular Function	FAD binding	1	A5JV19	Zeaxanthin epoxidase, chloroplastic
GO:2001070	Molecular Function	starch binding	2	A0A3Q7I8W8 C6KI36	CBM20 domain-containing protein,Starch synthase III

## Sheet: Date set 2
GO_id	GO_class	GO_description	Protein_nums	Proteins	Description
GO:0000049	Molecular Function	tRNA binding	4	A0A3Q7GQZ9 A0A3Q7HLZ4 A0A3Q7FAJ4 A0A3Q7I1F3	Phenylalanyl-tRNA synthetase,tRNA-binding domain-containing protein,Phenylalanine--tRNA ligase,Methionyl-tRNA synthetase
GO:0000105	Biological Process	histidine biosynthetic process	3	A0A3Q7F352 A0A3Q7ERJ1 A0A3Q7I9R7	Histidinol dehydrogenase,Ribosome biogenesis protein BOP1 homolog,Phosphoribosyl-AMP cyclohydrolase
GO:0000166	Molecular Function	nucleotide binding	31	A0A3Q7GCM3 A0A3Q7EJS4 A0A3Q7H4V4 A0A3Q7EM55 A0A3Q7EQU1 A0A3Q7J2Z9 A0A3Q7JE58 A0A3Q7G3B0 A0A3Q7J6C9 A0A3Q7HQH3 A0A3Q7I7H7 A0A3Q7FU99 A0A3Q7IKX3 A0A3Q7EPA9 A0A3Q7G8L2 A0A3Q7FN98 A0A3Q7HVI2 A0A3Q7JYD7 A0A3Q7EUQ8 A0A3Q7HT73 A0A3Q7EZK3 A0A3Q7EQP9 A0A3Q7F604 A0A3Q7GPU8 A0A3Q7IV51 A0A3Q7ERV5 A0A3Q7F1R4 A0A3Q7I1F3 A0A3Q7GEE9 A0A3Q7HVX8 A0A3Q7GKP3	Uncharacterized protein,Glycine--tRNA ligase,Threonyl-tRNA synthetase,Prolyl-tRNA synthetase,Glutamyl-tRNA synthetase,Arginyl-tRNA synthetase,Lysyl-tRNA synthetase,AA_TRNA_LIGASE_II domain-containing protein,Valyl-tRNA synthetase,Tryptophanyl-tRNA synthetase,Threonyl-tRNA synthetase,Diadenosine tetraphosphate synthetase,Asparagine--tRNA ligase,Seryl-tRNA synthetase,Seryl-tRNA synthetase,Alanine--…
GO:0000228	Cellular Component	nuclear chromosome	1	A0A3Q7H040	Uncharacterized protein
GO:0000287	Molecular Function	magnesium ion binding	17	G8D593 A0A3Q7EEI8 A0A3Q7G2Q9 A0A3Q7FCM3 A0A3Q7GQZ9 A0A3Q7JXC3 A0A3Q7E8X9 P27065 K4B911 A0A3Q7IMV7 A0A3Q7FBY4 A0A3Q7JI81 A0A3Q7I8G1 A0A3Q7EDU1 A0A068EXM2 A0A6B9IXR1 A0A3Q7FW96	Ribulose bisphosphate carboxylase large chain (Fragment),Ribulose bisphosphate carboxylase large chain,Pyruvate kinase,Uncharacterized protein,Phenylalanyl-tRNA synthetase,Ribulose bisphosphate carboxylase large chain,Phenylalanyl-tRNA synthetase beta subunit,Ribulose bisphosphate carboxylase large chain,Uncharacterized protein,Pyruvate kinase,Inorganic diphosphatase,Pyruvate kinase,Pyruvate kina…
GO:0000413	Biological Process	protein peptidyl-prolyl isomerization	7	A0A3Q7FUS2 A0A3Q7J4Q2 P21568 A0A3Q7JCM7 A0A3Q7H1T0 A0A3Q7EA02 A0A3Q7FAE2	PPIase cyclophilin-type domain-containing protein,PPIase cyclophilin-type domain-containing protein,Peptidyl-prolyl cis-trans isomerase,Peptidyl-prolyl cis-trans isomerase,Peptidyl-prolyl cis-trans isomerase,Peptidyl-prolyl cis-trans isomerase,Peptidylprolyl isomerase
GO:0000502	Cellular Component	proteasome complex	1	A0A3Q7EUS0	PCI domain-containing protein
GO:0000774	Molecular Function	adenyl-nucleotide exchange factor activity	1	A0A3Q7IKY6	GrpE protein homolog
GO:0000786	Cellular Component	nucleosome	1	P37218	Histone H1
GO:0002161	Molecular Function	aminoacyl-tRNA editing activity	1	A0A3Q7F604	Leucyl-tRNA synthetase
GO:0003676	Molecular Function	nucleic acid binding	48	A0A3Q7FPR2 A0A3Q7J3N2 A0A3Q7IIB9 L7Q568 A0A3Q7EK17 A0A3Q7HMP2 A0A3Q7FFB2 K4NPL2 A0A3Q7JE58 A0A3Q7G3B0 A0A3Q7G8S3 A0A3Q7HNA6 A0A3Q7FCR4 A0A3Q7EVB2 A0A3Q7IES7 A0A3Q7HFB7 A0A3Q7EDX6 K4AT92 A0A3Q7FTZ2 A0A3Q7IKX3 A0A3Q7G0H3 A0A3Q7IHN6 A0A3Q7H2F5 A0A3Q7H5X9 A0A3Q7ESL5 K4B3H9 A0A3Q7ISK0 A0A3Q7HCW0 K4LRQ8 A0A3Q7GX28 A0A3Q7JFQ6 A0A3Q7FN98 A0A3Q7HVI2 A0A3Q7EXW0 A0A3Q7EUQ8 A0A3Q7JBV0 A0A3Q7EW83 K4LP77 A0A3Q…	Uncharacterized protein,Uncharacterized protein,Uncharacterized protein,Glycine rich RNA binding protein 1a,Eukaryotic translation initiation factor 3 subunit B,Uncharacterized protein,Uncharacterized protein,Argonaute1-2 (Fragment),Lysyl-tRNA synthetase,AA_TRNA_LIGASE_II domain-containing protein,Uncharacterized protein,Polyribonucleotide nucleotidyltransferase,Polyadenylate-binding protein,Unch…
GO:0003677	Molecular Function	DNA binding	5	A0A3Q7GDP5 A0A3Q7H7Q7 O65819 Q2MI69 P37218	Methionine aminopeptidase,DNA-directed RNA polymerase,Histone H2B.3 (Fragment),DNA-directed RNA polymerase subunit alpha,Histone H1
GO:0003723	Molecular Function	RNA binding	28	A0A3Q7GCM3 A0A3Q7ENE9 A0A3Q7HGV5 A0A3Q7GQU3 A0A3Q7FJL7 A0A3Q7E8X9 A0A3Q7F1W7 A0A3Q7HNA6 A0A3Q7FCR4 Q9AXQ5 Q9AXQ3 A0A3Q7EN49 A0A0C5CEC3 A0A3Q7F3Y2 A0A3Q7IHN6 A0A3Q7F3S5 A0A3Q7G5P1 A0A3Q7GBS3 A0A3Q7H3K1 A0A3Q7JBV0 A0A097PNP2 A0A3Q7GN04 A0A3Q7HRS0 A0A3Q7JHJ2 A0A3Q7HBR5 K4ATQ2 A0A3Q7HPM9 A0A3Q7H6Y1	Uncharacterized protein,PUA domain-containing protein,Uncharacterized protein,40S ribosomal protein S4,Uncharacterized protein,Phenylalanyl-tRNA synthetase beta subunit,Uncharacterized protein,Polyribonucleotide nucleotidyltransferase,Polyadenylate-binding protein,Eukaryotic translation initiation factor 5A-2,Eukaryotic translation initiation factor 5A-4,Uncharacterized protein,30S ribosomal prot…
GO:0003735	Molecular Function	structural constituent of ribosome	99	A0A3Q7GWS4 Q2MI60 A0A3Q7HVY6 A0A3Q7HGV5 A0A3Q7I738 A0A3Q7ENP1 A0A3Q7HRU2 A0A0C5CEG6 A0A3Q7H256 A0A3Q7HF81 A0A3Q7H233 Q2MI61 A0A3Q7FJL7 A0A3Q7IAP2 Q6SKP4 A0A3Q7H1Y4 A0A3Q7F9M7 A0A3Q7HGG4 A0A3Q7FNI9 A0A3Q7HW81 A0A3Q7GZX3 A0A3Q7F8X4 A0A3Q7GU88 A0A3Q7G7J3 A0A0C5CHG4 K4C998 A0A3Q7IMU3 A0A3Q7JDZ0 Q2MI68 A0A3Q7JYX1 A0A3Q7GMA5 A0A3Q7HH44 A0A3Q7H274 A0A3Q7HUP2 A0A3Q7EFJ5 A0A3Q7FYD2 A0A3Q7H4H7 A0A3Q7JPG0 A…	60S ribosomal protein L18a,30S ribosomal protein S19, chloroplastic,Ribosomal_L23eN domain-containing protein,Uncharacterized protein,Ribosomal protein L19,Uncharacterized protein,Ribosomal protein L15,30S ribosomal protein S12, chloroplastic,40S ribosomal protein S3a,Protein kinase domain-containing protein,Ribosomal_L16 domain-containing protein,50S ribosomal protein L22, chloroplastic,Uncharac…
GO:0003743	Molecular Function	translation initiation factor activity	5	A0A3Q7F3X8 A0A3Q7H226 A0A3Q7EPB0 A0A3Q7H2U0 A0A3Q7IL38	Eukaryotic translation initiation factor 3 subunit D,eIF2B_5 domain-containing protein,Eukaryotic translation initiation factor 3 subunit C,Translation initiation factor IF-3,Eukaryotic translation initiation factor 3 subunit L
GO:0003746	Molecular Function	translation elongation factor activity	9	Q9AXQ5 A0A3Q7IIJ3 Q9AXQ3 A0A3Q7H5X9 A0A3Q7I245 A0A3Q7JQE3 A0A3Q7GN04 A0A3Q7GQM4 A0A3Q7IUI9	Eukaryotic translation initiation factor 5A-2,Uncharacterized protein,Eukaryotic translation initiation factor 5A-4,Elongation factor Ts, mitochondrial,EF1_GNE domain-containing protein,EF1_GNE domain-containing protein,Eukaryotic translation initiation factor 5A,Uncharacterized protein,Uncharacterized protein
GO:0003755	Molecular Function	peptidyl-prolyl cis-trans isomerase activity	7	A0A3Q7FUS2 A0A3Q7J4Q2 P21568 A0A3Q7JCM7 A0A3Q7H1T0 A0A3Q7EA02 A0A3Q7FAE2	PPIase cyclophilin-type domain-containing protein,PPIase cyclophilin-type domain-containing protein,Peptidyl-prolyl cis-trans isomerase,Peptidyl-prolyl cis-trans isomerase,Peptidyl-prolyl cis-trans isomerase,Peptidyl-prolyl cis-trans isomerase,Peptidylprolyl isomerase
GO:0003777	Molecular Function	microtubule motor activity	1	A0A3Q7JIX8	Kinesin motor domain-containing protein
GO:0003779	Molecular Function	actin binding	4	A0A3Q7EWB6 A0A3Q7IGH0 A0A3Q7GSF7 A0A3Q7FQY7	HP domain-containing protein,Adenylyl cyclase-associated protein,HP domain-containing protein,NAB domain-containing protein
GO:0003824	Molecular Function	catalytic activity	39	C6K2K9 A0A3Q7I2I7 C0LIR3 A0A3Q7H696 Q9SDZ6 A0A3Q7H5I5 A0A3Q7FCM3 A0A3Q7GD09 A0A3Q7GK31 A0A3Q7G8S3 A0A3Q7J365 A0A3Q7JEL1 A0A3Q7I3V5 A0A3Q7IFK3 A0A3Q7GP46 A0A3Q7EYC4 A0A3Q7JD55 A0A3Q7JP21 A0A3Q7IL22 A0A3Q7H9K1 A0A3Q7E9K7 A6N6K8 A0A3Q7JDN9 A0A3Q7GZW2 A0A3Q7FEL1 A0A3Q7EUX7 A0A3Q7I5A7 A0A3Q7HWQ1 A0A3Q7I8C3 C6K2L0 A0A3Q7ISW6 A0A3Q7HZ37 A0A3Q7H4X3 A0A3Q7IKJ5 A0A3Q7EF20 K4C627 A0A3Q7FD04 A0A3Q7GBV7 A0A3Q…	GDP-mannose 3,5-epimerase,Uncharacterized protein,UDP-sulfoquinovose synthase,GDP-L-fucose synthase,Phospholipase D (Fragment),Succinate--CoA ligase [ADP-forming] subunit beta, mitochondrial,Uncharacterized protein,Uncharacterized protein,Uncharacterized protein,Uncharacterized protein,3-hydroxyacyl-CoA dehydrogenase,ATP citrate synthase,R3H-assoc domain-containing protein,Epimerase domain-contai…
GO:0003849	Molecular Function	3-deoxy-7-phosphoheptulonate synthase activity	3	A0A3Q7H097 A0A3Q7IQZ0 A0A3Q7ESI6	Phospho-2-dehydro-3-deoxyheptonate aldolase,Phospho-2-dehydro-3-deoxyheptonate aldolase,Phospho-2-dehydro-3-deoxyheptonate aldolase
GO:0003852	Molecular Function	2-isopropylmalate synthase activity	1	K4C627	2-isopropylmalate synthase
GO:0003855	Molecular Function	3-dehydroquinate dehydratase activity	1	O65917	Shikimate dehydrogenase
GO:0003856	Molecular Function	3-dehydroquinate synthase activity	1	A0A3Q7FKF5	Uncharacterized protein
GO:0003857	Molecular Function	3-hydroxyacyl-CoA dehydrogenase activity	2	A0A3Q7J365 A0A3Q7JDN9	3-hydroxyacyl-CoA dehydrogenase,3-hydroxyacyl-CoA dehydrogenase
GO:0003860	Molecular Function	3-hydroxyisobutyryl-CoA hydrolase activity	2	A0A3Q7EI69 A0A3Q7J3Z0	Uncharacterized protein,Uncharacterized protein
GO:0003871	Molecular Function	5-methyltetrahydropteroyltriglutamate-homocysteine S-methyltransferase activity	2	A0A3Q7E9H1 A0A3Q7ILD3	5-methyltetrahydropteroyltriglutamate--homocysteine S-methyltransferase,5-methyltetrahydropteroyltriglutamate--homocysteine S-methyltransferase
GO:0003872	Molecular Function	6-phosphofructokinase activity	3	A0A3Q7F639 A0A3Q7JDF2 A0A3Q7FZY6	Pyrophosphate--fructose 6-phosphate 1-phosphotransferase subunit beta,Pyrophosphate--fructose 6-phosphate 1-phosphotransferase subunit alpha,ATP-dependent 6-phosphofructokinase
GO:0003879	Molecular Function	ATP phosphoribosyltransferase activity	1	A0A3Q7ERJ1	Ribosome biogenesis protein BOP1 homolog
GO:0003899	Molecular Function	DNA-directed 5'-3' RNA polymerase activity	2	A0A3Q7H7Q7 Q2MI69	DNA-directed RNA polymerase,DNA-directed RNA polymerase subunit alpha
GO:0003924	Molecular Function	GTPase activity	5	Q38MV0 A0A3Q7H0U0 A0A3Q7JGP1 A0A3Q7HHL0 A0A3Q7HZ41	Tubulin beta chain,Peroxidase,Tubulin beta chain,Tubulin alpha chain,Uncharacterized protein
GO:0003937	Molecular Function	IMP cyclohydrolase activity	1	D0EWF3	AICAR transformylase
GO:0003942	Molecular Function	N-acetyl-gamma-glutamyl-phosphate reductase activity	2	A0A3Q7EQJ0 K4B381	Aspartate-semialdehyde dehydrogenase,N-acetyl-glutamate semialdehyde dehydrogenase
GO:0003993	Molecular Function	acid phosphatase activity	1	A0A3Q7I0P8	Purple acid phosphatase
GO:0003995	Molecular Function	acyl-CoA dehydrogenase activity	5	A0A3Q7JE58 A0A3Q7EF74 A0A3Q7IB30 Q5D8D3 A0A3Q7JPK6	Lysyl-tRNA synthetase,Uncharacterized protein,Uncharacterized protein,Acyl-coenzyme A oxidase,Uncharacterized protein
GO:0003997	Molecular Function	acyl-CoA oxidase activity	2	A0A3Q7IB30 Q5D8D3	Uncharacterized protein,Acyl-coenzyme A oxidase
GO:0004013	Molecular Function	adenosylhomocysteinase activity	2	A0A3Q7JD93 A0A3Q7I9U4	Adenosylhomocysteinase,Adenosylhomocysteinase
GO:0004018	Molecular Function	N6-	1	A0A3Q7I041	Adenylosuccinate lyase
GO:0004019	Molecular Function	adenylosuccinate synthase activity	2	A0A3Q7IKN3 Q9FYW9	Adenylosuccinate synthetase, chloroplastic,Adenylosuccinate synthetase, chloroplastic
GO:0004055	Molecular Function	argininosuccinate synthase activity	1	K4BXV0	Citrulline--aspartate ligase
GO:0004066	Molecular Function	asparagine synthase	1	A0A3Q7G667	Asparagine synthetase [glutamine-hydrolyzing]
GO:0004089	Molecular Function	carbonate dehydratase activity	2	Q5NE21 Q5NE20	Carbonic anhydrase,Carbonic anhydrase
GO:0004096	Molecular Function	catalase activity	2	P30264 K4BAE6	Catalase isozyme 1,Catalase
GO:0004097	Molecular Function	catechol oxidase activity	2	A0A3Q7HQM5 A0A3P3ZKL1	Catechol oxidase,Catechol oxidase (Fragment)
GO:0004107	Molecular Function	chorismate synthase activity	1	Q42884	Chorismate synthase 1, chloroplastic
GO:0004109	Molecular Function	coproporphyrinogen oxidase activity	1	A0A3Q7I9A2	Coproporphyrinogen oxidase
GO:0004134	Molecular Function	4-alpha-glucanotransferase activity	1	A0A3Q7FGD6	Amylomaltase
GO:0004146	Molecular Function	dihydrofolate reductase activity	1	A0A3Q7EUX7	Dihydrofolate reductase
GO:0004175	Molecular Function	endopeptidase activity	6	A0A3Q7J3Q6 A0A3Q7F6F6 A0A3Q7IJ63 A0A3Q7JFP9 O24030 A0A3Q7GA27	Proteasome subunit alpha type,Proteasome subunit alpha type,Proteasome subunit alpha type,Proteasome subunit alpha type,Proteasome subunit alpha type-7,Proteasome subunit alpha type
GO:0004177	Molecular Function	aminopeptidase activity	4	A0A3Q7FNP5 Q10712 Q8GZD8 A0A3Q7IPG6	Uncharacterized protein,Leucine aminopeptidase 1, chloroplastic,Neutral leucine aminopeptidase preprotein,Uncharacterized protein
GO:0004185	Molecular Function	serine-type carboxypeptidase activity	2	A0A3Q7IZ37 A0A3Q7H2W6	Carboxypeptidase,Carboxypeptidase
GO:0004222	Molecular Function	metalloendopeptidase activity	3	A0A3Q7FYP5 A0A3Q7HNB6 A0A3Q7HIP9	Peptidase_M3 domain-containing protein,Uncharacterized protein,Protein disulfide-isomerase
GO:0004252	Molecular Function	serine-type endopeptidase activity	11	A0A3Q7EZV5 O82777 A0A3Q7EU46 A0A3Q7GY58 A0A3Q7EYH4 A0A494G9Z3 A0A3Q7HTM2 A0A3Q7JCS2 A0A3Q7FB69 A0A3Q7HVI4 A0A3Q7IM32	Peptidase_S9_N domain-containing protein,Subtilisin-like protease SBT3,Uncharacterized protein,Uncharacterized protein,Peptidase_S9_N domain-containing protein,Uncharacterized protein,Uncharacterized protein,Uncharacterized protein,Uncharacterized protein,Uncharacterized protein,Uncharacterized protein
GO:0004298	Molecular Function	threonine-type endopeptidase activity	13	A0A3Q7GNB3 A0A3Q7J3Q6 A0A3Q7FYL2 A0A3Q7GHJ1 A0A3Q7F6F6 A0A3Q7IJ63 A0A3Q7JFP9 O24030 A0A3Q7GA27 A0A3Q7H5A6 K4BB06 A0A3Q7I6A1 A0A3Q7IZW2	Proteasome subunit beta,Proteasome subunit alpha type,Uncharacterized protein,Proteasome subunit beta,Proteasome subunit alpha type,Proteasome subunit alpha type,Proteasome subunit alpha type,Proteasome subunit alpha type-7,Proteasome subunit alpha type,Proteasome subunit beta,Proteasome subunit beta,Proteasome subunit beta,Uncharacterized protein
GO:0004315	Molecular Function	3-oxoacyl-[acyl-carrier-protein] synthase activity	1	A0A3Q7GCR0	Uncharacterized protein
GO:0004329	Molecular Function	formate-tetrahydrofolate ligase activity	1	A0A3Q7E824	Formyltetrahydrofolate synthetase
GO:0004332	Molecular Function	fructose-bisphosphate aldolase activity	7	A0A3Q7ILY0 A0A3Q7GAX9 A0A3Q7F980 A0A3Q7ETK4 A0A3Q7EYM6 A0A3Q7HX95 A0A3Q7HG29	Fructose-bisphosphate aldolase,Fructose-bisphosphate aldolase,Fructose-bisphosphate aldolase,Fructose-bisphosphate aldolase,Fructose-bisphosphate aldolase,Fructose-bisphosphate aldolase,Multifunctional fusion protein
GO:0004334	Molecular Function	fumarylacetoacetase activity	1	A0A3Q7ISW6	Fumarylacetoacetase
GO:0004345	Molecular Function	glucose-6-phosphate dehydrogenase activity	2	A0A3Q7FC02 A0A3Q7HD15	Glucose-6-phosphate 1-dehydrogenase,Glucose-6-phosphate 1-dehydrogenase
GO:0004347	Molecular Function	glucose-6-phosphate isomerase activity	2	Q68HC8 A0A3Q7J5N2	Glucose-6-phosphate isomerase,Glucose-6-phosphate isomerase
GO:0004356	Molecular Function	glutamate-ammonia ligase activity	3	A0A3Q7FXP7 A0A3Q7IRF8 A0A3Q7EI59	Glutamine synthetase,Glutamine synthetase,Glutamine synthetase
GO:0004357	Molecular Function	glutamate-cysteine ligase activity	1	O22493	Glutamate--cysteine ligase, chloroplastic
GO:0004358	Molecular Function	glutamate N-acetyltransferase activity	1	A0A3Q7HXI0	Arginine biosynthesis bifunctional protein ArgJ, chloroplastic
GO:0004363	Molecular Function	glutathione synthase activity	1	E1U7P9	Glutathione synthetase
GO:0004366	Molecular Function	glycerol-3-phosphate O-acyltransferase activity	1	A0A3Q7HR44	Glycerol-3-phosphate acyltransferase, chloroplastic
GO:0004371	Molecular Function	glycerone kinase activity	1	A0A3Q7H1L5	Uncharacterized protein
GO:0004375	Molecular Function	glycine dehydrogenase	1	A0A3Q7HQA3	Glycine cleavage system P protein
GO:0004386	Molecular Function	helicase activity	1	A0A3Q7IHN6	RNA helicase
GO:0004399	Molecular Function	histidinol dehydrogenase activity	1	A0A3Q7F352	Histidinol dehydrogenase
GO:0004418	Molecular Function	hydroxymethylbilane synthase activity	1	A0A3Q7HGD7	Hydroxymethylbilane synthase
GO:0004421	Molecular Function	hydroxymethylglutaryl-CoA synthase activity	1	A0A3Q7IPS6	3-hydroxy-3-methylglutaryl coenzyme A synthase
GO:0004425	Molecular Function	indole-3-glycerol-phosphate synthase activity	1	A0A3Q7GED7	Indole-3-glycerol-phosphate synthase
GO:0004427	Molecular Function	inorganic diphosphatase activity	2	A0A3Q7FV11 A0A3Q7FBY4	H(+)-exporting diphosphatase,Inorganic diphosphatase
GO:0004451	Molecular Function	isocitrate lyase activity	1	P49297	Isocitrate lyase
GO:0004455	Molecular Function	ketol-acid reductoisomerase activity	2	A0A3Q7JST6 A0A3Q7HC76	Acetohydroxy-acid reductoisomerase,Acetohydroxy-acid reductoisomerase
GO:0004471	Molecular Function	malate dehydrogenase	5	A0A3Q7HIS1 A0A3Q7JAV3 A0A3Q7J2X1 A0A3Q7EKQ6 O04936	Malic enzyme,Malic enzyme,Malic enzyme,Malic enzyme,Malic enzyme
GO:0004474	Molecular Function	malate synthase activity	1	A0A3Q7FP95	Malate synthase
GO:0004478	Molecular Function	methionine adenosyltransferase activity	4	P43282 A0A3Q7IMD9 P43280 P43281	S-adenosylmethionine synthase 3,S-adenosylmethionine synthase,S-adenosylmethionine synthase 1,S-adenosylmethionine synthase 2
GO:0004488	Molecular Function	methylenetetrahydrofolate dehydrogenase	1	A0A3Q7IL22	Methenyltetrahydrofolate cyclohydrolase
GO:0004489	Molecular Function	methylenetetrahydrofolate reductase	1	A0A3Q7IQV2	Methylenetetrahydrofolate reductase
GO:0004512	Molecular Function	inositol-3-phosphate synthase activity	2	A0A3Q7GNM9 A0A3Q7G4W7	Inositol-3-phosphate synthase,Inositol-3-phosphate synthase
GO:0004550	Molecular Function	nucleoside diphosphate kinase activity	3	P47921 A0A3Q7HWS9 A0A3Q7GYF2	Nucleoside diphosphate kinase (Fragment),Nucleoside diphosphate kinase,Nucleoside diphosphate kinase
GO:0004559	Molecular Function	alpha-mannosidase activity	1	D3TI68	Alpha-mannosidase
GO:0004560	Molecular Function	alpha-L-fucosidase activity	1	A0A3Q7J033	CCT-beta
GO:0004564	Molecular Function	beta-fructofuranosidase activity	1	A0A220QMI6	Beta-fructofuranosidase
GO:0004565	Molecular Function	beta-galactosidase activity	1	A0A3Q7HJ31	Lactase
GO:0004568	Molecular Function	chitinase activity	5	Q05540 Q05539 A0A3Q7IHS3 Q05538 A0A3Q7JDI3	Acidic 27 kDa endochitinase,Acidic 26 kDa endochitinase,Chitin-binding type-1 domain-containing protein,Basic 30 kDa endochitinase,Chitin-binding type-1 domain-containing protein
GO:0004575	Molecular Function	sucrose alpha-glucosidase activity	1	A0A220QMI6	Beta-fructofuranosidase
GO:0004579	Molecular Function	dolichyl-diphosphooligosaccharide-protein glycotransferase activity	1	A0A3Q7GCN2	Peptidylprolyl isomerase
GO:0004590	Molecular Function	orotidine-5'-phosphate decarboxylase activity	1	A0A3Q7J0E0	OMPdecase
GO:0004601	Molecular Function	peroxidase activity	10	A0A3Q7GX85 A0A3Q7FU03 Q9THX6 A0A3Q7H0U0 Q9SMD3 A0A3Q7GG70 A0A3Q7IS88 Q52QQ4 A0A3Q7E8T9 Q3I5C4	PEROXIDASE_4 domain-containing protein,Peroxidase,Thylakoid lumenal 29 kDa protein, chloroplastic,Peroxidase,Ascorbate peroxidase,Peroxidase,PEROXIDASE_4 domain-containing protein,Ascorbate peroxidase,Peroxidase,Cytosolic ascorbate peroxidase 1
GO:0004602	Molecular Function	glutathione peroxidase activity	2	A0A3Q7HK83 Q7XZS6	Glutathione peroxidase,Glutathione peroxidase
GO:0004615	Molecular Function	phosphomannomutase activity	1	A0A3Q7GHV9	Phosphomannomutase
GO:0004616	Molecular Function	phosphogluconate dehydrogenase	6	A0A3Q7I0E1 B1Q3F7 A0A3Q7JBP6 A0A3Q7FY79 A0A3Q7GF14 A0A3Q7ENB7	Uncharacterized protein,Succinic semialdehyde reductase isofom2,6-phosphogluconate dehydrogenase, decarboxylating,6-phosphogluconate dehydrogenase, decarboxylating,6-phosphogluconate dehydrogenase, decarboxylating,Uncharacterized protein
GO:0004618	Molecular Function	phosphoglycerate kinase activity	1	A0A3Q7HGJ9	Phosphoglycerate kinase
GO:0004619	Molecular Function	phosphoglycerate mutase activity	1	A0A3Q7H9K1	Phosphoglycerate mutase (2,3-diphosphoglycerate-independent)
GO:0004635	Molecular Function	phosphoribosyl-AMP cyclohydrolase activity	1	A0A3Q7I9R7	Phosphoribosyl-AMP cyclohydrolase
GO:0004637	Molecular Function	phosphoribosylamine-glycine ligase activity	1	A0A3Q7EQ38	Glycinamide ribonucleotide synthetase
GO:0004643	Molecular Function	phosphoribosylaminoimidazolecarboxamide formyltransferase activity	1	D0EWF3	AICAR transformylase
GO:0004650	Molecular Function	polygalacturonase activity	2	A0A3Q7HWN1 A0A3Q7I968	Uncharacterized protein,Eukaryotic translation initiation factor 3 subunit H
GO:0004655	Molecular Function	porphobilinogen synthase activity	1	A0A3Q7ILF6	Delta-aminolevulinic acid dehydratase
GO:0004668	Molecular Function	protein-arginine deiminase activity	1	A0A097PRP8	EMB1873 protein (Fragment)
GO:0004672	Molecular Function	protein kinase activity	9	O48616 A0A3Q7HF81 A7LI54 A3EX92 A0A3Q7I116 A0A3Q7F159 A0A3Q7GCR8 A0A3Q7EQ44 A0A3Q7EUR6	MAP kinase kinase,Protein kinase domain-containing protein,Phototropin-2,Phototropin-1,Uncharacterized protein,Protein kinase domain-containing protein,Protein kinase domain-containing protein,Protein kinase domain-containing protein,Protein kinase domain-containing protein
GO:0004743	Molecular Function	pyruvate kinase activity	6	A0A3Q7G2Q9 A0A3Q7IMV7 A0A3Q7JI81 A0A3Q7I8G1 A0A3Q7EDU1 A0A3Q7FW96	Pyruvate kinase,Pyruvate kinase,Pyruvate kinase,Pyruvate kinase,Pyruvate kinase,Pyruvate kinase
GO:0004751	Molecular Function	ribose-5-phosphate isomerase activity	1	A0A3Q7ENE0	Ribose-5-phosphate isomerase
GO:0004764	Molecular Function	shikimate 3-dehydrogenase	1	O65917	Shikimate dehydrogenase
GO:0004781	Molecular Function	sulfate adenylyltransferase	1	A0A3Q7G0X6	Sulfate adenylyltransferase
GO:0004784	Molecular Function	superoxide dismutase activity	2	Q6X1D0 A0A3Q7GSL2	Superoxide dismutase,Superoxide dismutase
GO:0004807	Molecular Function	triose-phosphate isomerase activity	3	A0A3Q7FZI5 A0A3Q7IHG0 A0A3Q7EU87	Uncharacterized protein,Uncharacterized protein,Uncharacterized protein
GO:0004812	Molecular Function	aminoacyl-tRNA ligase activity	28	A0A3Q7H4V4 A0A3Q7EM55 A0A3Q7EQU1 A0A3Q7GQZ9 A0A3Q7JE58 A0A3Q7G3B0 A0A3Q7J6C9 A0A3Q7HQH3 A0A3Q7I7H7 A0A3Q7FAJ4 A0A3Q7FU99 A0A3Q7IKX3 A0A3Q7EPA9 A0A3Q7G8L2 A0A3Q7HVI2 A0A3Q7JYD7 A0A3Q7HT73 A0A3Q7EZK3 A0A3Q7EQP9 A0A3Q7F604 A0A3Q7GPU8 A0A3Q7IV51 A0A3Q7ERV5 A0A3Q7F1R4 A0A3Q7I1F3 A0A3Q7GEE9 A0A3Q7HVX8 A0A3Q7GKP3	Threonyl-tRNA synthetase,Prolyl-tRNA synthetase,Glutamyl-tRNA synthetase,Phenylalanyl-tRNA synthetase,Lysyl-tRNA synthetase,AA_TRNA_LIGASE_II domain-containing protein,Valyl-tRNA synthetase,Tryptophanyl-tRNA synthetase,Threonyl-tRNA synthetase,Phenylalanine--tRNA ligase,Diadenosine tetraphosphate synthetase,Asparagine--tRNA ligase,Seryl-tRNA synthetase,Seryl-tRNA synthetase,Lysine--tRNA ligase,Tr…
GO:0004813	Molecular Function	alanine-tRNA ligase activity	3	A0A3Q7GCM3 A0A3Q7FN98 A0A3Q7EUQ8	Uncharacterized protein,Alanine--tRNA ligase,Probable alanine--tRNA ligase, chloroplastic
GO:0004814	Molecular Function	arginine-tRNA ligase activity	1	A0A3Q7J2Z9	Arginyl-tRNA synthetase
GO:0004819	Molecular Function	glutamine-tRNA ligase activity	1	A0A3Q7GEE9	Glutaminyl-tRNA synthetase
GO:0004820	Molecular Function	glycine-tRNA ligase activity	1	A0A3Q7EJS4	Glycine--tRNA ligase
GO:0004826	Molecular Function	phenylalanine-tRNA ligase activity	2	A0A3Q7GQZ9 A0A3Q7E8X9	Phenylalanyl-tRNA synthetase,Phenylalanyl-tRNA synthetase beta subunit
GO:0004827	Molecular Function	proline-tRNA ligase activity	2	A0A3Q7EM55 A0A3Q7HT73	Prolyl-tRNA synthetase,Prolyl-tRNA synthetase
GO:0004832	Molecular Function	valine-tRNA ligase activity	1	A0A3Q7J6C9	Valyl-tRNA synthetase
GO:0004834	Molecular Function	tryptophan synthase activity	1	A0A3Q7EP38	Tryptophan synthase
GO:0004853	Molecular Function	uroporphyrinogen decarboxylase activity	2	A0A3Q7GR78 A0A3Q7IBR0	Uroporphyrinogen decarboxylase,Uroporphyrinogen decarboxylase
GO:0004857	Molecular Function	enzyme inhibitor activity	5	A0A3Q7GVZ8 A0A3Q7GS13 A0A3Q7F4W8 A0A3Q7H5H2 A0A3Q7GM93	Pectinesterase,Pectinesterase,Pectinesterase,Pectinesterase,Pectinesterase
GO:0004866	Molecular Function	endopeptidase inhibitor activity	2	Q9LEG1 Q40129	Cathepsin D Inhibitor,Uncharacterized protein
GO:0004867	Molecular Function	serine-type endopeptidase inhibitor activity	2	A0A3Q7I877 A0A3Q7J2P9	Uncharacterized protein,Uncharacterized protein
GO:0005086	Molecular Function	ARF guanyl-nucleotide exchange factor activity	1	A0A3Q7GH03	Uncharacterized protein
GO:0005089	Molecular Function	Rho guanyl-nucleotide exchange factor activity	1	A0A3Q7JCN9	PRONE domain-containing protein
GO:0005092	Molecular Function	GDP-dissociation inhibitor activity	2	A0A3Q7J5Z9 A0A3Q7HLY0	Guanosine nucleotide diphosphate dissociation inhibitor,Guanosine nucleotide diphosphate dissociation inhibitor
GO:0005198	Molecular Function	structural molecule activity	3	A0A3Q7IMC4 K4BVH7 A0A3Q7EUR6	Coatomer subunit beta,Coatomer subunit alpha,Protein kinase domain-containing protein
GO:0005506	Molecular Function	iron ion binding	2	A0A3Q7GHS2 A0A3Q7JG91	Uncharacterized protein,Uncharacterized protein
GO:0005507	Molecular Function	copper ion binding	3	A0A3Q7HV28 P17340 A0A3Q7GAX3	Uncharacterized protein,Plastocyanin, chloroplastic,Uncharacterized protein
GO:0005509	Molecular Function	calcium ion binding	17	A0A3Q7FV11 A0A3Q7GQZ4 A0A3Q7FSS5 A0A3Q7GYY4 A0A3Q7ENN1 A0A3Q7H7F3 K4DI20 A0A3Q7ESV2 A0A3Q7EM80 A0A3Q7I116 P29795 A0A3Q7FWY8 A0A3Q7G528 P23322 A0A3Q7EIF5 O81536 Q672Q6	H(+)-exporting diphosphatase,Calreticulin,23 kDa subunit of oxygen evolving system of photosystem II,23 kDa subunit of oxygen evolving system of photosystem II,Calreticulin,Uncharacterized protein,Uncharacterized protein,23 kDa subunit of oxygen evolving system of photosystem II,Uncharacterized protein,Uncharacterized protein,Oxygen-evolving enhancer protein 2, chloroplastic,EF-hand domain-contai…
GO:0005515	Molecular Function	protein binding	71	A0A3Q7GCM3 Q9SXS0 Q9SXR9 Q9SDZ6 K4NPL2 A0A3Q7FSH7 A0A3Q7FV18 P31542 A0A3Q7GDK7 A0A3Q7H1U9 A0A3Q7JA27 A0A3Q7FLG3 A0A3Q7IGR5 K4AT92 A0A3Q7F9C8 A0A3Q7EN15 A0A3Q7HGQ5 C0KKU8 A0A3Q7IQ38 A0A3Q7FUV3 A0A3Q7JMX3 A0A3Q7IKR1 A0A3Q7EFC3 A0A3Q7ERA8 A0A3Q7GH03 A0A3Q7ED56 A0A3Q7IHL0 A0A3Q7F3S5 K4BVH7 A0A3Q7JK86 A0A3Q7GQR0 A5JV19 A0A3Q7FW84 A0A3Q7FVL5 K4LRQ8 A0A3Q7GEZ4 A0A3Q7JDE8 A0A3Q7FFV1 A0A3Q7I1J2 A0A3Q7ERJ1…	Uncharacterized protein,LeArcA2 protein,LeArcA1 protein,Phospholipase D (Fragment),Argonaute1-2 (Fragment),1-deoxy-D-xylulose-5-phosphate reductoisomerase,Uncharacterized protein,ATP-dependent Clp protease ATP-binding subunit ClpA homolog CD4B, chloroplastic,Uncharacterized protein,Serine/threonine-protein phosphatase,Ubiquitin carboxyl-terminal hydrolase,PDZ domain-containing protein,LRRNT_2 dom…
GO:0005524	Molecular Function	ATP binding	104	A0A3Q7GVY6 A0A3Q7GCM3 O48616 A0A3Q7EJS4 A0A3Q7HYJ1 A0A3Q7IIB9 A0A3Q7ETU0 Q6UJX4 A0A3Q7HMP2 A0A3Q7FJZ3 A0A3Q7EUN5 A0A3Q7H4V4 A0A3Q7J0I3 A0A3Q7EM55 A0A3Q7EQU1 A0A3Q7GQZ9 A0A3Q7J2Z9 A7LI54 A0A3Q7GCY1 A0A3Q7JE58 A0A3Q7E8X9 A0A3Q7G3B0 A0A3Q7H7Q7 P31542 A0A3Q7G8S3 P36181 A0A3Q7HA43 A0A3Q7JIX8 A0A3Q7H4F2 A0A3Q7J6C9 A0A3Q7I009 A0A3Q7FTZ2 A0A3Q7HQH3 A3EX92 A0A3Q7I7H7 A0A3Q7FAJ4 A0A3Q7FU99 A0A3Q7IKX3 A0A3Q…	AAA domain-containing protein,Uncharacterized protein,MAP kinase kinase,Glycine--tRNA ligase,AAA domain-containing protein,Uncharacterized protein,AAA domain-containing protein,Molecular chaperone Hsp90-1,Uncharacterized protein,Uncharacterized protein,Glutamyl-tRNA synthetase,Threonyl-tRNA synthetase,Uncharacterized protein,Prolyl-tRNA synthetase,Glutamyl-tRNA synthetase,Phenylalanyl-tRNA synthe…
GO:0005525	Molecular Function	GTP binding	18	P38547 A0A3Q7H0E4 A0A3Q7FRC7 A0A3Q7GS73 A0A3Q7HZE0 A0A3Q7F3Y2 A0A3Q7I0H0 A0A3Q7GYB4 A0A3Q7I6B5 A0A3Q7IP94 A0A3Q7G5J6 A0A3Q7HGG5 A0A3Q7EY39 A0A3Q7IJ97 P17786 A0A3Q7IKN3 Q9FYW9 A0A3Q7F8Z7	GTP-binding nuclear protein Ran2,Uncharacterized protein,Elongation factor Tu,Translation factor GUF1 homolog, chloroplastic,SRP54 domain-containing protein,Era-type G domain-containing protein,Tr-type G domain-containing protein,Tr-type G domain-containing protein,Elongation factor Tu,Elongation factor G, chloroplastic,Uncharacterized protein,Obg-like ATPase 1,Obg-like ATPase 1,Tr-type G domain-…
GO:0005544	Molecular Function	calcium-dependent phospholipid binding	3	A0A3Q7EM80 A0A3Q7G528 O81536	Uncharacterized protein,Annexin,Annexin
GO:0005618	Cellular Component	cell wall	7	A0A3Q7GVZ8 A0A3Q7GS13 A0A3Q7HGG4 A0A3Q7F4W8 A0A3Q7FCZ7 A0A3Q7H5H2 A0A3Q7GM93	Pectinesterase,Pectinesterase,Pectinesterase,Pectinesterase,Xyloglucan endotransglucosylase/hydrolase,Pectinesterase,Pectinesterase
GO:0005622	Cellular Component	intracellular	63	A0A3Q7HGV5 A0A3Q7I738 A0A3Q7ENP1 A0A0C5CEG6 A0A3Q7HF81 A0A3Q7FJL7 Q6SKP4 A0A3Q7H1Y4 A0A3Q7F9M7 A0A3Q7F8X4 A0A3Q7G7J3 K4C998 Q10712 A0A3Q7GMA5 A0A3Q7HH44 A0A3Q7H274 A0A0C5CEC3 A0A3Q7EFJ5 A0A3Q7FYD2 A0A3Q7H4H7 A0A3Q7JPG0 A0A3Q7HH02 Q2MIB8 A0A0C5CHB1 A0A3Q7H2F5 A0A3Q7H5X9 A0A3Q7GMM2 A0A3Q7I5D6 A0A3Q7IM99 A0A3Q7FPS6 A0A3Q7GXS5 A0A3Q7FA43 A0A3Q7INM0 A0A3Q7GZ83 A0A3Q7H1U4 A0A3Q7FV71 A0A3Q7ITW7 P49215 A…	Uncharacterized protein,Ribosomal protein L19,Uncharacterized protein,30S ribosomal protein S12, chloroplastic,Protein kinase domain-containing protein,Uncharacterized protein,Ribosomal protein L3,Ribosomal_L14e domain-containing protein,Uncharacterized protein,Uncharacterized protein,50S ribosomal protein L31,Ribosomal_S17_N domain-containing protein,Leucine aminopeptidase 1, chloroplastic,Ribos…
GO:0005634	Cellular Component	nucleus	9	K4BIP4 A0A3Q7G0H3 A0A3Q7GJU3 A0A3Q7FWS2 A0A3Q7EFC3 A0A3Q7IHN6 A0A3Q7IHL0 A0A3Q7EW83 P37218	Mago nashi protein,Uncharacterized protein,Uncharacterized protein,Uncharacterized protein,Importin subunit alpha,RNA helicase,Importin subunit alpha,DNA damage-binding protein 1,Histone H1
GO:0005737	Cellular Component	cytoplasm	24	A0A3Q7EJS4 A0A3Q7F3X8 A0A3Q7EM55 A0A3Q7EQU1 A0A3Q7GQZ9 A0A3Q7J2Z9 A0A3Q7J408 A0A3Q7IIJ3 A0A3Q7J6C9 A0A3Q7FAJ4 A0A3Q7H546 Q9M5A8 A0A3Q7EQJ0 A0A3Q7EFC3 A0A3Q7H9K1 A0A3Q7IHL0 Q8H6B5 A0A3Q7FBY4 A0A3Q7GHV9 A0A3Q7ERJ1 A0A3Q7HT73 K4B381 A0A3Q7GEE9 A0A3Q7IL38	Glycine--tRNA ligase,Eukaryotic translation initiation factor 3 subunit D,Prolyl-tRNA synthetase,Glutamyl-tRNA synthetase,Phenylalanyl-tRNA synthetase,Arginyl-tRNA synthetase,Uncharacterized protein,Uncharacterized protein,Valyl-tRNA synthetase,Phenylalanine--tRNA ligase,GLTP domain-containing protein,Chaperonin 21,Aspartate-semialdehyde dehydrogenase,Importin subunit alpha,Phosphoglycerate mutas…
GO:0005777	Cellular Component	peroxisome	2	A0A3Q7IB30 Q5D8D3	Uncharacterized protein,Acyl-coenzyme A oxidase
GO:0005783	Cellular Component	endoplasmic reticulum	5	A0A3Q7GQZ4 A0A3Q7ENV3 A0A3Q7ENN1 A0A3Q7GFX8 A0A3Q7GCN2	Calreticulin,Protein disulfide-isomerase,Calreticulin,Proteasome assembly chaperone 1,Peptidylprolyl isomerase
GO:0005839	Cellular Component	proteasome core complex	13	A0A3Q7GNB3 A0A3Q7J3Q6 A0A3Q7FYL2 A0A3Q7GHJ1 A0A3Q7F6F6 A0A3Q7IJ63 A0A3Q7JFP9 O24030 A0A3Q7GA27 A0A3Q7H5A6 K4BB06 A0A3Q7I6A1 A0A3Q7IZW2	Proteasome subunit beta,Proteasome subunit alpha type,Uncharacterized protein,Proteasome subunit beta,Proteasome subunit alpha type,Proteasome subunit alpha type,Proteasome subunit alpha type,Proteasome subunit alpha type-7,Proteasome subunit alpha type,Proteasome subunit beta,Proteasome subunit beta,Proteasome subunit beta,Uncharacterized protein
GO:0005840	Cellular Component	ribosome	98	A0A3Q7GYW5 A0A3Q7GWS4 Q2MI60 A0A3Q7HVY6 A0A3Q7HGV5 A0A3Q7I738 A0A3Q7ENP1 A0A3Q7HRU2 A0A0C5CEG6 A0A3Q7H256 A0A3Q7HF81 A0A3Q7H233 Q2MI61 A0A3Q7FJL7 A0A3Q7IAP2 Q6SKP4 A0A3Q7H1Y4 A0A3Q7F9M7 A0A3Q7HGG4 A0A3Q7FNI9 A0A3Q7HW81 A0A3Q7GZX3 A0A3Q7F8X4 A0A3Q7GU88 A0A3Q7G7J3 A0A0C5CHG4 K4C998 A0A3Q7IMU3 A0A3Q7JDZ0 Q2MI68 A0A3Q7JYX1 A0A3Q7GMA5 A0A3Q7HH44 A0A3Q7H274 A0A3Q7HUP2 A0A3Q7EFJ5 A0A3Q7FYD2 A0A3Q7H4H7 A…	Uncharacterized protein,60S ribosomal protein L18a,30S ribosomal protein S19, chloroplastic,Ribosomal_L23eN domain-containing protein,Uncharacterized protein,Ribosomal protein L19,Uncharacterized protein,Ribosomal protein L15,30S ribosomal protein S12, chloroplastic,40S ribosomal protein S3a,Protein kinase domain-containing protein,Ribosomal_L16 domain-containing protein,50S ribosomal protein L22…
GO:0005852	Cellular Component	eukaryotic translation initiation factor 3 complex	3	A0A3Q7F3X8 A0A3Q7EPB0 A0A3Q7IL38	Eukaryotic translation initiation factor 3 subunit D,Eukaryotic translation initiation factor 3 subunit C,Eukaryotic translation initiation factor 3 subunit L
GO:0005975	Biological Process	carbohydrate metabolic process	42	A0A411DZ47 A0A3Q7HWN1 Q70AC6 B5M9E5 Q9FVH1 A0A3Q7FFB2 A0A3Q7FUW8 B5M9E4 A0A3Q7FSA0 A0A3Q7FGD6 A0A3Q7EN49 A0A3Q7IIH1 A0A3Q7J0Z8 A0A3Q7H377 Q941R1 A0A3Q7FCZ7 A0A3Q7H8W4 A0A3Q7IFC2 A0A3Q7EEZ8 A0A3Q7E938 D3TI68 A0A3Q7J033 A0A3Q7GSM2 A0A3Q7HJ31 A0A3Q7G7Y1 Q4PS96 A0A3Q7EQN7 A0A3Q7I968 Q42890 A0A3Q7F7C5 A0A3Q7H1P7 A0A3Q7GKR4 A0A3Q7HZ37 A0A3Q7G087 A0A3Q7F8V6 Q9FUR8 A0A3Q7GBV7 A0A3Q7G242 A0A3Q7GCI2 A0A3Q7…	Alpha-1,4 glucan phosphorylase,Uncharacterized protein,Alpha glucosidase II,Glucan endo-1,3-beta-D-glucosidase,Transaldolase,Uncharacterized protein,PGM_PMM_I domain-containing protein,Beta-glucosidase 01,Pentose-5-phosphate 3-epimerase,Amylomaltase,Uncharacterized protein,Mannan endo-1,4-beta-mannosidase,Uncharacterized protein,GH18 domain-containing protein,Transaldolase,Xyloglucan endotransglu…
GO:0005985	Biological Process	sucrose metabolic process	3	O82691 Q9FXK8 H9BYP6	Sucrose synthase,Sucrose-phosphate synthase,Sucrose-phosphate synthase
GO:0006006	Biological Process	glucose metabolic process	2	A0A3Q7FC02 A0A3Q7HD15	Glucose-6-phosphate 1-dehydrogenase,Glucose-6-phosphate 1-dehydrogenase
GO:0006007	Biological Process	glucose catabolic process	1	A0A3Q7H9K1	Phosphoglycerate mutase (2,3-diphosphoglycerate-independent)
GO:0006013	Biological Process	mannose metabolic process	1	D3TI68	Alpha-mannosidase
GO:0006021	Biological Process	inositol biosynthetic process	2	A0A3Q7GNM9 A0A3Q7G4W7	Inositol-3-phosphate synthase,Inositol-3-phosphate synthase
GO:0006032	Biological Process	chitin catabolic process	5	Q05540 Q05539 A0A3Q7IHS3 Q05538 A0A3Q7JDI3	Acidic 27 kDa endochitinase,Acidic 26 kDa endochitinase,Chitin-binding type-1 domain-containing protein,Basic 30 kDa endochitinase,Chitin-binding type-1 domain-containing protein
GO:0006071	Biological Process	glycerol metabolic process	1	A0A3Q7H1L5	Uncharacterized protein
GO:0006073	Biological Process	cellular glucan metabolic process	1	A0A3Q7FCZ7	Xyloglucan endotransglucosylase/hydrolase
GO:0006094	Biological Process	gluconeogenesis	2	Q68HC8 A0A3Q7J5N2	Glucose-6-phosphate isomerase,Glucose-6-phosphate isomerase
GO:0006096	Biological Process	glycolytic process	19	A0A3Q7G2Q9 Q68HC8 A0A3Q7ILY0 A0A3Q7GAX9 A0A3Q7F980 A0A3Q7F639 A0A3Q7ETK4 A0A3Q7IMV7 A0A3Q7JI81 A0A3Q7JDF2 A0A3Q7HGJ9 A0A3Q7EYM6 A0A3Q7I8G1 A0A3Q7HX95 A0A3Q7EDU1 A0A3Q7J5N2 A0A3Q7HG29 A0A3Q7FW96 A0A3Q7FZY6	Pyruvate kinase,Glucose-6-phosphate isomerase,Fructose-bisphosphate aldolase,Fructose-bisphosphate aldolase,Fructose-bisphosphate aldolase,Pyrophosphate--fructose 6-phosphate 1-phosphotransferase subunit beta,Fructose-bisphosphate aldolase,Pyruvate kinase,Pyruvate kinase,Pyrophosphate--fructose 6-phosphate 1-phosphotransferase subunit alpha,Phosphoglycerate kinase,Fructose-bisphosphate aldolase,P…
GO:0006097	Biological Process	glyoxylate cycle	1	A0A3Q7FP95	Malate synthase
GO:0006098	Biological Process	pentose-phosphate shunt	3	A0A3Q7JBP6 A0A3Q7FY79 A0A3Q7GF14	6-phosphogluconate dehydrogenase, decarboxylating,6-phosphogluconate dehydrogenase, decarboxylating,6-phosphogluconate dehydrogenase, decarboxylating
GO:0006099	Biological Process	tricarboxylic acid cycle	4	A0A3Q7J5K6 A0A3Q7I742 A0A3Q7I9N3 A0A3Q7IBX1	Phosphoenolpyruvate carboxylase,Fumarate hydratase,Phosphoenolpyruvate carboxylase,Phosphoenolpyruvate carboxylase
GO:0006164	Biological Process	purine nucleotide biosynthetic process	3	D0EWF3 A0A3Q7IKN3 Q9FYW9	AICAR transformylase,Adenylosuccinate synthetase, chloroplastic,Adenylosuccinate synthetase, chloroplastic
GO:0006165	Biological Process	nucleoside diphosphate phosphorylation	3	P47921 A0A3Q7HWS9 A0A3Q7GYF2	Nucleoside diphosphate kinase (Fragment),Nucleoside diphosphate kinase,Nucleoside diphosphate kinase
GO:0006183	Biological Process	GTP biosynthetic process	3	P47921 A0A3Q7HWS9 A0A3Q7GYF2	Nucleoside diphosphate kinase (Fragment),Nucleoside diphosphate kinase,Nucleoside diphosphate kinase
GO:0006188	Biological Process	IMP biosynthetic process	1	A0A3Q7I041	Adenylosuccinate lyase
GO:0006207	Biological Process	'de novo' pyrimidine nucleobase biosynthetic process	1	A0A3Q7J0E0	OMPdecase
GO:0006228	Biological Process	UTP biosynthetic process	3	P47921 A0A3Q7HWS9 A0A3Q7GYF2	Nucleoside diphosphate kinase (Fragment),Nucleoside diphosphate kinase,Nucleoside diphosphate kinase
GO:0006241	Biological Process	CTP biosynthetic process	3	P47921 A0A3Q7HWS9 A0A3Q7GYF2	Nucleoside diphosphate kinase (Fragment),Nucleoside diphosphate kinase,Nucleoside diphosphate kinase
GO:0006298	Biological Process	mismatch repair	1	A0A3Q7H950	DNA_MISMATCH_REPAIR_2 domain-containing protein
GO:0006334	Biological Process	nucleosome assembly	2	A0A3Q7GJU3 P37218	Uncharacterized protein,Histone H1
GO:0006364	Biological Process	rRNA processing	2	A0A3Q7HNB6 A0A3Q7ERJ1	Uncharacterized protein,Ribosome biogenesis protein BOP1 homolog
GO:0006412	Biological Process	translation	98	A0A3Q7GWS4 Q2MI60 A0A3Q7HVY6 A0A3Q7HGV5 A0A3Q7I738 A0A3Q7ENP1 A0A3Q7HRU2 A0A0C5CEG6 A0A3Q7H256 A0A3Q7HF81 A0A3Q7H233 Q2MI61 A0A3Q7FJL7 A0A3Q7IAP2 Q6SKP4 A0A3Q7H1Y4 A0A3Q7F9M7 A0A3Q7HGG4 A0A3Q7FNI9 A0A3Q7HW81 A0A3Q7GZX3 A0A3Q7F8X4 A0A3Q7GU88 A0A3Q7G7J3 A0A0C5CHG4 K4C998 A0A3Q7IMU3 A0A3Q7JDZ0 Q2MI68 A0A3Q7JYX1 A0A3Q7GMA5 A0A3Q7HH44 A0A3Q7H274 A0A3Q7HUP2 A0A3Q7EFJ5 A0A3Q7FYD2 A0A3Q7H4H7 A0A3Q7JPG0 A…	60S ribosomal protein L18a,30S ribosomal protein S19, chloroplastic,Ribosomal_L23eN domain-containing protein,Uncharacterized protein,Ribosomal protein L19,Uncharacterized protein,Ribosomal protein L15,30S ribosomal protein S12, chloroplastic,40S ribosomal protein S3a,Protein kinase domain-containing protein,Ribosomal_L16 domain-containing protein,50S ribosomal protein L22, chloroplastic,Uncharac…
GO:0006413	Biological Process	translational initiation	3	A0A3Q7H226 A0A3Q7EPB0 A0A3Q7H2U0	eIF2B_5 domain-containing protein,Eukaryotic translation initiation factor 3 subunit C,Translation initiation factor IF-3
GO:0006414	Biological Process	translational elongation	6	A0A3Q7IIJ3 A0A3Q7H5X9 A0A3Q7I245 A0A3Q7JQE3 A0A3Q7GQM4 A0A3Q7IUI9	Uncharacterized protein,Elongation factor Ts, mitochondrial,EF1_GNE domain-containing protein,EF1_GNE domain-containing protein,Uncharacterized protein,Uncharacterized protein
GO:0006418	Biological Process	tRNA aminoacylation for protein translation	26	A0A3Q7H4V4 A0A3Q7EM55 A0A3Q7EQU1 A0A3Q7JE58 A0A3Q7G3B0 A0A3Q7J6C9 A0A3Q7HQH3 A0A3Q7I7H7 A0A3Q7FU99 A0A3Q7IKX3 A0A3Q7EPA9 A0A3Q7G8L2 A0A3Q7HVI2 A0A3Q7JYD7 A0A3Q7HT73 A0A3Q7EZK3 A0A3Q7EQP9 A0A3Q7F604 A0A3Q7GPU8 A0A3Q7IV51 A0A3Q7ERV5 A0A3Q7F1R4 A0A3Q7I1F3 A0A3Q7GEE9 A0A3Q7HVX8 A0A3Q7GKP3	Threonyl-tRNA synthetase,Prolyl-tRNA synthetase,Glutamyl-tRNA synthetase,Lysyl-tRNA synthetase,AA_TRNA_LIGASE_II domain-containing protein,Valyl-tRNA synthetase,Tryptophanyl-tRNA synthetase,Threonyl-tRNA synthetase,Diadenosine tetraphosphate synthetase,Asparagine--tRNA ligase,Seryl-tRNA synthetase,Seryl-tRNA synthetase,Lysine--tRNA ligase,Tryptophanyl-tRNA synthetase,Prolyl-tRNA synthetase,Leucyl…
GO:0006419	Biological Process	alanyl-tRNA aminoacylation	3	A0A3Q7GCM3 A0A3Q7FN98 A0A3Q7EUQ8	Uncharacterized protein,Alanine--tRNA ligase,Probable alanine--tRNA ligase, chloroplastic
GO:0006420	Biological Process	arginyl-tRNA aminoacylation	1	A0A3Q7J2Z9	Arginyl-tRNA synthetase
GO:0006425	Biological Process	glutaminyl-tRNA aminoacylation	1	A0A3Q7GEE9	Glutaminyl-tRNA synthetase
GO:0006426	Biological Process	glycyl-tRNA aminoacylation	1	A0A3Q7EJS4	Glycine--tRNA ligase
GO:0006432	Biological Process	phenylalanyl-tRNA aminoacylation	2	A0A3Q7GQZ9 A0A3Q7E8X9	Phenylalanyl-tRNA synthetase,Phenylalanyl-tRNA synthetase beta subunit
GO:0006433	Biological Process	prolyl-tRNA aminoacylation	2	A0A3Q7EM55 A0A3Q7HT73	Prolyl-tRNA synthetase,Prolyl-tRNA synthetase
GO:0006438	Biological Process	valyl-tRNA aminoacylation	1	A0A3Q7J6C9	Valyl-tRNA synthetase
GO:0006452	Biological Process	translational frameshifting	3	Q9AXQ5 Q9AXQ3 A0A3Q7GN04	Eukaryotic translation initiation factor 5A-2,Eukaryotic translation initiation factor 5A-4,Eukaryotic translation initiation factor 5A
GO:0006457	Biological Process	protein folding	20	A0A3Q7FUS2 A0A3Q7J4Q2 Q6UJX4 P21568 A0A3Q7GQZ4 A0A3Q7JCM7 A0A3Q7H7Q7 A0A3Q7J408 P36181 A0A3Q7HA43 A0A3Q7ENN1 A0A3Q7H1T0 Q9M5A8 A0A3Q7GBI5 A0A3Q7H040 A0A3Q7EA02 A0A3Q7HIJ0 A0A3Q7HLX5 A0A3Q7IKY6 A0A3Q7FAE2	PPIase cyclophilin-type domain-containing protein,PPIase cyclophilin-type domain-containing protein,Molecular chaperone Hsp90-1,Peptidyl-prolyl cis-trans isomerase,Calreticulin,Peptidyl-prolyl cis-trans isomerase,DNA-directed RNA polymerase,Uncharacterized protein,Heat shock cognate protein 80,HATPase_c domain-containing protein,Calreticulin,Peptidyl-prolyl cis-trans isomerase,Chaperonin 21,HATPa…
GO:0006468	Biological Process	protein phosphorylation	9	O48616 A0A3Q7HF81 A7LI54 A3EX92 A0A3Q7I116 A0A3Q7F159 A0A3Q7GCR8 A0A3Q7EQ44 A0A3Q7EUR6	MAP kinase kinase,Protein kinase domain-containing protein,Phototropin-2,Phototropin-1,Uncharacterized protein,Protein kinase domain-containing protein,Protein kinase domain-containing protein,Protein kinase domain-containing protein,Protein kinase domain-containing protein
GO:0006470	Biological Process	protein dephosphorylation	2	A0A3Q7JAS5 Q93X44	Tyrosine-protein phosphatase domain-containing protein,Protein tyrosine phosphatase
GO:0006486	Biological Process	protein glycosylation	2	A0A3Q7GCN2 A0A3Q7EUW5	Peptidylprolyl isomerase,Uncharacterized protein
GO:0006508	Biological Process	proteolysis	25	A0A3Q7FET9 O82777 A0A3Q7IZ37 A0A3Q7FNP5 A0A3Q7ESN3 A0A3Q7H2W6 Q10712 A0A3Q7FYP5 A0A3Q7EU46 A0A3Q7J2K1 A0A3Q7GY58 A0A3Q7EHH5 A0A494G9Z3 A0A3Q7FFV1 O49877 A0A3Q7H940 A0A3Q7HTM2 A0A3Q7JCS2 A0A3Q7H8G2 A0A3Q7HIP9 A0A3Q7FB69 A0A3Q7HVI4 Q8GZD8 A0A3Q7IPG6 A0A3Q7IM32	Peptidase_S9 domain-containing protein,Subtilisin-like protease SBT3,Carboxypeptidase,Uncharacterized protein,M16C_associated domain-containing protein,Carboxypeptidase,Leucine aminopeptidase 1, chloroplastic,Peptidase_M3 domain-containing protein,Uncharacterized protein,Uncharacterized protein,Uncharacterized protein,Peptidase_S9 domain-containing protein,Uncharacterized protein,GYF domain-conta…
GO:0006511	Biological Process	ubiquitin-dependent protein catabolic process	6	A0A3Q7J3Q6 A0A3Q7F6F6 A0A3Q7IJ63 A0A3Q7JFP9 O24030 A0A3Q7GA27	Proteasome subunit alpha type,Proteasome subunit alpha type,Proteasome subunit alpha type,Proteasome subunit alpha type,Proteasome subunit alpha type-7,Proteasome subunit alpha type
GO:0006520	Biological Process	cellular amino acid metabolic process	4	A0A3Q7JD34 A0A3Q7FWX0 A0A3Q7JLU5 P93541	Ornithine carbamoyltransferase,Beta_elim_lyase domain-containing protein,Aspartokinase,Glutamate dehydrogenase
GO:0006526	Biological Process	arginine biosynthetic process	2	K4BXV0 A0A3Q7HXI0	Citrulline--aspartate ligase,Arginine biosynthesis bifunctional protein ArgJ, chloroplastic
GO:0006529	Biological Process	asparagine biosynthetic process	1	A0A3Q7G667	Asparagine synthetase [glutamine-hydrolyzing]
GO:0006537	Biological Process	glutamate biosynthetic process	2	A0A3Q7FLA3 A0A3Q7FKX4	Glutamine amidotransferase type-2 domain-containing protein,Glutamate synthase (NADH)
GO:0006542	Biological Process	glutamine biosynthetic process	2	A0A3Q7FXP7 A0A3Q7EI59	Glutamine synthetase,Glutamine synthetase
GO:0006545	Biological Process	glycine biosynthetic process	1	A0A3Q7EUX7	Dihydrofolate reductase
GO:0006546	Biological Process	glycine catabolic process	1	A0A3Q7HQA3	Glycine cleavage system P protein
GO:0006555	Biological Process	methionine metabolic process	1	A0A3Q7IQV2	Methylenetetrahydrofolate reductase
GO:0006556	Biological Process	S-adenosylmethionine biosynthetic process	4	P43282 A0A3Q7IMD9 P43280 P43281	S-adenosylmethionine synthase 3,S-adenosylmethionine synthase,S-adenosylmethionine synthase 1,S-adenosylmethionine synthase 2
GO:0006568	Biological Process	tryptophan metabolic process	1	A0A3Q7EP38	Tryptophan synthase
GO:0006606	Biological Process	protein import into nucleus	2	A0A3Q7EFC3 A0A3Q7IHL0	Importin subunit alpha,Importin subunit alpha
GO:0006614	Biological Process	SRP-dependent cotranslational protein targeting to membrane	1	A0A3Q7HZE0	SRP54 domain-containing protein
GO:0006629	Biological Process	lipid metabolic process	1	A0A3Q7HFP1	Glycerophosphodiester phosphodiesterase
GO:0006631	Biological Process	fatty acid metabolic process	3	A0A3Q7GWB4 A0A3Q7J365 A0A3Q7JDN9	Acyl-[acyl-carrier-protein] desaturase,3-hydroxyacyl-CoA dehydrogenase,3-hydroxyacyl-CoA dehydrogenase
GO:0006633	Biological Process	fatty acid biosynthetic process	2	A0A3Q7HYD5 A0A3Q7GCR0	Acyl-[acyl-carrier-protein] hydrolase,Uncharacterized protein
GO:0006635	Biological Process	fatty acid beta-oxidation	2	A0A3Q7IB30 Q5D8D3	Uncharacterized protein,Acyl-coenzyme A oxidase
GO:0006729	Biological Process	tetrahydrobiopterin biosynthetic process	1	A0A494G940	4a-hydroxytetrahydrobiopterin dehydratase
GO:0006750	Biological Process	glutathione biosynthetic process	1	E1U7P9	Glutathione synthetase
GO:0006754	Biological Process	ATP biosynthetic process	2	A0A3Q7GD18 A0A3Q7FVP3	ATP synthase subunit beta,ATP synthase subunit beta
GO:0006779	Biological Process	porphyrin-containing compound biosynthetic process	3	A0A3Q7GR78 A0A3Q7IBR0 A0A3Q7I9A2	Uroporphyrinogen decarboxylase,Uroporphyrinogen decarboxylase,Coproporphyrinogen oxidase
GO:0006796	Biological Process	phosphate-containing compound metabolic process	1	A0A3Q7FBY4	Inorganic diphosphatase
GO:0006801	Biological Process	superoxide metabolic process	2	Q6X1D0 A0A3Q7GSL2	Superoxide dismutase,Superoxide dismutase
GO:0006807	Biological Process	nitrogen compound metabolic process	10	A0A3Q7FXP7 A0A3Q7GMP4 A0A3Q7JPE6 A0A3Q7FLA3 A0A3Q7IIW4 A0A3Q7IRF8 A0A3Q7FKX4 A0A3Q7IF15 Q9XGI9 A0A3Q7EI59	Glutamine synthetase,CN hydrolase domain-containing protein,CN hydrolase domain-containing protein,Glutamine amidotransferase type-2 domain-containing protein,CN hydrolase domain-containing protein,Glutamine synthetase,Glutamate synthase (NADH),CN hydrolase domain-containing protein,N-carbamoylputrescine amidase,Glutamine synthetase
GO:0006810	Biological Process	transport	1	A0A3Q7H2F5	Uncharacterized protein
GO:0006879	Biological Process	cellular iron ion homeostasis	1	A0A3Q7GSZ7	Ferritin
GO:0006886	Biological Process	intracellular protein transport	9	A0A3Q7H255 A0A3Q7IMC4 K4BVH7 D1MAF2 A0A3Q7FSY4 A0A3Q7ELJ8 A0A3Q7FMV9 A0A3Q7EUR6 A0A3Q7I900	Uncharacterized protein,Coatomer subunit beta,Coatomer subunit alpha,Exportin-1,AP-3 complex subunit delta,Importin N-terminal domain-containing protein,Importin N-terminal domain-containing protein,Protein kinase domain-containing protein,Importin N-terminal domain-containing protein
GO:0006888	Biological Process	ER to Golgi vesicle-mediated transport	1	A0A3Q7H255	Uncharacterized protein
GO:0006950	Biological Process	response to stress	8	Q6UJX4 A0A3Q7H7Q7 P36181 A0A3Q7HA43 A0A3Q7EF29 K4B9G5 A0A3Q7GBI5 A0A3Q7HLX5	Molecular chaperone Hsp90-1,DNA-directed RNA polymerase,Heat shock cognate protein 80,HATPase_c domain-containing protein,Usp domain-containing protein,Usp domain-containing protein,HATPase_c domain-containing protein,HATPase_c domain-containing protein
GO:0006952	Biological Process	defense response	4	K4CWC4 A0A3Q7FXR7 A0A3Q7H5W0 A0A3Q7GMD5	PR10 protein,Bet_v_1 domain-containing protein,Bet_v_1 domain-containing protein,Bet_v_1 domain-containing protein
GO:0006979	Biological Process	response to oxidative stress	12	A0A3Q7GX85 A0A3Q7FU03 Q9THX6 A0A3Q7H0U0 Q9SMD3 A0A3Q7GG70 A0A3Q7IS88 Q52QQ4 A0A3Q7E8T9 A0A3Q7HK83 Q3I5C4 Q7XZS6	PEROXIDASE_4 domain-containing protein,Peroxidase,Thylakoid lumenal 29 kDa protein, chloroplastic,Peroxidase,Ascorbate peroxidase,Peroxidase,PEROXIDASE_4 domain-containing protein,Ascorbate peroxidase,Peroxidase,Glutathione peroxidase,Cytosolic ascorbate peroxidase 1,Glutathione peroxidase
GO:0007010	Biological Process	cytoskeleton organization	3	A0A3Q7EWB6 A0A3Q7IGH0 A0A3Q7GSF7	HP domain-containing protein,Adenylyl cyclase-associated protein,HP domain-containing protein
GO:0007018	Biological Process	microtubule-based movement	1	A0A3Q7JIX8	Kinesin motor domain-containing protein
GO:0007264	Biological Process	small GTPase mediated signal transduction	3	P38547 A0A3Q7J5Z9 A0A3Q7HLY0	GTP-binding nuclear protein Ran2,Guanosine nucleotide diphosphate dissociation inhibitor,Guanosine nucleotide diphosphate dissociation inhibitor
GO:0008017	Molecular Function	microtubule binding	1	A0A3Q7JIX8	Kinesin motor domain-containing protein
GO:0008033	Biological Process	tRNA processing	3	A0A3Q7GQZ9 A0A3Q7FSD7 A0A3Q7J519	Phenylalanyl-tRNA synthetase,Geranylgeranyl reductase,Malate dehydrogenase
GO:0008061	Molecular Function	chitin binding	3	A0A3Q7IHS3 Q05538 A0A3Q7JDI3	Chitin-binding type-1 domain-containing protein,Basic 30 kDa endochitinase,Chitin-binding type-1 domain-containing protein
GO:0008080	Molecular Function	N-acetyltransferase activity	1	A0A3Q7I8C3	N-acetyltransferase domain-containing protein
GO:0008081	Molecular Function	phosphoric diester hydrolase activity	1	A0A3Q7HFP1	Glycerophosphodiester phosphodiesterase
GO:0008097	Molecular Function	5S rRNA binding	2	A0A3Q7H274 A0A3Q7GMM2	Ribosomal_L18_c domain-containing protein,Ribosomal_L18_c domain-containing protein
GO:0008113	Molecular Function	peptide-methionine	2	G3JX11 G3K2M4	Protein-methionine-S-oxide reductase,Protein-methionine-S-oxide reductase
GO:0008124	Molecular Function	4-alpha-hydroxytetrahydrobiopterin dehydratase activity	1	A0A494G940	4a-hydroxytetrahydrobiopterin dehydratase
GO:0008138	Molecular Function	protein tyrosine/serine/threonine phosphatase activity	2	A0A3Q7JAS5 Q93X44	Tyrosine-protein phosphatase domain-containing protein,Protein tyrosine phosphatase
GO:0008152	Biological Process	metabolic process	77	A0A3Q7HCM3 A0A3Q7HH10 A0A494GA81 A0A3Q7HQM5 A0A3Q7G251 A0A3Q7I2I7 A0A3Q7IT31 A0A3Q7H441 A0A3Q7IZR8 A0A3Q7H5I5 A0A3Q7H4Q5 A0A3Q7H3C5 A0A3Q7GD09 A0A3Q7JE58 A0A3Q7GK31 A0A3Q7H0W4 A0A3Q7FBR1 A0A3Q7J365 A0A3Q7HCG1 A0A3Q7J3U1 A0A3Q7JEL1 A0A3Q7FLA3 A0A3Q7GC36 A0A3Q7GG74 A0A3Q7EYC4 A0A3Q7JD55 A0A3Q7EF74 A0A3Q7FZI5 A0A3Q7GDJ7 A0A3Q7FS73 B1Q3F8 A0A3Q7J2T1 A0A3P3ZKL1 A0A3Q7E9K7 A0A3Q7FVL0 A0A3Q7J330 A0A3Q7H…	Glycosyltransferase,Oxoglutarate dehydrogenase (succinyl-transferring),Uncharacterized protein,Catechol oxidase,Glycosyltransferase,Uncharacterized protein,Dihydrolipoamide acetyltransferase component of pyruvate dehydrogenase complex,Acetyltransferase component of pyruvate dehydrogenase complex,Uncharacterized protein,Succinate--CoA ligase [ADP-forming] subunit beta, mitochondrial,LOB domain-con…
GO:0008168	Molecular Function	methyltransferase activity	2	A0A3Q7EPT7 A0A3Q7J9T5	Methionine S-methyltransferase,Uncharacterized protein
GO:0008184	Molecular Function	glycogen phosphorylase activity	3	A0A411DZ47 A0A3Q7GCI2 A0A3Q7I2P2	Alpha-1,4 glucan phosphorylase,Alpha-1,4 glucan phosphorylase,Alpha-1,4 glucan phosphorylase
GO:0008199	Molecular Function	ferric iron binding	1	A0A3Q7GSZ7	Ferritin
GO:0008234	Molecular Function	cysteine-type peptidase activity	3	O49877 A0A3Q7H940 A0A3Q7H8G2	CYP1,Uncharacterized protein,Uncharacterized protein
GO:0008236	Molecular Function	serine-type peptidase activity	4	A0A3Q7FET9 A0A3Q7J2K1 A0A3Q7EHH5 A0A3Q7FFV1	Peptidase_S9 domain-containing protein,Uncharacterized protein,Peptidase_S9 domain-containing protein,GYF domain-containing protein
GO:0008237	Molecular Function	metallopeptidase activity	1	A0A3Q7HMJ3	Aminopeptidase
GO:0008270	Molecular Function	zinc ion binding	16	A0A3Q7HMJ3 A0A3Q7ELT0 A0A3Q7FNP5 A0A3Q7H1U9 A0A3Q7IES7 Q5NE21 A0A3Q7H255 A0A3Q7FUV3 A0A3Q7F352 A0A3Q7IHN6 A0A3Q7E9H1 Q5NE20 D3TI68 A0A3Q7ILD3 A0A3Q7HHA0 A0A3Q7IPG6	Aminopeptidase,5-amino-6-(5-phosphoribosylamino)uracil reductase,Uncharacterized protein,Serine/threonine-protein phosphatase,Uncharacterized protein,Carbonic anhydrase,Uncharacterized protein,UBP-type domain-containing protein,Histidinol dehydrogenase,RNA helicase,5-methyltetrahydropteroyltriglutamate--homocysteine S-methyltransferase,Carbonic anhydrase,Alpha-mannosidase,5-methyltetrahydropteroy…
GO:0008299	Biological Process	isoprenoid biosynthetic process	6	A0A3Q7IT51 O65004 A0A3Q7IPS6 A0A3Q7F8X1 A0A3Q7ER22 Q1A7S9	Uncharacterized protein,Farnesyl pyrophosphate synthase,3-hydroxy-3-methylglutaryl coenzyme A synthase,Uncharacterized protein,Uncharacterized protein,Geranylgeranyl pyrophosphate synthase 2
GO:0008312	Molecular Function	7S RNA binding	1	A0A3Q7HZE0	SRP54 domain-containing protein
GO:0008375	Molecular Function	acetylglucosaminyltransferase activity	2	A0A3Q7J601 A0A3Q7EUW5	Uncharacterized protein,Uncharacterized protein
GO:0008483	Molecular Function	transaminase activity	5	A0A3Q7G5T0 Q8RVV4 Q40147 A0A3Q7JRE5 A0A3Q7HTC1	Uncharacterized protein,Viroid RNA-binding protein (Fragment),Glutamate-1-semialdehyde 2,1-aminomutase, chloroplastic,Uncharacterized protein,Acetylornithine transaminase
GO:0008536	Molecular Function	Ran GTPase binding	4	D1MAF2 A0A3Q7ELJ8 A0A3Q7FMV9 A0A3Q7I900	Exportin-1,Importin N-terminal domain-containing protein,Importin N-terminal domain-containing protein,Importin N-terminal domain-containing protein
GO:0008565	Molecular Function	protein transporter activity	2	A0A3Q7EFC3 A0A3Q7IHL0	Importin subunit alpha,Importin subunit alpha
GO:0008641	Molecular Function	small protein activating enzyme activity	2	A0A3Q7I083 A0A3Q7GMH0	E1 ubiquitin-activating enzyme,E1 ubiquitin-activating enzyme
GO:0008652	Biological Process	cellular amino acid biosynthetic process	4	A0A3Q7EQJ0 A0A3Q7E9H1 A0A3Q7ILD3 K4B381	Aspartate-semialdehyde dehydrogenase,5-methyltetrahydropteroyltriglutamate--homocysteine S-methyltransferase,5-methyltetrahydropteroyltriglutamate--homocysteine S-methyltransferase,N-acetyl-glutamate semialdehyde dehydrogenase
GO:0008654	Biological Process	phospholipid biosynthetic process	2	A0A3Q7GNM9 A0A3Q7G4W7	Inositol-3-phosphate synthase,Inositol-3-phosphate synthase
GO:0008661	Molecular Function	1-deoxy-D-xylulose-5-phosphate synthase activity	1	C7U110	1-deoxy-D-xylulose-5-phosphate synthase
GO:0008686	Molecular Function	3,4-dihydroxy-2-butanone-4-phosphate synthase activity	1	A0A3Q7ERA7	GTP cyclohydrolase II
GO:0008703	Molecular Function	5-amino-6-	1	A0A3Q7ELT0	5-amino-6-(5-phosphoribosylamino)uracil reductase
GO:0008837	Molecular Function	diaminopimelate epimerase activity	1	A0A3Q7HXP3	Diaminopimelate epimerase
GO:0008883	Molecular Function	glutamyl-tRNA reductase activity	1	A0A3Q7G876	Glutamyl-tRNA reductase
GO:0008963	Molecular Function	phospho-N-acetylmuramoyl-pentapeptide-transferase activity	1	A0A3Q7F2G2	Uncharacterized protein
GO:0008964	Molecular Function	phosphoenolpyruvate carboxylase activity	3	A0A3Q7J5K6 A0A3Q7I9N3 A0A3Q7IBX1	Phosphoenolpyruvate carboxylase,Phosphoenolpyruvate carboxylase,Phosphoenolpyruvate carboxylase
GO:0008987	Molecular Function	quinolinate synthetase A activity	1	A0A3Q7FPY3	Quinolinate synthase
GO:0009055	Molecular Function	electron carrier activity	8	A0A3Q7J9P7 A0A3Q7J0Q1 A0A3Q7HVF4 D2KQI9 A0A3Q7J9G9 A0A3Q7J5A2 P17340 A0A3Q7H1V8	Cytochrome c domain-containing protein,Uncharacterized protein,Glutaredoxin domain-containing protein,Succinate dehydrogenase [ubiquinone] iron-sulfur subunit, mitochondrial,Ferredoxin,Phytocyanin domain-containing protein,Plastocyanin, chloroplastic,Glutaredoxin domain-containing protein
GO:0009058	Biological Process	biosynthetic process	24	A0A3Q7HNA9 A0A3Q7IS73 A0A3Q7FTI8 A0A3Q7GY85 A0A3Q7HGI8 A0A3Q7FWB5 A0A3Q7I3V5 A0A3Q7FWK2 A0A3Q7FQ28 A0A3Q7J1M2 A0A3Q7GP62 P93223 A0A3Q7EHJ9 E5LBC4 A0A3Q7G0W1 A0A3Q7HVG8 A0A3Q7HC56 A0A3Q7GG75 A0A3Q7EPT7 A0A3Q7HIS4 A0A3Q7FWL3 A0A3Q7I4P2 A0A3Q7HD29 A0A3Q7IL38	Aspartate aminotransferase,Aminotran_1_2 domain-containing protein,Aminotran_1_2 domain-containing protein,Aminotran_1_2 domain-containing protein,Glucose-1-phosphate adenylyltransferase,Aminotran_1_2 domain-containing protein,R3H-assoc domain-containing protein,Aminotran_1_2 domain-containing protein,NTP_transferase domain-containing protein,3-deoxy-8-phosphooctulonate synthase,Mur_ligase_M doma…
GO:0009072	Biological Process	aromatic amino acid family metabolic process	1	A0A3Q7ISW6	Fumarylacetoacetase
GO:0009073	Biological Process	aromatic amino acid family biosynthetic process	5	A0A3Q7H097 A0A3Q7FKF5 Q42884 A0A3Q7IQZ0 A0A3Q7ESI6	Phospho-2-dehydro-3-deoxyheptonate aldolase,Uncharacterized protein,Chorismate synthase 1, chloroplastic,Phospho-2-dehydro-3-deoxyheptonate aldolase,Phospho-2-dehydro-3-deoxyheptonate aldolase
GO:0009082	Biological Process	branched-chain amino acid biosynthetic process	2	A0A3Q7JST6 A0A3Q7HC76	Acetohydroxy-acid reductoisomerase,Acetohydroxy-acid reductoisomerase
GO:0009086	Biological Process	methionine biosynthetic process	2	A0A3Q7E9H1 A0A3Q7ILD3	5-methyltetrahydropteroyltriglutamate--homocysteine S-methyltransferase,5-methyltetrahydropteroyltriglutamate--homocysteine S-methyltransferase
GO:0009089	Biological Process	lysine biosynthetic process via diaminopimelate	1	A0A3Q7HXP3	Diaminopimelate epimerase
GO:0009098	Biological Process	leucine biosynthetic process	1	K4C627	2-isopropylmalate synthase
GO:0009113	Biological Process	purine nucleobase biosynthetic process	1	A0A3Q7EQ38	Glycinamide ribonucleotide synthetase
GO:0009116	Biological Process	nucleoside metabolic process	5	A0A3Q7IBY7 A0A3Q7J0E0 A0A3Q7HG09 A0A3Q7EU50 A0A3Q7H1L7	Pribosyltran domain-containing protein,OMPdecase,Pribosyltran domain-containing protein,Amidophosphoribosyltransferase,Adenine phosphoribosyltransferase
GO:0009165	Biological Process	nucleotide biosynthetic process	1	A0A3Q7EUX7	Dihydrofolate reductase
GO:0009228	Biological Process	thiamine biosynthetic process	1	A0A3Q7GP23	ThiC-associated domain-containing protein
GO:0009231	Biological Process	riboflavin biosynthetic process	3	A0A3Q7ELT0 A0A3Q7ERA7 A0A3Q7HLY1	5-amino-6-(5-phosphoribosylamino)uracil reductase,GTP cyclohydrolase II,6,7-dimethyl-8-ribityllumazine synthase
GO:0009298	Biological Process	GDP-mannose biosynthetic process	1	A0A3Q7GHV9	Phosphomannomutase
GO:0009341	Cellular Component	beta-galactosidase complex	1	A0A3Q7HJ31	Lactase
GO:0009349	Cellular Component	riboflavin synthase complex	1	A0A3Q7HLY1	6,7-dimethyl-8-ribityllumazine synthase
GO:0009396	Biological Process	folic acid-containing compound biosynthetic process	2	A0A3Q7IL22 A0A3Q7E824	Methenyltetrahydrofolate cyclohydrolase,Formyltetrahydrofolate synthetase
GO:0009435	Biological Process	NAD biosynthetic process	1	A0A3Q7FPY3	Quinolinate synthase
GO:0009439	Biological Process	cyanate metabolic process	1	A0A3Q7I962	Cyanate hydratase
GO:0009446	Biological Process	putrescine biosynthetic process	1	A0A097PRP8	EMB1873 protein (Fragment)
GO:0009507	Cellular Component	chloroplast	1	Q9LEG5	Allene-oxide cyclase
GO:0009522	Cellular Component	photosystem I	2	P12372 A0A3Q7I593	Photosystem I reaction center subunit II, chloroplastic,Uncharacterized protein
GO:0009523	Cellular Component	photosystem II	8	A0A3Q7FSS5 A0A3Q7GYY4 A0A3Q7H7F3 A0A3Q7ESV2 P29795 P23322 A0A3Q7EIF5 Q672Q6	23 kDa subunit of oxygen evolving system of photosystem II,23 kDa subunit of oxygen evolving system of photosystem II,Uncharacterized protein,23 kDa subunit of oxygen evolving system of photosystem II,Oxygen-evolving enhancer protein 2, chloroplastic,Oxygen-evolving enhancer protein 1, chloroplastic,23 kDa subunit of oxygen evolving system of photosystem II,Photosystem II oxygen-evolving complex …
GO:0009538	Cellular Component	photosystem I reaction center	2	P12372 A0A3Q7I593	Photosystem I reaction center subunit II, chloroplastic,Uncharacterized protein
GO:0009607	Biological Process	response to biotic stimulus	4	K4CWC4 A0A3Q7FXR7 A0A3Q7H5W0 A0A3Q7GMD5	PR10 protein,Bet_v_1 domain-containing protein,Bet_v_1 domain-containing protein,Bet_v_1 domain-containing protein
GO:0009611	Biological Process	response to wounding	2	A0A3Q7I877 A0A3Q7J2P9	Uncharacterized protein,Uncharacterized protein
GO:0009654	Cellular Component	photosystem II oxygen evolving complex	8	A0A3Q7FSS5 A0A3Q7GYY4 A0A3Q7H7F3 A0A3Q7ESV2 P29795 P23322 A0A3Q7EIF5 Q672Q6	23 kDa subunit of oxygen evolving system of photosystem II,23 kDa subunit of oxygen evolving system of photosystem II,Uncharacterized protein,23 kDa subunit of oxygen evolving system of photosystem II,Oxygen-evolving enhancer protein 2, chloroplastic,Oxygen-evolving enhancer protein 1, chloroplastic,23 kDa subunit of oxygen evolving system of photosystem II,Photosystem II oxygen-evolving complex …
GO:0009678	Molecular Function	hydrogen-translocating pyrophosphatase activity	1	A0A3Q7FV11	H(+)-exporting diphosphatase
GO:0010181	Molecular Function	FMN binding	2	Q9XG54 Q9FEW9	12-oxophytodienoate reductase 1,12-oxophytodienoate reductase 3
GO:0010207	Biological Process	photosystem II assembly	1	A0A3Q7I9J3	Uncharacterized protein
GO:0015031	Biological Process	protein transport	2	A0A3Q7H040 A0A3Q7HIJ0	Uncharacterized protein,Peptidylprolyl isomerase
GO:0015035	Molecular Function	protein disulfide oxidoreductase activity	2	A0A3Q7HVF4 A0A3Q7H1V8	Glutaredoxin domain-containing protein,Glutaredoxin domain-containing protein
GO:0015078	Molecular Function	hydrogen ion transmembrane transporter activity	2	A0A3Q7J1J6 A0A3Q7FN07	V-type proton ATPase subunit a,V-type proton ATPase subunit C
GO:0015923	Molecular Function	mannosidase activity	1	D3TI68	Alpha-mannosidase
GO:0015930	Molecular Function	glutamate synthase activity	2	A0A3Q7FLA3 A0A3Q7FKX4	Glutamine amidotransferase type-2 domain-containing protein,Glutamate synthase (NADH)
GO:0015934	Cellular Component	large ribosomal subunit	1	A0A3Q7G5V9	KOW domain-containing protein
GO:0015977	Biological Process	carbon fixation	9	G8D593 A0A3Q7J5K6 A0A3Q7EEI8 A0A3Q7JXC3 A0A3Q7I9N3 P27065 A0A3Q7IBX1 A0A068EXM2 A0A6B9IXR1	Ribulose bisphosphate carboxylase large chain (Fragment),Phosphoenolpyruvate carboxylase,Ribulose bisphosphate carboxylase large chain,Ribulose bisphosphate carboxylase large chain,Phosphoenolpyruvate carboxylase,Ribulose bisphosphate carboxylase large chain,Phosphoenolpyruvate carboxylase,Ribulose bisphosphate carboxylase large chain (Fragment),Ribulose bisphosphate carboxylase large chain (Frag…
GO:0015979	Biological Process	photosynthesis	12	P12372 A0A3Q7FSS5 A0A3Q7GYY4 A0A3Q7H7F3 A0A3Q7EIP7 A0A3Q7ESV2 A0A3Q7I593 A0A3Q7I9J3 P29795 P23322 A0A3Q7EIF5 Q672Q6	Photosystem I reaction center subunit II, chloroplastic,23 kDa subunit of oxygen evolving system of photosystem II,23 kDa subunit of oxygen evolving system of photosystem II,Uncharacterized protein,FeThRed_A domain-containing protein,23 kDa subunit of oxygen evolving system of photosystem II,Uncharacterized protein,Uncharacterized protein,Oxygen-evolving enhancer protein 2, chloroplastic,Oxygen-e…
GO:0015986	Biological Process	ATP synthesis coupled proton transport	7	A0A3Q7F529 A0A0C5C9T7 A0A3Q7FRU0 A0A2H4NB27 A0A0C5CHA6 A0A3Q7J9Z7 A0A494G9E6	Uncharacterized protein,ATP synthase epsilon chain, chloroplastic,Uncharacterized protein,ATP synthase subunit alpha,ATP synthase subunit alpha, chloroplastic,Vacuolar cation/proton exchanger,ATP synthase subunit alpha
GO:0015991	Biological Process	ATP hydrolysis coupled proton transport	4	A0A3Q7J1J6 Q9LKG0 A0A3Q7HZQ4 A0A3Q7FN07	V-type proton ATPase subunit a,Putative vacuolar proton ATPase subunit E (Fragment),V-type proton ATPase subunit H,V-type proton ATPase subunit C
GO:0015992	Biological Process	proton transport	11	A0A3Q7FV11 A0A3Q7EUT1 A0A3Q7GYC4 A0A3Q7GD18 Q2MI93 A0A3Q7FVP3 Q84XW6 A0A2H4NB27 A0A3Q7IIS5 A0A0C5CHA6 A0A494G9E6	H(+)-exporting diphosphatase,ATP-synt_ab_N domain-containing protein,V-ATPase 69 kDa subunit,ATP synthase subunit beta,ATP synthase subunit beta, chloroplastic,ATP synthase subunit beta,V-ATPase 69 kDa subunit,ATP synthase subunit alpha,Vacuolar proton pump subunit B,ATP synthase subunit alpha, chloroplastic,ATP synthase subunit alpha
GO:0015995	Biological Process	chlorophyll biosynthetic process	1	A0A3Q7FUB1	Mg-por_mtran_C domain-containing protein
GO:0016020	Cellular Component	membrane	3	A0A3Q7FV11 A0A3Q7J601 A0A3Q7EHT5	H(+)-exporting diphosphatase,Uncharacterized protein,Protein translocase subunit SecA
GO:0016021	Cellular Component	integral component of membrane	5	A0A3Q7IPT1 A0A3Q7F2G2 A0A3Q7GCN2 A0A3Q7HWQ1 A0A3Q7J9Z7	SPX domain-containing protein,Uncharacterized protein,Peptidylprolyl isomerase,4-coumarate--CoA ligase,Vacuolar cation/proton exchanger
GO:0016070	Biological Process	RNA metabolic process	1	A0A097PNP2	ABH1 (Fragment)
GO:0016114	Biological Process	terpenoid biosynthetic process	2	Q8GZR6 C7U110	GcpE,1-deoxy-D-xylulose-5-phosphate synthase
GO:0016157	Molecular Function	sucrose synthase activity	3	O82691 Q9FXK8 H9BYP6	Sucrose synthase,Sucrose-phosphate synthase,Sucrose-phosphate synthase
GO:0016192	Biological Process	vesicle-mediated transport	4	A0A3Q7IMC4 K4BVH7 A0A3Q7FSY4 A0A3Q7EUR6	Coatomer subunit beta,Coatomer subunit alpha,AP-3 complex subunit delta,Protein kinase domain-containing protein
GO:0016209	Molecular Function	antioxidant activity	3	A0A3Q7H8S0 A0A3Q7E9H0 A0A3Q7ILV3	Thioredoxin-dependent peroxiredoxin,Thioredoxin-dependent peroxiredoxin,Thioredoxin-dependent peroxiredoxin
GO:0016226	Biological Process	iron-sulfur cluster assembly	1	A0A3Q7HK40	Uncharacterized protein
GO:0016301	Molecular Function	kinase activity	5	A0A3Q7GCY1 A0A3Q7HR13 A0A3Q7EHY3 A0A3Q7I8W8 A0A3Q7HG29	PPDK_N domain-containing protein,Phosphoribulokinase,Pyruvate, phosphate dikinase,CBM20 domain-containing protein,Multifunctional fusion protein
GO:0016310	Biological Process	phosphorylation	3	A0A3Q7GCY1 A0A3Q7EHY3 A0A3Q7I8W8	PPDK_N domain-containing protein,Pyruvate, phosphate dikinase,CBM20 domain-containing protein
GO:0016491	Molecular Function	oxidoreductase activity	74	Q7Y240 A0A3Q7HQM5 A0A3Q7F7I3 Q5NE17 A0A3Q7ENY7 A0A3Q7F7G5 A0A3Q7H3C5 A0A3Q7ESW4 A0A3Q7JC72 A0A3Q7I7B3 A0A3Q7H0W4 A0A3Q7EWQ3 A0A3Q7FBR1 A0A3Q7EHP3 A0A3Q7J365 A0A3Q7ILP6 A0A3Q7I8A0 A0A3Q7HU15 A0A3Q7FLA3 B8PWQ9 A0A3Q7FKF5 A0A3Q7H8S0 A0A3Q7ISK8 Q9XG54 Q202I0 P05116 H6WYS2 A0A3Q7GBR4 A0A3Q7J0Q1 A0A3Q7FS73 B1Q3F8 A0A3P3ZKL1 Q9FEW9 A0A3Q7JEN8 A0A3Q7HNG4 A0A3Q7JRL8 A0A3Q7JLU5 A0A3Q7E9H0 A0A3Q7FKX4 A0A3Q7…	Glutaredoxin-dependent peroxiredoxin,Catechol oxidase,Fe2OG dioxygenase domain-containing protein,Malate dehydrogenase [NADP], chloroplastic,Uncharacterized protein,Succinate dehydrogenase [ubiquinone] flavoprotein subunit, mitochondrial,Aldedh domain-containing protein,Uncharacterized protein,GFO_IDH_MocA domain-containing protein,Malate dehydrogenase,Aldedh domain-containing protein,Ferredoxin-…
GO:0016579	Biological Process	protein deubiquitination	2	A0A3Q7JA27 A0A3Q7IP09	Ubiquitin carboxyl-terminal hydrolase,Ubiquitinyl hydrolase 1
GO:0016597	Molecular Function	amino acid binding	4	A0A3Q7JD34 A0A3Q7JLU5 A0A3Q7FY03 A0A3Q7FRB5	Ornithine carbamoyltransferase,Aspartokinase,D-3-phosphoglycerate dehydrogenase,D-3-phosphoglycerate dehydrogenase
GO:0016740	Molecular Function	transferase activity	6	A0A3Q7HN29 A0A3Q7JE99 A0A3Q7G863 A0A3Q7JDH2 A0A3Q7FCE4 A0A3Q7GNF6	Serine hydroxymethyltransferase,Serine hydroxymethyltransferase,Serine hydroxymethyltransferase,Serine hydroxymethyltransferase,Serine hydroxymethyltransferase,Serine hydroxymethyltransferase
GO:0016743	Molecular Function	carboxyl- or carbamoyltransferase activity	1	A0A3Q7JD34	Ornithine carbamoyltransferase
GO:0016762	Molecular Function	xyloglucan	1	A0A3Q7FCZ7	Xyloglucan endotransglucosylase/hydrolase
GO:0016779	Molecular Function	nucleotidyltransferase activity	4	A0A3Q7HGI8 A0A3Q7FQ28 P93223 A0A3Q7EHJ9	Glucose-1-phosphate adenylyltransferase,NTP_transferase domain-containing protein,Glucose-1-phosphate adenylyltransferase,Glucose-1-phosphate adenylyltransferase
GO:0016787	Molecular Function	hydrolase activity	13	A0A3Q7HSX1 Q93X45 A0A3Q7E9U0 A0A3Q7H1U9 A0A3Q7GXR4 A0A3Q7I0P8 A0A3Q7J120 A0A3Q7HRC7 A0A3Q7HJU0 A0A3Q7I6V9 A0A3Q7HDL5 A0A3Q7EN07 A0A3Q7HQL1	Pectin acetylesterase,Xaa-Pro aminopeptidase 2,Amidohydro-rel domain-containing protein,Serine/threonine-protein phosphatase,Isopentenyl-diphosphate Delta-isomerase,Purple acid phosphatase,Serine/threonine-protein phosphatase,M20_dimer domain-containing protein,Pectin acetylesterase,Uncharacterized protein,Serine/threonine-protein phosphatase 5,Uncharacterized protein,Nudix hydrolase domain-conta…
GO:0016790	Molecular Function	thiolester hydrolase activity	1	A0A3Q7HYD5	Acyl-[acyl-carrier-protein] hydrolase
GO:0016829	Molecular Function	lyase activity	2	A0A3Q7I742 A0A3Q7FWX0	Fumarate hydratase,Beta_elim_lyase domain-containing protein
GO:0016831	Molecular Function	carboxy-lyase activity	1	B1Q3F1	Glutamate decarboxylase
GO:0016851	Molecular Function	magnesium chelatase activity	1	A0A3Q7G0W1	Magnesium chelatase
GO:0016853	Molecular Function	isomerase activity	4	A0A3Q7H8W4 A0A3Q7F7C5 A0A3Q7F8V6 Q9LEG5	Glucose-6-phosphate 1-epimerase,Glucose-6-phosphate 1-epimerase,Uncharacterized protein,Allene-oxide cyclase
GO:0016866	Molecular Function	intramolecular transferase activity	3	Q6IV07 A0A3Q7GMW1 A0A3Q7G570	UDP-arabinopyranose mutase,Uncharacterized protein,UDP-arabinopyranose mutase
GO:0016872	Molecular Function	intramolecular lyase activity	1	A0A3Q7HYX1	Chalcone_isomerase domain-containing protein
GO:0016874	Molecular Function	ligase activity	1	A0A3Q7I7R0	Glutamyl-tRNA(Gln) amidotransferase subunit B, chloroplastic/mitochondrial
GO:0016887	Molecular Function	ATPase activity	4	A0A3Q7GSA0 A0A3Q7H7H5 A0A3Q7GD18 A0A3Q7FVP3	ABC transporter domain-containing protein,Uncharacterized protein,ATP synthase subunit beta,ATP synthase subunit beta
GO:0016984	Molecular Function	ribulose-bisphosphate carboxylase activity	6	G8D593 A0A3Q7EEI8 A0A3Q7JXC3 P27065 A0A068EXM2 A0A6B9IXR1	Ribulose bisphosphate carboxylase large chain (Fragment),Ribulose bisphosphate carboxylase large chain,Ribulose bisphosphate carboxylase large chain,Ribulose bisphosphate carboxylase large chain,Ribulose bisphosphate carboxylase large chain (Fragment),Ribulose bisphosphate carboxylase large chain (Fragment)
GO:0016998	Biological Process	cell wall macromolecule catabolic process	5	Q05540 Q05539 A0A3Q7IHS3 Q05538 A0A3Q7JDI3	Acidic 27 kDa endochitinase,Acidic 26 kDa endochitinase,Chitin-binding type-1 domain-containing protein,Basic 30 kDa endochitinase,Chitin-binding type-1 domain-containing protein
GO:0017038	Biological Process	protein import	1	A0A3Q7EHT5	Protein translocase subunit SecA
GO:0017089	Molecular Function	glycolipid transporter activity	1	A0A3Q7H546	GLTP domain-containing protein
GO:0019510	Biological Process	S-adenosylhomocysteine catabolic process	2	A0A3Q7JD93 A0A3Q7I9U4	Adenosylhomocysteinase,Adenosylhomocysteinase
GO:0019538	Biological Process	protein metabolic process	2	P31542 Q4LDR0	ATP-dependent Clp protease ATP-binding subunit ClpA homolog CD4B, chloroplastic,Heat shock protein
GO:0019752	Biological Process	carboxylic acid metabolic process	2	B1Q3F1 P49297	Glutamate decarboxylase,Isocitrate lyase
GO:0019843	Molecular Function	rRNA binding	5	A0A3Q7GZX3 A0A3Q7JDZ0 A0A3Q7JYX1 A0A0C5CEC3 K4ATQ2	Uncharacterized protein,Uncharacterized protein,Uncharacterized protein,30S ribosomal protein S4, chloroplastic,Uncharacterized protein
GO:0019898	Cellular Component	extrinsic component of membrane	8	A0A3Q7FSS5 A0A3Q7GYY4 A0A3Q7H7F3 A0A3Q7ESV2 P29795 P23322 A0A3Q7EIF5 Q672Q6	23 kDa subunit of oxygen evolving system of photosystem II,23 kDa subunit of oxygen evolving system of photosystem II,Uncharacterized protein,23 kDa subunit of oxygen evolving system of photosystem II,Oxygen-evolving enhancer protein 2, chloroplastic,Oxygen-evolving enhancer protein 1, chloroplastic,23 kDa subunit of oxygen evolving system of photosystem II,Photosystem II oxygen-evolving complex …
GO:0020037	Molecular Function	heme binding	18	A0A3Q7GX85 A0A3Q7ESW4 A0A3Q7FU03 Q9THX6 P30264 A0A3Q7H0U0 Q9SMD3 A0A3Q7GG70 A0A3Q7J9P7 A0A3Q7IS88 A0A3Q7GHS2 H6WYS2 Q52QQ4 A0A3Q7E8T9 A0A3Q7JG91 A0A3Q7IH89 Q3I5C4 K4BAE6	PEROXIDASE_4 domain-containing protein,Uncharacterized protein,Peroxidase,Thylakoid lumenal 29 kDa protein, chloroplastic,Catalase isozyme 1,Peroxidase,Ascorbate peroxidase,Peroxidase,Cytochrome c domain-containing protein,PEROXIDASE_4 domain-containing protein,Uncharacterized protein,Assimilatory sulfite reductase (ferredoxin),Ascorbate peroxidase,Peroxidase,Uncharacterized protein,Uncharacteriz…
GO:0030117	Cellular Component	membrane coat	4	A0A3Q7IMC4 K4BVH7 A0A3Q7FSY4 A0A3Q7EUR6	Coatomer subunit beta,Coatomer subunit alpha,AP-3 complex subunit delta,Protein kinase domain-containing protein
GO:0030126	Cellular Component	COPI vesicle coat	3	A0A3Q7IMC4 K4BVH7 A0A3Q7EUR6	Coatomer subunit beta,Coatomer subunit alpha,Protein kinase domain-containing protein
GO:0030127	Cellular Component	COPII vesicle coat	1	A0A3Q7H255	Uncharacterized protein
GO:0030145	Molecular Function	manganese ion binding	1	A0A3Q7H9K1	Phosphoglycerate mutase (2,3-diphosphoglycerate-independent)
GO:0030151	Molecular Function	molybdenum ion binding	2	A0A3Q7ISK8 A0A3Q7FE34	Nitrate reductase,Uncharacterized protein
GO:0030170	Molecular Function	pyridoxal phosphate binding	23	A0A3Q7HNA9 A0A3Q7IS73 A0A3Q7FTI8 A0A3Q7GY85 A0A3Q7JF63 A0A3Q7FWB5 A0A3Q7G5T0 B1Q3F1 Q8RVV4 A0A3Q7FWK2 Q40147 E5LBC4 A0A3Q7HVG8 Q6R8F6 A0A3Q7HC56 A0A3Q7GG75 A0A3Q7EPT7 A0A3Q7JRE5 A0A3Q7FWL3 A0A3Q7HTC1 A0A3Q7I4P2 A0A3Q7HD29 A0A3Q7IL38	Aspartate aminotransferase,Aminotran_1_2 domain-containing protein,Aminotran_1_2 domain-containing protein,Aminotran_1_2 domain-containing protein,Condensin complex subunit 1,Aminotran_1_2 domain-containing protein,Uncharacterized protein,Glutamate decarboxylase,Viroid RNA-binding protein (Fragment),Aminotran_1_2 domain-containing protein,Glutamate-1-semialdehyde 2,1-aminomutase, chloroplastic,Pr…
GO:0030234	Molecular Function	enzyme regulator activity	1	A0A3Q7EUS0	PCI domain-containing protein
GO:0030244	Biological Process	cellulose biosynthetic process	3	Q6IV07 A0A3Q7GMW1 A0A3Q7G570	UDP-arabinopyranose mutase,Uncharacterized protein,UDP-arabinopyranose mutase
GO:0030246	Molecular Function	carbohydrate binding	2	A0A3Q7GXY1 Q9LLT0	Beta-galactosidase,Beta-galactosidase
GO:0030247	Molecular Function	polysaccharide binding	1	A0A3Q7I116	Uncharacterized protein
GO:0030599	Molecular Function	pectinesterase activity	6	A0A3Q7GVZ8 A0A3Q7GS13 A0A3Q7HGG4 A0A3Q7F4W8 A0A3Q7H5H2 A0A3Q7GM93	Pectinesterase,Pectinesterase,Pectinesterase,Pectinesterase,Pectinesterase,Pectinesterase
GO:0030955	Molecular Function	potassium ion binding	6	A0A3Q7G2Q9 A0A3Q7IMV7 A0A3Q7JI81 A0A3Q7I8G1 A0A3Q7EDU1 A0A3Q7FW96	Pyruvate kinase,Pyruvate kinase,Pyruvate kinase,Pyruvate kinase,Pyruvate kinase,Pyruvate kinase
GO:0030976	Molecular Function	thiamine pyrophosphate binding	1	A0A3Q7FCM3	Uncharacterized protein
GO:0030983	Molecular Function	mismatched DNA binding	1	A0A3Q7H950	DNA_MISMATCH_REPAIR_2 domain-containing protein
GO:0031072	Molecular Function	heat shock protein binding	1	A0A3Q7EQV5	Uncharacterized protein
GO:0031369	Molecular Function	translation initiation factor binding	1	A0A3Q7EPB0	Eukaryotic translation initiation factor 3 subunit C
GO:0032012	Biological Process	regulation of ARF protein signal transduction	1	A0A3Q7GH03	Uncharacterized protein
GO:0032324	Biological Process	molybdopterin cofactor biosynthetic process	1	A0A3Q7E9C5	Molybdopterin molybdenumtransferase
GO:0033014	Biological Process	tetrapyrrole biosynthetic process	3	A0A3Q7ILF6 A0A3Q7G876 A0A3Q7HGD7	Delta-aminolevulinic acid dehydratase,Glutamyl-tRNA reductase,Hydroxymethylbilane synthase
GO:0033743	Molecular Function	peptide-methionine	1	A0A3Q7IFG3	Peptide-methionine (R)-S-oxide reductase
GO:0033897	Molecular Function	ribonuclease T2 activity	1	A0A3Q7H6Y1	Uncharacterized protein
GO:0035091	Molecular Function	phosphatidylinositol binding	1	A0A3Q7HZM0	PX domain-containing protein
GO:0036459	Molecular Function	thiol-dependent ubiquitinyl hydrolase activity	2	A0A3Q7JA27 A0A3Q7IP09	Ubiquitin carboxyl-terminal hydrolase,Ubiquitinyl hydrolase 1
GO:0042128	Biological Process	nitrate assimilation	2	A0A3Q7ISK8 A0A3Q7FE34	Nitrate reductase,Uncharacterized protein
GO:0042176	Biological Process	regulation of protein catabolic process	1	A0A3Q7EUS0	PCI domain-containing protein
GO:0042254	Biological Process	ribosome biogenesis	2	A0A3Q7HH02 A0A3Q7FYW1	60S acidic ribosomal protein P0,Uncharacterized protein
GO:0042256	Biological Process	mature ribosome assembly	1	A0A3Q7E6Y7	Eukaryotic translation initiation factor 6
GO:0042398	Biological Process	cellular modified amino acid biosynthetic process	1	O22493	Glutamate--cysteine ligase, chloroplastic
GO:0042545	Biological Process	cell wall modification	6	A0A3Q7GVZ8 A0A3Q7GS13 A0A3Q7HGG4 A0A3Q7F4W8 A0A3Q7H5H2 A0A3Q7GM93	Pectinesterase,Pectinesterase,Pectinesterase,Pectinesterase,Pectinesterase,Pectinesterase
GO:0042549	Biological Process	photosystem II stabilization	2	A0A3Q7H7F3 P23322	Uncharacterized protein,Oxygen-evolving enhancer protein 1, chloroplastic
GO:0042803	Molecular Function	protein homodimerization activity	1	A0A3Q7IKY6	GrpE protein homolog
GO:0043022	Molecular Function	ribosome binding	4	Q9AXQ5 A0A3Q7E6Y7 Q9AXQ3 A0A3Q7GN04	Eukaryotic translation initiation factor 5A-2,Eukaryotic translation initiation factor 6,Eukaryotic translation initiation factor 5A-4,Eukaryotic translation initiation factor 5A
GO:0043039	Biological Process	tRNA aminoacylation	9	A0A3Q7EUN5 A0A3Q7H4V4 A0A3Q7EQU1 A0A3Q7GQZ9 A0A3Q7I7H7 A0A3Q7FAJ4 A0A3Q7FN98 A0A3Q7EUQ8 A0A3Q7GEE9	Glutamyl-tRNA synthetase,Threonyl-tRNA synthetase,Glutamyl-tRNA synthetase,Phenylalanyl-tRNA synthetase,Threonyl-tRNA synthetase,Phenylalanine--tRNA ligase,Alanine--tRNA ligase,Probable alanine--tRNA ligase, chloroplastic,Glutaminyl-tRNA synthetase
GO:0043043	Biological Process	peptide biosynthetic process	1	A0A3Q7IIJ3	Uncharacterized protein
GO:0043169	Molecular Function	cation binding	2	A0A3Q7HZ37 A0A3Q7GBV7	1,4-alpha-glucan branching enzyme,1,4-alpha-glucan branching enzyme
GO:0043248	Biological Process	proteasome assembly	1	A0A3Q7GFX8	Proteasome assembly chaperone 1
GO:0043531	Molecular Function	ADP binding	1	A0A3Q7FH17	NB-ARC domain-containing protein
GO:0044238	Biological Process	primary metabolic process	1	Q672Q2	Chloroplast-specific ribosomal protein
GO:0045300	Molecular Function	acyl-[acyl-carrier-protein] desaturase activity	1	A0A3Q7GWB4	Acyl-[acyl-carrier-protein] desaturase
GO:0045454	Biological Process	cell redox homeostasis	20	A0A3Q7GPV9 A0A3Q7ENY7 A0A3Q7ENV3 A0A3Q7I8A0 B8PWQ9 A0A3Q7IZQ5 A0A3Q7GKL8 A0A3Q7JEN8 A0A3Q7HVF4 A0A3Q7GLT1 A0A3Q7G4E2 A0A3Q7J583 A0A3Q7GBP8 A0A3Q7HH22 A0A3Q7IKB1 A0A3Q7HIP9 A0A3Q7GB48 A0A3Q7H1V8 Q8GT30 A0A3Q7GX88	Thioredoxin domain-containing protein,Uncharacterized protein,Protein disulfide-isomerase,Glutathione reductase,Glutathione reductase,Protein disulfide-isomerase,Uncharacterized protein,Dihydrolipoyl dehydrogenase,Glutaredoxin domain-containing protein,Uncharacterized protein,Protein disulfide-isomerase,Thioredoxin domain-containing protein,Thioredoxin domain-containing protein,Thioredoxin domain…
GO:0045735	Molecular Function	nutrient reservoir activity	2	A0A3Q7HBV3 A0A3Q7FWH1	Germin-like protein,Germin-like protein
GO:0045901	Biological Process	positive regulation of translational elongation	3	Q9AXQ5 Q9AXQ3 A0A3Q7GN04	Eukaryotic translation initiation factor 5A-2,Eukaryotic translation initiation factor 5A-4,Eukaryotic translation initiation factor 5A
GO:0045905	Biological Process	positive regulation of translational termination	3	Q9AXQ5 Q9AXQ3 A0A3Q7GN04	Eukaryotic translation initiation factor 5A-2,Eukaryotic translation initiation factor 5A-4,Eukaryotic translation initiation factor 5A
GO:0046034	Biological Process	ATP metabolic process	10	A0A3Q7EUT1 A0A3Q7GYC4 A0A3Q7GD18 Q2MI93 A0A3Q7FVP3 Q84XW6 A0A2H4NB27 A0A3Q7IIS5 A0A0C5CHA6 A0A494G9E6	ATP-synt_ab_N domain-containing protein,V-ATPase 69 kDa subunit,ATP synthase subunit beta,ATP synthase subunit beta, chloroplastic,ATP synthase subunit beta,V-ATPase 69 kDa subunit,ATP synthase subunit alpha,Vacuolar proton pump subunit B,ATP synthase subunit alpha, chloroplastic,ATP synthase subunit alpha
GO:0046373	Biological Process	L-arabinose metabolic process	1	Q944F3	Non-reducing end alpha-L-arabinofuranosidase
GO:0046406	Molecular Function	magnesium protoporphyrin IX methyltransferase activity	1	A0A3Q7FUB1	Mg-por_mtran_C domain-containing protein
GO:0046429	Molecular Function	4-hydroxy-3-methylbut-2-en-1-yl diphosphate synthase activity	1	Q8GZR6	GcpE
GO:0046556	Molecular Function	alpha-L-arabinofuranosidase activity	1	Q944F3	Non-reducing end alpha-L-arabinofuranosidase
GO:0046658	Cellular Component	anchored component of plasma membrane	1	A0A3Q7IAT1	Uncharacterized protein
GO:0046836	Biological Process	glycolipid transport	1	A0A3Q7H546	GLTP domain-containing protein
GO:0046854	Biological Process	phosphatidylinositol phosphorylation	3	A0A3Q7HI48 P54928 A0A3Q7F153	3(2),5-bisphosphate nucleotidase,Inositol monophosphatase 3,Inositol-1-monophosphatase
GO:0046872	Molecular Function	metal ion binding	13	Q6X1D0 A0A3Q7ILF6 A0A3Q7EN15 C0KKU8 Q5UNS1 A0A3Q7J0Q1 A0A3Q7ERA8 A0A3Q7H9K1 A0A3Q7GSL2 A0A3Q7I0P8 A0A3Q7ES85 D0VNY3 A0A3Q7H2J3	Superoxide dismutase,Delta-aminolevulinic acid dehydratase,Lipoxygenase,Lipoxygenase,Arginase 2,Uncharacterized protein,Uncharacterized protein,Phosphoglycerate mutase (2,3-diphosphoglycerate-independent),Superoxide dismutase,Purple acid phosphatase,Uncharacterized protein,ISPH protein,Uncharacterized protein
GO:0046907	Biological Process	intracellular transport	1	Q94K24	Ran binding protein-1
GO:0046983	Molecular Function	protein dimerization activity	3	A0A3Q7EQJ0 K4B381 Q2MI69	Aspartate-semialdehyde dehydrogenase,N-acetyl-glutamate semialdehyde dehydrogenase,DNA-directed RNA polymerase subunit alpha
GO:0048037	Molecular Function	cofactor binding	1	A0A3Q7E9K7	Succinate--CoA ligase [ADP-forming] subunit alpha, mitochondrial
GO:0048038	Molecular Function	quinone binding	1	A0A0C5CEG4	NAD(P)H-quinone oxidoreductase subunit H, chloroplastic
GO:0048046	Cellular Component	apoplast	1	A0A3Q7FCZ7	Xyloglucan endotransglucosylase/hydrolase
GO:0048500	Cellular Component	signal recognition particle	1	A0A3Q7HZE0	SRP54 domain-containing protein
GO:0050518	Molecular Function	2-C-methyl-D-erythritol 4-phosphate cytidylyltransferase activity	1	A0A3Q7ER22	Uncharacterized protein
GO:0050660	Molecular Function	flavin adenine dinucleotide binding	5	A0A3Q7JE58 A0A3Q7EF74 A0A3Q7IPT1 A0A3Q7FSD7 A0A3Q7JPK6	Lysyl-tRNA synthetase,Uncharacterized protein,SPX domain-containing protein,Geranylgeranyl reductase,Uncharacterized protein
GO:0050661	Molecular Function	NADP binding	4	A0A3Q7G876 A0A3Q7JLU5 A0A3Q7FC02 A0A3Q7HD15	Glutamyl-tRNA reductase,Aspartokinase,Glucose-6-phosphate 1-dehydrogenase,Glucose-6-phosphate 1-dehydrogenase
GO:0050662	Molecular Function	coenzyme binding	11	C6K2K9 C0LIR3 A0A3Q7H696 A0A3Q7G8S3 A0A3Q7IFK3 A0A3Q7JP21 A6N6K8 A0A3Q7GZW2 A0A3Q7I5A7 A0A3Q7I8C3 C6K2L0	GDP-mannose 3,5-epimerase,UDP-sulfoquinovose synthase,GDP-L-fucose synthase,Uncharacterized protein,Epimerase domain-containing protein,Uncharacterized protein,Phenylacetaldehyde reductase,Epimerase domain-containing protein,Epimerase domain-containing protein,N-acetyltransferase domain-containing protein,GDP-mannose 3,5-epimerase
GO:0050992	Biological Process	dimethylallyl diphosphate biosynthetic process	1	D0VNY3	ISPH protein
GO:0051082	Molecular Function	unfolded protein binding	9	Q6UJX4 A0A3Q7GQZ4 A0A3Q7H7Q7 P36181 A0A3Q7HA43 A0A3Q7ENN1 A0A3Q7GBI5 A0A3Q7HLX5 A0A3Q7EQV5	Molecular chaperone Hsp90-1,Calreticulin,DNA-directed RNA polymerase,Heat shock cognate protein 80,HATPase_c domain-containing protein,Calreticulin,HATPase_c domain-containing protein,HATPase_c domain-containing protein,Uncharacterized protein
GO:0051087	Molecular Function	chaperone binding	1	A0A3Q7IKY6	GrpE protein homolog
GO:0051205	Biological Process	protein insertion into membrane	1	A0A3Q7HWQ1	4-coumarate--CoA ligase
GO:0051287	Molecular Function	NAD binding	22	A0A3Q7JD93 A0A3Q7HIS1 A0A3Q7JAV3 A0A3Q7I9U4 A0A3Q7I0E1 A0A3Q7J2X1 A0A3Q7F9B8 B1Q3F7 A0A3Q7EQJ0 A0A3Q7F0P2 A0A3Q7F352 A0A3Q7FVL0 A0A3Q7FY03 A0A3Q7EKQ6 A0A3Q7FRB5 A0A3Q7J9W9 A0A0C5CEG4 Q5NE18 K4B381 O04936 A0A3Q7ENB7 A0A3Q7EUQ6	Adenosylhomocysteinase,Malic enzyme,Malic enzyme,Adenosylhomocysteinase,Uncharacterized protein,Malic enzyme,UDP-glucose 6-dehydrogenase,Succinic semialdehyde reductase isofom2,Aspartate-semialdehyde dehydrogenase,UDP-glucose 6-dehydrogenase,Histidinol dehydrogenase,Uncharacterized protein,D-3-phosphoglycerate dehydrogenase,Malic enzyme,D-3-phosphoglycerate dehydrogenase,Uncharacterized protein,N…
GO:0051536	Molecular Function	iron-sulfur cluster binding	7	A0A3Q7ESW4 H6WYS2 A0A3Q7J0Q1 A0A3Q7GP23 D2KQI9 A0A3Q7J9G9 A0A3Q7IH89	Uncharacterized protein,Assimilatory sulfite reductase (ferredoxin),Uncharacterized protein,ThiC-associated domain-containing protein,Succinate dehydrogenase [ubiquinone] iron-sulfur subunit, mitochondrial,Ferredoxin,Uncharacterized protein
GO:0051603	Biological Process	proteolysis involved in cellular protein catabolic process	13	A0A3Q7GNB3 A0A3Q7J3Q6 A0A3Q7FYL2 A0A3Q7GHJ1 A0A3Q7F6F6 A0A3Q7IJ63 A0A3Q7JFP9 O24030 A0A3Q7GA27 A0A3Q7H5A6 K4BB06 A0A3Q7I6A1 A0A3Q7IZW2	Proteasome subunit beta,Proteasome subunit alpha type,Uncharacterized protein,Proteasome subunit beta,Proteasome subunit alpha type,Proteasome subunit alpha type,Proteasome subunit alpha type,Proteasome subunit alpha type-7,Proteasome subunit alpha type,Proteasome subunit beta,Proteasome subunit beta,Proteasome subunit beta,Uncharacterized protein
GO:0051716	Biological Process	cellular response to stimulus	1	A0A3Q7IAT1	Uncharacterized protein
GO:0051745	Molecular Function	4-hydroxy-3-methylbut-2-en-1-yl diphosphate reductase activity	1	D0VNY3	ISPH protein
GO:0051861	Molecular Function	glycolipid binding	1	A0A3Q7H546	GLTP domain-containing protein
GO:0051920	Molecular Function	peroxiredoxin activity	2	A0A3Q7E9H0 A0A3Q7ILV3	Thioredoxin-dependent peroxiredoxin,Thioredoxin-dependent peroxiredoxin
GO:0055085	Biological Process	transmembrane transport	2	A0A3Q7IPT1 A0A3Q7J9Z7	SPX domain-containing protein,Vacuolar cation/proton exchanger
GO:0055114	Biological Process	oxidation-reduction process	160	A0A3Q7HQM5 A0A3Q7ELT0 A0A3Q7F7I3 A0A3Q7HQA3 Q5NE17 G3JX11 A0A3Q7JD76 A0A3Q7HIS1 Q6X1D0 A0A3Q7JST6 A0A3Q7GX85 A0A3Q7JAV3 A0A3Q7ENY7 A0A3Q7F7G5 A0A3Q7H3C5 A0A3Q7G876 A0A3Q7ESW4 A0A3Q7FU03 Q9THX6 A0A3Q7IFG3 A0A3Q7FSH7 A0A3Q7FAK2 A0A3Q7GDG7 A0A3Q7JE58 P30264 A0A3Q7I7B3 A0A3Q7H0W4 A0A3Q7IQV2 Q8GZR6 A0A3Q7EWQ3 A0A3Q7FBR1 A0A3Q7H0U0 A0A3Q7GWB4 A0A3Q7J365 A0A3Q7I8A0 Q9SMD3 A0A3Q7GG70 A0A3Q7HU15 A0A3Q7FLA…	Catechol oxidase,5-amino-6-(5-phosphoribosylamino)uracil reductase,Fe2OG dioxygenase domain-containing protein,Glycine cleavage system P protein,Malate dehydrogenase [NADP], chloroplastic,Protein-methionine-S-oxide reductase,Glyceraldehyde-3-phosphate dehydrogenase,Malic enzyme,Superoxide dismutase,Acetohydroxy-acid reductoisomerase,PEROXIDASE_4 domain-containing protein,Malic enzyme,Uncharacteri…
GO:0070008	Molecular Function	serine-type exopeptidase activity	2	A0A3Q7EZV5 A0A3Q7EYH4	Peptidase_S9_N domain-containing protein,Peptidase_S9_N domain-containing protein
GO:0070402	Molecular Function	NADPH binding	1	A0A3Q7FSH7	1-deoxy-D-xylulose-5-phosphate reductoisomerase
GO:0070569	Molecular Function	uridylyltransferase activity	2	A0A3Q7IRS4 A0A3Q7GKC8	UTP--glucose-1-phosphate uridylyltransferase,UTP--glucose-1-phosphate uridylyltransferase
GO:0071704	Biological Process	organic substance metabolic process	2	A0A3Q7G087 A0A3Q7G242	Phosphoglucomutase (alpha-D-glucose-1,6-bisphosphate-dependent),Phosphoglucomutase (alpha-D-glucose-1,6-bisphosphate-dependent)
GO:0071949	Molecular Function	FAD binding	1	A5JV19	Zeaxanthin epoxidase, chloroplastic
GO:2001070	Molecular Function	starch binding	2	C6KI36 A0A3Q7I8W8	Starch synthase III,CBM20 domain-containing protein

## Sheet: Date set 3
GO_id	GO_class	GO_description	Protein_nums	Proteins	Description
GO:0000049	Molecular Function	tRNA binding	4	A0A3Q7FAJ4 A0A3Q7I1F3 A0A3Q7GQZ9 A0A3Q7HLZ4	Phenylalanine--tRNA ligase,Methionyl-tRNA synthetase,Phenylalanyl-tRNA synthetase,tRNA-binding domain-containing protein
GO:0000105	Biological Process	histidine biosynthetic process	4	A0A3Q7ERJ1 A0A3Q7IC89 A0A3Q7I9R7 A0A3Q7F352	Ribosome biogenesis protein BOP1 homolog,Imidazole glycerol phosphate synthase hisHF,Phosphoribosyl-AMP cyclohydrolase,Histidinol dehydrogenase
GO:0000166	Molecular Function	nucleotide binding	32	A0A3Q7EPA9 A0A3Q7EUQ8 A0A3Q7GPU8 A0A3Q7I1F3 A0A3Q7GKP3 A0A3Q7G3B0 A0A3Q7EUN1 A0A3Q7HT73 A0A3Q7I7H7 A0A3Q7HVI2 A0A3Q7JYD7 A0A3Q7FN98 A0A3Q7EQU1 A0A3Q7J6C9 A0A3Q7HVX8 A0A3Q7EM55 A0A3Q7EJS4 A0A3Q7HQH3 A0A3Q7F1R4 A0A3Q7ERV5 A0A3Q7FU99 A0A3Q7EZK3 A0A3Q7J2Z9 A0A3Q7IV51 A0A3Q7GEE9 A0A3Q7JE58 A0A3Q7IKX3 A0A3Q7G8L2 A0A3Q7H4V4 A0A3Q7F604 A0A3Q7EQP9 A0A3Q7GCM3	Seryl-tRNA synthetase,Probable alanine--tRNA ligase, chloroplastic,Aspartyl-tRNA synthetase,Methionyl-tRNA synthetase,Methionine--tRNA ligase,AA_TRNA_LIGASE_II domain-containing protein,Tyrosine--tRNA ligase,Prolyl-tRNA synthetase,Threonyl-tRNA synthetase,Lysine--tRNA ligase,Tryptophanyl-tRNA synthetase,Alanine--tRNA ligase,Glutamyl-tRNA synthetase,Valyl-tRNA synthetase,Valyl-tRNA synthetase,Prol…
GO:0000228	Cellular Component	nuclear chromosome	1	A0A3Q7H040	Uncharacterized protein
GO:0000287	Molecular Function	magnesium ion binding	17	A0A3Q7EEI8 G8D593 K4B911 P27065 A0A3Q7GQZ9 A0A3Q7G2Q9 A0A3Q7FW96 A0A3Q7EDU1 A0A3Q7IMV7 A0A3Q7JXC3 A0A3Q7JI81 A0A068EXM2 A0A3Q7E8X9 A0A3Q7FBY4 A0A6B9IXR1 A0A3Q7FCM3 A0A3Q7I8G1	Ribulose bisphosphate carboxylase large chain,Ribulose bisphosphate carboxylase large chain (Fragment),Uncharacterized protein,Ribulose bisphosphate carboxylase large chain,Phenylalanyl-tRNA synthetase,Pyruvate kinase,Pyruvate kinase,Pyruvate kinase,Pyruvate kinase,Ribulose bisphosphate carboxylase large chain,Pyruvate kinase,Ribulose bisphosphate carboxylase large chain (Fragment),Phenylalanyl-t…
GO:0000413	Biological Process	protein peptidyl-prolyl isomerization	8	A0A3Q7J4Q2 A0A3Q7EA02 A0A3Q7FAE2 A0A3Q7FUS2 A0A3Q7H1T0 A0A3Q7JCM7 A0A3Q7I0F0 P21568	PPIase cyclophilin-type domain-containing protein,Peptidyl-prolyl cis-trans isomerase,Peptidylprolyl isomerase,PPIase cyclophilin-type domain-containing protein,Peptidyl-prolyl cis-trans isomerase,Peptidyl-prolyl cis-trans isomerase,Peptidyl-prolyl cis-trans isomerase,Peptidyl-prolyl cis-trans isomerase
GO:0000502	Cellular Component	proteasome complex	1	A0A3Q7EUS0	PCI domain-containing protein
GO:0000774	Molecular Function	adenyl-nucleotide exchange factor activity	1	A0A3Q7IKY6	GrpE protein homolog
GO:0000786	Cellular Component	nucleosome	1	P37218	Histone H1
GO:0002161	Molecular Function	aminoacyl-tRNA editing activity	1	A0A3Q7F604	Leucyl-tRNA synthetase
GO:0003676	Molecular Function	nucleic acid binding	47	A0A3Q7HHA0 A0A3Q7EK17 A0A3Q7EUQ8 A0A3Q7GPU8 A0A3Q7ISK0 A0A3Q7FCR4 A0A3Q7G3B0 K4AT92 A0A3Q7H2F5 A0A3Q7EXW0 A0A3Q7EDX6 A0A3Q7EW83 A0A3Q7FPR2 A0A3Q7HNA6 A0A3Q7IES7 A0A3Q7G8S3 A0A3Q7I902 K4LP77 A0A3Q7HFB7 A0A3Q7HVI2 A0A3Q7FFB2 A0A3Q7JBV0 A0A3Q7G0H3 A0A3Q7FN98 A0A3Q7JFQ6 A0A3Q7HMP2 A0A3Q7H5X9 A0A3Q7IIB9 A0A3Q7E8H4 A0A3Q7FTZ2 A0A3Q7ERV5 A0A3Q7GX28 A0A3Q7ESL5 L7Q568 K4LRQ8 A0A3Q7IP97 A0A3Q7HSR7 A0A3Q7EV…	Uncharacterized protein,Eukaryotic translation initiation factor 3 subunit B,Probable alanine--tRNA ligase, chloroplastic,Aspartyl-tRNA synthetase,Uncharacterized protein,Polyadenylate-binding protein,AA_TRNA_LIGASE_II domain-containing protein,AGO4A,Uncharacterized protein,Uncharacterized protein,Uncharacterized protein,DNA damage-binding protein 1,Uncharacterized protein,Polyribonucleotide nucl…
GO:0003677	Molecular Function	DNA binding	5	P37218 A0A3Q7H7Q7 O65819 A0A3Q7GDP5 Q2MI69	Histone H1,DNA-directed RNA polymerase,Histone H2B.3 (Fragment),Methionine aminopeptidase,DNA-directed RNA polymerase subunit alpha
GO:0003723	Molecular Function	RNA binding	26	A0A3Q7GN04 A0A3Q7G5P1 A0A3Q7F3S5 A0A3Q7FCR4 A0A3Q7JHJ2 Q9AXQ3 A0A3Q7HNA6 A0A3Q7FJL7 A0A3Q7HBR5 A0A0C5CEC3 A0A3Q7JBV0 A0A3Q7H6Y1 A0A3Q7E8X9 A0A3Q7H3K1 K4ATQ2 A0A3Q7GBS3 A0A097PNP2 Q9AXQ5 A0A3Q7F3Y2 A0A3Q7GQU3 A0A3Q7ENE9 A0A3Q7HPM9 A0A3Q7EN49 A0A3Q7HGV5 A0A3Q7F1W7 A0A3Q7GCM3	Eukaryotic translation initiation factor 5A,S5 DRBM domain-containing protein,S5 DRBM domain-containing protein,Polyadenylate-binding protein,Uncharacterized protein,Eukaryotic translation initiation factor 5A-4,Polyribonucleotide nucleotidyltransferase,Uncharacterized protein,KH type-2 domain-containing protein,30S ribosomal protein S4, chloroplastic,Polyadenylate-binding protein,Uncharacterized…
GO:0003735	Molecular Function	structural constituent of ribosome	103	A0A3Q7JDE8 A0A3Q7JD72 A0A3Q7GMA5 A0A0C5CHB1 A0A3Q7HW81 A0A3Q7JDD9 A0A3Q7FV71 A0A3Q7G5P1 A0A3Q7FA43 C6L8P4 A0A3Q7IMU3 A0A3Q7F3S5 A0A3Q7ISV4 K4B911 A0A3Q7H0A0 A0A3Q7I8Q2 A0A3Q7F0J1 A0A3Q7H1Y4 A0A3Q7H2J3 A0A3Q7HF81 A0A3Q7JHJ2 A0A3Q7GZ83 A0A0U1ZGZ4 A0A3Q7GUG2 A0A3Q7JPG0 A0A3Q7FEB3 A0A3Q7G7P4 A0A3Q7FNI9 A0A3Q7FJL7 A0A3Q7I5D6 A0A3Q7IM38 A0A3Q7HGG4 A0A3Q7FYD2 A0A3Q7GWS4 A0A3Q7F8X4 A0A3Q7IAP2 A0A3Q7ITW7 …	Ubiquitin,Uncharacterized protein,Ribosomal_L6e_N domain-containing protein,30S ribosomal protein S2, chloroplastic,Ribos_L4_asso_C domain-containing protein,Uncharacterized protein,30S ribosomal protein S17, chloroplastic,S5 DRBM domain-containing protein,Uncharacterized protein,50S ribosomal protein L16, chloroplastic (Fragment),Ribos_L4_asso_C domain-containing protein,S5 DRBM domain-containin…
GO:0003743	Molecular Function	translation initiation factor activity	5	A0A3Q7H226 A0A3Q7F3X8 A0A3Q7H2U0 A0A3Q7EPB0 A0A3Q7IL38	eIF2B_5 domain-containing protein,Eukaryotic translation initiation factor 3 subunit D,Translation initiation factor IF-3,Eukaryotic translation initiation factor 3 subunit C,Eukaryotic translation initiation factor 3 subunit L
GO:0003746	Molecular Function	translation elongation factor activity	10	A0A3Q7GN04 A0A3Q7JQE3 Q9AXQ3 A0A3Q7I245 A0A3Q7IUI9 A0A3Q7H5X9 A0A3Q7EMP9 A0A3Q7IIJ3 Q9AXQ5 A0A3Q7GQM4	Eukaryotic translation initiation factor 5A,EF1_GNE domain-containing protein,Eukaryotic translation initiation factor 5A-4,EF1_GNE domain-containing protein,Uncharacterized protein,Elongation factor Ts, mitochondrial,EF1_GNE domain-containing protein,Uncharacterized protein,Eukaryotic translation initiation factor 5A-2,Uncharacterized protein
GO:0003747	Molecular Function	translation release factor activity	1	A0A3Q7I752	RF_PROK_I domain-containing protein
GO:0003755	Molecular Function	peptidyl-prolyl cis-trans isomerase activity	8	A0A3Q7J4Q2 A0A3Q7EA02 A0A3Q7FAE2 A0A3Q7FUS2 A0A3Q7H1T0 A0A3Q7JCM7 A0A3Q7I0F0 P21568	PPIase cyclophilin-type domain-containing protein,Peptidyl-prolyl cis-trans isomerase,Peptidylprolyl isomerase,PPIase cyclophilin-type domain-containing protein,Peptidyl-prolyl cis-trans isomerase,Peptidyl-prolyl cis-trans isomerase,Peptidyl-prolyl cis-trans isomerase,Peptidyl-prolyl cis-trans isomerase
GO:0003777	Molecular Function	microtubule motor activity	1	A0A3Q7JIX8	Kinesin motor domain-containing protein
GO:0003779	Molecular Function	actin binding	4	A0A3Q7IGH0 A0A3Q7EWB6 A0A3Q7GSF7 A0A3Q7FQY7	Adenylyl cyclase-associated protein,HP domain-containing protein,HP domain-containing protein,NAB domain-containing protein
GO:0003824	Molecular Function	catalytic activity	43	A0A3Q7H001 A0A3Q7IKJ5 Q9SDZ6 A0A3Q7ISW6 A0A3Q7E9J6 A0A3Q7H4X3 A0A3Q7I5A7 A0A3Q7J365 A0A3Q7GBV7 A0A3Q7FEL1 A0A3Q7HWQ1 A0A3Q7EYC4 C6K2K9 A0A3Q7IFK3 A0A3Q7I3V5 A0A3Q7HLB9 A0A3Q7IL22 C0LIR3 A0A3Q7G8S3 A0A3Q7E9K7 A0A3Q7EF20 A0A3Q7I8C3 A0A3Q7GK31 A0A3Q7JD55 A0A3Q7I2I7 A0A3Q7H5I5 A0A3Q7EUX7 A0A3Q7JEL1 A0A3Q7H696 A0A3Q7JDN9 A0A3Q7GZW2 A0A3Q7GD09 A0A3Q7H9K1 A0A3Q7HZ37 A0A3Q7F4M2 A0A3Q7GP46 A0A3Q7JQI8 K4C6…	Epimerase domain-containing protein,Inosine-5-monophosphate dehydrogenase,Phospholipase D (Fragment),Fumarylacetoacetase,Epimerase domain-containing protein,4-coumarate--CoA ligase,Epimerase domain-containing protein,3-hydroxyacyl-CoA dehydrogenase,1,4-alpha-glucan branching enzyme,4-coumarate--CoA ligase,4-coumarate--CoA ligase,ATP citrate synthase,GDP-mannose 3,5-epimerase,Epimerase domain-cont…
GO:0003849	Molecular Function	3-deoxy-7-phosphoheptulonate synthase activity	3	A0A3Q7ESI6 A0A3Q7H097 A0A3Q7IQZ0	Phospho-2-dehydro-3-deoxyheptonate aldolase,Phospho-2-dehydro-3-deoxyheptonate aldolase,Phospho-2-dehydro-3-deoxyheptonate aldolase
GO:0003852	Molecular Function	2-isopropylmalate synthase activity	1	K4C627	2-isopropylmalate synthase
GO:0003855	Molecular Function	3-dehydroquinate dehydratase activity	1	O65917	Shikimate dehydrogenase
GO:0003856	Molecular Function	3-dehydroquinate synthase activity	1	A0A3Q7FKF5	Uncharacterized protein
GO:0003857	Molecular Function	3-hydroxyacyl-CoA dehydrogenase activity	2	A0A3Q7J365 A0A3Q7JDN9	3-hydroxyacyl-CoA dehydrogenase,3-hydroxyacyl-CoA dehydrogenase
GO:0003860	Molecular Function	3-hydroxyisobutyryl-CoA hydrolase activity	3	A0A3Q7GEV3 A0A3Q7EI69 A0A3Q7J3Z0	Uncharacterized protein,Uncharacterized protein,Uncharacterized protein
GO:0003871	Molecular Function	5-methyltetrahydropteroyltriglutamate-homocysteine S-methyltransferase activity	2	A0A3Q7ILD3 A0A3Q7E9H1	5-methyltetrahydropteroyltriglutamate--homocysteine S-methyltransferase,5-methyltetrahydropteroyltriglutamate--homocysteine S-methyltransferase
GO:0003872	Molecular Function	6-phosphofructokinase activity	3	A0A3Q7JDF2 A0A3Q7F639 A0A3Q7FZY6	Pyrophosphate--fructose 6-phosphate 1-phosphotransferase subunit alpha,Pyrophosphate--fructose 6-phosphate 1-phosphotransferase subunit beta,ATP-dependent 6-phosphofructokinase
GO:0003879	Molecular Function	ATP phosphoribosyltransferase activity	1	A0A3Q7ERJ1	Ribosome biogenesis protein BOP1 homolog
GO:0003899	Molecular Function	DNA-directed 5'-3' RNA polymerase activity	2	A0A3Q7H7Q7 Q2MI69	DNA-directed RNA polymerase,DNA-directed RNA polymerase subunit alpha
GO:0003924	Molecular Function	GTPase activity	4	Q38MV0 A0A3Q7HZ41 A0A3Q7H0U0 A0A3Q7HHL0	Tubulin beta chain,Uncharacterized protein,Peroxidase,Tubulin alpha chain
GO:0003937	Molecular Function	IMP cyclohydrolase activity	1	D0EWF3	AICAR transformylase
GO:0003942	Molecular Function	N-acetyl-gamma-glutamyl-phosphate reductase activity	2	K4B381 A0A3Q7EQJ0	N-acetyl-glutamate semialdehyde dehydrogenase,Aspartate-semialdehyde dehydrogenase
GO:0003993	Molecular Function	acid phosphatase activity	1	A0A3Q7I0P8	Purple acid phosphatase
GO:0003995	Molecular Function	acyl-CoA dehydrogenase activity	5	Q5D8D3 A0A3Q7EF74 A0A3Q7IB30 A0A3Q7JE58 A0A3Q7JPK6	Acyl-coenzyme A oxidase,Uncharacterized protein,Uncharacterized protein,Lysyl-tRNA synthetase,Uncharacterized protein
GO:0003997	Molecular Function	acyl-CoA oxidase activity	2	Q5D8D3 A0A3Q7IB30	Acyl-coenzyme A oxidase,Uncharacterized protein
GO:0004013	Molecular Function	adenosylhomocysteinase activity	2	A0A3Q7JD93 A0A3Q7I9U4	Adenosylhomocysteinase,Adenosylhomocysteinase
GO:0004018	Molecular Function	N6-	1	A0A3Q7I041	Adenylosuccinate lyase
GO:0004019	Molecular Function	adenylosuccinate synthase activity	2	Q9FYW9 A0A3Q7IKN3	Adenylosuccinate synthetase, chloroplastic,Adenylosuccinate synthetase, chloroplastic
GO:0004055	Molecular Function	argininosuccinate synthase activity	1	K4BXV0	Citrulline--aspartate ligase
GO:0004066	Molecular Function	asparagine synthase	1	A0A3Q7G667	Asparagine synthetase [glutamine-hydrolyzing]
GO:0004089	Molecular Function	carbonate dehydratase activity	2	Q5NE20 Q5NE21	Carbonic anhydrase,Carbonic anhydrase
GO:0004096	Molecular Function	catalase activity	2	K4BAE6 P30264	Catalase,Catalase isozyme 1
GO:0004097	Molecular Function	catechol oxidase activity	2	A0A3P3ZKL1 A0A3Q7HQM5	Catechol oxidase (Fragment),Catechol oxidase
GO:0004107	Molecular Function	chorismate synthase activity	1	Q42884	Chorismate synthase 1, chloroplastic
GO:0004109	Molecular Function	coproporphyrinogen oxidase activity	1	A0A3Q7I9A2	Coproporphyrinogen oxidase
GO:0004134	Molecular Function	4-alpha-glucanotransferase activity	1	A0A3Q7FGD6	Amylomaltase
GO:0004146	Molecular Function	dihydrofolate reductase activity	1	A0A3Q7EUX7	Dihydrofolate reductase
GO:0004175	Molecular Function	endopeptidase activity	7	A0A3Q7GA27 A0A3Q7F6F6 O24030 A0A3Q7JFP9 A0A3Q7IJ63 A0A3Q7F2F3 A0A3Q7J3Q6	Proteasome subunit alpha type,Proteasome subunit alpha type,Proteasome subunit alpha type-7,Proteasome subunit alpha type,Proteasome subunit alpha type,Proteasome subunit alpha type,Proteasome subunit alpha type
GO:0004177	Molecular Function	aminopeptidase activity	4	A0A3Q7IPG6 Q8GZD8 A0A3Q7FNP5 Q10712	Uncharacterized protein,Neutral leucine aminopeptidase preprotein,Uncharacterized protein,Leucine aminopeptidase 1, chloroplastic
GO:0004185	Molecular Function	serine-type carboxypeptidase activity	4	A0A3Q7HWG9 A0A3Q7IZ37 A0A3Q7HWB4 A0A3Q7H2W6	Carboxypeptidase,Carboxypeptidase,Carboxypeptidase,Carboxypeptidase
GO:0004222	Molecular Function	metalloendopeptidase activity	3	A0A3Q7HIP9 A0A3Q7HNB6 A0A3Q7FYP5	Protein disulfide-isomerase,Uncharacterized protein,Peptidase_M3 domain-containing protein
GO:0004252	Molecular Function	serine-type endopeptidase activity	11	A0A3Q7FB69 A0A3Q7JCS2 A0A3Q7EYH4 A0A3Q7IM32 A0A3Q7GY58 A0A3Q7EZV5 O82777 A0A3Q7EU46 A0A3Q7HVI4 A0A494G9Z3 A0A3Q7HTM2	Uncharacterized protein,Uncharacterized protein,Peptidase_S9_N domain-containing protein,Uncharacterized protein,Uncharacterized protein,Peptidase_S9_N domain-containing protein,Subtilisin-like protease SBT3,Uncharacterized protein,Uncharacterized protein,Uncharacterized protein,Uncharacterized protein
GO:0004298	Molecular Function	threonine-type endopeptidase activity	14	A0A3Q7H5A6 A0A3Q7IZW2 A0A3Q7GA27 A0A3Q7F6F6 O24030 A0A3Q7JFP9 A0A3Q7I6A1 A0A3Q7GHJ1 A0A3Q7IJ63 A0A3Q7FYL2 A0A3Q7F2F3 A0A3Q7J3Q6 A0A3Q7GNB3 K4BB06	Proteasome subunit beta,Uncharacterized protein,Proteasome subunit alpha type,Proteasome subunit alpha type,Proteasome subunit alpha type-7,Proteasome subunit alpha type,Proteasome subunit beta,Proteasome subunit beta,Proteasome subunit alpha type,Uncharacterized protein,Proteasome subunit alpha type,Proteasome subunit alpha type,Proteasome subunit beta,Proteasome subunit beta
GO:0004315	Molecular Function	3-oxoacyl-[acyl-carrier-protein] synthase activity	1	A0A3Q7GCR0	Uncharacterized protein
GO:0004329	Molecular Function	formate-tetrahydrofolate ligase activity	1	A0A3Q7E824	Formyltetrahydrofolate synthetase
GO:0004332	Molecular Function	fructose-bisphosphate aldolase activity	7	A0A3Q7HX95 A0A3Q7ILY0 A0A3Q7F980 A0A3Q7GAX9 A0A3Q7HG29 A0A3Q7EYM6 A0A3Q7ETK4	Fructose-bisphosphate aldolase,Fructose-bisphosphate aldolase,Fructose-bisphosphate aldolase,Fructose-bisphosphate aldolase,Multifunctional fusion protein,Fructose-bisphosphate aldolase,Fructose-bisphosphate aldolase
GO:0004334	Molecular Function	fumarylacetoacetase activity	1	A0A3Q7ISW6	Fumarylacetoacetase
GO:0004345	Molecular Function	glucose-6-phosphate dehydrogenase activity	2	A0A3Q7HD15 A0A3Q7FC02	Glucose-6-phosphate 1-dehydrogenase,Glucose-6-phosphate 1-dehydrogenase
GO:0004347	Molecular Function	glucose-6-phosphate isomerase activity	2	A0A3Q7J5N2 Q68HC8	Glucose-6-phosphate isomerase,Glucose-6-phosphate isomerase
GO:0004356	Molecular Function	glutamate-ammonia ligase activity	3	A0A3Q7IRF8 A0A3Q7EI59 A0A3Q7FXP7	Glutamine synthetase,Glutamine synthetase,Glutamine synthetase
GO:0004357	Molecular Function	glutamate-cysteine ligase activity	1	O22493	Glutamate--cysteine ligase, chloroplastic
GO:0004358	Molecular Function	glutamate N-acetyltransferase activity	1	A0A3Q7HXI0	Arginine biosynthesis bifunctional protein ArgJ, chloroplastic
GO:0004363	Molecular Function	glutathione synthase activity	1	E1U7P9	Glutathione synthetase
GO:0004366	Molecular Function	glycerol-3-phosphate O-acyltransferase activity	1	A0A3Q7HR44	Glycerol-3-phosphate acyltransferase, chloroplastic
GO:0004371	Molecular Function	glycerone kinase activity	1	A0A3Q7H1L5	Uncharacterized protein
GO:0004375	Molecular Function	glycine dehydrogenase	1	A0A3Q7HQA3	Glycine cleavage system P protein
GO:0004392	Molecular Function	heme oxygenase	1	Q94FW7	Heme oxygenase 1
GO:0004399	Molecular Function	histidinol dehydrogenase activity	1	A0A3Q7F352	Histidinol dehydrogenase
GO:0004418	Molecular Function	hydroxymethylbilane synthase activity	1	A0A3Q7HGD7	Hydroxymethylbilane synthase
GO:0004421	Molecular Function	hydroxymethylglutaryl-CoA synthase activity	1	A0A3Q7IPS6	3-hydroxy-3-methylglutaryl coenzyme A synthase
GO:0004425	Molecular Function	indole-3-glycerol-phosphate synthase activity	1	A0A3Q7GED7	Indole-3-glycerol-phosphate synthase
GO:0004427	Molecular Function	inorganic diphosphatase activity	2	A0A3Q7FV11 A0A3Q7FBY4	H(+)-exporting diphosphatase,Inorganic diphosphatase
GO:0004451	Molecular Function	isocitrate lyase activity	1	P49297	Isocitrate lyase
GO:0004455	Molecular Function	ketol-acid reductoisomerase activity	2	A0A3Q7HC76 A0A3Q7JST6	Acetohydroxy-acid reductoisomerase,Acetohydroxy-acid reductoisomerase
GO:0004471	Molecular Function	malate dehydrogenase	6	A0A3Q7IK00 A0A3Q7J2X1 A0A3Q7HIS1 A0A3Q7EKQ6 A0A3Q7JAV3 O04936	Malic enzyme,Malic enzyme,Malic enzyme,Malic enzyme,Malic enzyme,Malic enzyme
GO:0004474	Molecular Function	malate synthase activity	1	A0A3Q7FP95	Malate synthase
GO:0004478	Molecular Function	methionine adenosyltransferase activity	3	A0A3Q7IMD9 P43282 P43280	S-adenosylmethionine synthase,S-adenosylmethionine synthase 3,S-adenosylmethionine synthase 1
GO:0004488	Molecular Function	methylenetetrahydrofolate dehydrogenase	1	A0A3Q7IL22	Methenyltetrahydrofolate cyclohydrolase
GO:0004489	Molecular Function	methylenetetrahydrofolate reductase	1	A0A3Q7IQV2	Methylenetetrahydrofolate reductase
GO:0004512	Molecular Function	inositol-3-phosphate synthase activity	2	A0A3Q7G4W7 A0A3Q7GNM9	Inositol-3-phosphate synthase,Inositol-3-phosphate synthase
GO:0004550	Molecular Function	nucleoside diphosphate kinase activity	3	A0A3Q7HWS9 A0A3Q7GYF2 P47921	Nucleoside diphosphate kinase,Nucleoside diphosphate kinase,Nucleoside diphosphate kinase (Fragment)
GO:0004559	Molecular Function	alpha-mannosidase activity	1	D3TI68	Alpha-mannosidase
GO:0004560	Molecular Function	alpha-L-fucosidase activity	1	A0A3Q7J033	CCT-beta
GO:0004564	Molecular Function	beta-fructofuranosidase activity	1	A0A220QMI6	Beta-fructofuranosidase
GO:0004568	Molecular Function	chitinase activity	5	Q05538 A0A3Q7JDI3 Q05539 A0A3Q7IHS3 Q05540	Basic 30 kDa endochitinase,Chitin-binding type-1 domain-containing protein,Acidic 26 kDa endochitinase,Chitin-binding type-1 domain-containing protein,Acidic 27 kDa endochitinase
GO:0004575	Molecular Function	sucrose alpha-glucosidase activity	1	A0A220QMI6	Beta-fructofuranosidase
GO:0004579	Molecular Function	dolichyl-diphosphooligosaccharide-protein glycotransferase activity	1	A0A3Q7GCN2	Peptidylprolyl isomerase
GO:0004590	Molecular Function	orotidine-5'-phosphate decarboxylase activity	1	A0A3Q7J0E0	OMPdecase
GO:0004601	Molecular Function	peroxidase activity	10	A0A3Q7IS88 A0A3Q7E8T9 Q3I5C4 Q9SMD3 A0A3Q7H0U0 A0A3Q7GX85 A0A3Q7GG70 Q52QQ4 A0A3Q7FU03 Q9THX6	PEROXIDASE_4 domain-containing protein,Peroxidase,Cytosolic ascorbate peroxidase 1,Ascorbate peroxidase,Peroxidase,PEROXIDASE_4 domain-containing protein,Peroxidase,Ascorbate peroxidase,Peroxidase,Thylakoid lumenal 29 kDa protein, chloroplastic
GO:0004602	Molecular Function	glutathione peroxidase activity	2	A0A3Q7HK83 Q7XZS6	Glutathione peroxidase,Glutathione peroxidase
GO:0004615	Molecular Function	phosphomannomutase activity	1	A0A3Q7GHV9	Phosphomannomutase
GO:0004616	Molecular Function	phosphogluconate dehydrogenase	6	A0A3Q7I0E1 A0A3Q7JBP6 A0A3Q7ENB7 A0A3Q7GF14 B1Q3F7 A0A3Q7FY79	Uncharacterized protein,6-phosphogluconate dehydrogenase, decarboxylating,Uncharacterized protein,6-phosphogluconate dehydrogenase, decarboxylating,Succinic semialdehyde reductase isofom2,6-phosphogluconate dehydrogenase, decarboxylating
GO:0004618	Molecular Function	phosphoglycerate kinase activity	1	A0A3Q7HGJ9	Phosphoglycerate kinase
GO:0004619	Molecular Function	phosphoglycerate mutase activity	1	A0A3Q7H9K1	Phosphoglycerate mutase (2,3-diphosphoglycerate-independent)
GO:0004635	Molecular Function	phosphoribosyl-AMP cyclohydrolase activity	1	A0A3Q7I9R7	Phosphoribosyl-AMP cyclohydrolase
GO:0004637	Molecular Function	phosphoribosylamine-glycine ligase activity	1	A0A3Q7EQ38	Glycinamide ribonucleotide synthetase
GO:0004643	Molecular Function	phosphoribosylaminoimidazolecarboxamide formyltransferase activity	1	D0EWF3	AICAR transformylase
GO:0004650	Molecular Function	polygalacturonase activity	2	A0A3Q7HWN1 A0A3Q7I968	Uncharacterized protein,Eukaryotic translation initiation factor 3 subunit H
GO:0004655	Molecular Function	porphobilinogen synthase activity	1	A0A3Q7ILF6	Delta-aminolevulinic acid dehydratase
GO:0004668	Molecular Function	protein-arginine deiminase activity	1	A0A097PRP8	EMB1873 protein (Fragment)
GO:0004672	Molecular Function	protein kinase activity	10	A0A3Q7F159 A0A3Q7GCR8 A0A3Q7HF81 A0A3Q7HS67 O48616 A0A3Q7I116 A3EX92 A0A3Q7EUR6 A0A3Q7EQ44 A7LI54	Protein kinase domain-containing protein,Protein kinase domain-containing protein,Protein kinase domain-containing protein,Uncharacterized protein,MAP kinase kinase,Uncharacterized protein,Phototropin-1,Protein kinase domain-containing protein,Protein kinase domain-containing protein,Phototropin-2
GO:0004743	Molecular Function	pyruvate kinase activity	6	A0A3Q7G2Q9 A0A3Q7FW96 A0A3Q7EDU1 A0A3Q7IMV7 A0A3Q7JI81 A0A3Q7I8G1	Pyruvate kinase,Pyruvate kinase,Pyruvate kinase,Pyruvate kinase,Pyruvate kinase,Pyruvate kinase
GO:0004751	Molecular Function	ribose-5-phosphate isomerase activity	1	A0A3Q7ENE0	Ribose-5-phosphate isomerase
GO:0004764	Molecular Function	shikimate 3-dehydrogenase	1	O65917	Shikimate dehydrogenase
GO:0004781	Molecular Function	sulfate adenylyltransferase	1	A0A3Q7G0X6	Sulfate adenylyltransferase
GO:0004784	Molecular Function	superoxide dismutase activity	2	A0A3Q7GSL2 Q6X1D0	Superoxide dismutase,Superoxide dismutase
GO:0004807	Molecular Function	triose-phosphate isomerase activity	3	A0A3Q7EU87 A0A3Q7IHG0 A0A3Q7FZI5	Uncharacterized protein,Uncharacterized protein,Uncharacterized protein
GO:0004812	Molecular Function	aminoacyl-tRNA ligase activity	29	A0A3Q7EPA9 A0A3Q7FAJ4 A0A3Q7GPU8 A0A3Q7I1F3 A0A3Q7GKP3 A0A3Q7G3B0 A0A3Q7GQZ9 A0A3Q7EUN1 A0A3Q7HT73 A0A3Q7I7H7 A0A3Q7HVI2 A0A3Q7JYD7 A0A3Q7EQU1 A0A3Q7J6C9 A0A3Q7HVX8 A0A3Q7EM55 A0A3Q7HQH3 A0A3Q7F1R4 A0A3Q7ERV5 A0A3Q7FU99 A0A3Q7EZK3 A0A3Q7IV51 A0A3Q7GEE9 A0A3Q7JE58 A0A3Q7IKX3 A0A3Q7G8L2 A0A3Q7H4V4 A0A3Q7F604 A0A3Q7EQP9	Seryl-tRNA synthetase,Phenylalanine--tRNA ligase,Aspartyl-tRNA synthetase,Methionyl-tRNA synthetase,Methionine--tRNA ligase,AA_TRNA_LIGASE_II domain-containing protein,Phenylalanyl-tRNA synthetase,Tyrosine--tRNA ligase,Prolyl-tRNA synthetase,Threonyl-tRNA synthetase,Lysine--tRNA ligase,Tryptophanyl-tRNA synthetase,Glutamyl-tRNA synthetase,Valyl-tRNA synthetase,Valyl-tRNA synthetase,Prolyl-tRNA sy…
GO:0004813	Molecular Function	alanine-tRNA ligase activity	3	A0A3Q7EUQ8 A0A3Q7FN98 A0A3Q7GCM3	Probable alanine--tRNA ligase, chloroplastic,Alanine--tRNA ligase,Uncharacterized protein
GO:0004814	Molecular Function	arginine-tRNA ligase activity	1	A0A3Q7J2Z9	Arginyl-tRNA synthetase
GO:0004819	Molecular Function	glutamine-tRNA ligase activity	1	A0A3Q7GEE9	Glutaminyl-tRNA synthetase
GO:0004820	Molecular Function	glycine-tRNA ligase activity	1	A0A3Q7EJS4	Glycine--tRNA ligase
GO:0004826	Molecular Function	phenylalanine-tRNA ligase activity	2	A0A3Q7GQZ9 A0A3Q7E8X9	Phenylalanyl-tRNA synthetase,Phenylalanyl-tRNA synthetase beta subunit
GO:0004827	Molecular Function	proline-tRNA ligase activity	2	A0A3Q7HT73 A0A3Q7EM55	Prolyl-tRNA synthetase,Prolyl-tRNA synthetase
GO:0004832	Molecular Function	valine-tRNA ligase activity	1	A0A3Q7J6C9	Valyl-tRNA synthetase
GO:0004834	Molecular Function	tryptophan synthase activity	1	A0A3Q7EP38	Tryptophan synthase
GO:0004852	Molecular Function	uroporphyrinogen-III synthase activity	1	A0A3Q7GAE5	Uroporphyrinogen-III synthase
GO:0004853	Molecular Function	uroporphyrinogen decarboxylase activity	2	A0A3Q7GR78 A0A3Q7IBR0	Uroporphyrinogen decarboxylase,Uroporphyrinogen decarboxylase
GO:0004857	Molecular Function	enzyme inhibitor activity	4	A0A3Q7GM93 A0A3Q7H5H2 A0A3Q7GS13 A0A3Q7F4W8	Pectinesterase,Pectinesterase,Pectinesterase,Pectinesterase
GO:0004866	Molecular Function	endopeptidase inhibitor activity	2	Q9LEG1 Q40129	Cathepsin D Inhibitor,Uncharacterized protein
GO:0004867	Molecular Function	serine-type endopeptidase inhibitor activity	2	A0A3Q7J2P9 A0A3Q7I877	Uncharacterized protein,Uncharacterized protein
GO:0005086	Molecular Function	ARF guanyl-nucleotide exchange factor activity	1	A0A3Q7GH03	Uncharacterized protein
GO:0005089	Molecular Function	Rho guanyl-nucleotide exchange factor activity	1	A0A3Q7JCN9	PRONE domain-containing protein
GO:0005092	Molecular Function	GDP-dissociation inhibitor activity	2	A0A3Q7HLY0 A0A3Q7J5Z9	Guanosine nucleotide diphosphate dissociation inhibitor,Guanosine nucleotide diphosphate dissociation inhibitor
GO:0005198	Molecular Function	structural molecule activity	3	A0A3Q7IMC4 K4BVH7 A0A3Q7EUR6	Coatomer subunit beta,Coatomer subunit alpha,Protein kinase domain-containing protein
GO:0005506	Molecular Function	iron ion binding	2	A0A3Q7JG91 A0A3Q7GHS2	Uncharacterized protein,Uncharacterized protein
GO:0005507	Molecular Function	copper ion binding	2	P17340 A0A3Q7GAX3	Plastocyanin, chloroplastic,Uncharacterized protein
GO:0005509	Molecular Function	calcium ion binding	17	A0A3Q7GQZ4 K4DI20 A0A3Q7H7F3 A0A3Q7HS67 A0A3Q7I116 A0A3Q7EIF5 A0A3Q7ESV2 A0A3Q7ENN1 P23322 A0A3Q7FSS5 O81536 A0A3Q7FV11 Q672Q6 A0A3Q7G528 A0A3Q7GYY4 A0A3Q7EM80 P29795	Calreticulin,Uncharacterized protein,Uncharacterized protein,Uncharacterized protein,Uncharacterized protein,23 kDa subunit of oxygen evolving system of photosystem II,23 kDa subunit of oxygen evolving system of photosystem II,Calreticulin,Oxygen-evolving enhancer protein 1, chloroplastic,23 kDa subunit of oxygen evolving system of photosystem II,Annexin,H(+)-exporting diphosphatase,Photosystem I…
GO:0005515	Molecular Function	protein binding	76	A0A3Q7IGR5 K4BEI9 A0A3Q7FW84 A0A3Q7FW21 A0A3Q7JDE8 A0A3Q7HZS6 A0A3Q7FLG3 A0A3Q7H1L0 A0A3Q7EN15 Q9SDZ6 A0A3Q7G5A7 A0A3Q7F3S5 A0A3Q7EP13 A0A3Q7GJV0 C0KKU8 A0A3Q7FSH7 A0A3Q7IQ38 A0A3Q7F2Y7 A0A3Q7F9C8 K4AT92 A0A3Q7IKR1 A0A3Q7ERJ1 A0A3Q7HAD2 A0A3Q7GMW1 A0A3Q7EUS0 K4LP77 Q9SXR9 A0A3Q7I1J2 A0A3Q7JMX3 A0A3Q7I0A1 A0A3Q7ISL4 P31542 A0A3Q7HV74 A0A3Q7GKS5 A0A3Q7IUI9 A0A3Q7IP09 A0A3Q7ISE3 A0A3Q7FV18 A0A3Q7EFC…	LRRNT_2 domain-containing protein,SGT1-1,Uncharacterized protein,Uncharacterized protein,Ubiquitin,Eukaryotic translation initiation factor 3 subunit A,PDZ domain-containing protein,Peptidylprolyl isomerase,Lipoxygenase,Phospholipase D (Fragment),PCI domain-containing protein,S5 DRBM domain-containing protein,Thioredoxin domain-containing protein,PCI domain-containing protein,Lipoxygenase,1-deoxy…
GO:0005524	Molecular Function	ATP binding	103	A0A3Q7GVY6 E1U7P9 A0A2H4NB27 A0A3Q7F159 A0A3Q7EJA6 A0A3Q7EPA9 A0A3Q7I956 A0A3Q7I009 A0A3Q7FAJ4 A0A494G9E6 A0A3Q7EUQ8 Q2MI93 A0A3Q7H950 A0A0C5CHA6 A0A3Q7GPU8 A0A3Q7I1F3 A0A3Q7EK01 A0A3Q7IN43 A0A3Q7GSA0 P36181 A0A3Q7FVP3 A0A3Q7GKP3 A0A3Q7H7Q7 A0A3Q7GBI5 A0A3Q7HS67 A0A3Q7G3B0 A0A3Q7EHT5 A0A3Q7ECG0 A0A3Q7GQZ9 O48616 A0A3Q7EUN1 Q84XW6 A0A3Q7I116 A0A3Q7HGC8 A0A3Q7HT73 A0A3Q7G8S3 A0A3Q7I7H7 A0A3Q7HIP9 A…	AAA domain-containing protein,Glutathione synthetase,ATP synthase subunit alpha,Protein kinase domain-containing protein,CCT-theta,Seryl-tRNA synthetase,Uncharacterized protein,ATPase_AAA_core domain-containing protein,Phenylalanine--tRNA ligase,ATP synthase subunit alpha,Probable alanine--tRNA ligase, chloroplastic,ATP synthase subunit beta, chloroplastic,DNA_MISMATCH_REPAIR_2 domain-containing …
GO:0005525	Molecular Function	GTP binding	19	A0A3Q7I6B5 P52884 Q9FYW9 A0A3Q7HGG5 A0A3Q7F8Z7 A0A3Q7G5J6 A0A3Q7I0H0 A0A3Q7GS73 A0A3Q7IJ97 A0A3Q7FRC7 P38547 A0A3Q7IP94 A0A3Q7IKN3 A0A3Q7EY39 A0A3Q7GYB4 A0A3Q7H0E4 A0A3Q7F3Y2 P17786 A0A3Q7HZE0	Elongation factor Tu,GTP-binding protein SAR2,Adenylosuccinate synthetase, chloroplastic,Obg-like ATPase 1,Uncharacterized protein,Uncharacterized protein,Tr-type G domain-containing protein,Translation factor GUF1 homolog, chloroplastic,Tr-type G domain-containing protein,Elongation factor Tu,GTP-binding nuclear protein Ran2,Elongation factor G, chloroplastic,Adenylosuccinate synthetase, chlorop…
GO:0005544	Molecular Function	calcium-dependent phospholipid binding	3	O81536 A0A3Q7G528 A0A3Q7EM80	Annexin,Annexin,Uncharacterized protein
GO:0005618	Cellular Component	cell wall	6	A0A3Q7GM93 A0A3Q7HGG4 A0A3Q7H5H2 A0A3Q7GS13 A0A3Q7FCZ7 A0A3Q7F4W8	Pectinesterase,Pectinesterase,Pectinesterase,Pectinesterase,Xyloglucan endotransglucosylase/hydrolase,Pectinesterase
GO:0005622	Cellular Component	intracellular	65	A0A3Q7GMA5 A0A0C5CHB1 A0A3Q7JDD9 A0A3Q7FV71 A0A3Q7FA43 A0A3Q7ISV4 A0A3Q7H1Y4 A0A3Q7HF81 A0A3Q7JHJ2 A0A3Q7GZ83 A0A0U1ZGZ4 A0A3Q7GUG2 A0A3Q7H2F5 A0A3Q7JPG0 A0A3Q7FEB3 A0A3Q7G7P4 A0A3Q7FJL7 A0A3Q7I5D6 A0A3Q7HH02 A0A0C5CEC3 A0A3Q7FYD2 A0A3Q7F8X4 A0A3Q7ITW7 K4C998 A0A3Q7G7J3 A0A3Q7IJQ0 A0A3Q7FW72 Q8GZD8 A0A3Q7IM99 A0A3Q7HH44 A0A3Q7H4H7 A0A3Q7INF3 A0A3Q7H5X9 A0A3Q7I738 A0A3Q7J415 A0A3Q7GXS5 A0A3Q7F9M7 …	Ribosomal_L6e_N domain-containing protein,30S ribosomal protein S2, chloroplastic,Uncharacterized protein,30S ribosomal protein S17, chloroplastic,Uncharacterized protein,Ribosomal_L6e_N domain-containing protein,Ribosomal_L14e domain-containing protein,Protein kinase domain-containing protein,Uncharacterized protein,60S ribosomal protein L27,50S ribosomal protein L2, chloroplastic,60S ribosomal …
GO:0005634	Cellular Component	nucleus	8	P37218 A0A3Q7GJU3 A0A3Q7EW83 A0A3Q7G0H3 A0A3Q7FWS2 A0A3Q7EFC3 A0A3Q7IHL0 K4BIP4	Histone H1,Uncharacterized protein,DNA damage-binding protein 1,Uncharacterized protein,Uncharacterized protein,Importin subunit alpha,Importin subunit alpha,Mago nashi protein
GO:0005737	Cellular Component	cytoplasm	25	A0A3Q7FAJ4 A0A3Q7GQZ9 A0A3Q7ERJ1 A0A3Q7H546 A0A3Q7HT73 A0A3Q7J408 A0A3Q7F3X8 A0A3Q7EQU1 Q8H6B5 A0A3Q7J6C9 K4B381 A0A3Q7EFC3 A0A3Q7EM55 A0A3Q7EJS4 A0A3Q7IIJ3 A0A3Q7EQJ0 A0A3Q7IHL0 A0A3Q7J2Z9 Q9M5A8 A0A3Q7H9K1 A0A3Q7FBY4 A0A3Q7IL38 A0A3Q7GEE9 A0A3Q7I752 A0A3Q7GHV9	Phenylalanine--tRNA ligase,Phenylalanyl-tRNA synthetase,Ribosome biogenesis protein BOP1 homolog,GLTP domain-containing protein,Prolyl-tRNA synthetase,Uncharacterized protein,Eukaryotic translation initiation factor 3 subunit D,Glutamyl-tRNA synthetase,Dihydrothymine dehydrogenase,Valyl-tRNA synthetase,N-acetyl-glutamate semialdehyde dehydrogenase,Importin subunit alpha,Prolyl-tRNA synthetase,Gly…
GO:0005777	Cellular Component	peroxisome	2	Q5D8D3 A0A3Q7IB30	Acyl-coenzyme A oxidase,Uncharacterized protein
GO:0005783	Cellular Component	endoplasmic reticulum	5	A0A3Q7GQZ4 A0A3Q7GFX8 A0A3Q7GCN2 A0A3Q7ENN1 A0A3Q7ENV3	Calreticulin,Proteasome assembly chaperone 1,Peptidylprolyl isomerase,Calreticulin,Protein disulfide-isomerase
GO:0005839	Cellular Component	proteasome core complex	14	A0A3Q7H5A6 A0A3Q7IZW2 A0A3Q7GA27 A0A3Q7F6F6 O24030 A0A3Q7JFP9 A0A3Q7I6A1 A0A3Q7GHJ1 A0A3Q7IJ63 A0A3Q7FYL2 A0A3Q7F2F3 A0A3Q7J3Q6 A0A3Q7GNB3 K4BB06	Proteasome subunit beta,Uncharacterized protein,Proteasome subunit alpha type,Proteasome subunit alpha type,Proteasome subunit alpha type-7,Proteasome subunit alpha type,Proteasome subunit beta,Proteasome subunit beta,Proteasome subunit alpha type,Uncharacterized protein,Proteasome subunit alpha type,Proteasome subunit alpha type,Proteasome subunit beta,Proteasome subunit beta
GO:0005840	Cellular Component	ribosome	102	A0A3Q7JDE8 A0A3Q7JD72 A0A3Q7GMA5 A0A0C5CHB1 A0A3Q7HW81 A0A3Q7JDD9 A0A3Q7FV71 A0A3Q7G5P1 A0A3Q7FA43 C6L8P4 A0A3Q7IMU3 A0A3Q7F3S5 A0A3Q7ISV4 K4B911 A0A3Q7H0A0 A0A3Q7F0J1 A0A3Q7H1Y4 A0A3Q7H2J3 A0A3Q7HF81 A0A3Q7JHJ2 A0A3Q7GZ83 A0A0U1ZGZ4 A0A3Q7GUG2 A0A3Q7GYW5 A0A3Q7JPG0 A0A3Q7FEB3 A0A3Q7G7P4 A0A3Q7FNI9 A0A3Q7FJL7 A0A3Q7I5D6 A0A3Q7IM38 A0A3Q7HGG4 A0A3Q7FYD2 A0A3Q7GWS4 A0A3Q7F8X4 A0A3Q7IAP2 A0A3Q7ITW7 …	Ubiquitin,Uncharacterized protein,Ribosomal_L6e_N domain-containing protein,30S ribosomal protein S2, chloroplastic,Ribos_L4_asso_C domain-containing protein,Uncharacterized protein,30S ribosomal protein S17, chloroplastic,S5 DRBM domain-containing protein,Uncharacterized protein,50S ribosomal protein L16, chloroplastic (Fragment),Ribos_L4_asso_C domain-containing protein,S5 DRBM domain-containin…
GO:0005852	Cellular Component	eukaryotic translation initiation factor 3 complex	3	A0A3Q7F3X8 A0A3Q7EPB0 A0A3Q7IL38	Eukaryotic translation initiation factor 3 subunit D,Eukaryotic translation initiation factor 3 subunit C,Eukaryotic translation initiation factor 3 subunit L
GO:0005975	Biological Process	carbohydrate metabolic process	45	A0A411DZ47 A0A3Q7FW21 A0A3Q7GCG9 A0A3Q7GBV7 A0A3Q7GSM2 A0A3Q7FUW8 Q42890 A0A3Q7E938 A0A3Q7H377 A0A3Q7GKR4 A0A3Q7GCI2 Q941R1 B5M9E4 Q9FVH1 A0A3Q7I2P2 Q70AC6 A0A3Q7IQN9 A0A3Q7F7C5 A0A3Q7GL30 A0A3Q7FFB2 A0A3Q7FSA0 A0A3Q7H8W4 A0A3Q7G242 A0A3Q7J033 A0A3Q7EQN7 A0A3Q7IFC2 A0A3Q7G7Y1 B5M9E5 A0A3Q7EEZ8 A0A3Q7J0Z8 A0A3Q7IIH1 A0A3Q7FGD6 D3TI68 A0A3Q7HZ37 Q4PS96 Q9FUR8 A0A3Q7H1P7 A0A3Q7FZP1 A0A3Q7HWN1 A0A3Q7…	Alpha-1,4 glucan phosphorylase,Uncharacterized protein,Ribulose-phosphate 3-epimerase,1,4-alpha-glucan branching enzyme,Alpha-galactosidase,PGM_PMM_I domain-containing protein,Glucan endo-1,3-beta-D-glucosidase,Uncharacterized protein,GH18 domain-containing protein,Beta-hexosaminidase,Alpha-1,4 glucan phosphorylase,Transaldolase,Beta-glucosidase 01,Transaldolase,Alpha-1,4 glucan phosphorylase,Alp…
GO:0005985	Biological Process	sucrose metabolic process	3	O82691 Q9FXK8 H9BYP6	Sucrose synthase,Sucrose-phosphate synthase,Sucrose-phosphate synthase
GO:0006006	Biological Process	glucose metabolic process	2	A0A3Q7HD15 A0A3Q7FC02	Glucose-6-phosphate 1-dehydrogenase,Glucose-6-phosphate 1-dehydrogenase
GO:0006007	Biological Process	glucose catabolic process	1	A0A3Q7H9K1	Phosphoglycerate mutase (2,3-diphosphoglycerate-independent)
GO:0006013	Biological Process	mannose metabolic process	1	D3TI68	Alpha-mannosidase
GO:0006021	Biological Process	inositol biosynthetic process	2	A0A3Q7G4W7 A0A3Q7GNM9	Inositol-3-phosphate synthase,Inositol-3-phosphate synthase
GO:0006032	Biological Process	chitin catabolic process	5	Q05538 A0A3Q7JDI3 Q05539 A0A3Q7IHS3 Q05540	Basic 30 kDa endochitinase,Chitin-binding type-1 domain-containing protein,Acidic 26 kDa endochitinase,Chitin-binding type-1 domain-containing protein,Acidic 27 kDa endochitinase
GO:0006071	Biological Process	glycerol metabolic process	1	A0A3Q7H1L5	Uncharacterized protein
GO:0006073	Biological Process	cellular glucan metabolic process	1	A0A3Q7FCZ7	Xyloglucan endotransglucosylase/hydrolase
GO:0006094	Biological Process	gluconeogenesis	2	A0A3Q7J5N2 Q68HC8	Glucose-6-phosphate isomerase,Glucose-6-phosphate isomerase
GO:0006096	Biological Process	glycolytic process	19	A0A3Q7HX95 A0A3Q7ILY0 A0A3Q7F980 A0A3Q7JDF2 A0A3Q7G2Q9 A0A3Q7F639 A0A3Q7J5N2 Q68HC8 A0A3Q7FW96 A0A3Q7GAX9 A0A3Q7EDU1 A0A3Q7HG29 A0A3Q7IMV7 A0A3Q7EYM6 A0A3Q7HGJ9 A0A3Q7JI81 A0A3Q7ETK4 A0A3Q7FZY6 A0A3Q7I8G1	Fructose-bisphosphate aldolase,Fructose-bisphosphate aldolase,Fructose-bisphosphate aldolase,Pyrophosphate--fructose 6-phosphate 1-phosphotransferase subunit alpha,Pyruvate kinase,Pyrophosphate--fructose 6-phosphate 1-phosphotransferase subunit beta,Glucose-6-phosphate isomerase,Glucose-6-phosphate isomerase,Pyruvate kinase,Fructose-bisphosphate aldolase,Pyruvate kinase,Multifunctional fusion pro…
GO:0006097	Biological Process	glyoxylate cycle	1	A0A3Q7FP95	Malate synthase
GO:0006098	Biological Process	pentose-phosphate shunt	3	A0A3Q7JBP6 A0A3Q7GF14 A0A3Q7FY79	6-phosphogluconate dehydrogenase, decarboxylating,6-phosphogluconate dehydrogenase, decarboxylating,6-phosphogluconate dehydrogenase, decarboxylating
GO:0006099	Biological Process	tricarboxylic acid cycle	4	A0A3Q7IBX1 A0A3Q7I742 A0A3Q7J5K6 A0A3Q7I9N3	Phosphoenolpyruvate carboxylase,Fumarate hydratase,Phosphoenolpyruvate carboxylase,Phosphoenolpyruvate carboxylase
GO:0006164	Biological Process	purine nucleotide biosynthetic process	3	Q9FYW9 D0EWF3 A0A3Q7IKN3	Adenylosuccinate synthetase, chloroplastic,AICAR transformylase,Adenylosuccinate synthetase, chloroplastic
GO:0006165	Biological Process	nucleoside diphosphate phosphorylation	3	A0A3Q7HWS9 A0A3Q7GYF2 P47921	Nucleoside diphosphate kinase,Nucleoside diphosphate kinase,Nucleoside diphosphate kinase (Fragment)
GO:0006183	Biological Process	GTP biosynthetic process	3	A0A3Q7HWS9 A0A3Q7GYF2 P47921	Nucleoside diphosphate kinase,Nucleoside diphosphate kinase,Nucleoside diphosphate kinase (Fragment)
GO:0006188	Biological Process	IMP biosynthetic process	1	A0A3Q7I041	Adenylosuccinate lyase
GO:0006207	Biological Process	'de novo' pyrimidine nucleobase biosynthetic process	1	A0A3Q7J0E0	OMPdecase
GO:0006228	Biological Process	UTP biosynthetic process	3	A0A3Q7HWS9 A0A3Q7GYF2 P47921	Nucleoside diphosphate kinase,Nucleoside diphosphate kinase,Nucleoside diphosphate kinase (Fragment)
GO:0006241	Biological Process	CTP biosynthetic process	3	A0A3Q7HWS9 A0A3Q7GYF2 P47921	Nucleoside diphosphate kinase,Nucleoside diphosphate kinase,Nucleoside diphosphate kinase (Fragment)
GO:0006298	Biological Process	mismatch repair	1	A0A3Q7H950	DNA_MISMATCH_REPAIR_2 domain-containing protein
GO:0006334	Biological Process	nucleosome assembly	2	P37218 A0A3Q7GJU3	Histone H1,Uncharacterized protein
GO:0006364	Biological Process	rRNA processing	2	A0A3Q7ERJ1 A0A3Q7HNB6	Ribosome biogenesis protein BOP1 homolog,Uncharacterized protein
GO:0006412	Biological Process	translation	102	A0A3Q7JDE8 A0A3Q7JD72 A0A3Q7GMA5 A0A0C5CHB1 A0A3Q7HW81 A0A3Q7JDD9 A0A3Q7FV71 A0A3Q7G5P1 A0A3Q7FA43 C6L8P4 A0A3Q7IMU3 A0A3Q7F3S5 A0A3Q7ISV4 K4B911 A0A3Q7H0A0 A0A3Q7F0J1 A0A3Q7H1Y4 A0A3Q7H2J3 A0A3Q7HF81 A0A3Q7JHJ2 A0A3Q7GZ83 A0A0U1ZGZ4 A0A3Q7GUG2 A0A3Q7JPG0 A0A3Q7FEB3 A0A3Q7G7P4 A0A3Q7FNI9 A0A3Q7FJL7 A0A3Q7I5D6 A0A3Q7IM38 A0A3Q7HGG4 A0A3Q7FYD2 A0A3Q7GWS4 A0A3Q7F8X4 A0A3Q7IAP2 A0A3Q7ITW7 K4C998 A0A3…	Ubiquitin,Uncharacterized protein,Ribosomal_L6e_N domain-containing protein,30S ribosomal protein S2, chloroplastic,Ribos_L4_asso_C domain-containing protein,Uncharacterized protein,30S ribosomal protein S17, chloroplastic,S5 DRBM domain-containing protein,Uncharacterized protein,50S ribosomal protein L16, chloroplastic (Fragment),Ribos_L4_asso_C domain-containing protein,S5 DRBM domain-containin…
GO:0006413	Biological Process	translational initiation	3	A0A3Q7H226 A0A3Q7H2U0 A0A3Q7EPB0	eIF2B_5 domain-containing protein,Translation initiation factor IF-3,Eukaryotic translation initiation factor 3 subunit C
GO:0006414	Biological Process	translational elongation	7	A0A3Q7JQE3 A0A3Q7I245 A0A3Q7IUI9 A0A3Q7H5X9 A0A3Q7EMP9 A0A3Q7IIJ3 A0A3Q7GQM4	EF1_GNE domain-containing protein,EF1_GNE domain-containing protein,Uncharacterized protein,Elongation factor Ts, mitochondrial,EF1_GNE domain-containing protein,Uncharacterized protein,Uncharacterized protein
GO:0006415	Biological Process	translational termination	1	A0A3Q7I752	RF_PROK_I domain-containing protein
GO:0006418	Biological Process	tRNA aminoacylation for protein translation	27	A0A3Q7EPA9 A0A3Q7GPU8 A0A3Q7I1F3 A0A3Q7GKP3 A0A3Q7G3B0 A0A3Q7EUN1 A0A3Q7HT73 A0A3Q7I7H7 A0A3Q7HVI2 A0A3Q7JYD7 A0A3Q7EQU1 A0A3Q7J6C9 A0A3Q7HVX8 A0A3Q7EM55 A0A3Q7HQH3 A0A3Q7F1R4 A0A3Q7ERV5 A0A3Q7FU99 A0A3Q7EZK3 A0A3Q7IV51 A0A3Q7GEE9 A0A3Q7JE58 A0A3Q7IKX3 A0A3Q7G8L2 A0A3Q7H4V4 A0A3Q7F604 A0A3Q7EQP9	Seryl-tRNA synthetase,Aspartyl-tRNA synthetase,Methionyl-tRNA synthetase,Methionine--tRNA ligase,AA_TRNA_LIGASE_II domain-containing protein,Tyrosine--tRNA ligase,Prolyl-tRNA synthetase,Threonyl-tRNA synthetase,Lysine--tRNA ligase,Tryptophanyl-tRNA synthetase,Glutamyl-tRNA synthetase,Valyl-tRNA synthetase,Valyl-tRNA synthetase,Prolyl-tRNA synthetase,Tryptophanyl-tRNA synthetase,Isoleucyl-tRNA syn…
GO:0006419	Biological Process	alanyl-tRNA aminoacylation	3	A0A3Q7EUQ8 A0A3Q7FN98 A0A3Q7GCM3	Probable alanine--tRNA ligase, chloroplastic,Alanine--tRNA ligase,Uncharacterized protein
GO:0006420	Biological Process	arginyl-tRNA aminoacylation	1	A0A3Q7J2Z9	Arginyl-tRNA synthetase
GO:0006425	Biological Process	glutaminyl-tRNA aminoacylation	1	A0A3Q7GEE9	Glutaminyl-tRNA synthetase
GO:0006426	Biological Process	glycyl-tRNA aminoacylation	1	A0A3Q7EJS4	Glycine--tRNA ligase
GO:0006432	Biological Process	phenylalanyl-tRNA aminoacylation	2	A0A3Q7GQZ9 A0A3Q7E8X9	Phenylalanyl-tRNA synthetase,Phenylalanyl-tRNA synthetase beta subunit
GO:0006433	Biological Process	prolyl-tRNA aminoacylation	2	A0A3Q7HT73 A0A3Q7EM55	Prolyl-tRNA synthetase,Prolyl-tRNA synthetase
GO:0006438	Biological Process	valyl-tRNA aminoacylation	1	A0A3Q7J6C9	Valyl-tRNA synthetase
GO:0006452	Biological Process	translational frameshifting	3	A0A3Q7GN04 Q9AXQ3 Q9AXQ5	Eukaryotic translation initiation factor 5A,Eukaryotic translation initiation factor 5A-4,Eukaryotic translation initiation factor 5A-2
GO:0006457	Biological Process	protein folding	21	A0A3Q7HIJ0 A0A3Q7J4Q2 A0A3Q7H040 A0A3Q7GQZ4 P36181 A0A3Q7H7Q7 A0A3Q7GBI5 A0A3Q7EA02 A0A3Q7J408 A0A3Q7ENN1 A0A3Q7FAE2 A0A3Q7FUS2 Q6UJX4 A0A3Q7H1T0 Q9M5A8 A0A3Q7HA43 A0A3Q7JCM7 A0A3Q7I0F0 A0A3Q7IKY6 A0A3Q7HLX5 P21568	Peptidylprolyl isomerase,PPIase cyclophilin-type domain-containing protein,Uncharacterized protein,Calreticulin,Heat shock cognate protein 80,DNA-directed RNA polymerase,HATPase_c domain-containing protein,Peptidyl-prolyl cis-trans isomerase,Uncharacterized protein,Calreticulin,Peptidylprolyl isomerase,PPIase cyclophilin-type domain-containing protein,Molecular chaperone Hsp90-1,Peptidyl-prolyl c…
GO:0006468	Biological Process	protein phosphorylation	10	A0A3Q7F159 A0A3Q7GCR8 A0A3Q7HF81 A0A3Q7HS67 O48616 A0A3Q7I116 A3EX92 A0A3Q7EUR6 A0A3Q7EQ44 A7LI54	Protein kinase domain-containing protein,Protein kinase domain-containing protein,Protein kinase domain-containing protein,Uncharacterized protein,MAP kinase kinase,Uncharacterized protein,Phototropin-1,Protein kinase domain-containing protein,Protein kinase domain-containing protein,Phototropin-2
GO:0006470	Biological Process	protein dephosphorylation	2	Q93X44 A0A3Q7JAS5	Protein tyrosine phosphatase,Tyrosine-protein phosphatase domain-containing protein
GO:0006486	Biological Process	protein glycosylation	2	A0A3Q7GCN2 A0A3Q7EUW5	Peptidylprolyl isomerase,Uncharacterized protein
GO:0006508	Biological Process	proteolysis	26	A0A3Q7ESN3 A0A3Q7IPG6 A0A3Q7FB69 O49877 A0A3Q7HWG9 A0A3Q7JCS2 A0A3Q7IZ37 A0A3Q7H940 A0A3Q7HIP9 A0A3Q7EHH5 A0A3Q7HWB4 A0A3Q7J2K1 A0A3Q7H2W6 Q8GZD8 A0A3Q7IM32 A0A3Q7GY58 A0A3Q7FNP5 A0A3Q7H8G2 A0A3Q7FYP5 O82777 A0A3Q7EU46 Q10712 A0A3Q7HVI4 A0A3Q7FFV1 A0A494G9Z3 A0A3Q7HTM2	M16C_associated domain-containing protein,Uncharacterized protein,Uncharacterized protein,CYP1,Carboxypeptidase,Uncharacterized protein,Carboxypeptidase,Uncharacterized protein,Protein disulfide-isomerase,Peptidase_S9 domain-containing protein,Carboxypeptidase,Uncharacterized protein,Carboxypeptidase,Neutral leucine aminopeptidase preprotein,Uncharacterized protein,Uncharacterized protein,Unchara…
GO:0006511	Biological Process	ubiquitin-dependent protein catabolic process	7	A0A3Q7GA27 A0A3Q7F6F6 O24030 A0A3Q7JFP9 A0A3Q7IJ63 A0A3Q7F2F3 A0A3Q7J3Q6	Proteasome subunit alpha type,Proteasome subunit alpha type,Proteasome subunit alpha type-7,Proteasome subunit alpha type,Proteasome subunit alpha type,Proteasome subunit alpha type,Proteasome subunit alpha type
GO:0006520	Biological Process	cellular amino acid metabolic process	3	P93541 A0A3Q7FWX0 A0A3Q7JD34	Glutamate dehydrogenase,Beta_elim_lyase domain-containing protein,Ornithine carbamoyltransferase
GO:0006526	Biological Process	arginine biosynthetic process	2	A0A3Q7HXI0 K4BXV0	Arginine biosynthesis bifunctional protein ArgJ, chloroplastic,Citrulline--aspartate ligase
GO:0006529	Biological Process	asparagine biosynthetic process	1	A0A3Q7G667	Asparagine synthetase [glutamine-hydrolyzing]
GO:0006537	Biological Process	glutamate biosynthetic process	2	A0A3Q7FKX4 A0A3Q7FLA3	Glutamate synthase (NADH),Glutamine amidotransferase type-2 domain-containing protein
GO:0006542	Biological Process	glutamine biosynthetic process	2	A0A3Q7EI59 A0A3Q7FXP7	Glutamine synthetase,Glutamine synthetase
GO:0006545	Biological Process	glycine biosynthetic process	1	A0A3Q7EUX7	Dihydrofolate reductase
GO:0006546	Biological Process	glycine catabolic process	1	A0A3Q7HQA3	Glycine cleavage system P protein
GO:0006555	Biological Process	methionine metabolic process	1	A0A3Q7IQV2	Methylenetetrahydrofolate reductase
GO:0006556	Biological Process	S-adenosylmethionine biosynthetic process	3	A0A3Q7IMD9 P43282 P43280	S-adenosylmethionine synthase,S-adenosylmethionine synthase 3,S-adenosylmethionine synthase 1
GO:0006568	Biological Process	tryptophan metabolic process	1	A0A3Q7EP38	Tryptophan synthase
GO:0006606	Biological Process	protein import into nucleus	2	A0A3Q7EFC3 A0A3Q7IHL0	Importin subunit alpha,Importin subunit alpha
GO:0006614	Biological Process	SRP-dependent cotranslational protein targeting to membrane	2	A0A3Q7IXH4 A0A3Q7HZE0	Signal recognition particle subunit SRP72,SRP54 domain-containing protein
GO:0006629	Biological Process	lipid metabolic process	3	A0A3Q7JSU0 Q40140 A0A3Q7HFP1	Phospholipase A1,Aspartic protease,Glycerophosphodiester phosphodiesterase
GO:0006631	Biological Process	fatty acid metabolic process	3	A0A3Q7GWB4 A0A3Q7J365 A0A3Q7JDN9	Acyl-[acyl-carrier-protein] desaturase,3-hydroxyacyl-CoA dehydrogenase,3-hydroxyacyl-CoA dehydrogenase
GO:0006633	Biological Process	fatty acid biosynthetic process	2	A0A3Q7HYD5 A0A3Q7GCR0	Acyl-[acyl-carrier-protein] hydrolase,Uncharacterized protein
GO:0006635	Biological Process	fatty acid beta-oxidation	2	Q5D8D3 A0A3Q7IB30	Acyl-coenzyme A oxidase,Uncharacterized protein
GO:0006729	Biological Process	tetrahydrobiopterin biosynthetic process	1	A0A494G940	4a-hydroxytetrahydrobiopterin dehydratase
GO:0006750	Biological Process	glutathione biosynthetic process	1	E1U7P9	Glutathione synthetase
GO:0006754	Biological Process	ATP biosynthetic process	2	A0A3Q7FVP3 A0A3Q7GD18	ATP synthase subunit beta,ATP synthase subunit beta
GO:0006779	Biological Process	porphyrin-containing compound biosynthetic process	3	A0A3Q7GR78 A0A3Q7I9A2 A0A3Q7IBR0	Uroporphyrinogen decarboxylase,Coproporphyrinogen oxidase,Uroporphyrinogen decarboxylase
GO:0006788	Biological Process	heme oxidation	1	Q94FW7	Heme oxygenase 1
GO:0006796	Biological Process	phosphate-containing compound metabolic process	1	A0A3Q7FBY4	Inorganic diphosphatase
GO:0006801	Biological Process	superoxide metabolic process	2	A0A3Q7GSL2 Q6X1D0	Superoxide dismutase,Superoxide dismutase
GO:0006807	Biological Process	nitrogen compound metabolic process	10	A0A3Q7FKX4 A0A3Q7IRF8 A0A3Q7EI59 A0A3Q7FXP7 A0A3Q7IIW4 A0A3Q7GMP4 A0A3Q7IF15 Q9XGI9 A0A3Q7JPE6 A0A3Q7FLA3	Glutamate synthase (NADH),Glutamine synthetase,Glutamine synthetase,Glutamine synthetase,CN hydrolase domain-containing protein,CN hydrolase domain-containing protein,CN hydrolase domain-containing protein,N-carbamoylputrescine amidase,CN hydrolase domain-containing protein,Glutamine amidotransferase type-2 domain-containing protein
GO:0006810	Biological Process	transport	1	A0A3Q7H2F5	Uncharacterized protein
GO:0006879	Biological Process	cellular iron ion homeostasis	1	A0A3Q7GSZ7	Ferritin
GO:0006886	Biological Process	intracellular protein transport	8	A0A3Q7H255 A0A3Q7FMV9 A0A3Q7IMC4 K4BVH7 D1MAF2 A0A3Q7I900 A0A3Q7EUR6 A0A3Q7FSY4	Uncharacterized protein,Importin N-terminal domain-containing protein,Coatomer subunit beta,Coatomer subunit alpha,Exportin-1,Importin N-terminal domain-containing protein,Protein kinase domain-containing protein,AP-3 complex subunit delta
GO:0006888	Biological Process	ER to Golgi vesicle-mediated transport	1	A0A3Q7H255	Uncharacterized protein
GO:0006950	Biological Process	response to stress	8	P36181 A0A3Q7H7Q7 A0A3Q7GBI5 A0A3Q7EF29 K4B9G5 Q6UJX4 A0A3Q7HA43 A0A3Q7HLX5	Heat shock cognate protein 80,DNA-directed RNA polymerase,HATPase_c domain-containing protein,Usp domain-containing protein,Usp domain-containing protein,Molecular chaperone Hsp90-1,HATPase_c domain-containing protein,HATPase_c domain-containing protein
GO:0006952	Biological Process	defense response	3	K4CWC4 A0A3Q7FXR7 A0A3Q7GMD5	PR10 protein,Bet_v_1 domain-containing protein,Bet_v_1 domain-containing protein
GO:0006979	Biological Process	response to oxidative stress	12	A0A3Q7IS88 A0A3Q7HK83 A0A3Q7E8T9 Q3I5C4 Q9SMD3 A0A3Q7H0U0 A0A3Q7GX85 A0A3Q7GG70 Q52QQ4 Q7XZS6 A0A3Q7FU03 Q9THX6	PEROXIDASE_4 domain-containing protein,Glutathione peroxidase,Peroxidase,Cytosolic ascorbate peroxidase 1,Ascorbate peroxidase,Peroxidase,PEROXIDASE_4 domain-containing protein,Peroxidase,Ascorbate peroxidase,Glutathione peroxidase,Peroxidase,Thylakoid lumenal 29 kDa protein, chloroplastic
GO:0007010	Biological Process	cytoskeleton organization	3	A0A3Q7IGH0 A0A3Q7EWB6 A0A3Q7GSF7	Adenylyl cyclase-associated protein,HP domain-containing protein,HP domain-containing protein
GO:0007018	Biological Process	microtubule-based movement	1	A0A3Q7JIX8	Kinesin motor domain-containing protein
GO:0007034	Biological Process	vacuolar transport	1	A0A3Q7HWB4	Carboxypeptidase
GO:0007264	Biological Process	small GTPase mediated signal transduction	3	A0A3Q7HLY0 P38547 A0A3Q7J5Z9	Guanosine nucleotide diphosphate dissociation inhibitor,GTP-binding nuclear protein Ran2,Guanosine nucleotide diphosphate dissociation inhibitor
GO:0008017	Molecular Function	microtubule binding	1	A0A3Q7JIX8	Kinesin motor domain-containing protein
GO:0008033	Biological Process	tRNA processing	3	A0A3Q7J519 A0A3Q7GQZ9 A0A3Q7FSD7	Malate dehydrogenase,Phenylalanyl-tRNA synthetase,Geranylgeranyl reductase
GO:0008061	Molecular Function	chitin binding	3	Q05538 A0A3Q7JDI3 A0A3Q7IHS3	Basic 30 kDa endochitinase,Chitin-binding type-1 domain-containing protein,Chitin-binding type-1 domain-containing protein
GO:0008080	Molecular Function	N-acetyltransferase activity	2	A0A3Q7FPW5 A0A3Q7I8C3	Uncharacterized protein,N-acetyltransferase domain-containing protein
GO:0008081	Molecular Function	phosphoric diester hydrolase activity	1	A0A3Q7HFP1	Glycerophosphodiester phosphodiesterase
GO:0008097	Molecular Function	5S rRNA binding	1	A0A3Q7H274	Ribosomal_L18_c domain-containing protein
GO:0008113	Molecular Function	peptide-methionine	2	G3JX11 G3K2M4	Protein-methionine-S-oxide reductase,Protein-methionine-S-oxide reductase
GO:0008124	Molecular Function	4-alpha-hydroxytetrahydrobiopterin dehydratase activity	1	A0A494G940	4a-hydroxytetrahydrobiopterin dehydratase
GO:0008138	Molecular Function	protein tyrosine/serine/threonine phosphatase activity	2	Q93X44 A0A3Q7JAS5	Protein tyrosine phosphatase,Tyrosine-protein phosphatase domain-containing protein
GO:0008152	Biological Process	metabolic process	80	A0A3Q7H4Q5 A0A3Q7FF30 A0A3Q7FKX4 A0A3Q7ISW6 A0A494GA81 A0A3Q7H4X3 A0A3Q7G251 A0A3Q7EF74 A0A3Q7J9W9 A0A3Q7J9T5 A0A3Q7J365 A0A3Q7HNG4 A0A3Q7FEL1 A0A3Q7HWQ1 A0A3Q7J330 A0A3Q7J1A5 Q56R04 A0A3Q7IZR8 A0A3Q7EYC4 B1Q3F8 A0A3Q7GKC8 A0A3Q7F289 A0A3Q7FWL2 A0A3Q7EU87 A0A3Q7H441 A0A3Q7F0V0 A0A3Q7H9C9 A0A3Q7E9K7 A0A3Q7EF20 A0A3Q7GTM3 A0A3Q7GC36 A0A3Q7HR13 A0A3Q7IHG0 A0A3Q7GK31 A0A3Q7HBK4 A0A3Q7FSE5 A0A3Q7JRL8 …	LOB domain-containing protein,3-isopropylmalate dehydratase,Glutamate synthase (NADH),Fumarylacetoacetase,Uncharacterized protein,4-coumarate--CoA ligase,Glycosyltransferase,Uncharacterized protein,Uncharacterized protein,Uncharacterized protein,3-hydroxyacyl-CoA dehydrogenase,Delta-1-pyrroline-5-carboxylate synthase,4-coumarate--CoA ligase,4-coumarate--CoA ligase,Pyruvate dehydrogenase E1 compon…
GO:0008168	Molecular Function	methyltransferase activity	2	A0A3Q7J9T5 A0A3Q7EPT7	Uncharacterized protein,Methionine S-methyltransferase
GO:0008184	Molecular Function	glycogen phosphorylase activity	3	A0A411DZ47 A0A3Q7GCI2 A0A3Q7I2P2	Alpha-1,4 glucan phosphorylase,Alpha-1,4 glucan phosphorylase,Alpha-1,4 glucan phosphorylase
GO:0008199	Molecular Function	ferric iron binding	1	A0A3Q7GSZ7	Ferritin
GO:0008234	Molecular Function	cysteine-type peptidase activity	3	O49877 A0A3Q7H940 A0A3Q7H8G2	CYP1,Uncharacterized protein,Uncharacterized protein
GO:0008236	Molecular Function	serine-type peptidase activity	3	A0A3Q7EHH5 A0A3Q7J2K1 A0A3Q7FFV1	Peptidase_S9 domain-containing protein,Uncharacterized protein,GYF domain-containing protein
GO:0008237	Molecular Function	metallopeptidase activity	1	A0A3Q7HMJ3	Aminopeptidase
GO:0008270	Molecular Function	zinc ion binding	15	A0A3Q7IPG6 A0A3Q7HHA0 A0A3Q7ILD3 A0A3Q7E9H1 A0A3Q7H255 A0A3Q7IES7 A0A3Q7H1U9 A0A3Q7FUV3 Q5NE20 A0A3Q7FNP5 A0A3Q7ELT0 D3TI68 A0A3Q7F352 A0A3Q7HMJ3 Q5NE21	Uncharacterized protein,Uncharacterized protein,5-methyltetrahydropteroyltriglutamate--homocysteine S-methyltransferase,5-methyltetrahydropteroyltriglutamate--homocysteine S-methyltransferase,Uncharacterized protein,Uncharacterized protein,Serine/threonine-protein phosphatase,UBP-type domain-containing protein,Carbonic anhydrase,Uncharacterized protein,5-amino-6-(5-phosphoribosylamino)uracil redu…
GO:0008299	Biological Process	isoprenoid biosynthetic process	6	Q1A7S9 A0A3Q7IPS6 A0A3Q7ER22 A0A3Q7IT51 O65004 A0A3Q7F8X1	Geranylgeranyl pyrophosphate synthase 2,3-hydroxy-3-methylglutaryl coenzyme A synthase,Uncharacterized protein,Uncharacterized protein,Farnesyl pyrophosphate synthase,Uncharacterized protein
GO:0008312	Molecular Function	7S RNA binding	2	A0A3Q7IXH4 A0A3Q7HZE0	Signal recognition particle subunit SRP72,SRP54 domain-containing protein
GO:0008375	Molecular Function	acetylglucosaminyltransferase activity	2	A0A3Q7J601 A0A3Q7EUW5	Uncharacterized protein,Uncharacterized protein
GO:0008483	Molecular Function	transaminase activity	5	Q8RVV4 A0A3Q7JRE5 A0A3Q7G5T0 Q40147 A0A3Q7HTC1	Viroid RNA-binding protein (Fragment),Uncharacterized protein,Uncharacterized protein,Glutamate-1-semialdehyde 2,1-aminomutase, chloroplastic,Acetylornithine transaminase
GO:0008536	Molecular Function	Ran GTPase binding	3	A0A3Q7FMV9 D1MAF2 A0A3Q7I900	Importin N-terminal domain-containing protein,Exportin-1,Importin N-terminal domain-containing protein
GO:0008565	Molecular Function	protein transporter activity	2	A0A3Q7EFC3 A0A3Q7IHL0	Importin subunit alpha,Importin subunit alpha
GO:0008641	Molecular Function	small protein activating enzyme activity	2	A0A3Q7I083 A0A3Q7GMH0	E1 ubiquitin-activating enzyme,E1 ubiquitin-activating enzyme
GO:0008652	Biological Process	cellular amino acid biosynthetic process	4	A0A3Q7ILD3 A0A3Q7E9H1 K4B381 A0A3Q7EQJ0	5-methyltetrahydropteroyltriglutamate--homocysteine S-methyltransferase,5-methyltetrahydropteroyltriglutamate--homocysteine S-methyltransferase,N-acetyl-glutamate semialdehyde dehydrogenase,Aspartate-semialdehyde dehydrogenase
GO:0008654	Biological Process	phospholipid biosynthetic process	2	A0A3Q7G4W7 A0A3Q7GNM9	Inositol-3-phosphate synthase,Inositol-3-phosphate synthase
GO:0008686	Molecular Function	3,4-dihydroxy-2-butanone-4-phosphate synthase activity	1	A0A3Q7ERA7	GTP cyclohydrolase II
GO:0008703	Molecular Function	5-amino-6-	1	A0A3Q7ELT0	5-amino-6-(5-phosphoribosylamino)uracil reductase
GO:0008837	Molecular Function	diaminopimelate epimerase activity	1	A0A3Q7HXP3	Diaminopimelate epimerase
GO:0008883	Molecular Function	glutamyl-tRNA reductase activity	1	A0A3Q7G876	Glutamyl-tRNA reductase
GO:0008963	Molecular Function	phospho-N-acetylmuramoyl-pentapeptide-transferase activity	1	A0A3Q7F2G2	Uncharacterized protein
GO:0008964	Molecular Function	phosphoenolpyruvate carboxylase activity	3	A0A3Q7IBX1 A0A3Q7J5K6 A0A3Q7I9N3	Phosphoenolpyruvate carboxylase,Phosphoenolpyruvate carboxylase,Phosphoenolpyruvate carboxylase
GO:0009055	Molecular Function	electron carrier activity	7	A0A3Q7J5A2 D2KQI9 A0A3Q7HVF4 A0A3Q7J9P7 A0A3Q7J9G9 P17340 A0A3Q7H1V8	Phytocyanin domain-containing protein,Succinate dehydrogenase [ubiquinone] iron-sulfur subunit, mitochondrial,Glutaredoxin domain-containing protein,Cytochrome c domain-containing protein,Ferredoxin,Plastocyanin, chloroplastic,Glutaredoxin domain-containing protein
GO:0009058	Biological Process	biosynthetic process	24	A0A3Q7FWB5 A0A3Q7FWK2 A0A3Q7GG75 A0A3Q7EHJ9 A0A3Q7FWL3 A0A3Q7I3V5 E5LBC4 A0A3Q7J1M2 A0A3Q7HGI8 A0A3Q7HIS4 A0A3Q7HVG8 A0A3Q7HD29 A0A3Q7GP62 A0A3Q7HNA9 A0A3Q7HC56 A0A3Q7IS73 A0A3Q7GY85 A0A3Q7EPT7 A0A3Q7FC90 P93223 A0A3Q7FTI8 A0A3Q7FQ28 A0A3Q7I4P2 A0A3Q7IL38	Aminotran_1_2 domain-containing protein,Aminotran_1_2 domain-containing protein,Aminotran_1_2 domain-containing protein,Glucose-1-phosphate adenylyltransferase,Aminotran_1_2 domain-containing protein,R3H-assoc domain-containing protein,Prephenate aminotransferase,3-deoxy-8-phosphooctulonate synthase,Glucose-1-phosphate adenylyltransferase,Anthranilate synthase,Aminotran_1_2 domain-containing prot…
GO:0009072	Biological Process	aromatic amino acid family metabolic process	1	A0A3Q7ISW6	Fumarylacetoacetase
GO:0009073	Biological Process	aromatic amino acid family biosynthetic process	5	Q42884 A0A3Q7ESI6 A0A3Q7H097 A0A3Q7IQZ0 A0A3Q7FKF5	Chorismate synthase 1, chloroplastic,Phospho-2-dehydro-3-deoxyheptonate aldolase,Phospho-2-dehydro-3-deoxyheptonate aldolase,Phospho-2-dehydro-3-deoxyheptonate aldolase,Uncharacterized protein
GO:0009082	Biological Process	branched-chain amino acid biosynthetic process	2	A0A3Q7HC76 A0A3Q7JST6	Acetohydroxy-acid reductoisomerase,Acetohydroxy-acid reductoisomerase
GO:0009086	Biological Process	methionine biosynthetic process	2	A0A3Q7ILD3 A0A3Q7E9H1	5-methyltetrahydropteroyltriglutamate--homocysteine S-methyltransferase,5-methyltetrahydropteroyltriglutamate--homocysteine S-methyltransferase
GO:0009089	Biological Process	lysine biosynthetic process via diaminopimelate	1	A0A3Q7HXP3	Diaminopimelate epimerase
GO:0009098	Biological Process	leucine biosynthetic process	1	K4C627	2-isopropylmalate synthase
GO:0009113	Biological Process	purine nucleobase biosynthetic process	1	A0A3Q7EQ38	Glycinamide ribonucleotide synthetase
GO:0009116	Biological Process	nucleoside metabolic process	5	A0A3Q7IBY7 A0A3Q7HG09 A0A3Q7J0E0 A0A3Q7H1L7 A0A3Q7EU50	Pribosyltran domain-containing protein,Pribosyltran domain-containing protein,OMPdecase,Adenine phosphoribosyltransferase,Amidophosphoribosyltransferase
GO:0009165	Biological Process	nucleotide biosynthetic process	1	A0A3Q7EUX7	Dihydrofolate reductase
GO:0009228	Biological Process	thiamine biosynthetic process	1	A0A3Q7GP23	ThiC-associated domain-containing protein
GO:0009231	Biological Process	riboflavin biosynthetic process	3	A0A3Q7HLY1 A0A3Q7ELT0 A0A3Q7ERA7	6,7-dimethyl-8-ribityllumazine synthase,5-amino-6-(5-phosphoribosylamino)uracil reductase,GTP cyclohydrolase II
GO:0009298	Biological Process	GDP-mannose biosynthetic process	1	A0A3Q7GHV9	Phosphomannomutase
GO:0009349	Cellular Component	riboflavin synthase complex	1	A0A3Q7HLY1	6,7-dimethyl-8-ribityllumazine synthase
GO:0009396	Biological Process	folic acid-containing compound biosynthetic process	2	A0A3Q7IL22 A0A3Q7E824	Methenyltetrahydrofolate cyclohydrolase,Formyltetrahydrofolate synthetase
GO:0009439	Biological Process	cyanate metabolic process	1	A0A3Q7I962	Cyanate hydratase
GO:0009446	Biological Process	putrescine biosynthetic process	1	A0A097PRP8	EMB1873 protein (Fragment)
GO:0009507	Cellular Component	chloroplast	1	Q9LEG5	Allene-oxide cyclase
GO:0009522	Cellular Component	photosystem I	2	A0A3Q7I593 P12372	Uncharacterized protein,Photosystem I reaction center subunit II, chloroplastic
GO:0009523	Cellular Component	photosystem II	8	A0A3Q7H7F3 A0A3Q7EIF5 A0A3Q7ESV2 P23322 A0A3Q7FSS5 Q672Q6 A0A3Q7GYY4 P29795	Uncharacterized protein,23 kDa subunit of oxygen evolving system of photosystem II,23 kDa subunit of oxygen evolving system of photosystem II,Oxygen-evolving enhancer protein 1, chloroplastic,23 kDa subunit of oxygen evolving system of photosystem II,Photosystem II oxygen-evolving complex protein 3,23 kDa subunit of oxygen evolving system of photosystem II,Oxygen-evolving enhancer protein 2, chlo…
GO:0009538	Cellular Component	photosystem I reaction center	2	A0A3Q7I593 P12372	Uncharacterized protein,Photosystem I reaction center subunit II, chloroplastic
GO:0009607	Biological Process	response to biotic stimulus	3	K4CWC4 A0A3Q7FXR7 A0A3Q7GMD5	PR10 protein,Bet_v_1 domain-containing protein,Bet_v_1 domain-containing protein
GO:0009611	Biological Process	response to wounding	2	A0A3Q7J2P9 A0A3Q7I877	Uncharacterized protein,Uncharacterized protein
GO:0009654	Cellular Component	photosystem II oxygen evolving complex	8	A0A3Q7H7F3 A0A3Q7EIF5 A0A3Q7ESV2 P23322 A0A3Q7FSS5 Q672Q6 A0A3Q7GYY4 P29795	Uncharacterized protein,23 kDa subunit of oxygen evolving system of photosystem II,23 kDa subunit of oxygen evolving system of photosystem II,Oxygen-evolving enhancer protein 1, chloroplastic,23 kDa subunit of oxygen evolving system of photosystem II,Photosystem II oxygen-evolving complex protein 3,23 kDa subunit of oxygen evolving system of photosystem II,Oxygen-evolving enhancer protein 2, chlo…
GO:0009678	Molecular Function	hydrogen-translocating pyrophosphatase activity	1	A0A3Q7FV11	H(+)-exporting diphosphatase
GO:0010181	Molecular Function	FMN binding	2	Q9FEW9 Q9XG54	12-oxophytodienoate reductase 3,12-oxophytodienoate reductase 1
GO:0010207	Biological Process	photosystem II assembly	1	A0A3Q7I9J3	Uncharacterized protein
GO:0015031	Biological Process	protein transport	2	A0A3Q7HIJ0 A0A3Q7H040	Peptidylprolyl isomerase,Uncharacterized protein
GO:0015035	Molecular Function	protein disulfide oxidoreductase activity	2	A0A3Q7HVF4 A0A3Q7H1V8	Glutaredoxin domain-containing protein,Glutaredoxin domain-containing protein
GO:0015078	Molecular Function	hydrogen ion transmembrane transporter activity	2	A0A3Q7J1J6 A0A3Q7FN07	V-type proton ATPase subunit a,V-type proton ATPase subunit C
GO:0015923	Molecular Function	mannosidase activity	1	D3TI68	Alpha-mannosidase
GO:0015930	Molecular Function	glutamate synthase activity	2	A0A3Q7FKX4 A0A3Q7FLA3	Glutamate synthase (NADH),Glutamine amidotransferase type-2 domain-containing protein
GO:0015934	Cellular Component	large ribosomal subunit	1	A0A3Q7G5V9	KOW domain-containing protein
GO:0015977	Biological Process	carbon fixation	9	A0A3Q7EEI8 A0A3Q7IBX1 G8D593 P27065 A0A3Q7JXC3 A0A3Q7J5K6 A0A068EXM2 A0A6B9IXR1 A0A3Q7I9N3	Ribulose bisphosphate carboxylase large chain,Phosphoenolpyruvate carboxylase,Ribulose bisphosphate carboxylase large chain (Fragment),Ribulose bisphosphate carboxylase large chain,Ribulose bisphosphate carboxylase large chain,Phosphoenolpyruvate carboxylase,Ribulose bisphosphate carboxylase large chain (Fragment),Ribulose bisphosphate carboxylase large chain (Fragment),Phosphoenolpyruvate carbox…
GO:0015979	Biological Process	photosynthesis	12	A0A3Q7I593 A0A3Q7H7F3 A0A3Q7EIF5 A0A3Q7ESV2 P23322 P12372 A0A3Q7FSS5 Q672Q6 A0A3Q7I9J3 A0A3Q7GYY4 A0A3Q7EIP7 P29795	Uncharacterized protein,Uncharacterized protein,23 kDa subunit of oxygen evolving system of photosystem II,23 kDa subunit of oxygen evolving system of photosystem II,Oxygen-evolving enhancer protein 1, chloroplastic,Photosystem I reaction center subunit II, chloroplastic,23 kDa subunit of oxygen evolving system of photosystem II,Photosystem II oxygen-evolving complex protein 3,Uncharacterized pro…
GO:0015986	Biological Process	ATP synthesis coupled proton transport	7	A0A2H4NB27 A0A494G9E6 A0A0C5CHA6 A0A3Q7FRU0 A0A3Q7J9Z7 A0A3Q7F529 A0A0C5C9T7	ATP synthase subunit alpha,ATP synthase subunit alpha,ATP synthase subunit alpha, chloroplastic,Uncharacterized protein,Vacuolar cation/proton exchanger,Uncharacterized protein,ATP synthase epsilon chain, chloroplastic
GO:0015991	Biological Process	ATP hydrolysis coupled proton transport	4	A0A3Q7J1J6 A0A3Q7HZQ4 Q9LKG0 A0A3Q7FN07	V-type proton ATPase subunit a,V-type proton ATPase subunit H,Putative vacuolar proton ATPase subunit E (Fragment),V-type proton ATPase subunit C
GO:0015992	Biological Process	proton transport	10	A0A2H4NB27 A0A494G9E6 Q2MI93 A0A0C5CHA6 A0A3Q7FVP3 Q84XW6 A0A3Q7EUT1 A0A3Q7GD18 A0A3Q7FV11 A0A3Q7IIS5	ATP synthase subunit alpha,ATP synthase subunit alpha,ATP synthase subunit beta, chloroplastic,ATP synthase subunit alpha, chloroplastic,ATP synthase subunit beta,V-ATPase 69 kDa subunit,ATP-synt_ab_N domain-containing protein,ATP synthase subunit beta,H(+)-exporting diphosphatase,Vacuolar proton pump subunit B
GO:0015995	Biological Process	chlorophyll biosynthetic process	1	A0A3Q7FUB1	Mg-por_mtran_C domain-containing protein
GO:0016020	Cellular Component	membrane	4	A0A3Q7INV1 A0A3Q7J601 A0A3Q7EHT5 A0A3Q7FV11	Uncharacterized protein,Uncharacterized protein,Protein translocase subunit SecA,H(+)-exporting diphosphatase
GO:0016021	Cellular Component	integral component of membrane	5	A0A3Q7IPT1 A0A3Q7HWQ1 A0A3Q7J9Z7 A0A3Q7GCN2 A0A3Q7F2G2	SPX domain-containing protein,4-coumarate--CoA ligase,Vacuolar cation/proton exchanger,Peptidylprolyl isomerase,Uncharacterized protein
GO:0016070	Biological Process	RNA metabolic process	1	A0A097PNP2	ABH1 (Fragment)
GO:0016114	Biological Process	terpenoid biosynthetic process	1	Q8GZR6	GcpE
GO:0016157	Molecular Function	sucrose synthase activity	3	O82691 Q9FXK8 H9BYP6	Sucrose synthase,Sucrose-phosphate synthase,Sucrose-phosphate synthase
GO:0016192	Biological Process	vesicle-mediated transport	4	A0A3Q7IMC4 K4BVH7 A0A3Q7EUR6 A0A3Q7FSY4	Coatomer subunit beta,Coatomer subunit alpha,Protein kinase domain-containing protein,AP-3 complex subunit delta
GO:0016209	Molecular Function	antioxidant activity	3	A0A3Q7ILV3 A0A3Q7H8S0 A0A3Q7E9H0	Thioredoxin-dependent peroxiredoxin,Thioredoxin-dependent peroxiredoxin,Thioredoxin-dependent peroxiredoxin
GO:0016226	Biological Process	iron-sulfur cluster assembly	1	A0A3Q7HK40	Uncharacterized protein
GO:0016301	Molecular Function	kinase activity	5	A0A3Q7HR13 A0A3Q7HG29 A0A3Q7I8W8 A0A3Q7GCY1 A0A3Q7EHY3	Phosphoribulokinase,Multifunctional fusion protein,CBM20 domain-containing protein,PPDK_N domain-containing protein,Pyruvate, phosphate dikinase
GO:0016310	Biological Process	phosphorylation	3	A0A3Q7I8W8 A0A3Q7GCY1 A0A3Q7EHY3	CBM20 domain-containing protein,PPDK_N domain-containing protein,Pyruvate, phosphate dikinase
GO:0016491	Molecular Function	oxidoreductase activity	74	A0A3Q7FE34 P05116 A0A3Q7HHA0 A0A3Q7J3Q3 A0A3Q7ITD1 A0A3Q7ENY7 A0A3Q7HU15 Q9FEW9 A0A3Q7FKX4 Q9XG54 A0A3Q7I8A0 A0A3Q7ESW4 A0A3Q7J365 A0A3Q7ILP6 A0A3Q7FJ86 A0A3Q7HNG4 A0A3Q7J519 Q56R04 A0A3Q7F7G5 A0A3Q7ILV3 A0A3Q7G4N1 A0A3Q7EHA7 A0A3Q7JC72 B1Q3F8 A0A3Q7IAC1 A0A3Q7EHP3 A0A3Q7G465 A0A3Q7ISK8 Q5NE17 P93541 B8PWQ9 Q43775 Q645M9 A0A3Q7GTM3 A0A3Q7FZA2 A0A3Q7HLC0 A0A3Q7FSE5 A0A3Q7JRL8 A0A3Q7IAU4 A0A3Q7GAU9…	Uncharacterized protein,1-aminocyclopropane-1-carboxylate oxidase 1,Uncharacterized protein,Malate dehydrogenase,Pyr_redox_2 domain-containing protein,Uncharacterized protein,Pyr_redox_2 domain-containing protein,12-oxophytodienoate reductase 3,Glutamate synthase (NADH),12-oxophytodienoate reductase 1,Glutathione reductase,Uncharacterized protein,3-hydroxyacyl-CoA dehydrogenase,Glutaredoxin-depen…
GO:0016579	Biological Process	protein deubiquitination	2	A0A3Q7IP09 A0A3Q7JA27	Ubiquitinyl hydrolase 1,Ubiquitin carboxyl-terminal hydrolase
GO:0016597	Molecular Function	amino acid binding	3	A0A3Q7FY03 A0A3Q7JD34 A0A3Q7FRB5	D-3-phosphoglycerate dehydrogenase,Ornithine carbamoyltransferase,D-3-phosphoglycerate dehydrogenase
GO:0016740	Molecular Function	transferase activity	6	A0A3Q7JDH2 A0A3Q7GNF6 A0A3Q7HN29 A0A3Q7G863 A0A3Q7FCE4 A0A3Q7JE99	Serine hydroxymethyltransferase,Serine hydroxymethyltransferase,Serine hydroxymethyltransferase,Serine hydroxymethyltransferase,Serine hydroxymethyltransferase,Serine hydroxymethyltransferase
GO:0016743	Molecular Function	carboxyl- or carbamoyltransferase activity	1	A0A3Q7JD34	Ornithine carbamoyltransferase
GO:0016762	Molecular Function	xyloglucan	1	A0A3Q7FCZ7	Xyloglucan endotransglucosylase/hydrolase
GO:0016779	Molecular Function	nucleotidyltransferase activity	4	A0A3Q7EHJ9 A0A3Q7HGI8 P93223 A0A3Q7FQ28	Glucose-1-phosphate adenylyltransferase,Glucose-1-phosphate adenylyltransferase,Glucose-1-phosphate adenylyltransferase,NTP_transferase domain-containing protein
GO:0016787	Molecular Function	hydrolase activity	14	A0A3Q7EN07 A0A3Q7HQL1 A0A3Q7I0P8 A0A3Q7IH80 A0A3Q7H1U9 Q93X45 A0A3Q7HSX1 A0A3Q7F385 A0A3Q7HJU0 A0A3Q7HRC7 A0A3Q7GXR4 A0A3Q7ELK6 A0A3Q7HDL5 A0A3Q7E9U0	Uncharacterized protein,Nudix hydrolase domain-containing protein,Purple acid phosphatase,Abhydrolase_3 domain-containing protein,Serine/threonine-protein phosphatase,Xaa-Pro aminopeptidase 2,Pectin acetylesterase,Dihydroorotase,Pectin acetylesterase,M20_dimer domain-containing protein,Isopentenyl-diphosphate Delta-isomerase,Abhydrolase_3 domain-containing protein,Serine/threonine-protein phospha…
GO:0016790	Molecular Function	thiolester hydrolase activity	1	A0A3Q7HYD5	Acyl-[acyl-carrier-protein] hydrolase
GO:0016829	Molecular Function	lyase activity	2	A0A3Q7I742 A0A3Q7FWX0	Fumarate hydratase,Beta_elim_lyase domain-containing protein
GO:0016831	Molecular Function	carboxy-lyase activity	1	B1Q3F1	Glutamate decarboxylase
GO:0016853	Molecular Function	isomerase activity	5	A0A3Q7IQN9 A0A3Q7F7C5 A0A3Q7H8W4 A0A3Q7F8V6 Q9LEG5	Glucose-6-phosphate 1-epimerase,Glucose-6-phosphate 1-epimerase,Glucose-6-phosphate 1-epimerase,Uncharacterized protein,Allene-oxide cyclase
GO:0016866	Molecular Function	intramolecular transferase activity	3	A0A3Q7G570 A0A3Q7GMW1 Q6IV07	UDP-arabinopyranose mutase,Uncharacterized protein,UDP-arabinopyranose mutase
GO:0016872	Molecular Function	intramolecular lyase activity	1	A0A3Q7HYX1	Chalcone_isomerase domain-containing protein
GO:0016874	Molecular Function	ligase activity	1	A0A3Q7I7R0	Glutamyl-tRNA(Gln) amidotransferase subunit B, chloroplastic/mitochondrial
GO:0016887	Molecular Function	ATPase activity	3	A0A3Q7GSA0 A0A3Q7FVP3 A0A3Q7GD18	ABC transporter domain-containing protein,ATP synthase subunit beta,ATP synthase subunit beta
GO:0016984	Molecular Function	ribulose-bisphosphate carboxylase activity	6	A0A3Q7EEI8 G8D593 P27065 A0A3Q7JXC3 A0A068EXM2 A0A6B9IXR1	Ribulose bisphosphate carboxylase large chain,Ribulose bisphosphate carboxylase large chain (Fragment),Ribulose bisphosphate carboxylase large chain,Ribulose bisphosphate carboxylase large chain,Ribulose bisphosphate carboxylase large chain (Fragment),Ribulose bisphosphate carboxylase large chain (Fragment)
GO:0016998	Biological Process	cell wall macromolecule catabolic process	5	Q05538 A0A3Q7JDI3 Q05539 A0A3Q7IHS3 Q05540	Basic 30 kDa endochitinase,Chitin-binding type-1 domain-containing protein,Acidic 26 kDa endochitinase,Chitin-binding type-1 domain-containing protein,Acidic 27 kDa endochitinase
GO:0017038	Biological Process	protein import	1	A0A3Q7EHT5	Protein translocase subunit SecA
GO:0017089	Molecular Function	glycolipid transporter activity	1	A0A3Q7H546	GLTP domain-containing protein
GO:0019510	Biological Process	S-adenosylhomocysteine catabolic process	2	A0A3Q7JD93 A0A3Q7I9U4	Adenosylhomocysteinase,Adenosylhomocysteinase
GO:0019538	Biological Process	protein metabolic process	2	P31542 Q4LDR0	ATP-dependent Clp protease ATP-binding subunit ClpA homolog CD4B, chloroplastic,Heat shock protein
GO:0019752	Biological Process	carboxylic acid metabolic process	2	P49297 B1Q3F1	Isocitrate lyase,Glutamate decarboxylase
GO:0019843	Molecular Function	rRNA binding	5	A0A0C5CEC3 A0A3Q7JDZ0 K4ATQ2 A0A3Q7JYX1 A0A3Q7GZX3	30S ribosomal protein S4, chloroplastic,Uncharacterized protein,Uncharacterized protein,Uncharacterized protein,Uncharacterized protein
GO:0019898	Cellular Component	extrinsic component of membrane	8	A0A3Q7H7F3 A0A3Q7EIF5 A0A3Q7ESV2 P23322 A0A3Q7FSS5 Q672Q6 A0A3Q7GYY4 P29795	Uncharacterized protein,23 kDa subunit of oxygen evolving system of photosystem II,23 kDa subunit of oxygen evolving system of photosystem II,Oxygen-evolving enhancer protein 1, chloroplastic,23 kDa subunit of oxygen evolving system of photosystem II,Photosystem II oxygen-evolving complex protein 3,23 kDa subunit of oxygen evolving system of photosystem II,Oxygen-evolving enhancer protein 2, chlo…
GO:0020037	Molecular Function	heme binding	18	K4BAE6 A0A3Q7ESW4 A0A3Q7IS88 A0A3Q7E8T9 Q3I5C4 A0A3Q7J9P7 P30264 Q9SMD3 A0A3Q7H0U0 A0A3Q7GX85 A0A3Q7GG70 Q52QQ4 A0A3Q7JG91 A0A3Q7FU03 A0A3Q7IH89 Q9THX6 H6WYS2 A0A3Q7GHS2	Catalase,Uncharacterized protein,PEROXIDASE_4 domain-containing protein,Peroxidase,Cytosolic ascorbate peroxidase 1,Cytochrome c domain-containing protein,Catalase isozyme 1,Ascorbate peroxidase,Peroxidase,PEROXIDASE_4 domain-containing protein,Peroxidase,Ascorbate peroxidase,Uncharacterized protein,Peroxidase,Uncharacterized protein,Thylakoid lumenal 29 kDa protein, chloroplastic,Assimilatory su…
GO:0030117	Cellular Component	membrane coat	4	A0A3Q7IMC4 K4BVH7 A0A3Q7EUR6 A0A3Q7FSY4	Coatomer subunit beta,Coatomer subunit alpha,Protein kinase domain-containing protein,AP-3 complex subunit delta
GO:0030126	Cellular Component	COPI vesicle coat	3	A0A3Q7IMC4 K4BVH7 A0A3Q7EUR6	Coatomer subunit beta,Coatomer subunit alpha,Protein kinase domain-containing protein
GO:0030127	Cellular Component	COPII vesicle coat	1	A0A3Q7H255	Uncharacterized protein
GO:0030145	Molecular Function	manganese ion binding	1	A0A3Q7H9K1	Phosphoglycerate mutase (2,3-diphosphoglycerate-independent)
GO:0030151	Molecular Function	molybdenum ion binding	2	A0A3Q7FE34 A0A3Q7ISK8	Uncharacterized protein,Nitrate reductase
GO:0030170	Molecular Function	pyridoxal phosphate binding	23	A0A3Q7JF63 Q8RVV4 A0A3Q7FWB5 A0A3Q7FWK2 A0A3Q7GG75 Q6R8F6 A0A3Q7FWL3 E5LBC4 A0A3Q7HVG8 A0A3Q7HD29 A0A3Q7HNA9 B1Q3F1 A0A3Q7HC56 A0A3Q7IS73 A0A3Q7GY85 A0A3Q7JRE5 A0A3Q7G5T0 A0A3Q7EPT7 Q40147 A0A3Q7FTI8 A0A3Q7I4P2 A0A3Q7IL38 A0A3Q7HTC1	Condensin complex subunit 1,Viroid RNA-binding protein (Fragment),Aminotran_1_2 domain-containing protein,Aminotran_1_2 domain-containing protein,Aminotran_1_2 domain-containing protein,Cystathionine gamma synthase,Aminotran_1_2 domain-containing protein,Prephenate aminotransferase,Aminotran_1_2 domain-containing protein,Aspartate aminotransferase,Aspartate aminotransferase,Glutamate decarboxylas…
GO:0030234	Molecular Function	enzyme regulator activity	1	A0A3Q7EUS0	PCI domain-containing protein
GO:0030244	Biological Process	cellulose biosynthetic process	3	A0A3Q7G570 A0A3Q7GMW1 Q6IV07	UDP-arabinopyranose mutase,Uncharacterized protein,UDP-arabinopyranose mutase
GO:0030246	Molecular Function	carbohydrate binding	2	A0A3Q7GXY1 Q9LLT0	Beta-galactosidase,Beta-galactosidase
GO:0030247	Molecular Function	polysaccharide binding	1	A0A3Q7I116	Uncharacterized protein
GO:0030599	Molecular Function	pectinesterase activity	5	A0A3Q7GM93 A0A3Q7HGG4 A0A3Q7H5H2 A0A3Q7GS13 A0A3Q7F4W8	Pectinesterase,Pectinesterase,Pectinesterase,Pectinesterase,Pectinesterase
GO:0030955	Molecular Function	potassium ion binding	6	A0A3Q7G2Q9 A0A3Q7FW96 A0A3Q7EDU1 A0A3Q7IMV7 A0A3Q7JI81 A0A3Q7I8G1	Pyruvate kinase,Pyruvate kinase,Pyruvate kinase,Pyruvate kinase,Pyruvate kinase,Pyruvate kinase
GO:0030976	Molecular Function	thiamine pyrophosphate binding	1	A0A3Q7FCM3	Uncharacterized protein
GO:0030983	Molecular Function	mismatched DNA binding	1	A0A3Q7H950	DNA_MISMATCH_REPAIR_2 domain-containing protein
GO:0031072	Molecular Function	heat shock protein binding	1	A0A3Q7EQV5	Uncharacterized protein
GO:0031369	Molecular Function	translation initiation factor binding	1	A0A3Q7EPB0	Eukaryotic translation initiation factor 3 subunit C
GO:0032012	Biological Process	regulation of ARF protein signal transduction	1	A0A3Q7GH03	Uncharacterized protein
GO:0032324	Biological Process	molybdopterin cofactor biosynthetic process	1	A0A3Q7E9C5	Molybdopterin molybdenumtransferase
GO:0033014	Biological Process	tetrapyrrole biosynthetic process	4	A0A3Q7HGD7 A0A3Q7G876 A0A3Q7GAE5 A0A3Q7ILF6	Hydroxymethylbilane synthase,Glutamyl-tRNA reductase,Uroporphyrinogen-III synthase,Delta-aminolevulinic acid dehydratase
GO:0033743	Molecular Function	peptide-methionine	1	A0A3Q7IFG3	Peptide-methionine (R)-S-oxide reductase
GO:0033897	Molecular Function	ribonuclease T2 activity	1	A0A3Q7H6Y1	Uncharacterized protein
GO:0035091	Molecular Function	phosphatidylinositol binding	1	A0A3Q7HZM0	PX domain-containing protein
GO:0036459	Molecular Function	thiol-dependent ubiquitinyl hydrolase activity	2	A0A3Q7IP09 A0A3Q7JA27	Ubiquitinyl hydrolase 1,Ubiquitin carboxyl-terminal hydrolase
GO:0042128	Biological Process	nitrate assimilation	2	A0A3Q7FE34 A0A3Q7ISK8	Uncharacterized protein,Nitrate reductase
GO:0042176	Biological Process	regulation of protein catabolic process	1	A0A3Q7EUS0	PCI domain-containing protein
GO:0042254	Biological Process	ribosome biogenesis	2	A0A3Q7HH02 A0A3Q7FYW1	60S acidic ribosomal protein P0,Uncharacterized protein
GO:0042256	Biological Process	mature ribosome assembly	1	A0A3Q7E6Y7	Eukaryotic translation initiation factor 6
GO:0042398	Biological Process	cellular modified amino acid biosynthetic process	1	O22493	Glutamate--cysteine ligase, chloroplastic
GO:0042545	Biological Process	cell wall modification	5	A0A3Q7GM93 A0A3Q7HGG4 A0A3Q7H5H2 A0A3Q7GS13 A0A3Q7F4W8	Pectinesterase,Pectinesterase,Pectinesterase,Pectinesterase,Pectinesterase
GO:0042549	Biological Process	photosystem II stabilization	2	A0A3Q7H7F3 P23322	Uncharacterized protein,Oxygen-evolving enhancer protein 1, chloroplastic
GO:0042803	Molecular Function	protein homodimerization activity	1	A0A3Q7IKY6	GrpE protein homolog
GO:0043022	Molecular Function	ribosome binding	4	A0A3Q7E6Y7 A0A3Q7GN04 Q9AXQ3 Q9AXQ5	Eukaryotic translation initiation factor 6,Eukaryotic translation initiation factor 5A,Eukaryotic translation initiation factor 5A-4,Eukaryotic translation initiation factor 5A-2
GO:0043039	Biological Process	tRNA aminoacylation	9	A0A3Q7FAJ4 A0A3Q7EUQ8 A0A3Q7GQZ9 A0A3Q7I7H7 A0A3Q7FN98 A0A3Q7EQU1 A0A3Q7GEE9 A0A3Q7H4V4 A0A3Q7EUN5	Phenylalanine--tRNA ligase,Probable alanine--tRNA ligase, chloroplastic,Phenylalanyl-tRNA synthetase,Threonyl-tRNA synthetase,Alanine--tRNA ligase,Glutamyl-tRNA synthetase,Glutaminyl-tRNA synthetase,Threonyl-tRNA synthetase,Glutamyl-tRNA synthetase
GO:0043043	Biological Process	peptide biosynthetic process	1	A0A3Q7IIJ3	Uncharacterized protein
GO:0043169	Molecular Function	cation binding	2	A0A3Q7GBV7 A0A3Q7HZ37	1,4-alpha-glucan branching enzyme,1,4-alpha-glucan branching enzyme
GO:0043248	Biological Process	proteasome assembly	1	A0A3Q7GFX8	Proteasome assembly chaperone 1
GO:0043531	Molecular Function	ADP binding	1	A0A3Q7FH17	NB-ARC domain-containing protein
GO:0044238	Biological Process	primary metabolic process	1	Q672Q2	Chloroplast-specific ribosomal protein
GO:0045300	Molecular Function	acyl-[acyl-carrier-protein] desaturase activity	1	A0A3Q7GWB4	Acyl-[acyl-carrier-protein] desaturase
GO:0045454	Biological Process	cell redox homeostasis	20	A0A3Q7J583 A0A3Q7ENY7 A0A3Q7I8A0 A0A3Q7G4E2 A0A3Q7GPV9 A0A3Q7IZQ5 A0A3Q7HVF4 A0A3Q7GKL8 B8PWQ9 A0A3Q7HIP9 A0A3Q7GX88 A0A3Q7GLT1 A0A3Q7ENV3 A0A3Q7HH22 A0A3Q7H1V8 A0A3Q7GB48 Q8GT30 A0A3Q7GBP8 A0A3Q7JEN8 A0A3Q7IKB1	Thioredoxin domain-containing protein,Uncharacterized protein,Glutathione reductase,Protein disulfide-isomerase,Thioredoxin domain-containing protein,Protein disulfide-isomerase,Glutaredoxin domain-containing protein,Uncharacterized protein,Glutathione reductase,Protein disulfide-isomerase,Protein disulfide-isomerase,Uncharacterized protein,Protein disulfide-isomerase,Thioredoxin domain-containin…
GO:0045735	Molecular Function	nutrient reservoir activity	2	A0A3Q7HBV3 A0A3Q7FWH1	Germin-like protein,Germin-like protein
GO:0045901	Biological Process	positive regulation of translational elongation	3	A0A3Q7GN04 Q9AXQ3 Q9AXQ5	Eukaryotic translation initiation factor 5A,Eukaryotic translation initiation factor 5A-4,Eukaryotic translation initiation factor 5A-2
GO:0045905	Biological Process	positive regulation of translational termination	3	A0A3Q7GN04 Q9AXQ3 Q9AXQ5	Eukaryotic translation initiation factor 5A,Eukaryotic translation initiation factor 5A-4,Eukaryotic translation initiation factor 5A-2
GO:0046034	Biological Process	ATP metabolic process	9	A0A2H4NB27 A0A494G9E6 Q2MI93 A0A0C5CHA6 A0A3Q7FVP3 Q84XW6 A0A3Q7EUT1 A0A3Q7GD18 A0A3Q7IIS5	ATP synthase subunit alpha,ATP synthase subunit alpha,ATP synthase subunit beta, chloroplastic,ATP synthase subunit alpha, chloroplastic,ATP synthase subunit beta,V-ATPase 69 kDa subunit,ATP-synt_ab_N domain-containing protein,ATP synthase subunit beta,Vacuolar proton pump subunit B
GO:0046373	Biological Process	L-arabinose metabolic process	1	Q944F3	Non-reducing end alpha-L-arabinofuranosidase
GO:0046406	Molecular Function	magnesium protoporphyrin IX methyltransferase activity	1	A0A3Q7FUB1	Mg-por_mtran_C domain-containing protein
GO:0046429	Molecular Function	4-hydroxy-3-methylbut-2-en-1-yl diphosphate synthase activity	1	Q8GZR6	GcpE
GO:0046556	Molecular Function	alpha-L-arabinofuranosidase activity	1	Q944F3	Non-reducing end alpha-L-arabinofuranosidase
GO:0046658	Cellular Component	anchored component of plasma membrane	1	A0A3Q7IAT1	Uncharacterized protein
GO:0046836	Biological Process	glycolipid transport	1	A0A3Q7H546	GLTP domain-containing protein
GO:0046854	Biological Process	phosphatidylinositol phosphorylation	4	A0A3Q7HI48 A0A3Q7F4H2 P54928 A0A3Q7F153	3(2),5-bisphosphate nucleotidase,Uncharacterized protein,Inositol monophosphatase 3,Inositol-1-monophosphatase
GO:0046872	Molecular Function	metal ion binding	12	D0VNY3 A0A3Q7EN15 C0KKU8 A0A3Q7H2J3 A0A3Q7GSL2 A0A3Q7ES85 Q6X1D0 A0A3Q7I0P8 Q5UNS1 A0A3Q7ERA8 A0A3Q7H9K1 A0A3Q7ILF6	ISPH protein,Lipoxygenase,Lipoxygenase,Uncharacterized protein,Superoxide dismutase,Uncharacterized protein,Superoxide dismutase,Purple acid phosphatase,Arginase 2,Uncharacterized protein,Phosphoglycerate mutase (2,3-diphosphoglycerate-independent),Delta-aminolevulinic acid dehydratase
GO:0046907	Biological Process	intracellular transport	1	Q94K24	Ran binding protein-1
GO:0046983	Molecular Function	protein dimerization activity	3	K4B381 A0A3Q7EQJ0 Q2MI69	N-acetyl-glutamate semialdehyde dehydrogenase,Aspartate-semialdehyde dehydrogenase,DNA-directed RNA polymerase subunit alpha
GO:0048037	Molecular Function	cofactor binding	1	A0A3Q7E9K7	Succinate--CoA ligase [ADP-forming] subunit alpha, mitochondrial
GO:0048038	Molecular Function	quinone binding	1	A0A0C5CEG4	NAD(P)H-quinone oxidoreductase subunit H, chloroplastic
GO:0048046	Cellular Component	apoplast	1	A0A3Q7FCZ7	Xyloglucan endotransglucosylase/hydrolase
GO:0048500	Cellular Component	signal recognition particle	2	A0A3Q7IXH4 A0A3Q7HZE0	Signal recognition particle subunit SRP72,SRP54 domain-containing protein
GO:0050518	Molecular Function	2-C-methyl-D-erythritol 4-phosphate cytidylyltransferase activity	1	A0A3Q7ER22	Uncharacterized protein
GO:0050660	Molecular Function	flavin adenine dinucleotide binding	5	A0A3Q7EF74 A0A3Q7IPT1 A0A3Q7FSD7 A0A3Q7JE58 A0A3Q7JPK6	Uncharacterized protein,SPX domain-containing protein,Geranylgeranyl reductase,Lysyl-tRNA synthetase,Uncharacterized protein
GO:0050661	Molecular Function	NADP binding	3	A0A3Q7HD15 A0A3Q7FC02 A0A3Q7G876	Glucose-6-phosphate 1-dehydrogenase,Glucose-6-phosphate 1-dehydrogenase,Glutamyl-tRNA reductase
GO:0050662	Molecular Function	coenzyme binding	14	A0A3Q7H001 A0A3Q7E9J6 A0A3Q7I5A7 C6K2K9 A0A3Q7IFK3 C0LIR3 A0A3Q7G8S3 A0A3Q7I8C3 A0A3Q7H696 A0A3Q7GZW2 A0A3Q7JQI8 C6K2L0 A6N6K8 A0A3Q7JP21	Epimerase domain-containing protein,Epimerase domain-containing protein,Epimerase domain-containing protein,GDP-mannose 3,5-epimerase,Epimerase domain-containing protein,UDP-sulfoquinovose synthase,Uncharacterized protein,N-acetyltransferase domain-containing protein,GDP-L-fucose synthase,Epimerase domain-containing protein,Epimerase domain-containing protein,GDP-mannose 3,5-epimerase,Phenylaceta…
GO:0050992	Biological Process	dimethylallyl diphosphate biosynthetic process	1	D0VNY3	ISPH protein
GO:0051082	Molecular Function	unfolded protein binding	9	A0A3Q7EQV5 A0A3Q7GQZ4 P36181 A0A3Q7H7Q7 A0A3Q7GBI5 A0A3Q7ENN1 Q6UJX4 A0A3Q7HA43 A0A3Q7HLX5	Uncharacterized protein,Calreticulin,Heat shock cognate protein 80,DNA-directed RNA polymerase,HATPase_c domain-containing protein,Calreticulin,Molecular chaperone Hsp90-1,HATPase_c domain-containing protein,HATPase_c domain-containing protein
GO:0051087	Molecular Function	chaperone binding	1	A0A3Q7IKY6	GrpE protein homolog
GO:0051205	Biological Process	protein insertion into membrane	1	A0A3Q7HWQ1	4-coumarate--CoA ligase
GO:0051287	Molecular Function	NAD binding	23	A0A3Q7I0E1 A0A3Q7J9W9 A0A3Q7JD93 A0A3Q7IK00 A0A3Q7I9U4 A0A0C5CEG4 A0A3Q7ENB7 A0A3Q7J2X1 A0A3Q7FVL0 K4B381 A0A3Q7FY03 A0A3Q7EQJ0 A0A3Q7HIS1 Q5NE18 A0A3Q7EKQ6 A0A3Q7F0P2 A0A3Q7JAV3 A0A3Q7EUQ6 A0A3Q7F352 B1Q3F7 O04936 A0A3Q7FRB5 A0A3Q7F9B8	Uncharacterized protein,Uncharacterized protein,Adenosylhomocysteinase,Malic enzyme,Adenosylhomocysteinase,NAD(P)H-quinone oxidoreductase subunit H, chloroplastic,Uncharacterized protein,Malic enzyme,Uncharacterized protein,N-acetyl-glutamate semialdehyde dehydrogenase,D-3-phosphoglycerate dehydrogenase,Aspartate-semialdehyde dehydrogenase,Malic enzyme,Formate dehydrogenase, mitochondrial,Malic e…
GO:0051536	Molecular Function	iron-sulfur cluster binding	6	D2KQI9 A0A3Q7ESW4 A0A3Q7J9G9 A0A3Q7GP23 A0A3Q7IH89 H6WYS2	Succinate dehydrogenase [ubiquinone] iron-sulfur subunit, mitochondrial,Uncharacterized protein,Ferredoxin,ThiC-associated domain-containing protein,Uncharacterized protein,Assimilatory sulfite reductase (ferredoxin)
GO:0051603	Biological Process	proteolysis involved in cellular protein catabolic process	14	A0A3Q7H5A6 A0A3Q7IZW2 A0A3Q7GA27 A0A3Q7F6F6 O24030 A0A3Q7JFP9 A0A3Q7I6A1 A0A3Q7GHJ1 A0A3Q7IJ63 A0A3Q7FYL2 A0A3Q7F2F3 A0A3Q7J3Q6 A0A3Q7GNB3 K4BB06	Proteasome subunit beta,Uncharacterized protein,Proteasome subunit alpha type,Proteasome subunit alpha type,Proteasome subunit alpha type-7,Proteasome subunit alpha type,Proteasome subunit beta,Proteasome subunit beta,Proteasome subunit alpha type,Uncharacterized protein,Proteasome subunit alpha type,Proteasome subunit alpha type,Proteasome subunit beta,Proteasome subunit beta
GO:0051716	Biological Process	cellular response to stimulus	1	A0A3Q7IAT1	Uncharacterized protein
GO:0051745	Molecular Function	4-hydroxy-3-methylbut-2-en-1-yl diphosphate reductase activity	1	D0VNY3	ISPH protein
GO:0051861	Molecular Function	glycolipid binding	1	A0A3Q7H546	GLTP domain-containing protein
GO:0051920	Molecular Function	peroxiredoxin activity	2	A0A3Q7ILV3 A0A3Q7E9H0	Thioredoxin-dependent peroxiredoxin,Thioredoxin-dependent peroxiredoxin
GO:0055085	Biological Process	transmembrane transport	2	A0A3Q7IPT1 A0A3Q7J9Z7	SPX domain-containing protein,Vacuolar cation/proton exchanger
GO:0055114	Biological Process	oxidation-reduction process	160	A0A3Q7GWB4 A0A3Q7FE34 P05116 A0A3Q7GB69 A0A3Q7HHA0 A0A3Q7GDG7 A0A3Q7J3Q3 A0A3Q7ITD1 A0A3Q7ENY7 A0A3Q7HU15 K4BAE6 Q9FEW9 Q5D8D3 A0A3Q7FKX4 A0A3Q7IKJ5 A0A3Q7IRF9 A0A3Q7EN15 A0A3Q7EX00 Q9XG54 A0A3Q7I8A0 Q3C2L6 A0A3Q7ESW4 A0A3Q7EF74 A0A3Q7I0E1 A0A3Q7J9W9 A0A3Q7J365 A0A3Q7IPT1 O82004 A0A3Q7FJ86 A0A3Q7HNG4 G3JX11 C0KKU8 A0A3Q7IB30 A0A3Q7J519 A0A3Q7JE01 Q56R04 A0A3Q7FSH7 A0A3Q7F7G5 D2Y3F4 A0A3Q7EXK0 A0A…	Acyl-[acyl-carrier-protein] desaturase,Uncharacterized protein,1-aminocyclopropane-1-carboxylate oxidase 1,Glyceraldehyde-3-phosphate dehydrogenase,Uncharacterized protein,Glyceraldehyde-3-phosphate dehydrogenase,Malate dehydrogenase,Pyr_redox_2 domain-containing protein,Uncharacterized protein,Pyr_redox_2 domain-containing protein,Catalase,12-oxophytodienoate reductase 3,Acyl-coenzyme A oxidase,…
GO:0070008	Molecular Function	serine-type exopeptidase activity	2	A0A3Q7EYH4 A0A3Q7EZV5	Peptidase_S9_N domain-containing protein,Peptidase_S9_N domain-containing protein
GO:0070402	Molecular Function	NADPH binding	1	A0A3Q7FSH7	1-deoxy-D-xylulose-5-phosphate reductoisomerase
GO:0070569	Molecular Function	uridylyltransferase activity	3	A0A3Q7GKC8 A0A3Q7F0V0 A0A3Q7IRS4	UTP--glucose-1-phosphate uridylyltransferase,Uncharacterized protein,UTP--glucose-1-phosphate uridylyltransferase
GO:0071704	Biological Process	organic substance metabolic process	2	A0A3Q7G242 A0A3Q7G087	Phosphoglucomutase (alpha-D-glucose-1,6-bisphosphate-dependent),Phosphoglucomutase (alpha-D-glucose-1,6-bisphosphate-dependent)
GO:0071949	Molecular Function	FAD binding	1	A5JV19	Zeaxanthin epoxidase, chloroplastic
GO:2001070	Molecular Function	starch binding	2	C6KI36 A0A3Q7I8W8	Starch synthase III,CBM20 domain-containing protein

## Sheet: Date set 4
Functional_class	Class_description	Protein_number	Protein_id	Description
A	RNA processing and modification	22	A0A3Q7FCR4 A0A3Q7IM38 A0A3Q7HW81 A0A3Q7FTZ2 A0A3Q7ICW3 A0A3Q7IMU3 A0A3Q7IHN6 A0A097PNP2 A0A3Q7H6Y1 A0A3Q7I6X8 A0A3Q7HHS3 A0A3Q7H7H5 K4BIP4 A0A3Q7GKX2 A0A3Q7EHM0 A0A3Q7GE03 A0A3Q7FWY8 A0A3Q7HBK4 A0A3Q7IIB9 A0A3Q7G8S3 A0A3Q7J2T1 A0A3Q7JBV0	Polyadenylate-binding protein,Ribos_L4_asso_C domain-containing protein,Ribos_L4_asso_C domain-containing protein,RNA helicase,Uncharacterized protein,Ribos_L4_asso_C domain-containing protein,RNA helicase,ABH1 (Fragment),Uncharacterized protein,Small nuclear ribonucleoprotein Sm D2,Nop domain-containing protein,Uncharacterized protein,Mago nashi protein,EF-hand domain-containing protein,WPP doma…
B	Chromatin structure and dynamics	5	A0A3Q7J1A3 A0A3Q7FV18 A0A3Q7JF63 O65819 A0A3Q7GJU3	Histone H4,Uncharacterized protein,Condensin complex subunit 1,Histone H2B.3 (Fragment),Uncharacterized protein
C	Energy production and conversion	116	Q5NE18 A0A3Q7HV38 Q5NE17 A0A3Q7IZI6 A0A3Q7FVL0 A0A3Q7JRL8 A0A3Q7HZQ4 Q9FEW9 A0A3Q7IAU4 A0A3Q7GDJ7 A0A3Q7HLD0 A0A3Q7FP95 A0A3Q7EWQ3 A0A3Q7EYC4 A0A0C5CEG4 A0A3Q7HFP1 A0A3Q7JD46 A5JV19 Q56R04 A0A3Q7HCM3 Q84XW6 A0A3Q7F289 A0A3Q7GG74 A0A3Q7E9K7 A0A3Q7GD18 A0A3Q7HCH3 A0A3Q7HB75 A0A3Q7J3U1 A0A3Q7IAC1 A0A3Q7IRR8 Q9LKG0 A0A3Q7ERS3 A0A0C5C9T7 A0A3Q7GND4 A0A3Q7JEN8 A0A494GA81 A0A3Q7GLY3 A0A3Q7JEL1 A0A3Q7ETL…	Formate dehydrogenase, mitochondrial,Pyruvate dehydrogenase E1 component subunit beta,Malate dehydrogenase [NADP], chloroplastic,Aldo_ket_red domain-containing protein,Uncharacterized protein,Aldedh domain-containing protein,V-type proton ATPase subunit H,12-oxophytodienoate reductase 3,(S)-2-hydroxy-acid oxidase,Dihydrolipoamide acetyltransferase component of pyruvate dehydrogenase complex,PKS_E…
D	Cell cycle control, cell division, chromosome partitioning	10	A0A3Q7EPW1 G8Z254 A0A3Q7J2N4 A0A3Q7H1U9 A0A3Q7H040 A0A3Q7F159 A0A3Q7JF63 A0A3Q7ES41 A0A3Q7F3Y2 A0A3Q7GJU3	TCTP domain-containing protein,Hop-interacting protein THI016,Uncharacterized protein,Serine/threonine-protein phosphatase,Uncharacterized protein,Protein kinase domain-containing protein,Condensin complex subunit 1,Uncharacterized protein,Era-type G domain-containing protein,Uncharacterized protein
E	Amino acid transport and metabolism	114	A0A3Q7IPG6 A0A3Q7FF30 K4B381 A0A3Q7IBY7 A0A3Q7J5P7 P93541 A0A3Q7F688 Q9ZS45 A0A3Q7FKX4 A0A3Q7FWL3 A0A3Q7HXI0 A0A3Q7HD29 A0A3Q7FTI8 A0A3Q7JD34 A0A3Q7FD04 A0A3Q7FY03 A0A3Q7FBR1 A0A3Q7EQJ0 O82004 A0A3Q7JE99 A0A3Q7JPE6 A0A3Q7EN07 A0A3Q7FNP5 A0A3Q7FAS8 A0A3Q7F5F8 A0A3Q7JPK6 A0A3Q7FWX0 A0A0G2SJG0 Q93X45 A0A3Q7HKE8 A0A3Q7JDH2 A0A3Q7GDA5 A0A3Q7IZ37 A0A3Q7FXP7 A0A3Q7H2W6 A0A3Q7GMP4 A0A3Q7GY85 A0A3Q7HIS4 A…	Uncharacterized protein,3-isopropylmalate dehydratase,N-acetyl-glutamate semialdehyde dehydrogenase,Pribosyltran domain-containing protein,Tryptophan synthase,Glutamate dehydrogenase,Phosphoserine aminotransferase,Spermidine synthase,Glutamate synthase (NADH),Aminotran_1_2 domain-containing protein,Arginine biosynthesis bifunctional protein ArgJ, chloroplastic,Aspartate aminotransferase,Aminotran…
F	Nucleotide transport and metabolism	27	A0A3Q7IBY7 A0A3Q7HWS9 A0A3Q7EU50 A0A3Q7IKN3 A0A3Q7JEE7 A0A3Q7H1L7 A0A3Q7G5K0 A0A3Q7I041 Q8H6B5 A0A3Q7I8C3 P47921 A0A3Q7HI48 A0A3Q7HTS1 A0A3Q7ELT0 A0A3Q7F385 A0A3Q7J0Q1 A0A3Q7F4H2 A0A3Q7HU25 A0A3Q7HG09 A0A3Q7GWK3 A0A3Q7FPU6 Q9FYW9 A0A3Q7J418 D0EWF3 A0A3Q7IKJ5 A0A3Q7GYF2 A0A3Q7J0E0	Pribosyltran domain-containing protein,Nucleoside diphosphate kinase,Amidophosphoribosyltransferase,Adenylosuccinate synthetase, chloroplastic,Uncharacterized protein,Adenine phosphoribosyltransferase,AIR synthase,Adenylosuccinate lyase,Dihydrothymine dehydrogenase,N-acetyltransferase domain-containing protein,Nucleoside diphosphate kinase (Fragment),3(2),5-bisphosphate nucleotidase,GMPS ATP-PPas…
G	Carbohydrate transport and metabolism	143	A0A3Q7EU87 Q941R1 A0A3Q7HR46 Q9LLT0 A0A3Q7JC72 A0A3Q7HX95 A0A3Q7IPK7 A0A3Q7FWE8 A0A3Q7FY79 A0A3Q7HD15 A0A3Q7FZG5 A0A3Q7HUQ3 A0A3Q7F639 A0A3Q7FC02 A0A3Q7ENE0 A0A3Q7FS97 A0A3Q7EUY8 A0A3Q7G720 A0A3Q7JDF2 A0A3Q7FBR1 A0A3Q7F0P2 A0A3Q7FSA0 A0A3Q7J601 A0A3Q7ERH5 A0A3Q7F395 A0A3Q7H696 A0A3Q7HCM3 A0A3Q7IN81 A0A3Q7EDU1 A0A3Q7F289 A0A3Q7GG74 A0A3Q7J3U1 A0A3Q7H377 A0A3Q7EXK0 Q9FUR8 A0A3Q7F9B8 A0A494GA81 A0A3…	Uncharacterized protein,Transaldolase,Lactoylglutathione lyase,Beta-galactosidase,GFO_IDH_MocA domain-containing protein,Fructose-bisphosphate aldolase,D-fructose-1,6-bisphosphate 1-phosphohydrolase,Glyceraldehyde-3-phosphate dehydrogenase,6-phosphogluconate dehydrogenase, decarboxylating,Glucose-6-phosphate 1-dehydrogenase,UDP-glucuronate decarboxylase,Glyceraldehyde-3-phosphate dehydrogenase,Py…
H	Coenzyme transport and metabolism	29	O65004 A0A3Q7F688 A0A3Q7EHA7 A0A3Q7GR78 A0A3Q7HLY1 A0A3Q7IMD9 P43282 A0A3Q7HB75 A0A3Q7ILF6 A0A3Q7IBR0 A0A3Q7IT51 P43280 A0A3Q7GBR4 A0A3Q7IL22 A0A3Q7F8X1 A0A3Q7JFQ5 Q1A7S9 A0A3Q7HFI3 P43281 A0A3Q7JD93 A0A3Q7I9A2 A0A3Q7HGD7 A0A3Q7HXK5 A0A3Q7FUB1 A0A3Q7FZQ7 A0A3Q7I9U4 A0A3Q7E9C5 A0A3Q7ERA7 A0A3Q7FCM3	Farnesyl pyrophosphate synthase,Phosphoserine aminotransferase,Protoporphyrinogen oxidase,Uroporphyrinogen decarboxylase,6,7-dimethyl-8-ribityllumazine synthase,S-adenosylmethionine synthase,S-adenosylmethionine synthase 3,NADH-cytochrome b5 reductase,Delta-aminolevulinic acid dehydratase,Uroporphyrinogen decarboxylase,Uncharacterized protein,S-adenosylmethionine synthase 1,Amino_oxidase domain-c…
I	Lipid transport and metabolism	40	A0A3Q7G4W7 A0A3Q7FUV3 A0A3Q7GNM9 A0A3Q7GJA8 A0A3Q7GHS2 A0A3Q7GD09 Q9SDZ6 A0A3Q7GHV9 Q5D8D3 A0A3Q7J9T5 A0A3Q7GYN8 A0A3Q7IB30 A0A3Q7FEL1 A0A3Q7JPK6 A0A3Q7GPY6 A0A3Q7H1Q5 A0A3Q7F246 A0A3Q7GEV3 A0A3Q7GVV3 A0A3Q7GKH5 A0A3Q7JG91 A0A3Q7IPS6 A0A3Q7EF20 A0A3Q7H4X3 A0A3Q7JD55 Q672Q9 A0A3Q7JSU0 A0A3Q7IUK7 A0A3Q7F8C6 A0A3Q7GPY2 A0A3Q7I2I7 A0A3Q7F5D0 Q2MI91 A0A3Q7ES85 A0A3Q7IXE6 A0A3Q7HWQ1 A0A3Q7JDN9 A0A3Q7J3…	Inositol-3-phosphate synthase,UBP-type domain-containing protein,Inositol-3-phosphate synthase,Uncharacterized protein,Uncharacterized protein,Uncharacterized protein,Phospholipase D (Fragment),Phosphomannomutase,Acyl-coenzyme A oxidase,Uncharacterized protein,Uncharacterized protein,Uncharacterized protein,4-coumarate--CoA ligase,Uncharacterized protein,AB hydrolase-1 domain-containing protein,3…
J	Translation, ribosomal structure and biogenesis	226	A0A3Q7GYB4 A0RZC9 A0A3Q7H4R7 A0A3Q7GEE9 A0A3Q7GQR0 A0A3Q7GBS3 A0A3Q7FCR4 A0A3Q7ISV4 A0A3Q7G5V9 A0A3Q7G5E6 A0A3Q7GRY3 A0A3Q7EPA9 A0A3Q7GZ83 A0A3Q7FRC7 A0A3Q7E8X9 K4CUW3 A0A3Q7ERV5 A0A3Q7EUN5 A0A3Q7JDE8 A0A3Q7I1F3 A0A3Q7FA43 A0A3Q7J2Z9 A0A3Q7HZS6 A0A3Q7IYZ2 A0A3Q7HVF7 K4CG62 K4LP77 Q9FUZ0 A0A3Q7H4V4 A0A3Q7INM0 A0A3Q7HSR7 A0A3Q7IB10 A0A3Q7H1Y4 A0A3Q7I881 A0A3Q7FSY4 A0A3Q7HYX4 A0A3Q7FAJ4 A0A3Q7G8L2 A…	Tr-type G domain-containing protein,Constitutive plastid-lipid associated protein,40S ribosomal protein S8,Glutaminyl-tRNA synthetase,W2 domain-containing protein,Uncharacterized protein,Polyadenylate-binding protein,Ribosomal_L6e_N domain-containing protein,KOW domain-containing protein,Cysteinyl-tRNA synthetase,Uncharacterized protein,Seryl-tRNA synthetase,60S ribosomal protein L27,Elongation f…
K	Transcription	10	A0A3Q7I245 A0A3Q7JQE3 A0A3Q7FTM5 Q2PQI9 A0A3Q7F159 A0A3Q7FMF3 A0A3Q7FU74 A0A3Q7IJE5 A0A3Q7H7Q7 A0A3Q7EMP9	EF1_GNE domain-containing protein,EF1_GNE domain-containing protein,Uncharacterized protein,Nascent polypeptide-associated complex subunit beta,Protein kinase domain-containing protein,NAC-A/B domain-containing protein,Ribonuclease,NAC-A/B domain-containing protein,DNA-directed RNA polymerase,EF1_GNE domain-containing protein
L	Replication, recombination and repair	6	A0A3Q7I6Y9 A0A3Q7EW83 A0A3Q7GCP2 A0A3Q7G0H3 A0A3Q7H950 A0A3Q7H7Q7	Photolyase/cryptochrome alpha/beta domain-containing protein,DNA damage-binding protein 1,Uncharacterized protein,Uncharacterized protein,DNA_MISMATCH_REPAIR_2 domain-containing protein,DNA-directed RNA polymerase
M	Cell wall/membrane/envelope biogenesis	20	A0A3Q7FZG5 A0A3Q7FQ28 Q9FXK8 A0A3Q7JP21 A0A3Q7EHJ9 A0A3Q7HGI8 H9BYP6 Q70AC6 A0A3Q7F0V0 A0A3Q7HUH9 P93223 A0A3Q7H001 A0A3Q7GNU6 A0A3Q7HSX1 A0A3Q7E9J6 C0LIR3 A0A3Q7HJU0 C6K2K9 C6K2L0 O82691	UDP-glucuronate decarboxylase,NTP_transferase domain-containing protein,Sucrose-phosphate synthase,Uncharacterized protein,Glucose-1-phosphate adenylyltransferase,Glucose-1-phosphate adenylyltransferase,Sucrose-phosphate synthase,Alpha glucosidase II,Uncharacterized protein,UDP-glucose 4-epimerase,Glucose-1-phosphate adenylyltransferase,Epimerase domain-containing protein,UDP-glucuronate decarbox…
O	Posttranslational modification, protein turnover, chaperones	181	A0A3Q7I5G1 A0A3Q7HRB1 A0A3Q7I956 A0A3Q7G7H8 A0A3Q7JDD9 A0A3Q7I6A1 A0A3Q7H8S0 A0A3Q7HA43 A0A3Q7J2K1 A0A3Q7FLG3 A0A3Q7ENV3 A0A3Q7HVF4 Q7Y240 A0A3Q7EK01 A0A3Q7IAA7 K4CLT6 P93212 A0A3Q7GMH0 A0A3Q7H5A6 A0A3Q7GD89 A0A3Q7GQZ4 A0A3Q7G5A8 A0A3Q7EP13 K4BB06 A0A3Q7G5A7 A0A3Q7HUN1 A0A3Q7HH22 A0A3Q7H696 A0A3Q7IUI9 A0A3Q7EYH4 A0A3Q7H2J3 A0A3Q7H1V8 A0A3Q7HLX5 A0A3Q7IZ03 G3K2M4 A0A3Q7HGQ5 A0A3Q7GDP5 P93214 A0A3Q…	PDZ_3 domain-containing protein,ATP-dependent Clp protease proteolytic subunit,Uncharacterized protein,14_3_3 domain-containing protein,Uncharacterized protein,Proteasome subunit beta,Thioredoxin-dependent peroxiredoxin,HATPase_c domain-containing protein,Uncharacterized protein,PDZ domain-containing protein,Protein disulfide-isomerase,Glutaredoxin domain-containing protein,Glutaredoxin-dependent…
P	Inorganic ion transport and metabolism	21	A0A3Q7G0X6 A0A3Q7ISE3 Q6X1D0 A0A3Q7H004 Q5NE21 A0A3Q7HI48 A0A3Q7GSL2 A0A3Q7GSZ7 A0A3Q7IL60 A0A3Q7F4H2 Q94FW7 A0A3Q7J9Z7 A0A3Q7JPT1 A0A3Q7IH89 A0A3Q7ESW4 A0A3Q7IQB7 P30264 Q5NE20 H6WYS2 A0A3Q7GKS5 K4BAE6	Sulfate adenylyltransferase,Uncharacterized protein,Superoxide dismutase,DUF1995 domain-containing protein,Carbonic anhydrase,3(2),5-bisphosphate nucleotidase,Superoxide dismutase,Ferritin,Adenylyl-sulfate kinase,Uncharacterized protein,Heme oxygenase 1,Vacuolar cation/proton exchanger,ArsA_ATPase domain-containing protein,Uncharacterized protein,Uncharacterized protein,Uncharacterized protein,Ca…
Q	Secondary metabolites biosynthesis, transport and catabolism	31	A0A3Q7JC72 A0A3Q7F7L6 A0A3Q7GHS2 A0A3Q7HEX8 A0A3Q7I8A0 A2SXR3 A0A3Q7IB30 A4ZYQ6 A0A3Q7F246 A0A3Q7IBI0 P05116 A0A3Q7GXR4 A0A3Q7FZA2 A0A3Q7JG91 A0A3Q7HV28 A0A3Q7JD99 Q672Q9 A0A3Q7J565 A0A3Q7F7I3 A0A3Q7IRF9 A0A3Q7GNI7 A0A3Q7EX00 B8PWQ9 Q202I0 D2Y3F4 E1U7P9 A0A3Q7HM51 Q40131 A0A3Q7GAX3 Q3C2L6 A0A3Q7G465	GFO_IDH_MocA domain-containing protein,Uncharacterized protein,Uncharacterized protein,NADPH-protochlorophyllide oxidoreductase,Glutathione reductase,Uricase,Uncharacterized protein,1-aminocyclopropane-1-carboxylate oxidase,Beta-ketoacyl-[acyl-carrier-protein] synthase I,NADPH-protochlorophyllide oxidoreductase,1-aminocyclopropane-1-carboxylate oxidase 1,Isopentenyl-diphosphate Delta-isomerase,Fe…
R	General function prediction only	101	A0A3Q7ISK0 A0A3Q7H112 Q9FEW9 A0A3Q7EU34 B1Q3F7 A0A3Q7HLD0 A0A3Q7HAD2 A0A3Q7JMX3 A0A3Q7HTP1 A0A3Q7J9T5 A0A3Q7FPR2 A0A3Q7IGR5 A0A3Q7HTV2 A5JV19 A0A3Q7HYF9 A0A3Q7HFB9 A0A3Q7F8I3 A0A3Q7F0L3 A0A3Q7IP97 A0A3Q7IHS3 A4ZYQ6 A0A3Q7J9K2 A0A3Q7HFB7 A0A3Q7HEC9 A0A3Q7GXN0 A0A3Q7F5D6 A0A3Q7E8H4 A0A3Q7JDI3 P05116 A0A3Q7HU54 A0A3Q7F3P8 A0A3Q7H2Y1 A0A3Q7FZA2 A0A3Q7ESL5 A0A3Q7HCW0 A0A3Q7ESN3 G8Z261 A0A3Q7EQ90 A0A3Q…	Uncharacterized protein,Peptidase_M24 domain-containing protein,12-oxophytodienoate reductase 3,Aldo_ket_red domain-containing protein,Succinic semialdehyde reductase isofom2,PKS_ER domain-containing protein,SET domain-containing protein,LRRNT_2 domain-containing protein,NAD(P)-bd_dom domain-containing protein,Uncharacterized protein,Uncharacterized protein,LRRNT_2 domain-containing protein,Uncha…
S	Function unknown	9	A0A3Q7JF55 A0A3Q7I640 A0A3Q7EZW3 A0A3Q7GJR0 A0A3Q7JFF5 A0A3Q7HXW1 A0A3Q7HBT9 A0A3Q7FVD3 A0A3Q7JT82	Selenoprotein O,Eukaryotic translation initiation factor 3 subunit K,Uncharacterized protein,Uncharacterized protein,TBCC domain-containing protein 1,Uncharacterized protein,Ubiquinone biosynthesis protein,Uncharacterized protein,YlmH_RBD domain-containing protein
T	Signal transduction mechanisms	34	A0A3Q7GDK7 A0A3Q7IGH0 A0A3Q7I6Y9 A0A3Q7F0P2 A0A3Q7FD22 A0A3Q7EQ44 A0A3Q7F9B8 A0A3Q7HF81 K4BEI9 A0A3Q7HR13 A0A3Q7FR28 A0A3Q7HJM3 Q9SXS0 A0A3Q7H1U9 A0A3Q7G5J6 K4DI20 A0A3Q7F159 A0A3Q7GCR8 A0A3Q7FYZ1 A0A3Q7FVL5 A0A3Q7I3M8 A0A3Q7F3Y2 A0A3Q7EHM0 A0A3Q7HS67 A0A3Q7GCM3 A0A3Q7HV74 Q9SXR9 A0A3Q7H2F5 A0A3Q7FN48 A0A3Q7FH17 A0A3Q7J9P2 O48616 A0A3Q7HG29 A0A3Q7JK86	Uncharacterized protein,Adenylyl cyclase-associated protein,Photolyase/cryptochrome alpha/beta domain-containing protein,UDP-glucose 6-dehydrogenase,Neutral ceramidase,Protein kinase domain-containing protein,UDP-glucose 6-dehydrogenase,Protein kinase domain-containing protein,SGT1-1,Phosphoribulokinase,Uncharacterized protein,Calcyclin-binding protein,LeArcA2 protein,Serine/threonine-protein pho…
U	Intracellular trafficking, secretion, and vesicular transport	25	A0A3Q7EJU7 A0A3Q7EM80 A0A3Q7GH03 A0A3Q7FMV9 A0A3Q7ED56 A0A3Q7ELJ8 A0A3Q7FW84 K4BVH7 Q94K24 P52884 A0A3Q7I900 A0A3Q7F8Z7 A0A3Q7H255 A0A3Q7IHL0 A0A3Q7IXH4 A0A3Q7F1H5 O81536 A0A3Q7EUR6 A0A3Q7G528 A0A3Q7HZE0 A0A3Q7EQ78 A0A3Q7EFC3 A0A3Q7IMC4 D1MAF2 P38547	Sec16_C domain-containing protein,Uncharacterized protein,Uncharacterized protein,Importin N-terminal domain-containing protein,TOG domain-containing protein,Importin N-terminal domain-containing protein,Uncharacterized protein,Coatomer subunit alpha,Ran binding protein-1,GTP-binding protein SAR2,Importin N-terminal domain-containing protein,Uncharacterized protein,Uncharacterized protein,Importi…
V	Defense mechanisms	10	A0A3Q7IH80 Q93X44 A0A3Q7HEC9 A0A3Q7ELK6 A0A3Q7JAS5 A0A3Q7JQI8 C0LIR5 C0LIR4 A0A3Q7IIS3 A6N6K8	Abhydrolase_3 domain-containing protein,Protein tyrosine phosphatase,Uncharacterized protein,Abhydrolase_3 domain-containing protein,Tyrosine-protein phosphatase domain-containing protein,Epimerase domain-containing protein,Thiosulfate:cyanide sulfurtransferase-like protein (Fragment),Sulfurtransferase,Uncharacterized protein,Phenylacetaldehyde reductase
Y	Nuclear structure	6	A0A3Q7FMV9 A0A3Q7ED56 A0A3Q7ELJ8 A0A3Q7I900 A0A3Q7EHM0 D1MAF2	Importin N-terminal domain-containing protein,TOG domain-containing protein,Importin N-terminal domain-containing protein,Importin N-terminal domain-containing protein,WPP domain-containing protein,Exportin-1
Z	Cytoskeleton	17	A0A3Q7IGH0 A0A3Q7EWB6 A0A3Q7EPW1 A0A3Q7FJJ3 G8Z254 A0A3Q7HR13 Q38MV0 A0A3Q7FZ63 A0A3Q7JGP1 A0A3Q7H0U0 A0A3Q7ILI4 A0A3Q7J882 A0A3Q7GSF7 A0A3Q7HG29 A0A3Q7HHL0 A0A3Q7JIX8 A0A3Q7FW21	Adenylyl cyclase-associated protein,HP domain-containing protein,TCTP domain-containing protein,Uncharacterized protein,Hop-interacting protein THI016,Phosphoribulokinase,Tubulin beta chain,Uncharacterized protein,Tubulin beta chain,Peroxidase,Uncharacterized protein,Uncharacterized protein,HP domain-containing protein,Multifunctional fusion protein,Tubulin alpha chain,Kinesin motor domain-contai…

## Sheet: Date set 5
Functional_class	Class_description	Protein_number	Protein_id	Description
A	RNA processing and modification	21	A0A3Q7FCR4 A0A3Q7IM38 A0A3Q7HW81 A0A3Q7FTZ2 A0A3Q7ICW3 A0A3Q7IMU3 A0A3Q7IHN6 A0A097PNP2 A0A3Q7H6Y1 A0A3Q7I6X8 A0A3Q7HHS3 A0A3Q7H7H5 K4BIP4 A0A3Q7EHM0 A0A3Q7GE03 A0A3Q7FWY8 A0A3Q7HBK4 A0A3Q7IIB9 A0A3Q7G8S3 A0A3Q7J2T1 A0A3Q7JBV0	Polyadenylate-binding protein,Ribos_L4_asso_C domain-containing protein,Ribos_L4_asso_C domain-containing protein,RNA helicase,Uncharacterized protein,Ribos_L4_asso_C domain-containing protein,RNA helicase,ABH1 (Fragment),Uncharacterized protein,Small nuclear ribonucleoprotein Sm D2,Nop domain-containing protein,Uncharacterized protein,Mago nashi protein,WPP domain-containing protein,Myb-like dom…
B	Chromatin structure and dynamics	5	A0A3Q7J1A3 A0A3Q7FV18 A0A3Q7JF63 O65819 A0A3Q7GJU3	Histone H4,Uncharacterized protein,Condensin complex subunit 1,Histone H2B.3 (Fragment),Uncharacterized protein
C	Energy production and conversion	109	A0A3Q7EHA9 Q9XG54 A0A3Q7GLT1 A0A3Q7H9C9 A0A3Q7F7G5 A0A3Q7JAV3 Q5NE18 A0A3Q7HV38 Q5NE17 A0A3Q7IZI6 A0A3Q7FVL0 A0A3Q7JRL8 A0A3Q7HZQ4 Q9FEW9 A0A3Q7IAU4 A0A3Q7GDJ7 A0A3Q7HLD0 A0A3Q7FP95 A0A3Q7EWQ3 A0A3Q7EYC4 A0A0C5CEG4 A0A3Q7HFP1 A0A3Q7JD46 A5JV19 Q56R04 A0A3Q7HCM3 Q84XW6 A0A3Q7GG74 A0A3Q7E9K7 A0A3Q7GD18 A0A3Q7HCH3 A0A3Q7HB75 A0A3Q7J3U1 A0A3Q7IAC1 A0A3Q7IRR8 Q9LKG0 A0A3Q7ERS3 A0A0C5C9T7 A0A3Q7GND4 A0…	Citrate synthase,12-oxophytodienoate reductase 1,Uncharacterized protein,Glycosyltransferase,Succinate dehydrogenase [ubiquinone] flavoprotein subunit, mitochondrial,Malic enzyme,Formate dehydrogenase, mitochondrial,Pyruvate dehydrogenase E1 component subunit beta,Malate dehydrogenase [NADP], chloroplastic,Aldo_ket_red domain-containing protein,Uncharacterized protein,Aldedh domain-containing pro…
D	Cell cycle control, cell division, chromosome partitioning	8	A0A3Q7EPW1 G8Z254 A0A3Q7H1U9 A0A3Q7H040 A0A3Q7F159 A0A3Q7JF63 A0A3Q7F3Y2 A0A3Q7GJU3	TCTP domain-containing protein,Hop-interacting protein THI016,Serine/threonine-protein phosphatase,Uncharacterized protein,Protein kinase domain-containing protein,Condensin complex subunit 1,Era-type G domain-containing protein,Uncharacterized protein
E	Amino acid transport and metabolism	103	A0A3Q7FRB5 A0A3Q7FCM3 A0A3Q7E9H1 A0A3Q7IPG6 A0A3Q7FF30 K4B381 A0A3Q7IBY7 A0A3Q7J5P7 P93541 A0A3Q7F688 Q9ZS45 A0A3Q7FKX4 A0A3Q7FWL3 A0A3Q7HXI0 A0A3Q7HD29 A0A3Q7FTI8 A0A3Q7JD34 A0A3Q7FD04 A0A3Q7FY03 A0A3Q7FBR1 A0A3Q7EQJ0 O82004 A0A3Q7JE99 A0A3Q7JPE6 A0A3Q7EN07 A0A3Q7FNP5 A0A3Q7FAS8 A0A3Q7F5F8 A0A3Q7JPK6 A0A3Q7FWX0 A0A0G2SJG0 Q93X45 A0A3Q7HKE8 A0A3Q7JDH2 A0A3Q7GDA5 A0A3Q7IZ37 A0A3Q7FXP7 A0A3Q7H2W6 A…	D-3-phosphoglycerate dehydrogenase,Uncharacterized protein,5-methyltetrahydropteroyltriglutamate--homocysteine S-methyltransferase,Uncharacterized protein,3-isopropylmalate dehydratase,N-acetyl-glutamate semialdehyde dehydrogenase,Pribosyltran domain-containing protein,Tryptophan synthase,Glutamate dehydrogenase,Phosphoserine aminotransferase,Spermidine synthase,Glutamate synthase (NADH),Aminotra…
F	Nucleotide transport and metabolism	24	A0A3Q7GYF2 A0A3Q7J0E0 A0A3Q7IBY7 A0A3Q7HWS9 A0A3Q7EU50 A0A3Q7IKN3 A0A3Q7JEE7 A0A3Q7H1L7 A0A3Q7G5K0 A0A3Q7I041 Q8H6B5 A0A3Q7I8C3 P47921 A0A3Q7HI48 A0A3Q7HTS1 A0A3Q7ELT0 A0A3Q7J0Q1 A0A3Q7HG09 A0A3Q7GWK3 A0A3Q7FPU6 Q9FYW9 A0A3Q7J418 D0EWF3 A0A3Q7IKJ5	Nucleoside diphosphate kinase,OMPdecase,Pribosyltran domain-containing protein,Nucleoside diphosphate kinase,Amidophosphoribosyltransferase,Adenylosuccinate synthetase, chloroplastic,Uncharacterized protein,Adenine phosphoribosyltransferase,AIR synthase,Adenylosuccinate lyase,Dihydrothymine dehydrogenase,N-acetyltransferase domain-containing protein,Nucleoside diphosphate kinase (Fragment),3(2),5…
G	Carbohydrate transport and metabolism	131	A0A3Q7EYM6 A0A3Q7H9C9 A0A3Q7GB69 A0A3Q7G465 A0A3Q7EU87 Q941R1 A0A3Q7HR46 Q9LLT0 A0A3Q7JC72 A0A3Q7HX95 A0A3Q7IPK7 A0A3Q7FWE8 A0A3Q7FY79 A0A3Q7HD15 A0A3Q7FZG5 A0A3Q7HUQ3 A0A3Q7F639 A0A3Q7FC02 A0A3Q7ENE0 A0A3Q7FS97 A0A3Q7EUY8 A0A3Q7G720 A0A3Q7JDF2 A0A3Q7FBR1 A0A3Q7F0P2 A0A3Q7FSA0 A0A3Q7J601 A0A3Q7ERH5 A0A3Q7F395 A0A3Q7H696 A0A3Q7HCM3 A0A3Q7IN81 A0A3Q7EDU1 A0A3Q7GG74 A0A3Q7J3U1 A0A3Q7H377 A0A3Q7EXK0 …	Fructose-bisphosphate aldolase,Glycosyltransferase,Glyceraldehyde-3-phosphate dehydrogenase,GFO_IDH_MocA domain-containing protein,Uncharacterized protein,Transaldolase,Lactoylglutathione lyase,Beta-galactosidase,GFO_IDH_MocA domain-containing protein,Fructose-bisphosphate aldolase,D-fructose-1,6-bisphosphate 1-phosphohydrolase,Glyceraldehyde-3-phosphate dehydrogenase,6-phosphogluconate dehydroge…
H	Coenzyme transport and metabolism	30	A0A3Q7ERA7 A0A3Q7FCM3 O65004 A0A3Q7F688 A0A3Q7EHA7 A0A3Q7GR78 A0A3Q7HLY1 A0A3Q7IMD9 P43282 A0A3Q7HB75 A0A3Q7ILF6 A0A3Q7IBR0 A0A3Q7IT51 P43280 A0A3Q7GBR4 A0A3Q7IL22 A0A3Q7F8X1 A0A3Q7GP62 A0A3Q7JFQ5 Q1A7S9 A0A3Q7HFI3 P43281 A0A3Q7JD93 A0A3Q7I9A2 A0A3Q7HGD7 A0A3Q7HXK5 A0A3Q7FUB1 A0A3Q7FZQ7 A0A3Q7I9U4 A0A3Q7E9C5	GTP cyclohydrolase II,Uncharacterized protein,Farnesyl pyrophosphate synthase,Phosphoserine aminotransferase,Protoporphyrinogen oxidase,Uroporphyrinogen decarboxylase,6,7-dimethyl-8-ribityllumazine synthase,S-adenosylmethionine synthase,S-adenosylmethionine synthase 3,NADH-cytochrome b5 reductase,Delta-aminolevulinic acid dehydratase,Uroporphyrinogen decarboxylase,Uncharacterized protein,S-adenos…
I	Lipid transport and metabolism	36	A0A3Q7G4W7 A0A3Q7FUV3 A0A3Q7GNM9 A0A3Q7GJA8 A0A3Q7GHS2 A0A3Q7GD09 Q9SDZ6 A0A3Q7GHV9 Q5D8D3 A0A3Q7J9T5 A0A3Q7GYN8 A0A3Q7IB30 A0A3Q7FEL1 A0A3Q7JPK6 A0A3Q7GPY6 A0A3Q7H1Q5 A0A3Q7F246 A0A3Q7GVV3 A0A3Q7GKH5 A0A3Q7JG91 A0A3Q7IPS6 A0A3Q7EF20 A0A3Q7H4X3 A0A3Q7JD55 Q672Q9 A0A3Q7IUK7 A0A3Q7F8C6 A0A3Q7I2I7 Q2MI91 A0A3Q7ES85 A0A3Q7IXE6 A0A3Q7HWQ1 A0A3Q7JDN9 A0A3Q7J365 A0A3Q7HM51 A0A3Q7ERM4	Inositol-3-phosphate synthase,UBP-type domain-containing protein,Inositol-3-phosphate synthase,Uncharacterized protein,Uncharacterized protein,Uncharacterized protein,Phospholipase D (Fragment),Phosphomannomutase,Acyl-coenzyme A oxidase,Uncharacterized protein,Uncharacterized protein,Uncharacterized protein,4-coumarate--CoA ligase,Uncharacterized protein,AB hydrolase-1 domain-containing protein,3…
J	Translation, ribosomal structure and biogenesis	200	A0A3Q7JK86 A0A3Q7IA38 Q3SC82 A0A3Q7GYB4 A0RZC9 A0A3Q7H4R7 A0A3Q7GEE9 A0A3Q7GQR0 A0A3Q7GBS3 A0A3Q7FCR4 A0A3Q7ISV4 A0A3Q7G5V9 A0A3Q7G5E6 A0A3Q7GRY3 A0A3Q7EPA9 A0A3Q7GZ83 A0A3Q7FRC7 A0A3Q7E8X9 K4CUW3 A0A3Q7ERV5 A0A3Q7EUN5 A0A3Q7JDE8 A0A3Q7I1F3 A0A3Q7FA43 A0A3Q7J2Z9 A0A3Q7HZS6 A0A3Q7IYZ2 A0A3Q7HVF7 K4CG62 K4LP77 Q9FUZ0 A0A3Q7H4V4 A0A3Q7INM0 A0A3Q7HSR7 A0A3Q7IB10 A0A3Q7H1Y4 A0A3Q7I881 A0A3Q7FSY4 A0A3Q…	Eukaryotic translation initiation factor 3 subunit I,Tr-type G domain-containing protein,30S ribosomal protein S15, chloroplastic,Tr-type G domain-containing protein,Constitutive plastid-lipid associated protein,40S ribosomal protein S8,Glutaminyl-tRNA synthetase,W2 domain-containing protein,Uncharacterized protein,Polyadenylate-binding protein,Ribosomal_L6e_N domain-containing protein,KOW domain…
K	Transcription	10	A0A3Q7I245 A0A3Q7JQE3 A0A3Q7FTM5 Q2PQI9 A0A3Q7F159 A0A3Q7FMF3 A0A3Q7J1Y4 A0A3Q7EVB2 A0A3Q7IJE5 A0A3Q7H7Q7	EF1_GNE domain-containing protein,EF1_GNE domain-containing protein,Uncharacterized protein,Nascent polypeptide-associated complex subunit beta,Protein kinase domain-containing protein,NAC-A/B domain-containing protein,PKS_ER domain-containing protein,Uncharacterized protein,NAC-A/B domain-containing protein,DNA-directed RNA polymerase
L	Replication, recombination and repair	5	A0A3Q7I6Y9 A0A3Q7EW83 A0A3Q7G0H3 A0A3Q7H950 A0A3Q7H7Q7	Photolyase/cryptochrome alpha/beta domain-containing protein,DNA damage-binding protein 1,Uncharacterized protein,DNA_MISMATCH_REPAIR_2 domain-containing protein,DNA-directed RNA polymerase
M	Cell wall/membrane/envelope biogenesis	16	A0A3Q7FZG5 A0A3Q7FQ28 Q9FXK8 A0A3Q7EHJ9 A0A3Q7JP21 H9BYP6 Q70AC6 A0A3Q7HUH9 P93223 A0A3Q7HSX1 A0A3Q7HGI8 C0LIR3 A0A3Q7HJU0 C6K2K9 C6K2L0 O82691	UDP-glucuronate decarboxylase,NTP_transferase domain-containing protein,Sucrose-phosphate synthase,Glucose-1-phosphate adenylyltransferase,Uncharacterized protein,Sucrose-phosphate synthase,Alpha glucosidase II,UDP-glucose 4-epimerase,Glucose-1-phosphate adenylyltransferase,Pectin acetylesterase,Glucose-1-phosphate adenylyltransferase,UDP-sulfoquinovose synthase,Pectin acetylesterase,GDP-mannose …
O	Posttranslational modification, protein turnover, chaperones	168	A0A3Q7FUS2 A0A3Q7GQM4 A0A3Q7G4E2 A0A3Q7I5G1 A0A3Q7HRB1 A0A3Q7I956 A0A3Q7G7H8 A0A3Q7JDD9 A0A3Q7I6A1 A0A3Q7H8S0 A0A3Q7HA43 A0A3Q7J2K1 A0A3Q7FLG3 A0A3Q7ENV3 A0A3Q7HVF4 Q7Y240 A0A3Q7EK01 A0A3Q7IAA7 K4CLT6 P93212 A0A3Q7GMH0 A0A3Q7H5A6 A0A3Q7GD89 A0A3Q7GQZ4 A0A3Q7G5A8 A0A3Q7EP13 K4BB06 A0A3Q7G5A7 A0A3Q7HUN1 A0A3Q7HH22 A0A3Q7H696 A0A3Q7IUI9 A0A3Q7EYH4 A0A3Q7H2J3 A0A3Q7H1V8 A0A3Q7HLX5 A0A3Q7IZ03 G3K2M4 A…	PPIase cyclophilin-type domain-containing protein,Uncharacterized protein,Protein disulfide-isomerase,PDZ_3 domain-containing protein,ATP-dependent Clp protease proteolytic subunit,Uncharacterized protein,14_3_3 domain-containing protein,Uncharacterized protein,Proteasome subunit beta,Thioredoxin-dependent peroxiredoxin,HATPase_c domain-containing protein,Uncharacterized protein,PDZ domain-contai…
P	Inorganic ion transport and metabolism	19	A0A3Q7G0X6 A0A3Q7ISE3 Q6X1D0 A0A3Q7H004 Q5NE21 A0A3Q7HI48 A0A3Q7GSL2 A0A3Q7GSZ7 A0A3Q7IL60 A0A3Q7J9Z7 A0A3Q7JPT1 A0A3Q7IH89 A0A3Q7ESW4 A0A3Q7IQB7 P30264 Q5NE20 H6WYS2 A0A3Q7GKS5 K4BAE6	Sulfate adenylyltransferase,Uncharacterized protein,Superoxide dismutase,DUF1995 domain-containing protein,Carbonic anhydrase,3(2),5-bisphosphate nucleotidase,Superoxide dismutase,Ferritin,Adenylyl-sulfate kinase,Vacuolar cation/proton exchanger,ArsA_ATPase domain-containing protein,Uncharacterized protein,Uncharacterized protein,Uncharacterized protein,Catalase isozyme 1,Carbonic anhydrase,Assim…
Q	Secondary metabolites biosynthesis, transport and catabolism	31	A0A3Q7GAX3 Q3C2L6 A0A3Q7G465 A0A3Q7JC72 A0A3Q7F7L6 A0A3Q7GHS2 A0A3Q7HEX8 A0A3Q7I8A0 A2SXR3 A0A3Q7IB30 A4ZYQ6 A0A3Q7F246 A0A3Q7IBI0 P05116 A0A3Q7GXR4 A0A3Q7FZA2 A0A3Q7JG91 A0A3Q7HV28 A0A3Q7JD99 Q672Q9 A0A3Q7J565 A0A3Q7F7I3 A0A3Q7IRF9 A0A3Q7GNI7 A0A3Q7EX00 B8PWQ9 Q202I0 D2Y3F4 E1U7P9 A0A3Q7HM51 Q40131	Uncharacterized protein,Sorbitol related enzyme,GFO_IDH_MocA domain-containing protein,GFO_IDH_MocA domain-containing protein,Uncharacterized protein,Uncharacterized protein,NADPH-protochlorophyllide oxidoreductase,Glutathione reductase,Uricase,Uncharacterized protein,1-aminocyclopropane-1-carboxylate oxidase,Beta-ketoacyl-[acyl-carrier-protein] synthase I,NADPH-protochlorophyllide oxidoreductase…
R	General function prediction only	92	Q9XG54 A0A3Q7HNA6 A0A3Q7ISK0 A0A3Q7H112 Q9FEW9 A0A3Q7EU34 B1Q3F7 A0A3Q7HLD0 A0A3Q7HAD2 A0A3Q7JMX3 A0A3Q7HTP1 A0A3Q7J9T5 A0A3Q7FPR2 A0A3Q7IGR5 A0A3Q7HTV2 A5JV19 A0A3Q7HYF9 A0A3Q7HFB9 A0A3Q7F8I3 A0A3Q7IP97 A0A3Q7IHS3 A4ZYQ6 A0A3Q7J9K2 A0A3Q7HFB7 A0A3Q7HEC9 A0A3Q7GXN0 A0A3Q7F5D6 A0A3Q7E8H4 A0A3Q7JDI3 P05116 A0A3Q7HU54 A0A3Q7F3P8 A0A3Q7ESN3 G8Z261 A0A3Q7FZA2 A0A3Q7ESL5 A0A3Q7HCW0 A0A3Q7EQ90 A0A3Q7G42…	12-oxophytodienoate reductase 1,Polyribonucleotide nucleotidyltransferase,Uncharacterized protein,Peptidase_M24 domain-containing protein,12-oxophytodienoate reductase 3,Aldo_ket_red domain-containing protein,Succinic semialdehyde reductase isofom2,PKS_ER domain-containing protein,SET domain-containing protein,LRRNT_2 domain-containing protein,NAD(P)-bd_dom domain-containing protein,Uncharacteriz…
S	Function unknown	7	A0A3Q7JF55 A0A3Q7I640 A0A3Q7EZW3 A0A3Q7GJR0 A0A3Q7JFF5 A0A3Q7HBT9 A0A3Q7JT82	Selenoprotein O,Eukaryotic translation initiation factor 3 subunit K,Uncharacterized protein,Uncharacterized protein,TBCC domain-containing protein 1,Ubiquinone biosynthesis protein,YlmH_RBD domain-containing protein
T	Signal transduction mechanisms	29	A0A3Q7JK86 A0A3Q7GDK7 A0A3Q7IGH0 A0A3Q7I6Y9 A0A3Q7F0P2 A0A3Q7EQ44 A0A3Q7F9B8 A0A3Q7HF81 A0A3Q7FR28 A0A3Q7HJM3 Q9SXS0 A0A3Q7H1U9 A0A3Q7G5J6 K4DI20 A0A3Q7F159 A0A3Q7GCR8 A0A3Q7FVL5 A0A3Q7I3M8 A0A3Q7F3Y2 A0A3Q7EHM0 A0A3Q7GCM3 A0A3Q7HV74 Q9SXR9 A0A3Q7H2F5 A0A3Q7FN48 A0A3Q7FH17 O48616 A0A3Q7HR13 A0A3Q7HG29	Eukaryotic translation initiation factor 3 subunit I,Uncharacterized protein,Adenylyl cyclase-associated protein,Photolyase/cryptochrome alpha/beta domain-containing protein,UDP-glucose 6-dehydrogenase,Protein kinase domain-containing protein,UDP-glucose 6-dehydrogenase,Protein kinase domain-containing protein,Uncharacterized protein,Calcyclin-binding protein,LeArcA2 protein,Serine/threonine-prot…
U	Intracellular trafficking, secretion, and vesicular transport	22	D1MAF2 P38547 A0A3Q7EJU7 A0A3Q7EM80 A0A3Q7GH03 A0A3Q7FMV9 A0A3Q7ED56 A0A3Q7ELJ8 A0A3Q7FW84 K4BVH7 Q94K24 A0A3Q7I900 A0A3Q7F8Z7 A0A3Q7H255 A0A3Q7IHL0 O81536 A0A3Q7EUR6 A0A3Q7G528 A0A3Q7HZE0 A0A3Q7EQ78 A0A3Q7EFC3 A0A3Q7IMC4	Exportin-1,GTP-binding nuclear protein Ran2,Sec16_C domain-containing protein,Uncharacterized protein,Uncharacterized protein,Importin N-terminal domain-containing protein,TOG domain-containing protein,Importin N-terminal domain-containing protein,Uncharacterized protein,Coatomer subunit alpha,Ran binding protein-1,Importin N-terminal domain-containing protein,Uncharacterized protein,Uncharacteri…
V	Defense mechanisms	6	Q93X44 A0A3Q7HEC9 A0A3Q7JAS5 C0LIR4 A0A3Q7IIS3 A6N6K8	Protein tyrosine phosphatase,Uncharacterized protein,Tyrosine-protein phosphatase domain-containing protein,Sulfurtransferase,Uncharacterized protein,Phenylacetaldehyde reductase
Y	Nuclear structure	6	D1MAF2 A0A3Q7FMV9 A0A3Q7ED56 A0A3Q7ELJ8 A0A3Q7I900 A0A3Q7EHM0	Exportin-1,Importin N-terminal domain-containing protein,TOG domain-containing protein,Importin N-terminal domain-containing protein,Importin N-terminal domain-containing protein,WPP domain-containing protein
Z	Cytoskeleton	16	A0A3Q7IGH0 A0A3Q7EWB6 A0A3Q7EPW1 A0A3Q7FJJ3 G8Z254 Q38MV0 A0A3Q7FZ63 A0A3Q7JGP1 A0A3Q7H0U0 A0A3Q7ILI4 A0A3Q7HR13 A0A3Q7GSF7 A0A3Q7HG29 A0A3Q7HHL0 A0A3Q7JIX8 A0A3Q7FW21	Adenylyl cyclase-associated protein,HP domain-containing protein,TCTP domain-containing protein,Uncharacterized protein,Hop-interacting protein THI016,Tubulin beta chain,Uncharacterized protein,Tubulin beta chain,Peroxidase,Uncharacterized protein,Phosphoribulokinase,HP domain-containing protein,Multifunctional fusion protein,Tubulin alpha chain,Kinesin motor domain-containing protein,Uncharacter…

## Sheet: Date set 6
Functional_class	Class_description	Protein_number	Protein_id	Description
A	RNA processing and modification	18	A0A3Q7FCR4 A0A3Q7IM38 A0A3Q7HW81 A0A3Q7FTZ2 A0A3Q7ICW3 A0A3Q7IMU3 A0A097PNP2 A0A3Q7H6Y1 A0A3Q7I6X8 A0A3Q7HHS3 K4BIP4 A0A3Q7EHM0 A0A3Q7GE03 A0A3Q7HBK4 A0A3Q7IIB9 A0A3Q7G8S3 A0A3Q7J2T1 A0A3Q7JBV0	Polyadenylate-binding protein,Ribos_L4_asso_C domain-containing protein,Ribos_L4_asso_C domain-containing protein,RNA helicase,Uncharacterized protein,Ribos_L4_asso_C domain-containing protein,ABH1 (Fragment),Uncharacterized protein,Small nuclear ribonucleoprotein Sm D2,Nop domain-containing protein,Mago nashi protein,WPP domain-containing protein,Myb-like domain-containing protein,Aconitate hydr…
B	Chromatin structure and dynamics	5	A0A3Q7J1A3 A0A3Q7FV18 A0A3Q7JF63 O65819 A0A3Q7GJU3	Histone H4,Uncharacterized protein,Condensin complex subunit 1,Histone H2B.3 (Fragment),Uncharacterized protein
C	Energy production and conversion	114	Q9XG54 A0A3Q7GLT1 A0A3Q7H9C9 A0A3Q7F7G5 A0A3Q7JAV3 Q5NE18 A0A3Q7HV38 Q5NE17 A0A3Q7IZI6 A0A3Q7FVL0 A0A3Q7JRL8 A0A3Q7HZQ4 Q9FEW9 A0A3Q7IAU4 A0A3Q7GDJ7 A0A3Q7HLD0 A0A3Q7FP95 A0A3Q7EWQ3 A0A3Q7EYC4 A0A0C5CEG4 A0A3Q7HFP1 A0A3Q7JD46 A5JV19 Q56R04 A0A3Q7HCM3 Q84XW6 A0A3Q7F289 A0A3Q7GG74 A0A3Q7E9K7 A0A3Q7GD18 A0A3Q7HCH3 A0A3Q7HB75 A0A3Q7J3U1 A0A3Q7IAC1 A0A3Q7IRR8 Q9LKG0 A0A3Q7ERS3 A0A0C5C9T7 A0A3Q7GND4 A0…	12-oxophytodienoate reductase 1,Uncharacterized protein,Glycosyltransferase,Succinate dehydrogenase [ubiquinone] flavoprotein subunit, mitochondrial,Malic enzyme,Formate dehydrogenase, mitochondrial,Pyruvate dehydrogenase E1 component subunit beta,Malate dehydrogenase [NADP], chloroplastic,Aldo_ket_red domain-containing protein,Uncharacterized protein,Aldedh domain-containing protein,V-type proto…
D	Cell cycle control, cell division, chromosome partitioning	8	A0A3Q7EPW1 G8Z254 A0A3Q7H1U9 A0A3Q7H040 A0A3Q7F159 A0A3Q7JF63 A0A3Q7F3Y2 A0A3Q7GJU3	TCTP domain-containing protein,Hop-interacting protein THI016,Serine/threonine-protein phosphatase,Uncharacterized protein,Protein kinase domain-containing protein,Condensin complex subunit 1,Era-type G domain-containing protein,Uncharacterized protein
E	Amino acid transport and metabolism	108	A0A3Q7FRB5 A0A3Q7FCM3 A0A3Q7E9H1 A0A3Q7IPG6 A0A3Q7FF30 K4B381 A0A3Q7IBY7 A0A3Q7J5P7 P93541 A0A3Q7F688 Q9ZS45 A0A3Q7FKX4 A0A3Q7FWL3 A0A3Q7HXI0 A0A3Q7HD29 A0A3Q7FTI8 A0A3Q7JD34 A0A3Q7FD04 A0A3Q7FY03 A0A3Q7FBR1 A0A3Q7EQJ0 O82004 A0A3Q7JE99 A0A3Q7JPE6 A0A3Q7EN07 A0A3Q7FNP5 A0A3Q7FAS8 A0A3Q7F5F8 A0A3Q7JPK6 A0A3Q7FWX0 A0A0G2SJG0 Q93X45 A0A3Q7HKE8 A0A3Q7JDH2 A0A3Q7GDA5 A0A3Q7IZ37 A0A3Q7FXP7 A0A3Q7H2W6 A…	D-3-phosphoglycerate dehydrogenase,Uncharacterized protein,5-methyltetrahydropteroyltriglutamate--homocysteine S-methyltransferase,Uncharacterized protein,3-isopropylmalate dehydratase,N-acetyl-glutamate semialdehyde dehydrogenase,Pribosyltran domain-containing protein,Tryptophan synthase,Glutamate dehydrogenase,Phosphoserine aminotransferase,Spermidine synthase,Glutamate synthase (NADH),Aminotra…
F	Nucleotide transport and metabolism	25	A0A3Q7GYF2 A0A3Q7J0E0 A0A3Q7IBY7 A0A3Q7HWS9 A0A3Q7EU50 A0A3Q7IKN3 A0A3Q7JEE7 A0A3Q7H1L7 A0A3Q7G5K0 A0A3Q7I041 Q8H6B5 A0A3Q7I8C3 P47921 A0A3Q7HI48 A0A3Q7HTS1 A0A3Q7ELT0 A0A3Q7F385 A0A3Q7F4H2 A0A3Q7HG09 A0A3Q7GWK3 A0A3Q7FPU6 Q9FYW9 A0A3Q7J418 D0EWF3 A0A3Q7IKJ5	Nucleoside diphosphate kinase,OMPdecase,Pribosyltran domain-containing protein,Nucleoside diphosphate kinase,Amidophosphoribosyltransferase,Adenylosuccinate synthetase, chloroplastic,Uncharacterized protein,Adenine phosphoribosyltransferase,AIR synthase,Adenylosuccinate lyase,Dihydrothymine dehydrogenase,N-acetyltransferase domain-containing protein,Nucleoside diphosphate kinase (Fragment),3(2),5…
G	Carbohydrate transport and metabolism	141	A0A3Q7EYM6 A0A3Q7H9C9 A0A3Q7GB69 A0A3Q7G465 A0A3Q7EU87 Q941R1 A0A3Q7HR46 Q9LLT0 A0A3Q7JC72 A0A3Q7HX95 A0A3Q7IPK7 A0A3Q7FWE8 A0A3Q7FY79 A0A3Q7HD15 A0A3Q7FZG5 A0A3Q7HUQ3 A0A3Q7F639 A0A3Q7FC02 A0A3Q7ENE0 A0A3Q7FS97 A0A3Q7EUY8 A0A3Q7G720 A0A3Q7JDF2 A0A3Q7FBR1 A0A3Q7F0P2 A0A3Q7FSA0 A0A3Q7J601 A0A3Q7ERH5 A0A3Q7F395 A0A3Q7H696 A0A3Q7HCM3 A0A3Q7IN81 A0A3Q7EDU1 A0A3Q7F289 A0A3Q7GG74 A0A3Q7J3U1 A0A3Q7H377 …	Fructose-bisphosphate aldolase,Glycosyltransferase,Glyceraldehyde-3-phosphate dehydrogenase,GFO_IDH_MocA domain-containing protein,Uncharacterized protein,Transaldolase,Lactoylglutathione lyase,Beta-galactosidase,GFO_IDH_MocA domain-containing protein,Fructose-bisphosphate aldolase,D-fructose-1,6-bisphosphate 1-phosphohydrolase,Glyceraldehyde-3-phosphate dehydrogenase,6-phosphogluconate dehydroge…
H	Coenzyme transport and metabolism	28	A0A3Q7ERA7 A0A3Q7FCM3 O65004 A0A3Q7F688 A0A3Q7EHA7 A0A3Q7GR78 A0A3Q7HLY1 A0A3Q7IMD9 P43282 A0A3Q7HB75 A0A3Q7ILF6 A0A3Q7IBR0 A0A3Q7IT51 P43280 A0A3Q7GBR4 A0A3Q7IL22 A0A3Q7F8X1 A0A3Q7GP62 Q1A7S9 A0A3Q7HFI3 A0A3Q7JD93 A0A3Q7I9A2 A0A3Q7HGD7 A0A3Q7HXK5 A0A3Q7FUB1 A0A3Q7FZQ7 A0A3Q7I9U4 A0A3Q7E9C5	GTP cyclohydrolase II,Uncharacterized protein,Farnesyl pyrophosphate synthase,Phosphoserine aminotransferase,Protoporphyrinogen oxidase,Uroporphyrinogen decarboxylase,6,7-dimethyl-8-ribityllumazine synthase,S-adenosylmethionine synthase,S-adenosylmethionine synthase 3,NADH-cytochrome b5 reductase,Delta-aminolevulinic acid dehydratase,Uroporphyrinogen decarboxylase,Uncharacterized protein,S-adenos…
I	Lipid transport and metabolism	38	A0A3Q7G4W7 A0A3Q7FUV3 A0A3Q7GNM9 A0A3Q7GJA8 A0A3Q7GHS2 A0A3Q7GD09 Q9SDZ6 A0A3Q7GHV9 Q5D8D3 A0A3Q7J9T5 A0A3Q7GYN8 A0A3Q7IB30 A0A3Q7FEL1 A0A3Q7JPK6 A0A3Q7GPY6 A0A3Q7H1Q5 A0A3Q7F246 A0A3Q7GEV3 A0A3Q7GVV3 A0A3Q7GKH5 A0A3Q7JG91 A0A3Q7IPS6 A0A3Q7EF20 A0A3Q7H4X3 A0A3Q7JD55 Q672Q9 A0A3Q7JSU0 A0A3Q7IUK7 A0A3Q7F8C6 A0A3Q7GPY2 A0A3Q7I2I7 A0A3Q7ES85 A0A3Q7IXE6 A0A3Q7HWQ1 A0A3Q7JDN9 A0A3Q7J365 A0A3Q7HM51 A0A3…	Inositol-3-phosphate synthase,UBP-type domain-containing protein,Inositol-3-phosphate synthase,Uncharacterized protein,Uncharacterized protein,Uncharacterized protein,Phospholipase D (Fragment),Phosphomannomutase,Acyl-coenzyme A oxidase,Uncharacterized protein,Uncharacterized protein,Uncharacterized protein,4-coumarate--CoA ligase,Uncharacterized protein,AB hydrolase-1 domain-containing protein,3…
J	Translation, ribosomal structure and biogenesis	207	A0A3Q7JK86 A0A3Q7IA38 Q3SC82 A0A3Q7GYB4 A0RZC9 A0A3Q7H4R7 A0A3Q7GEE9 A0A3Q7GQR0 A0A3Q7GBS3 A0A3Q7FCR4 A0A3Q7ISV4 A0A3Q7G5V9 A0A3Q7G5E6 A0A3Q7GRY3 A0A3Q7EPA9 A0A3Q7GZ83 A0A3Q7FRC7 A0A3Q7E8X9 K4CUW3 A0A3Q7ERV5 A0A3Q7EUN5 A0A3Q7JDE8 A0A3Q7I1F3 A0A3Q7FA43 A0A3Q7J2Z9 A0A3Q7HZS6 A0A3Q7IYZ2 A0A3Q7HVF7 K4CG62 K4LP77 A0A3Q7H4V4 A0A3Q7INM0 A0A3Q7HSR7 A0A3Q7IB10 A0A3Q7H1Y4 A0A3Q7I881 A0A3Q7FSY4 A0A3Q7HYX4 A…	Eukaryotic translation initiation factor 3 subunit I,Tr-type G domain-containing protein,30S ribosomal protein S15, chloroplastic,Tr-type G domain-containing protein,Constitutive plastid-lipid associated protein,40S ribosomal protein S8,Glutaminyl-tRNA synthetase,W2 domain-containing protein,Uncharacterized protein,Polyadenylate-binding protein,Ribosomal_L6e_N domain-containing protein,KOW domain…
K	Transcription	11	A0A3Q7I245 A0A3Q7JQE3 A0A3Q7FTM5 Q2PQI9 A0A3Q7F159 A0A3Q7FMF3 A0A3Q7J1Y4 A0A3Q7EVB2 A0A3Q7IJE5 A0A3Q7H7Q7 A0A3Q7EMP9	EF1_GNE domain-containing protein,EF1_GNE domain-containing protein,Uncharacterized protein,Nascent polypeptide-associated complex subunit beta,Protein kinase domain-containing protein,NAC-A/B domain-containing protein,PKS_ER domain-containing protein,Uncharacterized protein,NAC-A/B domain-containing protein,DNA-directed RNA polymerase,EF1_GNE domain-containing protein
L	Replication, recombination and repair	6	A0A3Q7I6Y9 A0A3Q7EW83 A0A3Q7GCP2 A0A3Q7G0H3 A0A3Q7H950 A0A3Q7H7Q7	Photolyase/cryptochrome alpha/beta domain-containing protein,DNA damage-binding protein 1,Uncharacterized protein,Uncharacterized protein,DNA_MISMATCH_REPAIR_2 domain-containing protein,DNA-directed RNA polymerase
M	Cell wall/membrane/envelope biogenesis	20	A0A3Q7FZG5 A0A3Q7FQ28 Q9FXK8 A0A3Q7EHJ9 A0A3Q7JP21 H9BYP6 Q70AC6 A0A3Q7F0V0 A0A3Q7HUH9 P93223 A0A3Q7H001 A0A3Q7GNU6 A0A3Q7HSX1 A0A3Q7E9J6 A0A3Q7HGI8 C0LIR3 A0A3Q7HJU0 C6K2K9 C6K2L0 O82691	UDP-glucuronate decarboxylase,NTP_transferase domain-containing protein,Sucrose-phosphate synthase,Glucose-1-phosphate adenylyltransferase,Uncharacterized protein,Sucrose-phosphate synthase,Alpha glucosidase II,Uncharacterized protein,UDP-glucose 4-epimerase,Glucose-1-phosphate adenylyltransferase,Epimerase domain-containing protein,UDP-glucuronate decarboxylase,Pectin acetylesterase,Epimerase do…
O	Posttranslational modification, protein turnover, chaperones	178	A0A3Q7FUS2 A0A3Q7GQM4 A0A3Q7G4E2 A0A3Q7I5G1 A0A3Q7HRB1 A0A3Q7I956 A0A3Q7G7H8 A0A3Q7JDD9 A0A3Q7I6A1 A0A3Q7H8S0 A0A3Q7HA43 A0A3Q7J2K1 A0A3Q7FLG3 A0A3Q7ENV3 A0A3Q7HVF4 Q7Y240 A0A3Q7EK01 A0A3Q7IAA7 K4CLT6 P93212 A0A3Q7GMH0 A0A3Q7H5A6 A0A3Q7GD89 A0A3Q7GQZ4 A0A3Q7G5A8 A0A3Q7EP13 K4BB06 A0A3Q7G5A7 A0A3Q7HUN1 A0A3Q7HH22 A0A3Q7H696 A0A3Q7IUI9 A0A3Q7EYH4 A0A3Q7H2J3 A0A3Q7H1V8 A0A3Q7HLX5 A0A3Q7IZ03 G3K2M4 A…	PPIase cyclophilin-type domain-containing protein,Uncharacterized protein,Protein disulfide-isomerase,PDZ_3 domain-containing protein,ATP-dependent Clp protease proteolytic subunit,Uncharacterized protein,14_3_3 domain-containing protein,Uncharacterized protein,Proteasome subunit beta,Thioredoxin-dependent peroxiredoxin,HATPase_c domain-containing protein,Uncharacterized protein,PDZ domain-contai…
P	Inorganic ion transport and metabolism	20	A0A3Q7G0X6 A0A3Q7ISE3 Q6X1D0 A0A3Q7H004 Q5NE21 A0A3Q7HI48 A0A3Q7GSL2 A0A3Q7GSZ7 A0A3Q7IL60 A0A3Q7F4H2 Q94FW7 A0A3Q7J9Z7 A0A3Q7IH89 A0A3Q7ESW4 A0A3Q7IQB7 P30264 Q5NE20 H6WYS2 A0A3Q7GKS5 K4BAE6	Sulfate adenylyltransferase,Uncharacterized protein,Superoxide dismutase,DUF1995 domain-containing protein,Carbonic anhydrase,3(2),5-bisphosphate nucleotidase,Superoxide dismutase,Ferritin,Adenylyl-sulfate kinase,Uncharacterized protein,Heme oxygenase 1,Vacuolar cation/proton exchanger,Uncharacterized protein,Uncharacterized protein,Uncharacterized protein,Catalase isozyme 1,Carbonic anhydrase,As…
Q	Secondary metabolites biosynthesis, transport and catabolism	27	Q3C2L6 A0A3Q7G465 A0A3Q7JC72 A0A3Q7F7L6 A0A3Q7GHS2 A0A3Q7HEX8 A0A3Q7I8A0 A2SXR3 A0A3Q7IB30 A4ZYQ6 A0A3Q7F246 P05116 A0A3Q7GXR4 A0A3Q7FZA2 A0A3Q7JG91 Q672Q9 A0A3Q7F7I3 A0A3Q7IRF9 A0A3Q7GNI7 A0A3Q7EX00 B8PWQ9 Q202I0 D2Y3F4 E1U7P9 A0A3Q7HM51 Q40131 A0A3Q7GAX3	Sorbitol related enzyme,GFO_IDH_MocA domain-containing protein,GFO_IDH_MocA domain-containing protein,Uncharacterized protein,Uncharacterized protein,NADPH-protochlorophyllide oxidoreductase,Glutathione reductase,Uricase,Uncharacterized protein,1-aminocyclopropane-1-carboxylate oxidase,Beta-ketoacyl-[acyl-carrier-protein] synthase I,1-aminocyclopropane-1-carboxylate oxidase 1,Isopentenyl-diphosph…
R	General function prediction only	92	Q9XG54 A0A3Q7HNA6 A0A3Q7ISK0 A0A3Q7H112 Q9FEW9 A0A3Q7EU34 B1Q3F7 A0A3Q7HLD0 A0A3Q7HAD2 A0A3Q7JMX3 A0A3Q7HTP1 A0A3Q7J9T5 A0A3Q7FPR2 A0A3Q7IGR5 A0A3Q7HTV2 A5JV19 A0A3Q7HYF9 A0A3Q7HFB9 A0A3Q7F8I3 A0A3Q7F0L3 A0A3Q7IP97 A0A3Q7IHS3 A4ZYQ6 A0A3Q7J9K2 A0A3Q7HFB7 A0A3Q7HEC9 A0A3Q7GXN0 A0A3Q7F5D6 A0A3Q7E8H4 A0A3Q7JDI3 P05116 A0A3Q7HU54 A0A3Q7F3P8 A0A3Q7ESN3 G8Z261 A0A3Q7FZA2 A0A3Q7ESL5 A0A3Q7HCW0 A0A3Q7EQ9…	12-oxophytodienoate reductase 1,Polyribonucleotide nucleotidyltransferase,Uncharacterized protein,Peptidase_M24 domain-containing protein,12-oxophytodienoate reductase 3,Aldo_ket_red domain-containing protein,Succinic semialdehyde reductase isofom2,PKS_ER domain-containing protein,SET domain-containing protein,LRRNT_2 domain-containing protein,NAD(P)-bd_dom domain-containing protein,Uncharacteriz…
S	Function unknown	7	A0A3Q7JF55 A0A3Q7I640 A0A3Q7EZW3 A0A3Q7GJR0 A0A3Q7HBT9 A0A3Q7FVD3 A0A3Q7JT82	Selenoprotein O,Eukaryotic translation initiation factor 3 subunit K,Uncharacterized protein,Uncharacterized protein,Ubiquinone biosynthesis protein,Uncharacterized protein,YlmH_RBD domain-containing protein
T	Signal transduction mechanisms	32	A0A3Q7JK86 A0A3Q7GDK7 A0A3Q7IGH0 A0A3Q7I6Y9 A0A3Q7F0P2 A0A3Q7FD22 A0A3Q7EQ44 A0A3Q7F9B8 A0A3Q7HF81 K4BEI9 A0A3Q7HJM3 Q9SXS0 A0A3Q7H1U9 A0A3Q7G5J6 K4DI20 A0A3Q7F159 A0A3Q7GCR8 A0A3Q7FVL5 A0A3Q7I3M8 A0A3Q7F3Y2 A0A3Q7EHM0 A0A3Q7HS67 A0A3Q7GCM3 A0A3Q7HV74 Q9SXR9 A0A3Q7H2F5 A0A3Q7FN48 A0A3Q7FH17 A0A3Q7J9P2 O48616 A0A3Q7HR13 A0A3Q7HG29	Eukaryotic translation initiation factor 3 subunit I,Uncharacterized protein,Adenylyl cyclase-associated protein,Photolyase/cryptochrome alpha/beta domain-containing protein,UDP-glucose 6-dehydrogenase,Neutral ceramidase,Protein kinase domain-containing protein,UDP-glucose 6-dehydrogenase,Protein kinase domain-containing protein,SGT1-1,Calcyclin-binding protein,LeArcA2 protein,Serine/threonine-pr…
U	Intracellular trafficking, secretion, and vesicular transport	23	D1MAF2 P38547 A0A3Q7EJU7 A0A3Q7EM80 A0A3Q7GH03 A0A3Q7FMV9 A0A3Q7ED56 A0A3Q7FW84 K4BVH7 Q94K24 P52884 A0A3Q7I900 A0A3Q7F8Z7 A0A3Q7H255 A0A3Q7IHL0 A0A3Q7IXH4 O81536 A0A3Q7EUR6 A0A3Q7G528 A0A3Q7HZE0 A0A3Q7EQ78 A0A3Q7EFC3 A0A3Q7IMC4	Exportin-1,GTP-binding nuclear protein Ran2,Sec16_C domain-containing protein,Uncharacterized protein,Uncharacterized protein,Importin N-terminal domain-containing protein,TOG domain-containing protein,Uncharacterized protein,Coatomer subunit alpha,Ran binding protein-1,GTP-binding protein SAR2,Importin N-terminal domain-containing protein,Uncharacterized protein,Uncharacterized protein,Importin …
V	Defense mechanisms	9	A0A3Q7IH80 Q93X44 A0A3Q7HEC9 A0A3Q7ELK6 A0A3Q7JAS5 A0A3Q7JQI8 C0LIR4 A0A3Q7IIS3 A6N6K8	Abhydrolase_3 domain-containing protein,Protein tyrosine phosphatase,Uncharacterized protein,Abhydrolase_3 domain-containing protein,Tyrosine-protein phosphatase domain-containing protein,Epimerase domain-containing protein,Sulfurtransferase,Uncharacterized protein,Phenylacetaldehyde reductase
Y	Nuclear structure	5	D1MAF2 A0A3Q7FMV9 A0A3Q7ED56 A0A3Q7I900 A0A3Q7EHM0	Exportin-1,Importin N-terminal domain-containing protein,TOG domain-containing protein,Importin N-terminal domain-containing protein,WPP domain-containing protein
Z	Cytoskeleton	16	A0A3Q7IGH0 A0A3Q7EWB6 A0A3Q7EPW1 A0A3Q7FJJ3 G8Z254 Q38MV0 A0A3Q7FZ63 A0A3Q7H0U0 A0A3Q7ILI4 A0A3Q7J882 A0A3Q7HR13 A0A3Q7GSF7 A0A3Q7HG29 A0A3Q7HHL0 A0A3Q7JIX8 A0A3Q7FW21	Adenylyl cyclase-associated protein,HP domain-containing protein,TCTP domain-containing protein,Uncharacterized protein,Hop-interacting protein THI016,Tubulin beta chain,Uncharacterized protein,Peroxidase,Uncharacterized protein,Uncharacterized protein,Phosphoribulokinase,HP domain-containing protein,Multifunctional fusion protein,Tubulin alpha chain,Kinesin motor domain-containing protein,Unchar…
