# Supplementary material for: Hydrogen Gas Enhances Salinity Tolerance in Tomato Seedlings by Regulating the S‐Nitrosylation of MEK1
Source: Plant Biotechnol J. 2026 Feb 18;24(6):3656–78. doi: 10.1111/pbi.70585 (PMC13205882; doi:10.1111/pbi.70585)
Supplement: Supplementary file 1 — Appendix S1: pbi70585‐sup‐0001‐AppendixS1.zip. [file PBI-24-3656-s001.zip › Supplementary date set 3-RawData for Figure 3.xlsx]

## Sheet: Date set 1
Protein	Description	Gene	N_BF	ConH_BF	N.vs.ConH FC	N.vs.ConH Pvalue	N.vs.ConH log2FC	N.vs.ConH UP.DOWN	GO_NUM	GO_Description	KEGG_Description	KEGG_EC	KEGG_ko	COG_Function_Description	COG_Function_Class	COG_Class_Description	IPR_Term
A0A3Q7I5A7	Epimerase domain-containing protein	544217	1.13605e+09	2.93677e+08	3.86836	0.0135305	1.95172	up	2	Molecular Function:catalytic activity (GO:0003824),Molecular Function:coenzyme binding (GO:0050662)	--	--	--	Nucleoside-diphosphate-sugar epimerase	M	Cell wall/membrane/envelope biogenesis ;	IPR001509 [NAD-dependent epimerase/dehydratase]
P25306	Threonine dehydratase 2 biosynthetic, chloroplastic	TD2	1.30949e+08	4.65437e+06	28.1346	1.37401e-07	4.81428	up	--	--	threonine dehydratase	4.3.1.19	ko00260 Glycine, serine and threonine metabolism ko00290 Valine, leucine and isoleucine biosynthesis ko01100 Metabolic pathways ko01110 Biosynthesis of secondary metabolites ko01200 Carbon metabolism ko01230 Biosynthesis of amino acids	Threonine dehydratase	E	Amino acid transport and metabolism ;	IPR001721 [ACT-like domain] ; IPR001926[Tryptophan synthase beta subunit-like PLP-dependent enzyme]
A0A3Q7HNA9	Aspartate aminotransferase	101261642	6.52619e+08	1.27173e+08	5.13173	0.00429606	2.35945	up	2	Biological Process:biosynthetic process (GO:0009058),Molecular Function:pyridoxal phosphate binding (GO:0030170)	aspartate aminotransferase, chloroplastic	2.6.1.1	ko00220 Arginine biosynthesis ko00250 Alanine, aspartate and glutamate metabolism ko00270 Cysteine and methionine metabolism ko00330 Arginine and proline metabolism ko00350 Tyrosine metabolism ko00360 Phenylalanine metabolism ko00400 Phenylalanine, tyrosine and tryptophan biosynthesis ko00950 Isoquinoline alkaloid biosynthesis ko00960 Tropane, piperidine and pyridine alkaloid biosynthesis ko01100…	Aspartate/tyrosine/aromatic aminotransferase	E	Amino acid transport and metabolism ;	IPR004839 [Aminotransferase, class I/classII]
A0A3Q7EPT7	Methionine S-methyltransferase	101254039	1.86449e+07	5.40055e+06	3.45241	0.0205415	1.7876	up	3	Molecular Function:methyltransferase activity (GO:0008168),Biological Process:biosynthetic process (GO:0009058),Molecular Function:pyridoxal phosphate binding (GO:0030170)	methionine S-methyltransferase	2.1.1.12	ko00450 Selenocompound metabolism	Methylase of polypeptide chain release factors	J	Translation, ribosomal structure and biogenesis ;	IPR004839 [Aminotransferase, class I/classII] ; IPR007848[Methyltransferase small domain]
Q8GZD8	Neutral leucine aminopeptidase preprotein	LapN	9.32455e+07	2.94323e+07	3.16813	0.0276935	1.66363	up	3	Molecular Function:aminopeptidase activity (GO:0004177),Cellular Component:intracellular (GO:0005622),Biological Process:proteolysis (GO:0006508)	leucyl aminopeptidase	3.4.11.1	ko00480 Glutathione metabolism ko01100 Metabolic pathways	Leucyl aminopeptidase	E	Amino acid transport and metabolism ;	IPR000819 [Peptidase M17, leucyl aminopeptidase, C-terminal] ; IPR008283[Peptidase M17, leucyl aminopeptidase, N-terminal]
A0A3Q7GE81	Uncharacterized protein	101257160	1.36772e+07	5.89952e+07	0.231836	0.0488729	-2.10882	down	--	--	--	--	--	Beta-phosphoglucomutase or related phosphatase, HAD superfamily	GR	Carbohydrate transport and metabolism ; General function prediction only ;	IPR023214 [HAD-like domain]
Q10712	Leucine aminopeptidase 1, chloroplastic	LAPA1	2.03015e+08	5.26885e+06	38.5312	1.04599e-08	5.26795	up	3	Molecular Function:aminopeptidase activity (GO:0004177),Cellular Component:intracellular (GO:0005622),Biological Process:proteolysis (GO:0006508)	leucyl aminopeptidase	3.4.11.1	ko00480 Glutathione metabolism ko01100 Metabolic pathways	Leucyl aminopeptidase	E	Amino acid transport and metabolism ;	IPR000819 [Peptidase M17, leucyl aminopeptidase, C-terminal] ; IPR008283[Peptidase M17, leucyl aminopeptidase, N-terminal]
Q4LDR0	Heat shock protein	Lehsp100/ClpB	1.17936e+07	3.9401e+06	2.99322	0.033477	1.5817	up	2	Molecular Function:ATP binding (GO:0005524),Biological Process:protein metabolic process (GO:0019538)	ATP-dependent Clp protease ATP-binding subunit ClpB	--		ATP-dependent Clp protease ATP-binding subunit ClpA	O	Posttranslational modification, protein turnover, chaperones ;	IPR003959 [ATPase, AAA-type, core] ; IPR004176[Clp, N-terminal] ; IPR019489[Clp ATPase, C-terminal]
P49297	Isocitrate lyase		3.87319e+06	1.8484e+07	0.209543	0.037295	-2.25468	down	2	Molecular Function:isocitrate lyase activity (GO:0004451),Biological Process:carboxylic acid metabolic process (GO:0019752)	isocitrate lyase	4.1.3.1	ko00630 Glyoxylate and dicarboxylate metabolism ko01100 Metabolic pathways ko01110 Biosynthesis of secondary metabolites ko01200 Carbon metabolism	Isocitrate lyase	C	Energy production and conversion ;	IPR006254 [Isocitrate lyase]
A0A3Q7G528	Annexin	543563	8.02826e+06	2.01174e+06	3.9907	0.0120164	1.99664	up	2	Molecular Function:calcium ion binding (GO:0005509),Molecular Function:calcium-dependent phospholipid binding (GO:0005544)	annexin D	--	--	--	--	--	IPR018502 [Annexin repeat]
A0A3Q7GAU9	FAD-binding FR-type domain-containing protein	101262213	2.13949e+06	1.85186e+07	0.115532	0.00567952	-3.11363	down	2	Molecular Function:oxidoreductase activity (GO:0016491),Biological Process:oxidation-reduction process (GO:0055114)	--	--	--	NAD(P)H-flavin reductase	HC	Coenzyme transport and metabolism ; Energy production and conversion ;	IPR001433 [Oxidoreductase FAD/NAD(P)-binding]
A0A0U1ZGZ4	50S ribosomal protein L2, chloroplastic	rpl2	8.6374e+06	6.01871e+07	0.143509	0.0119466	-2.80078	down	4	Molecular Function:structural constituent of ribosome (GO:0003735),Cellular Component:intracellular (GO:0005622),Cellular Component:ribosome (GO:0005840),Biological Process:translation (GO:0006412)	large subunit ribosomal protein L2	--	ko03010 Ribosome	Ribosomal protein L2	J	Translation, ribosomal structure and biogenesis ;	IPR022666 [Ribosomal Proteins L2, RNA binding domain] ; IPR022669[Ribosomal protein L2, C-terminal]
A0A3Q7GEI3	Ribosomal_L18e/L15P domain-containing protein	101255295	5.29727e+06	2.35153e+07	0.225269	0.0453227	-2.15028	down	--	--	large subunit ribosomal protein L15	--	ko03010 Ribosome	Ribosomal protein L15	J	Translation, ribosomal structure and biogenesis ;	IPR021131 [Ribosomal protein L18e/L15P]
A0A3Q7FUB1	Mg-por_mtran_C domain-containing protein		1.28221e+06	9.40034e+06	0.136401	0.0100974	-2.87408	down	2	Biological Process:chlorophyll biosynthetic process (GO:0015995),Molecular Function:magnesium protoporphyrin IX methyltransferase activity (GO:0046406)	magnesium-protoporphyrin O-methyltransferase	2.1.1.11	ko00860 Porphyrin and chlorophyll metabolism ko01100 Metabolic pathways ko01110 Biosynthesis of secondary metabolites	2-polyprenyl-3-methyl-5-hydroxy-6-metoxy-1,4-benzoquinol methylase	H	Coenzyme transport and metabolism ;	IPR010940 [Magnesium-protoporphyrin IX methyltransferase, C-terminal]
A0A3Q7I069	Aldo_ket_red domain-containing protein	101256514	1.35637e+06	6.07865e+06	0.223137	0.0441942	-2.164	down	--	--	--	--	--	Aldo/keto reductase, related to diketogulonate reductase	Q	Secondary metabolites biosynthesis, transport and catabolism ;	IPR023210 [NADP-dependent oxidoreductase domain]
A0A3Q7JHP4	Uncharacterized protein	101251433	6.05553e+07	2.13932e+07	2.83059	0.0401019	1.5011	up	--	--	--	--	--	--	--	--	--
A0A3Q7HIP9	Protein disulfide-isomerase		1.57025e+07	4.56937e+06	3.43646	0.0208825	1.78092	up	4	Molecular Function:metalloendopeptidase activity (GO:0004222),Molecular Function:ATP binding (GO:0005524),Biological Process:proteolysis (GO:0006508),Biological Process:cell redox homeostasis (GO:0045454)	cell division protease FtsH	3.4.24.-	--	ATP-dependent Zn proteases	O	Posttranslational modification, protein turnover, chaperones ;	IPR000642 [Peptidase M41] ; IPR003959[ATPase, AAA-type, core] ; IPR013766[Thioredoxin domain]
Q42896	Fructokinase-2	FRK2	749028	6.49075e+06	0.115399	0.00565616	-3.11529	down	--	--	fructokinase	2.7.1.4	ko00051 Fructose and mannose metabolism ko00500 Starch and sucrose metabolism ko00520 Amino sugar and nucleotide sugar metabolism ko01100 Metabolic pathways	Sugar or nucleoside kinase, ribokinase family	G	Carbohydrate transport and metabolism ;	IPR011611 [Carbohydrate kinase PfkB]
A0A3Q7GTM3	Delta-1-pyrroline-5-carboxylate synthase	101244293	1.25992e+07	1.3077e+06	9.63467	0.000186947	3.26823	up	3	Biological Process:metabolic process (GO:0008152),Molecular Function:oxidoreductase activity (GO:0016491),Biological Process:oxidation-reduction process (GO:0055114)	--	--	ko00330 Arginine and proline metabolism ko01100 Metabolic pathways ko01110 Biosynthesis of secondary metabolites ko01230 Biosynthesis of amino acids	Gamma-glutamyl phosphate reductase	E	Amino acid transport and metabolism ;	IPR001048 [Aspartate/glutamate/uridylate kinase] ; IPR015590[Aldehyde dehydrogenase domain]
A0A3Q7FWS2	Uncharacterized protein		3.16726e+06	1.66881e+07	0.189792	0.0282319	-2.39751	down	1	Cellular Component:nucleus (GO:0005634)	cyclin-A	--		Pantothenate kinase-related protein Tda10 (topoisomerase I damage affected protein)	R	General function prediction only ;	IPR004367 [Cyclin, C-terminal domain] ; IPR006671[Cyclin, N-terminal]
A0A3Q7JDN9	3-hydroxyacyl-CoA dehydrogenase		8.02211e+06	2.39686e+06	3.34693	0.0229191	1.74284	up	6	Molecular Function:catalytic activity (GO:0003824),Molecular Function:3-hydroxyacyl-CoA dehydrogenase activity (GO:0003857),Biological Process:fatty acid metabolic process (GO:0006631),Biological Process:metabolic process (GO:0008152),Molecular Function:oxidoreductase activity (GO:0016491),Biological Process:oxidation-reduction process (GO:0055114)	--	--	ko00071 Fatty acid degradation ko00592 alpha-Linolenic acid metabolism ko01100 Metabolic pathways ko01110 Biosynthesis of secondary metabolites ko01212 Fatty acid metabolism	3-hydroxyacyl-CoA dehydrogenase	I	Lipid transport and metabolism ;	IPR001753 [Crotonase superfamily] ; IPR006108[3-hydroxyacyl-CoA dehydrogenase, C-terminal] ; IPR006176[3-hydroxyacyl-CoA dehydrogenase, NAD binding]
A0A3Q7HTM2	Uncharacterized protein		788143	6.3028e+06	0.125047	0.00750851	-2.99946	down	2	Molecular Function:serine-type endopeptidase activity (GO:0004252),Biological Process:proteolysis (GO:0006508)	--	--	--	Serine protease, subtilisin family	O	Posttranslational modification, protein turnover, chaperones ;	IPR000209 [Peptidase S8/S53 domain] ; IPR003137[PA domain] ; IPR010259[Peptidase S8 propeptide/proteinase inhibitor I9]
A0A3Q7JIX8	Kinesin motor domain-containing protein		480194	2.83584e+06	0.16933	0.0201409	-2.56209	down	4	Molecular Function:microtubule motor activity (GO:0003777),Molecular Function:ATP binding (GO:0005524),Biological Process:microtubule-based movement (GO:0007018),Molecular Function:microtubule binding (GO:0008017)	--	--	--	--	--	--	IPR001752 [Kinesin motor domain]
O82691	Sucrose synthase	sus3	6.82323e+06	1.14624e+06	5.9527	0.00220692	2.57355	up	2	Biological Process:sucrose metabolic process (GO:0005985),Molecular Function:sucrose synthase activity (GO:0016157)	sucrose synthase	2.4.1.13	ko00500 Starch and sucrose metabolism ko01100 Metabolic pathways	Glycosyltransferase involved in cell wall bisynthesis	M	Cell wall/membrane/envelope biogenesis ;	IPR000368 [Sucrose synthase] ; IPR001296[Glycosyl transferase, family 1]
A0A3Q7JE01	PKS_ER domain-containing protein	101248372	1.01962e+08	2.58357e+07	3.94657	0.0125394	1.9806	up	1	Biological Process:oxidation-reduction process (GO:0055114)	--	--	--	NADPH-dependent curcumin reductase CurA	QR	Secondary metabolites biosynthesis, transport and catabolism ; General function prediction only ;	IPR013149 [Alcohol dehydrogenase, C-terminal]
A0A3Q7GWB4	Acyl-[acyl-carrier-protein] desaturase	101246830	1.85969e+07	3.4462e+06	5.39634	0.00344517	2.43198	up	3	Biological Process:fatty acid metabolic process (GO:0006631),Molecular Function:acyl-[acyl-carrier-protein] desaturase activity (GO:0045300),Biological Process:oxidation-reduction process (GO:0055114)	--	--	ko00061 Fatty acid biosynthesis ko01040 Biosynthesis of unsaturated fatty acids ko01212 Fatty acid metabolism	Ribonucleotide reductase beta subunit, ferritin-like domain	F	Nucleotide transport and metabolism ;	IPR005067 [Fatty acid desaturase, type 2]
A0A3Q7EN75	Uncharacterized protein		896306	4.90947e+06	0.182567	0.0252191	-2.4535	down	--	--	acetylajmaline esterase	3.1.1.80	ko00901 Indole alkaloid biosynthesis ko01110 Biosynthesis of secondary metabolites	Phospholipase/lecithinase/hemolysin	IR	Lipid transport and metabolism ; General function prediction only ;	IPR001087 [GDSL lipase/esterase]
B5M9E4	Beta-glucosidase 01		4.00244e+07	1.49231e+07	2.68204	0.0474674	1.42333	up	1	Biological Process:carbohydrate metabolic process (GO:0005975)	beta-glucosidase	3.2.1.21	ko00460 Cyanoamino acid metabolism ko00500 Starch and sucrose metabolism ko00940 Phenylpropanoid biosynthesis ko01100 Metabolic pathways ko01110 Biosynthesis of secondary metabolites	Beta-glucosidase/6-phospho-beta-glucosidase/beta-galactosidase	G	Carbohydrate transport and metabolism ;	IPR001360 [Glycoside hydrolase family 1]
A0A3Q7HR44	Glycerol-3-phosphate acyltransferase, chloroplastic	543901	653848	5.55362e+06	0.117734	0.00607559	-3.0864	down	2	Molecular Function:glycerol-3-phosphate O-acyltransferase activity (GO:0004366),Biological Process:metabolic process (GO:0008152)	glycerol-3-phosphate O-acyltransferase	2.3.1.15	ko00561 Glycerolipid metabolism ko00564 Glycerophospholipid metabolism ko01100 Metabolic pathways ko01110 Biosynthesis of secondary metabolites	1-acyl-sn-glycerol-3-phosphate acyltransferase	I	Lipid transport and metabolism ;	IPR002123 [Phospholipid/glycerol acyltransferase] ; IPR023083[Glycerol-3-phosphate O-acyltransferase, alpha helical bundle, N-terminal]
A0A3Q7E9C5	Molybdopterin molybdenumtransferase	101253012	1.11397e+07	4.1399e+06	2.69081	0.0469923	1.42804	up	1	Biological Process:molybdopterin cofactor biosynthetic process (GO:0032324)	--	--	ko00790 Folate biosynthesis ko01100 Metabolic pathways	Molybdopterin biosynthesis enzyme	H	Coenzyme transport and metabolism ;	IPR001453 [MoaB/Mog domain] ; IPR005110[MoeA, N-terminal and linker domain] ; IPR005111[MoeA, C-terminal, domain IV]
A0A3Q7IA38	Tr-type G domain-containing protein	101254504	725497	4.51846e+06	0.160563	0.0171009	-2.63879	down	--	--	translation initiation factor IF-2	--	--	Translation initiation factor IF-2, a GTPase	J	Translation, ribosomal structure and biogenesis ;	IPR023115 [Translation initiation factor IF- 2, domain 3]
A0A3Q7H7F3	Uncharacterized protein		1.8913e+07	6.9999e+06	2.70189	0.0464001	1.43397	up	6	Molecular Function:calcium ion binding (GO:0005509),Cellular Component:photosystem II (GO:0009523),Cellular Component:photosystem II oxygen evolving complex (GO:0009654),Biological Process:photosynthesis (GO:0015979),Cellular Component:extrinsic component of membrane (GO:0019898),Biological Process:photosystem II stabilization (GO:0042549)	photosystem II oxygen-evolving enhancer protein 1	--	ko00195 Photosynthesis ko01100 Metabolic pathways	--	--	--	IPR002628 [Photosystem II PsbO, manganese-stabilising]
A0A3Q7FUS2	PPIase cyclophilin-type domain-containing protein	101257251	4.39377e+06	1.63192e+06	2.69239	0.0469077	1.42889	up	3	Biological Process:protein peptidyl-prolyl isomerization (GO:0000413),Molecular Function:peptidyl-prolyl cis-trans isomerase activity (GO:0003755),Biological Process:protein folding (GO:0006457)	peptidyl-prolyl cis-trans isomerase B (cyclophilin B)	5.2.1.8	--	--	--	--	IPR002130 [Cyclophilin-type peptidyl-prolyl cis-trans isomerase domain]
A0A3Q7FS41	Uncharacterized protein	101249904	2.65734e+06	6.42243e+07	0.0413759	6.60944e-05	-4.59506	down	--	--	--	--	--	--	--	--	--
Q5NE18	Formate dehydrogenase, mitochondrial	fdh	7.42108e+06	700014	10.6013	0.00010822	3.40617	up	3	Biological Process:metabolic process (GO:0008152),Molecular Function:NAD binding (GO:0051287),Biological Process:oxidation-reduction process (GO:0055114)	formate dehydrogenase	1.17.1.9	ko00630 Glyoxylate and dicarboxylate metabolism ko01100 Metabolic pathways ko01200 Carbon metabolism	Lactate dehydrogenase or related 2-hydroxyacid dehydrogenase	CHR	Energy production and conversion ; Coenzyme transport and metabolism ; General function prediction only ;	IPR006139 [D-isomer specific 2-hydroxyacid dehydrogenase, catalytic domain] ; IPR006140[D-isomer specific 2-hydroxyacid dehydrogenase, NAD-binding domain]
A0A3Q7GDK7	Uncharacterized protein	101259540	5.27147e+06	1.99805e+06	2.63831	0.049918	1.39961	up	1	Molecular Function:protein binding (GO:0005515)	serine/threonine-protein phosphatase 2A regulatory subunit A	--	ko03015 mRNA surveillance pathway	Predicted NTPase, NACHT family domain	T	Signal transduction mechanisms ;	IPR000357 [HEAT repeat]
A0A3Q7GS13	Pectinesterase	101260941	4.96239e+06	1.62698e+06	3.05006	0.0314601	1.60884	up	4	Molecular Function:enzyme inhibitor activity (GO:0004857),Cellular Component:cell wall (GO:0005618),Molecular Function:pectinesterase activity (GO:0030599),Biological Process:cell wall modification (GO:0042545)	pectinesterase	3.1.1.11	ko00040 Pentose and glucuronate interconversions ko01100 Metabolic pathways	Pectin methylesterase and related acyl-CoA thioesterases	GI	Carbohydrate transport and metabolism ; Lipid transport and metabolism ;	IPR000070 [Pectinesterase, catalytic] ; IPR006501[Pectinesterase inhibitor domain]
O65004	Farnesyl pyrophosphate synthase	FPS1	9.69495e+06	2.86117e+06	3.38846	0.0219477	1.76063	up	1	Biological Process:isoprenoid biosynthetic process (GO:0008299)	--	--	ko00900 Terpenoid backbone biosynthesis ko01100 Metabolic pathways ko01110 Biosynthesis of secondary metabolites	Geranylgeranyl pyrophosphate synthase	H	Coenzyme transport and metabolism ;	IPR000092 [Polyprenyl synthetase]
A0A3Q7EHA7	Protoporphyrinogen oxidase		287791	3.37976e+06	0.0851512	0.00177826	-3.55383	down	2	Molecular Function:oxidoreductase activity (GO:0016491),Biological Process:oxidation-reduction process (GO:0055114)	--	--	ko00860 Porphyrin and chlorophyll metabolism ko01100 Metabolic pathways ko01110 Biosynthesis of secondary metabolites	Protoporphyrinogen oxidase	H	Coenzyme transport and metabolism ;	IPR002937 [Amine oxidase]
A0A3Q7HRB1	ATP-dependent Clp protease proteolytic subunit	101267919	1.11657e+06	5.31571e+06	0.210051	0.037543	-2.25119	down	--	--	ATP-dependent Clp protease, protease subunit	3.4.21.92		ATP-dependent protease ClpP, protease subunit	O	Posttranslational modification, protein turnover, chaperones ;	IPR023562 [Clp protease proteolytic subunit /Translocation-enhancing protein TepA]
A0A3Q7EPA9	Seryl-tRNA synthetase		703606	3.25346e+06	0.216264	0.0406416	-2.20913	down	4	Molecular Function:nucleotide binding (GO:0000166),Molecular Function:aminoacyl-tRNA ligase activity (GO:0004812),Molecular Function:ATP binding (GO:0005524),Biological Process:tRNA aminoacylation for protein translation (GO:0006418)	--	--	--	Seryl-tRNA synthetase	J	Translation, ribosomal structure and biogenesis ;	IPR002314 [Aminoacyl-tRNA synthetase, class II (G/ P/ S/T)] ; IPR015866[Serine-tRNA synthetase, type1, N-terminal]
A0A3Q7J1A3	Histone H4	101256351	2.13552e+07	1.48274e+06	14.4025	1.65228e-05	3.84825	up	--	--	histone H4	--		--	--	--	--
A0A3Q7EM80	Uncharacterized protein	101264862	5.50271e+06	1.59631e+06	3.44715	0.0206533	1.7854	up	2	Molecular Function:calcium ion binding (GO:0005509),Molecular Function:calcium-dependent phospholipid binding (GO:0005544)	annexin D	--	--	--	--	--	IPR018502 [Annexin repeat]
K4CUW3	Uncharacterized protein	543752	3.60346e+06	2.64272e+07	0.136354	0.0100859	-2.87457	down	3	Molecular Function:structural constituent of ribosome (GO:0003735),Cellular Component:ribosome (GO:0005840),Biological Process:translation (GO:0006412)	large subunit ribosomal protein L23e	--	ko03010 Ribosome	Ribosomal protein L14	J	Translation, ribosomal structure and biogenesis ;	IPR000218 [Ribosomal protein L14P]
A0A3Q7GHV9	Phosphomannomutase	778245	1.07037e+06	5.01194e+06	0.213564	0.0392818	-2.22726	down	3	Molecular Function:phosphomannomutase activity (GO:0004615),Cellular Component:cytoplasm (GO:0005737),Biological Process:GDP-mannose biosynthetic process (GO:0009298)	phosphomannomutase	5.4.2.8	ko00051 Fructose and mannose metabolism ko00520 Amino sugar and nucleotide sugar metabolism ko01100 Metabolic pathways ko01110 Biosynthesis of secondary metabolites	Hydroxymethylpyrimidine pyrophosphatase and other HAD family phosphatases	HR	Coenzyme transport and metabolism ; General function prediction only ;	IPR005002 [Phosphomannomutase]
A0A3Q7EUN5	Glutamyl-tRNA synthetase		1.31258e+06	6.10656e+06	0.214946	0.039975	-2.21795	down	2	Molecular Function:ATP binding (GO:0005524),Biological Process:tRNA aminoacylation (GO:0043039)	glutamyl-tRNA synthetase	6.1.1.17	ko00860 Porphyrin and chlorophyll metabolism ko00970 Aminoacyl-tRNA biosynthesis ko01100 Metabolic pathways ko01110 Biosynthesis of secondary metabolites	Glutamyl- or glutaminyl-tRNA synthetase	J	Translation, ribosomal structure and biogenesis ;	IPR020058 [Glutamyl/glutaminyl-tRNA synthetase, class Ib, catalytic domain]
A0A3Q7F4W8	Pectinesterase		1.16412e+06	6.89792e+06	0.168764	0.0199366	-2.56692	down	4	Molecular Function:enzyme inhibitor activity (GO:0004857),Cellular Component:cell wall (GO:0005618),Molecular Function:pectinesterase activity (GO:0030599),Biological Process:cell wall modification (GO:0042545)	pectinesterase	3.1.1.11	ko00040 Pentose and glucuronate interconversions ko01100 Metabolic pathways	Pectin methylesterase and related acyl-CoA thioesterases	GI	Carbohydrate transport and metabolism ; Lipid transport and metabolism ;	IPR000070 [Pectinesterase, catalytic] ; IPR006501[Pectinesterase inhibitor domain]
A0A3Q7GR78	Uroporphyrinogen decarboxylase	101250511	583558	5.60328e+06	0.104146	0.00388516	-3.26332	down	2	Molecular Function:uroporphyrinogen decarboxylase activity (GO:0004853),Biological Process:porphyrin-containing compound biosynthetic process (GO:0006779)	uroporphyrinogen decarboxylase	4.1.1.37	ko00860 Porphyrin and chlorophyll metabolism ko01100 Metabolic pathways ko01110 Biosynthesis of secondary metabolites	Uroporphyrinogen-III decarboxylase	H	Coenzyme transport and metabolism ;	IPR000257 [Uroporphyrinogen decarboxylase (URO-D)]
A0A3Q7G720	D-fructose-1,6-bisphosphate 1-phosphohydrolase		2.63415e+06	1.66002e+07	0.158682	0.0164829	-2.65579	down	--	--	fructose-1,6-bisphosphatase I	3.1.3.11	ko00010 Glycolysis / Gluconeogenesis ko00030 Pentose phosphate pathway ko00051 Fructose and mannose metabolism ko00710 Carbon fixation in photosynthetic organisms ko01100 Metabolic pathways ko01110 Biosynthesis of secondary metabolites ko01200 Carbon metabolism	Fructose-1,6-bisphosphatase	G	Carbohydrate transport and metabolism ;	IPR033391 [Fructose-1-6-bisphosphatase class I, N-terminal]
P23322	Oxygen-evolving enhancer protein 1, chloroplastic	PSBO	6.28217e+08	4.89653e+07	12.8298	3.43581e-05	3.68143	up	6	Molecular Function:calcium ion binding (GO:0005509),Cellular Component:photosystem II (GO:0009523),Cellular Component:photosystem II oxygen evolving complex (GO:0009654),Biological Process:photosynthesis (GO:0015979),Cellular Component:extrinsic component of membrane (GO:0019898),Biological Process:photosystem II stabilization (GO:0042549)	photosystem II oxygen-evolving enhancer protein 1	--	ko00195 Photosynthesis ko01100 Metabolic pathways	--	--	--	IPR002628 [Photosystem II PsbO, manganese-stabilising]
A0A3Q7I6Y9	Photolyase/cryptochrome alpha/beta domain-containing protein	101245200	488861	2.29886e+06	0.212653	0.0388275	-2.23343	down	--	--	--	--	--	Deoxyribodipyrimidine photolyase	L	Replication, recombination and repair ;	IPR006050 [DNA photolyase, N-terminal]
A0A3Q7FLG3	PDZ domain-containing protein	101267480	116297	1.86344e+06	0.0624098	0.00047381	-4.00208	down	1	Molecular Function:protein binding (GO:0005515)	--	--	--	Periplasmic serine protease, S1-C subfamily, contain C-terminal PDZ domain	O	Posttranslational modification, protein turnover, chaperones ;	IPR001478 [PDZ domain]
A0A3Q7HVF4	Glutaredoxin domain-containing protein	100505458	5.37775e+06	4.96638e+07	0.108283	0.00448866	-3.20712	down	3	Molecular Function:electron carrier activity (GO:0009055),Molecular Function:protein disulfide oxidoreductase activity (GO:0015035),Biological Process:cell redox homeostasis (GO:0045454)	--	--	--	Glutaredoxin-related protein	O	Posttranslational modification, protein turnover, chaperones ;	IPR002109 [Glutaredoxin]
Q5D8D3	Acyl-coenzyme A oxidase	Acx1A	2.77589e+06	726972	3.81842	0.0142095	1.93298	up	5	Molecular Function:acyl-CoA dehydrogenase activity (GO:0003995),Molecular Function:acyl-CoA oxidase activity (GO:0003997),Cellular Component:peroxisome (GO:0005777),Biological Process:fatty acid beta-oxidation (GO:0006635),Biological Process:oxidation-reduction process (GO:0055114)	acyl-CoA oxidase	1.3.3.6	ko00071 Fatty acid degradation ko00592 alpha-Linolenic acid metabolism ko01040 Biosynthesis of unsaturated fatty acids ko01100 Metabolic pathways ko01110 Biosynthesis of secondary metabolites ko01212 Fatty acid metabolism ko04146 Peroxisome	Acyl-CoA dehydrogenase related to the alkylation response protein AidB	I	Lipid transport and metabolism ;	IPR002655 [Acyl-CoA oxidase, C-terminal] ; IPR006091[Acyl-CoA oxidase/dehydrogenase, central domain] ; IPR029320[Acyl-coenzyme A oxidase, N-terminal]
A0A3Q7FPR2	Uncharacterized protein	101250878	2.62537e+07	9.55755e+06	2.74691	0.0440784	1.45781	up	1	Molecular Function:nucleic acid binding (GO:0003676)	nucleolin	--		RNA recognition motif (RRM) domain	J	Translation, ribosomal structure and biogenesis ;	IPR000504 [RNA recognition motif domain]
A0A3Q7GMH0	E1 ubiquitin-activating enzyme		3.1434e+06	1.1889e+06	2.64397	0.0495928	1.40271	up	1	Molecular Function:small protein activating enzyme activity (GO:0008641)	ubiquitin-activating enzyme E1	6.2.1.45	ko04120 Ubiquitin mediated proteolysis	Ubiquitin	O	Posttranslational modification, protein turnover, chaperones ;	IPR000594 [THIF-type NAD/FAD binding fold] ; IPR018965[Ubiquitin-activating enzyme E1, C-terminal] ; IPR019572[Ubiquitin-activating enzyme, catalytic cysteine domain] ; IPR032418[Ubiquitin-activating enzyme E1, FCCH domain] ; IPR032420[Ubiquitin-activating enzyme E1, four-helix bundle]
A0A3Q7H5A6	Proteasome subunit beta	101256394	358029	3.17369e+06	0.112811	0.00521238	-3.14801	down	3	Molecular Function:threonine-type endopeptidase activity (GO:0004298),Cellular Component:proteasome core complex (GO:0005839),Biological Process:proteolysis involved in cellular protein catabolic process (GO:0051603)	20S proteasome subunit beta 1	3.4.25.1	ko03050 Proteasome	20S proteasome, alpha and beta subunits	O	Posttranslational modification, protein turnover, chaperones ;	IPR001353 [Proteasome, subunit alpha/beta]
A0A3Q7J601	Uncharacterized protein		702318	3.77551e+06	0.186019	0.026638	-2.42648	down	2	Molecular Function:acetylglucosaminyltransferase activity (GO:0008375),Cellular Component:membrane (GO:0016020)	--	--	--	Enolase-phosphatase E1 involved in merthionine salvage	E	Amino acid transport and metabolism ;	IPR003406 [Glycosyl transferase, family 14]
A0A3Q7GQZ4	Calreticulin		675070	3.01464e+06	0.223931	0.044613	-2.15887	down	4	Molecular Function:calcium ion binding (GO:0005509),Cellular Component:endoplasmic reticulum (GO:0005783),Biological Process:protein folding (GO:0006457),Molecular Function:unfolded protein binding (GO:0051082)	calreticulin	--	ko04141 Protein processing in endoplasmic reticulum ko04145 Phagosome	--	--	--	IPR001580 [Calreticulin/calnexin]
A0A3Q7G5A8	Peptidase A1 domain-containing protein	101251577	774584	3.8957e+06	0.198831	0.0322327	-2.33039	down	--	--	--	--	--	--	--	--	IPR032799 [Xylanase inhibitor, C-terminal] ; IPR032861[Xylanase inhibitor, N-terminal]
A0A3Q7HUN1	PCI domain-containing protein	101249287	333628	1.49202e+06	0.223608	0.0444426	-2.16096	down	--	--	26S proteasome regulatory subunit N12	--	ko03050 Proteasome	--	--	--	IPR033464 [CSN8/PSMD8/EIF3K]
A0A3Q7HYF9	Uncharacterized protein		512918	2.21054e+06	0.232032	0.0489809	-2.1076	down	--	--	tropinone reductase I	1.1.1.206	ko00960 Tropane, piperidine and pyridine alkaloid biosynthesis ko01100 Metabolic pathways ko01110 Biosynthesis of secondary metabolites	NAD(P)-dependent dehydrogenase, short-chain alcohol dehydrogenase family	IQR	Lipid transport and metabolism ; Secondary metabolites biosynthesis, transport and catabolism ; General function prediction only ;	IPR002347 [Short-chain dehydrogenase/reductase SDR]
A0A3Q7I881	40S ribosomal protein S3a	101252719	220595	2.224e+06	0.0991884	0.00323262	-3.33369	down	3	Molecular Function:structural constituent of ribosome (GO:0003735),Cellular Component:ribosome (GO:0005840),Biological Process:translation (GO:0006412)	small subunit ribosomal protein S3Ae	--	ko03010 Ribosome	Ribosomal protein S3AE	J	Translation, ribosomal structure and biogenesis ;	IPR001593 [Ribosomal protein S3Ae]
A0A3Q7HCM3	Glycosyltransferase		397298	1.78969e+06	0.221993	0.043594	-2.17141	down	1	Biological Process:metabolic process (GO:0008152)	--	--	--	UDP:flavonoid glycosyltransferase YjiC, YdhE family	G	Carbohydrate transport and metabolism ;	IPR002213 [UDP-glucuronosyl/UDP-glucosyltransferase]
A0A3Q7HYX4	TRASH domain-containing protein	101249118	1.89044e+06	1.21476e+07	0.155622	0.0155038	-2.68388	down	--	--	large subunit ribosomal protein L24e	--	ko03010 Ribosome	Ribosomal protein L24E	J	Translation, ribosomal structure and biogenesis ;	IPR000988 [Ribosomal protein L24e-related]
A0A3Q7H1V8	Glutaredoxin domain-containing protein	101265835	267072	2.31509e+06	0.115361	0.00564949	-3.11577	down	3	Molecular Function:electron carrier activity (GO:0009055),Molecular Function:protein disulfide oxidoreductase activity (GO:0015035),Biological Process:cell redox homeostasis (GO:0045454)	--	--	--	Glutaredoxin	O	Posttranslational modification, protein turnover, chaperones ;	IPR002109 [Glutaredoxin]
A0A3Q7J5H8	Uncharacterized protein	101265484	6.93638e+06	2.51389e+06	2.75922	0.0434665	1.46426	up	--	--	--	--	--	--	--	--	IPR000782 [FAS1 domain]
A0A3Q7HLX5	HATPase_c domain-containing protein		2.097e+06	84531.6	24.8073	3.63256e-07	4.63269	up	4	Molecular Function:ATP binding (GO:0005524),Biological Process:protein folding (GO:0006457),Biological Process:response to stress (GO:0006950),Molecular Function:unfolded protein binding (GO:0051082)	molecular chaperone HtpG	--	ko04141 Protein processing in endoplasmic reticulum ko04626 Plant-pathogen interaction	Molecular chaperone, HSP90 family	O	Posttranslational modification, protein turnover, chaperones ;	IPR001404 [Heat shock protein Hsp90 family] ; IPR003594[Histidine kinase-like ATPase, C-terminal domain]
A0A3Q7I8Q2	Uncharacterized protein	101258785	1.30172e+06	5.73235e+06	0.227083	0.046292	-2.13871	down	1	Molecular Function:structural constituent of ribosome (GO:0003735)	large subunit ribosomal protein L28	--	ko03010 Ribosome	Ribosomal protein L28	J	Translation, ribosomal structure and biogenesis ;	IPR026569 [Ribosomal protein L28/L24]
A0A3Q7GG74	Uncharacterized protein		161422	1.75332e+06	0.0920666	0.0024247	-3.44118	down	1	Biological Process:metabolic process (GO:0008152)	--	--	--	--	--	--	IPR002213 [UDP-glucuronosyl/UDP-glucosyltransferase]
A0A3Q7IHS3	Chitin-binding type-1 domain-containing protein	101267358	3.07994e+06	1.3263e+07	0.23222	0.0490839	-2.10644	down	4	Molecular Function:chitinase activity (GO:0004568),Biological Process:chitin catabolic process (GO:0006032),Molecular Function:chitin binding (GO:0008061),Biological Process:cell wall macromolecule catabolic process (GO:0016998)	basic endochitinase B	3.2.1.14	ko00520 Amino sugar and nucleotide sugar metabolism ko01100 Metabolic pathways ko04016 MAPK signaling pathway - plant	Chitodextrinase	G	Carbohydrate transport and metabolism ;	IPR000726 [Glycoside hydrolase, family 19, catalytic] ; IPR001002[Chitin-binding, type 1]
A0A3Q7JPK6	Uncharacterized protein	101252846	4.33305e+06	1.35974e+06	3.18669	0.0271492	1.67206	up	4	Molecular Function:acyl-CoA dehydrogenase activity (GO:0003995),Biological Process:metabolic process (GO:0008152),Molecular Function:flavin adenine dinucleotide binding (GO:0050660),Biological Process:oxidation-reduction process (GO:0055114)	isovaleryl-CoA dehydrogenase	1.3.8.4	ko00280 Valine, leucine and isoleucine degradation ko01100 Metabolic pathways	Acyl-CoA dehydrogenase related to the alkylation response protein AidB	I	Lipid transport and metabolism ;	IPR006091 [Acyl-CoA oxidase/dehydrogenase, central domain] ; IPR009075[Acyl-CoA dehydrogenase/oxidase C-terminal] ; IPR013786[Acyl-CoA dehydrogenase/oxidase, N-terminal]
A0A3Q7JH22	Amidase domain-containing protein		258590	1.77737e+06	0.14549	0.0124933	-2.78101	down	--	--	amidase	3.5.1.4	ko00330 Arginine and proline metabolism ko00360 Phenylalanine metabolism ko00380 Tryptophan metabolism	Asp-tRNAAsn/Glu-tRNAGln amidotransferase A subunit or related amidase	J	Translation, ribosomal structure and biogenesis ;	IPR023631 [Amidase signature domain]
A0A3Q7FWX0	Beta_elim_lyase domain-containing protein	101247807	5.75862e+06	274637	20.9681	1.26365e-06	4.39013	up	2	Biological Process:cellular amino acid metabolic process (GO:0006520),Molecular Function:lyase activity (GO:0016829)	threonine aldolase	4.1.2.48	ko00260 Glycine, serine and threonine metabolism ko01100 Metabolic pathways ko01110 Biosynthesis of secondary metabolites ko01230 Biosynthesis of amino acids	Threonine aldolase	E	Amino acid transport and metabolism ;	IPR001597 [Aromatic amino acid beta-eliminating lyase/threonine aldolase]
A0A3Q7EEZ8	Uncharacterized protein		790109	1.36802e+07	0.0577556	0.000333174	-4.1139	down	1	Biological Process:carbohydrate metabolic process (GO:0005975)	--	--	--	--	--	--	IPR000490 [Glycoside hydrolase family 17]
A0A3Q7JYD7	Tryptophanyl-tRNA synthetase		151634	1.69351e+06	0.0895378	0.00217305	-3.48136	down	4	Molecular Function:nucleotide binding (GO:0000166),Molecular Function:aminoacyl-tRNA ligase activity (GO:0004812),Molecular Function:ATP binding (GO:0005524),Biological Process:tRNA aminoacylation for protein translation (GO:0006418)	tryptophanyl-tRNA synthetase	6.1.1.2	ko00970 Aminoacyl-tRNA biosynthesis	Tryptophanyl-tRNA synthetase	J	Translation, ribosomal structure and biogenesis ;	IPR002305 [Aminoacyl-tRNA synthetase, class Ic]
A0A0C5CEE6	50S ribosomal protein L14, chloroplastic	rpl14	4.12554e+06	1.93808e+07	0.212868	0.0389344	-2.23197	down	3	Molecular Function:structural constituent of ribosome (GO:0003735),Cellular Component:ribosome (GO:0005840),Biological Process:translation (GO:0006412)	large subunit ribosomal protein L14	--	ko03010 Ribosome	Ribosomal protein L14	J	Translation, ribosomal structure and biogenesis ;	IPR000218 [Ribosomal protein L14P]
A0A3Q7F1R4	Isoleucyl-tRNA synthetase	101249760	58178.8	584542	0.099529	0.00327504	-3.32874	down	4	Molecular Function:nucleotide binding (GO:0000166),Molecular Function:aminoacyl-tRNA ligase activity (GO:0004812),Molecular Function:ATP binding (GO:0005524),Biological Process:tRNA aminoacylation for protein translation (GO:0006418)	isoleucyl-tRNA synthetase	6.1.1.5	ko00970 Aminoacyl-tRNA biosynthesis	Isoleucyl-tRNA synthetase	J	Translation, ribosomal structure and biogenesis ;	IPR002300 [Aminoacyl-tRNA synthetase, class Ia] ; IPR010663[Zinc finger, FPG/IleRS-type] ; IPR013155[Methionyl/Valyl/Leucyl/Isoleucyl-tRNA synthetase, anticodon-binding]
A0A3Q7I902	Uncharacterized protein	101267163	255625	1.49276e+06	0.171243	0.0208389	-2.54588	down	1	Molecular Function:nucleic acid binding (GO:0003676)	--	--	--	Ribosomal protein S1	J	Translation, ribosomal structure and biogenesis ;	IPR003029 [S1 domain]
A0A3Q7IBI0	NADPH-protochlorophyllide oxidoreductase	101244717	121665	764092	0.159228	0.0166613	-2.65083	down	--	--	protochlorophyllide reductase	1.3.1.33	ko00860 Porphyrin and chlorophyll metabolism ko01100 Metabolic pathways ko01110 Biosynthesis of secondary metabolites	NAD(P)-dependent dehydrogenase, short-chain alcohol dehydrogenase family	IQR	Lipid transport and metabolism ; Secondary metabolites biosynthesis, transport and catabolism ; General function prediction only ;	IPR002347 [Short-chain dehydrogenase/reductase SDR]
Q3SC85	60S ribosomal protein L10	ACI29	105601	2.8522e+06	0.0370244	3.71559e-05	-4.75538	down	3	Molecular Function:structural constituent of ribosome (GO:0003735),Cellular Component:ribosome (GO:0005840),Biological Process:translation (GO:0006412)	large subunit ribosomal protein L10e	--	ko03010 Ribosome	Ribosomal protein L16/L10AE	J	Translation, ribosomal structure and biogenesis ;	IPR016180 [Ribosomal protein L10e/L16]
A0A3Q7IKY6	GrpE protein homolog		2.95451e+06	933612	3.1646	0.0277986	1.66202	up	4	Molecular Function:adenyl-nucleotide exchange factor activity (GO:0000774),Biological Process:protein folding (GO:0006457),Molecular Function:protein homodimerization activity (GO:0042803),Molecular Function:chaperone binding (GO:0051087)	molecular chaperone GrpE	--	--	Molecular chaperone GrpE (heat shock protein)	O	Posttranslational modification, protein turnover, chaperones ;	IPR000740 [GrpE nucleotide exchange factor]
A0A3Q7GST8	Lipoyl-binding domain-containing protein	101263617	3.82692e+06	1.07366e+06	3.56435	0.0183178	1.83364	up	--	--	--	--	--	Biotin carboxyl carrier protein	HI	Coenzyme transport and metabolism ; Lipid transport and metabolism ;	IPR000089 [Biotin/lipoyl attachment]
A0A3Q7J5A2	Phytocyanin domain-containing protein		1.56553e+07	1.64852e+06	9.49656	0.000202702	3.2474	up	1	Molecular Function:electron carrier activity (GO:0009055)	--	--	--	--	--	--	IPR003245 [Phytocyanin domain]
A0A3Q7G0W1	Magnesium chelatase	101244176	355353	1.61331e+06	0.220264	0.0426933	-2.1827	down	2	Biological Process:biosynthetic process (GO:0009058),Molecular Function:magnesium chelatase activity (GO:0016851)	magnesium chelatase subunit H	6.6.1.1	ko00860 Porphyrin and chlorophyll metabolism ko01100 Metabolic pathways ko01110 Biosynthesis of secondary metabolites	Cobalamin biosynthesis protein CobN, Mg-chelatase	H	Coenzyme transport and metabolism ;	IPR003672 [CobN/magnesium chelatase] ; IPR022571[Magnesium chelatase, subunit H, N-terminal]
A0A3Q7E8H4	Uncharacterized protein		3.97965e+06	879612	4.52433	0.00730533	2.1777	up	1	Molecular Function:nucleic acid binding (GO:0003676)	nucleolin	--		RNA recognition motif (RRM) domain	J	Translation, ribosomal structure and biogenesis ;	IPR000504 [RNA recognition motif domain]
A0A3Q7F9M7	Uncharacterized protein		6.23699e+06	1.58294e+06	3.94012	0.012618	1.97824	up	4	Molecular Function:structural constituent of ribosome (GO:0003735),Cellular Component:intracellular (GO:0005622),Cellular Component:ribosome (GO:0005840),Biological Process:translation (GO:0006412)	large subunit ribosomal protein L7/L12	--	ko03010 Ribosome	Ribosomal protein L7/L12	J	Translation, ribosomal structure and biogenesis ;	IPR008932 [Ribosomal protein L7/L12, oligomerisation] ; IPR013823[Ribosomal protein L7/L12, C-terminal]
A0A3Q7JDI3	Chitin-binding type-1 domain-containing protein	101251136	781810	6.36367e+06	0.122855	0.00706006	-3.02497	down	4	Molecular Function:chitinase activity (GO:0004568),Biological Process:chitin catabolic process (GO:0006032),Molecular Function:chitin binding (GO:0008061),Biological Process:cell wall macromolecule catabolic process (GO:0016998)	chitinase	3.2.1.14	ko00520 Amino sugar and nucleotide sugar metabolism ko01100 Metabolic pathways	Chitodextrinase	G	Carbohydrate transport and metabolism ;	IPR000726 [Glycoside hydrolase, family 19, catalytic] ; IPR001002[Chitin-binding, type 1]
A0A3Q7HRC7	M20_dimer domain-containing protein		1.24051e+07	2.74444e+06	4.5201	0.00733333	2.17635	up	2	Biological Process:metabolic process (GO:0008152),Molecular Function:hydrolase activity (GO:0016787)	acetylornithine deacetylase	3.5.1.16	ko00220 Arginine biosynthesis ko01100 Metabolic pathways ko01110 Biosynthesis of secondary metabolites ko01210 2-Oxocarboxylic acid metabolism ko01230 Biosynthesis of amino acids	Acetylornithine deacetylase/Succinyl-diaminopimelate desuccinylase or related deacylase	E	Amino acid transport and metabolism ;	IPR002933 [Peptidase M20] ; IPR011650[Peptidase M20, dimerisation domain]
Q2PQI9	Nascent polypeptide-associated complex subunit beta	BTF3	3.60748e+06	917501	3.93185	0.0127195	1.97521	up	--	--	nascent polypeptide-associated complex subunit beta	--		--	--	--	IPR002715 [Nascent polypeptide-associated complex NAC domain]
A0A3Q7HUP2	50S ribosomal protein L22, chloroplastic	101265739	2.15432e+06	9586894	0.224715	0.0450283	-2.15383	down	3	Molecular Function:structural constituent of ribosome (GO:0003735),Cellular Component:ribosome (GO:0005840),Biological Process:translation (GO:0006412)	large subunit ribosomal protein L17e	--	ko03010 Ribosome	Ribosomal protein L22	J	Translation, ribosomal structure and biogenesis ;	IPR001063 [Ribosomal protein L22/L17]
A0A3Q7EPC2	ATP citrate synthase	101261460	8.9633e+06	2.68955e+06	3.33264	0.0232643	1.73667	up	--	--	ATP citrate (pro-S)-lyase	2.3.3.8	ko00020 Citrate cycle (TCA cycle) ko01100 Metabolic pathways ko01110 Biosynthesis of secondary metabolites	Succinyl-CoA synthetase, beta subunit	C	Energy production and conversion ;	IPR013650 [ATP-grasp fold, succinyl-CoA synthetase-type] ; IPR032263[ATP-citrate synthase, citrate-binding domain]
A0A3Q7FPY3	Quinolinate synthase	101246910	211616	2.68307e+06	0.0788709	0.00130045	-3.66436	down	2	Molecular Function:quinolinate synthetase A activity (GO:0008987),Biological Process:NAD biosynthetic process (GO:0009435)	quinolinate synthase	2.5.1.72	ko00760 Nicotinate and nicotinamide metabolism ko01100 Metabolic pathways	Sulfur transfer protein SufE, Fe-S center assembly	O	Posttranslational modification, protein turnover, chaperones ;	IPR003473 [Quinolinate synthetase A] ; IPR003808[Fe-S metabolism associated domain, SufE-like]
G8Z254	Hop-interacting protein THI016		3.86363e+06	524521	7.366	0.000784878	2.88088	up	--	--	protein regulator of cytokinesis 1	--	--	--	--	--	--
A0A3Q7ED56	TOG domain-containing protein	101262450	1.58012e+06	470936	3.35528	0.02272	1.74643	up	1	Molecular Function:protein binding (GO:0005515)	importin-5	--	--	--	--	--	IPR000357 [HEAT repeat]
A0A3Q7IT31	Dihydrolipoamide acetyltransferase component of pyruvate dehydrogenase complex	101264480	171718	2.00328e+06	0.0857183	0.00182639	-3.54425	down	1	Biological Process:metabolic process (GO:0008152)	pyruvate dehydrogenase E2 component (dihydrolipoamide acetyltransferase)	2.3.1.12	ko00010 Glycolysis / Gluconeogenesis ko00020 Citrate cycle (TCA cycle) ko00620 Pyruvate metabolism ko01100 Metabolic pathways ko01110 Biosynthesis of secondary metabolites ko01200 Carbon metabolism	Pyruvate/2-oxoglutarate dehydrogenase complex, dihydrolipoamide acyltransferase (E2) component	C	Energy production and conversion ;	IPR000089 [Biotin/lipoyl attachment] ; IPR001078[2-oxoacid dehydrogenase acyltransferase, catalytic domain] ; IPR004167[E3-binding domain]
Q5UNS1	Arginase 2	ARG2	1.59311e+06	210123	7.58179	0.000677435	2.92254	up	1	Molecular Function:metal ion binding (GO:0046872)	arginase	3.5.3.1	ko00220 Arginine biosynthesis ko00330 Arginine and proline metabolism ko01100 Metabolic pathways ko01110 Biosynthesis of secondary metabolites ko01230 Biosynthesis of amino acids	Arginase family enzyme	E	Amino acid transport and metabolism ;	IPR006035 [Ureohydrolase]
A0A494G9E6	ATP synthase subunit alpha		5.43363e+06	873341	6.22166	0.00179444	2.6373	up	4	Molecular Function:ATP binding (GO:0005524),Biological Process:ATP synthesis coupled proton transport (GO:0015986),Biological Process:proton transport (GO:0015992),Biological Process:ATP metabolic process (GO:0046034)	--	--	--	FoF1-type ATP synthase, alpha subunit	C	Energy production and conversion ;	IPR000194 [ATPase, F1/V1/A1 complex, alpha/beta subunit, nucleotide-binding domain] ; IPR000793[ATP synthase, alpha subunit, C-terminal] ; IPR004100[ATPase, F1/V1/A1 complex, alpha/beta subunit, N-terminal domain]
A0A3Q7G5T0	Uncharacterized protein	101247011	1.07538e+06	5.03896e+06	0.213412	0.0392057	-2.22829	down	2	Molecular Function:transaminase activity (GO:0008483),Molecular Function:pyridoxal phosphate binding (GO:0030170)	--	--	ko00250 Alanine, aspartate and glutamate metabolism ko00260 Glycine, serine and threonine metabolism ko00270 Cysteine and methionine metabolism ko00280 Valine, leucine and isoleucine degradation ko01100 Metabolic pathways ko01110 Biosynthesis of secondary metabolites	4-aminobutyrate aminotransferase or related aminotransferase	E	Amino acid transport and metabolism ;	IPR005814 [Aminotransferase class-III]
A0A3Q7FB69	Uncharacterized protein		520395	130822	3.97788	0.0121657	1.992	up	2	Molecular Function:serine-type endopeptidase activity (GO:0004252),Biological Process:proteolysis (GO:0006508)	--	--	--	Serine protease, subtilisin family	O	Posttranslational modification, protein turnover, chaperones ;	IPR000209 [Peptidase S8/S53 domain] ; IPR003137[PA domain] ; IPR010259[Peptidase S8 propeptide/proteinase inhibitor I9]
Q05538	Basic 30 kDa endochitinase	CHI9	945676	9649588	0.0980017	0.00308757	-3.35105	down	4	Molecular Function:chitinase activity (GO:0004568),Biological Process:chitin catabolic process (GO:0006032),Molecular Function:chitin binding (GO:0008061),Biological Process:cell wall macromolecule catabolic process (GO:0016998)	basic endochitinase B	3.2.1.14	ko00520 Amino sugar and nucleotide sugar metabolism ko01100 Metabolic pathways ko04016 MAPK signaling pathway - plant	Chitodextrinase	G	Carbohydrate transport and metabolism ;	IPR000726 [Glycoside hydrolase, family 19, catalytic] ; IPR001002[Chitin-binding, type 1]
A0A3Q7I3V5	R3H-assoc domain-containing protein		4.11152e+06	311600	13.1949	2.88396e-05	3.72191	up	2	Molecular Function:catalytic activity (GO:0003824),Biological Process:biosynthetic process (GO:0009058)	--	--	--	Predicted epimerase YddE/YHI9, PhzF superfamily	R	General function prediction only ;	IPR003719 [Phenazine biosynthesis PhzF protein] ; IPR025952[R3H-associated N-terminal domain]
A0A3Q7J2P9	Uncharacterized protein	101246961	6.09247e+06	535736	11.3722	7.15827e-05	3.50743	up	2	Molecular Function:serine-type endopeptidase inhibitor activity (GO:0004867),Biological Process:response to wounding (GO:0009611)	--	--	--	--	--	--	IPR000864 [Proteinase inhibitor I13, potato inhibitor I]
A0A3Q7JPG0	Uncharacterized protein		1.26875e+06	477335	2.65798	0.0487982	1.41033	up	4	Molecular Function:structural constituent of ribosome (GO:0003735),Cellular Component:intracellular (GO:0005622),Cellular Component:ribosome (GO:0005840),Biological Process:translation (GO:0006412)	large subunit ribosomal protein L27	--	ko03010 Ribosome	Ribosomal protein L27	J	Translation, ribosomal structure and biogenesis ;	IPR001684 [Ribosomal protein L27]
Q84T86	Biotin carboxyl carrier protein of acetyl-CoA carboxylase	BCCP1	1.83254e+06	587264	3.12048	0.0291489	1.64177	up	--	--	acetyl-CoA carboxylase biotin carboxyl carrier protein	--	ko00061 Fatty acid biosynthesis ko00620 Pyruvate metabolism ko00640 Propanoate metabolism ko01100 Metabolic pathways ko01110 Biosynthesis of secondary metabolites ko01200 Carbon metabolism ko01212 Fatty acid metabolism	Biotin carboxyl carrier protein	HI	Coenzyme transport and metabolism ; Lipid transport and metabolism ;	IPR000089 [Biotin/lipoyl attachment]
A0A3Q7IY72	40S ribosomal protein S8	101264059	358079	1.60102e+06	0.223657	0.0444682	-2.16064	down	--	--	small subunit ribosomal protein S8e	--	ko03010 Ribosome	Ribosomal protein S8E	J	Translation, ribosomal structure and biogenesis ;	IPR022309 [Ribosomal protein S8e/ribosomal biogenesis NSA2]
A0A3Q7H4X3	4-coumarate--CoA ligase		1.02987e+06	6.49971e+06	0.158448	0.016407	-2.65792	down	2	Molecular Function:catalytic activity (GO:0003824),Biological Process:metabolic process (GO:0008152)	4-coumarate--CoA ligase	6.2.1.12	ko00130 Ubiquinone and other terpenoid-quinone biosynthesis ko00360 Phenylalanine metabolism ko00940 Phenylpropanoid biosynthesis ko01100 Metabolic pathways ko01110 Biosynthesis of secondary metabolites	Acyl-CoA synthetase (AMP-forming)/AMP-acid ligase II	IQ	Lipid transport and metabolism ; Secondary metabolites biosynthesis, transport and catabolism ;	IPR000873 [AMP-dependent synthetase/ligase] ; IPR012988[Ribosomal protein L30, N-terminal] ; IPR016082[Ribosomal protein L30, ferredoxin-like fold domain] ; IPR025110[AMP-binding enzyme C-terminal domain]
A0A3Q7GS73	Translation factor GUF1 homolog, chloroplastic	101249451	175406	882549	0.19875	0.0321957	-2.33098	down	1	Molecular Function:GTP binding (GO:0005525)	translation factor GUF1, mitochondrial	3.6.5.-	--	Translation elongation factor EF-4, membrane-bound GTPase	J	Translation, ribosomal structure and biogenesis ;	IPR000640 [Translation elongation factor EFG, V domain] ; IPR004161[Translation elongation factor EFTu-like, domain 2] ; IPR013842[GTP-binding protein LepA, C-terminal]
Q7XBB3	Spermidine synthase	SPM1	3.39712e+06	1.10748e+06	3.06742	0.0308716	1.61703	up	--	--	spermidine synthase	2.5.1.16	ko00270 Cysteine and methionine metabolism ko00330 Arginine and proline metabolism ko00410 beta-Alanine metabolism ko00480 Glutathione metabolism ko01100 Metabolic pathways	Spermidine synthase	E	Amino acid transport and metabolism ;	--
A0A3Q7F5X6	Thioredoxin reductase		1.69474e+06	381640	4.44068	0.0078819	2.15078	up	2	Molecular Function:oxidoreductase activity (GO:0016491),Biological Process:oxidation-reduction process (GO:0055114)	thioredoxin reductase (NADPH)	1.8.1.9	ko00450 Selenocompound metabolism	Thioredoxin reductase	O	Posttranslational modification, protein turnover, chaperones ;	IPR023753 [FAD/NAD(P)-binding domain]
A0A3Q7H040	Uncharacterized protein		1.88402e+06	489871	3.84595	0.0138306	1.94334	up	3	Cellular Component:nuclear chromosome (GO:0000228),Biological Process:protein folding (GO:0006457),Biological Process:protein transport (GO:0015031)	cohesin complex subunit SCC1	--		FKBP-type peptidyl-prolyl cis-trans isomerase (trigger factor)	O	Posttranslational modification, protein turnover, chaperones ;	IPR006909 [Rad21/Rec8-like protein, C-terminal, eukaryotic] ; IPR008881[Trigger factor, ribosome-binding, bacterial]
A0A3Q7INL4	Uncharacterized protein	101247772	2.52008e+06	905675	2.78254	0.042333	1.4764	up	--	--	heat shock 70kDa protein 1/2/6/8	--	ko03040 Spliceosome ko04141 Protein processing in endoplasmic reticulum ko04144 Endocytosis	Molecular chaperone DnaK (HSP70)	O	Posttranslational modification, protein turnover, chaperones ;	IPR013126 [Heat shock protein 70 family]
A0A3Q7JE58	Lysyl-tRNA synthetase		1.42065e+06	280201	5.07012	0.00452662	2.34202	up	9	Molecular Function:nucleotide binding (GO:0000166),Molecular Function:nucleic acid binding (GO:0003676),Molecular Function:acyl-CoA dehydrogenase activity (GO:0003995),Molecular Function:aminoacyl-tRNA ligase activity (GO:0004812),Molecular Function:ATP binding (GO:0005524),Biological Process:tRNA aminoacylation for protein translation (GO:0006418),Biological Process:metabolic process (GO:0008152…	lysyl-tRNA synthetase, class II	6.1.1.6	ko00970 Aminoacyl-tRNA biosynthesis	Acyl-CoA dehydrogenase related to the alkylation response protein AidB	I	Lipid transport and metabolism ;	IPR004364 [Aminoacyl-tRNA synthetase, class II (D/K/N)] ; IPR004365[OB-fold nucleic acid binding domain, AA-tRNA synthetase-type] ; IPR006091[Acyl-CoA oxidase/dehydrogenase, central domain] ; IPR009075[Acyl-CoA dehydrogenase/oxidase C-terminal] ; IPR013786[Acyl-CoA dehydrogenase/oxidase, N-terminal]
A0A3Q7J0Z8	Uncharacterized protein		1.88341e+06	676986	2.78204	0.0423569	1.47615	up	1	Biological Process:carbohydrate metabolic process (GO:0005975)	beta-glucosidase	3.2.1.21	ko00460 Cyanoamino acid metabolism ko00500 Starch and sucrose metabolism ko00940 Phenylpropanoid biosynthesis ko01100 Metabolic pathways ko01110 Biosynthesis of secondary metabolites	Periplasmic beta-glucosidase and related glycosidases	G	Carbohydrate transport and metabolism ;	IPR001764 [Glycoside hydrolase, family 3, N-terminal] ; IPR002772[Glycoside hydrolase family 3 C-terminal domain]
A0A3Q7GCR8	Protein kinase domain-containing protein	101259335	2.41505e+06	1.03932e+07	0.232368	0.0491656	-2.10551	down	2	Molecular Function:protein kinase activity (GO:0004672),Biological Process:protein phosphorylation (GO:0006468)	--	--	--	Serine/threonine protein kinase	T	Signal transduction mechanisms ;	IPR001245 [Serine-threonine/tyrosine-protein kinase catalytic domain] ; IPR020683[Ankyrin repeat-containing domain]
A0A3Q7J565	NADPH-protochlorophyllide oxidoreductase	101248079	250984	1.14639e+06	0.218935	0.0420068	-2.19143	down	--	--	protochlorophyllide reductase	1.3.1.33	ko00860 Porphyrin and chlorophyll metabolism ko01100 Metabolic pathways ko01110 Biosynthesis of secondary metabolites	NAD(P)-dependent dehydrogenase, short-chain alcohol dehydrogenase family	IQR	Lipid transport and metabolism ; Secondary metabolites biosynthesis, transport and catabolism ; General function prediction only ;	IPR002347 [Short-chain dehydrogenase/reductase SDR]
P37218	Histone H1		6.50726e+06	497405	13.0824	3.04274e-05	3.70956	up	4	Cellular Component:nucleosome (GO:0000786),Molecular Function:DNA binding (GO:0003677),Cellular Component:nucleus (GO:0005634),Biological Process:nucleosome assembly (GO:0006334)	histone H1/5	--	--	Phage portal protein BeeE	X	Mobilome: prophages, transposons;	IPR005818 [Linker histone H1/H5, domain H15]
A0A3Q7GSM2	Alpha-galactosidase	101257269	1.59528e+06	341626	4.66968	0.00641284	2.22332	up	1	Biological Process:carbohydrate metabolic process (GO:0005975)	alpha-galactosidase	3.2.1.22	ko00052 Galactose metabolism ko00561 Glycerolipid metabolism ko00600 Sphingolipid metabolism ko00603 Glycosphingolipid biosynthesis - globo and isoglobo series	Alpha-galactosidase	G	Carbohydrate transport and metabolism ;	IPR002241 [Glycoside hydrolase, family 27]
A0A3Q7F8C6	AB hydrolase-1 domain-containing protein	101259675	144300	646014	0.22337	0.044317	-2.16249	down	--	--	--	--	--	Pimeloyl-ACP methyl ester carboxylesterase	HR	Coenzyme transport and metabolism ; General function prediction only ;	IPR000073 [Alpha/beta hydrolase fold-1]
A0A0C5CEG6	30S ribosomal protein S12, chloroplastic	rps12	1.46391e+06	6.26295e+06	0.233741	0.0499239	-2.09701	down	4	Molecular Function:structural constituent of ribosome (GO:0003735),Cellular Component:intracellular (GO:0005622),Cellular Component:ribosome (GO:0005840),Biological Process:translation (GO:0006412)	small subunit ribosomal protein S12	--	ko03010 Ribosome	Ribosomal protein S12	J	Translation, ribosomal structure and biogenesis ;	IPR006032 [Ribosomal protein S12/S23]
K4LRQ8	AGO2A		852035	3.75654e+06	0.226814	0.0461474	-2.14042	down	2	Molecular Function:nucleic acid binding (GO:0003676),Molecular Function:protein binding (GO:0005515)	eukaryotic translation initiation factor 2C	--	--	--	--	--	IPR003100 [PAZ domain] ; IPR003165[Piwi domain] ; IPR014811[Argonaute, linker 1 domain] ; IPR032472[Argonaute linker 2 domain] ; IPR032474[Protein argonaute, N-terminal]
A0A3Q7F7I3	Fe2OG dioxygenase domain-containing protein	543506	3.78611e+06	486818	7.77727	0.000594141	2.95926	up	2	Molecular Function:oxidoreductase activity (GO:0016491),Biological Process:oxidation-reduction process (GO:0055114)	aminocyclopropanecarboxylate oxidase	1.14.17.4	ko00270 Cysteine and methionine metabolism ko01100 Metabolic pathways ko01110 Biosynthesis of secondary metabolites	Isopenicillin N synthase and related dioxygenases	Q	Secondary metabolites biosynthesis, transport and catabolism ;	IPR005123 [Oxoglutarate/iron-dependent dioxygenase] ; IPR026992[Non-haem dioxygenase N-terminal domain]
A0A3Q7H233	Ribosomal_L16 domain-containing protein		913271	4.85367e+06	0.188161	0.0275373	-2.40996	down	3	Molecular Function:structural constituent of ribosome (GO:0003735),Cellular Component:ribosome (GO:0005840),Biological Process:translation (GO:0006412)	large subunit ribosomal protein L10e	--	ko03010 Ribosome	Ribosomal protein L16/L10AE	J	Translation, ribosomal structure and biogenesis ;	IPR016180 [Ribosomal protein L10e/L16]
A0A3Q7I3M8	DOMON domain-containing protein		1.63697e+06	603567	2.71217	0.0458583	1.43945	up	--	--	--	--	--	--	--	--	IPR005018 [DOMON domain]
A0A3Q7ITW7	Uncharacterized protein	101254555	153273	1.30614e+06	0.117348	0.00600493	-3.09114	down	4	Molecular Function:structural constituent of ribosome (GO:0003735),Cellular Component:intracellular (GO:0005622),Cellular Component:ribosome (GO:0005840),Biological Process:translation (GO:0006412)	small subunit ribosomal protein S29e	--	ko03010 Ribosome	Ribosomal protein S14	J	Translation, ribosomal structure and biogenesis ;	IPR001209 [Ribosomal protein S14]
O65819	Histone H2B.3 (Fragment)	H2B-3	6.55226e+06	822126	7.9699	0.000523099	2.99456	up	1	Molecular Function:DNA binding (GO:0003677)	histone H2B	--		--	--	--	IPR007125 [Histone H2A/H2B/H3]
A0A3Q7HYD5	Acyl-[acyl-carrier-protein] hydrolase	101249278	2.47158e+06	662006	3.73347	0.0154548	1.90052	up	2	Biological Process:fatty acid biosynthetic process (GO:0006633),Molecular Function:thiolester hydrolase activity (GO:0016790)	fatty acyl-ACP thioesterase A	3.1.2.14	ko00061 Fatty acid biosynthesis	Acyl-ACP thioesterase	I	Lipid transport and metabolism ;	IPR002864 [Acyl-ACP thioesterase]
A0A3Q7H3P6	Uncharacterized protein	100736433	1.39824e+06	248149	5.6347	0.00283821	2.49434	up	--	--	heat shock 70kDa protein 1/2/6/8	--	ko03040 Spliceosome ko04141 Protein processing in endoplasmic reticulum ko04144 Endocytosis	Molecular chaperone DnaK (HSP70)	O	Posttranslational modification, protein turnover, chaperones ;	IPR013126 [Heat shock protein 70 family]
A0A3Q7ITQ9	Uncharacterized protein		129314	1.29684e+06	0.0997152	0.00329838	-3.32604	down	--	--	--	--	--	Ribulose 1,5-bisphosphate carboxylase, large subunit, or a RuBisCO-like protein	G	Carbohydrate transport and metabolism ;	--
A0A3Q7I877	Uncharacterized protein		692636	217485	3.18476	0.0272052	1.67118	up	2	Molecular Function:serine-type endopeptidase inhibitor activity (GO:0004867),Biological Process:response to wounding (GO:0009611)	--	--	--	--	--	--	IPR000864 [Proteinase inhibitor I13, potato inhibitor I]
A0A3Q7IAT1	Uncharacterized protein	101260974	1.31387e+06	427550	3.07302	0.0306845	1.61966	up	2	Cellular Component:anchored component of plasma membrane (GO:0046658),Biological Process:cellular response to stimulus (GO:0051716)	--	--	--	--	--	--	IPR008469 [DREPP family]
A0A3Q7H950	DNA_MISMATCH_REPAIR_2 domain-containing protein		4.41951e+09	376627840	11.7344	5.93173e-05	3.55268	up	3	Molecular Function:ATP binding (GO:0005524),Biological Process:mismatch repair (GO:0006298),Molecular Function:mismatched DNA binding (GO:0030983)	DNA mismatch repair protein MSH6	--	ko03430 Mismatch repair	DNA mismatch repair ATPase MutS	L	Replication, recombination and repair ;	IPR000432 [DNA mismatch repair protein MutS, C-terminal] ; IPR007695[DNA mismatch repair protein MutS-like, N-terminal] ; IPR007696[DNA mismatch repair protein MutS, core] ; IPR007860[DNA mismatch repair protein MutS, connector domain]
A0A3Q7FMZ4	Starch synthase, chloroplastic/amyloplastic		5.53897e+06	888443	6.23447	0.00177707	2.64027	up	--	--	starch synthase	2.4.1.21	ko00500 Starch and sucrose metabolism ko01100 Metabolic pathways ko01110 Biosynthesis of secondary metabolites	Glycogen synthase	G	Carbohydrate transport and metabolism ;	IPR001296 [Glycosyl transferase, family 1] ; IPR013534[Starch synthase, catalytic domain]
A0A3Q7EHX8	RING-type domain-containing protein		2.43457e+06	543342	4.48073	0.00759968	2.16373	up	--	--	--	--	--	--	--	--	--
A0A3Q7HFI3	Uncharacterized protein		5.26862e+06	1.59246e+06	3.30848	0.0238618	1.72617	up	--	--	riboflavin synthase	2.5.1.9	ko00740 Riboflavin metabolism ko01100 Metabolic pathways ko01110 Biosynthesis of secondary metabolites	Riboflavin synthase alpha chain	H	Coenzyme transport and metabolism ;	IPR026017 [Lumazine-binding domain]
A0A3Q7HE03	Uncharacterized protein	101255514	792860	146643	5.40672	0.00341589	2.43475	up	--	--	--	--	--	DNA gyrase inhibitor GyrI	L	Replication, recombination and repair ;	IPR006917 [SOUL haem-binding protein]
A0A3Q7FQY7	NAB domain-containing protein	101266916	1.42246e+07	1.99724e+06	7.12213	0.000929871	2.83231	up	1	Molecular Function:actin binding (GO:0003779)	--	--	--	--	--	--	IPR011684 [Protein Networked (NET), actin-binding (NAB) domain]
A0A3Q7IP09	Ubiquitinyl hydrolase 1	101255649	919271	265338	3.46453	0.0202867	1.79266	up	3	Molecular Function:protein binding (GO:0005515),Biological Process:protein deubiquitination (GO:0016579),Molecular Function:thiol-dependent ubiquitinyl hydrolase activity (GO:0036459)	ubiquitin carboxyl-terminal hydrolase 7	3.4.19.12		Ubiquitin C-terminal hydrolase	O	Posttranslational modification, protein turnover, chaperones ;	IPR001394 [Peptidase C19, ubiquitin carboxyl-terminal hydrolase] ; IPR002083[MATH/TRAF domain] ; IPR024729[Ubiquitin carboxyl-terminal hydrolase 7, ICP0-binding domain] ; IPR029346[Ubiquitin carboxyl-terminal hydrolase, C-terminal]
A0A3Q7GZW4	Clu domain-containing protein		529760	172717	3.06721	0.0308788	1.61693	up	--	--	protein TIF31	--	--	Putative Zn-dependent protease, contains TPR repeats	R	General function prediction only ;	IPR028275 [Clustered mitochondria protein, N-terminal] ; IPR033646[CLU central domain]

## Sheet: Date set 2
Protein	Description	Gene	NH_BF	N_BF	NH.vs.N FC	NH.vs.N Pvalue	NH.vs.N log2FC	NH.vs.N UP.DOWN	GO_NUM	GO_Description	KEGG_Description	KEGG_EC	KEGG_ko	COG_Function_Description	COG_Function_Class	COG_Class_Description	IPR_Term
A0A3Q7EPT7	Methionine S-methyltransferase	101254039	8.30393e+06	1.86449e+07	0.445372	0.0283337	-1.16692	down	3	Molecular Function:methyltransferase activity (GO:0008168),Biological Process:biosynthetic process (GO:0009058),Molecular Function:pyridoxal phosphate binding (GO:0030170)	methionine S-methyltransferase	2.1.1.12	ko00450 Selenocompound metabolism	Methylase of polypeptide chain release factors	J	Translation, ribosomal structure and biogenesis ;	IPR004839 [Aminotransferase, class I/classII] ; IPR007848[Methyltransferase small domain]
A0A3Q7IQB7	Uncharacterized protein	101249417	1.28674e+08	3.51508e+07	3.66062	0.0427297	1.87209	up	--	--	--	--	ko00630 Glyoxylate and dicarboxylate metabolism ko01100 Metabolic pathways ko01110 Biosynthesis of secondary metabolites ko01200 Carbon metabolism	Ribonucleotide monophosphatase NagD, HAD superfamily	F	Nucleotide transport and metabolism ;	IPR006357 [HAD-superfamily hydrolase, subfamily IIA]
Q10712	Leucine aminopeptidase 1, chloroplastic	LAPA1	7.5824e+07	2.03015e+08	0.373489	0.0124906	-1.42086	down	3	Molecular Function:aminopeptidase activity (GO:0004177),Cellular Component:intracellular (GO:0005622),Biological Process:proteolysis (GO:0006508)	leucyl aminopeptidase	3.4.11.1	ko00480 Glutathione metabolism ko01100 Metabolic pathways	Leucyl aminopeptidase	E	Amino acid transport and metabolism ;	IPR000819 [Peptidase M17, leucyl aminopeptidase, C-terminal] ; IPR008283[Peptidase M17, leucyl aminopeptidase, N-terminal]
A0A3Q7FU38	Uncharacterized protein	101253367	2.33871e+07	6.19702e+06	3.77392	0.0385984	1.91607	up	--	--	--	--	--	--	--	--	--
K4BAE6	Catalase	543585	1.65065e+07	6.72439e+07	0.245473	0.00117334	-2.02637	down	3	Molecular Function:catalase activity (GO:0004096),Molecular Function:heme binding (GO:0020037),Biological Process:oxidation-reduction process (GO:0055114)	catalase	1.11.1.6	ko00380 Tryptophan metabolism ko00630 Glyoxylate and dicarboxylate metabolism ko01110 Biosynthesis of secondary metabolites ko01200 Carbon metabolism ko04016 MAPK signaling pathway - plant ko04146 Peroxisome	Catalase	P	Inorganic ion transport and metabolism ;	IPR010582 [Catalase immune-responsive domain] ; IPR011614[Catalase core domain]
A0A3Q7HY56	50S ribosomal protein L5, chloroplastic	101250331	5.44454e+07	1.55976e+07	3.49062	0.0498812	1.80348	up	--	--	large subunit ribosomal protein L5	--	ko03010 Ribosome	Ribosomal protein L5	J	Translation, ribosomal structure and biogenesis ;	IPR031309 [Ribosomal protein L5, C-terminal] ; IPR031310[Ribosomal protein L5, N-terminal]
A0A3Q7H5I5	Succinate--CoA ligase [ADP-forming] subunit beta, mitochondrial	543863	1.4489e+07	3.59406e+06	4.03137	0.0307652	2.01127	up	2	Molecular Function:catalytic activity (GO:0003824),Biological Process:metabolic process (GO:0008152)	--	--	ko00020 Citrate cycle (TCA cycle) ko00640 Propanoate metabolism ko01100 Metabolic pathways ko01110 Biosynthesis of secondary metabolites ko01200 Carbon metabolism	Succinyl-CoA synthetase, beta subunit	C	Energy production and conversion ;	IPR005811 [ATP-citrate lyase/succinyl-CoA ligase] ; IPR013650[ATP-grasp fold, succinyl-CoA synthetase-type]
A0A3Q7I7T0	Uncharacterized protein		1.63211e+07	3.76987e+06	4.32936	0.0238291	2.11415	up	--	--	--	--	--	Predicted oxidoreductase (related to aryl-alcohol dehydrogenase)	R	General function prediction only ;	IPR023210 [NADP-dependent oxidoreductase domain]
A0A3Q7FUB1	Mg-por_mtran_C domain-containing protein		5.89698e+06	1.28221e+06	4.59906	0.0190282	2.20134	up	2	Biological Process:chlorophyll biosynthetic process (GO:0015995),Molecular Function:magnesium protoporphyrin IX methyltransferase activity (GO:0046406)	magnesium-protoporphyrin O-methyltransferase	2.1.1.11	ko00860 Porphyrin and chlorophyll metabolism ko01100 Metabolic pathways ko01110 Biosynthesis of secondary metabolites	2-polyprenyl-3-methyl-5-hydroxy-6-metoxy-1,4-benzoquinol methylase	H	Coenzyme transport and metabolism ;	IPR010940 [Magnesium-protoporphyrin IX methyltransferase, C-terminal]
A0A3Q7I069	Aldo_ket_red domain-containing protein	101256514	1.43407e+07	1.35637e+06	10.5729	0.000380067	3.4023	up	--	--	--	--	--	Aldo/keto reductase, related to diketogulonate reductase	Q	Secondary metabolites biosynthesis, transport and catabolism ;	IPR023210 [NADP-dependent oxidoreductase domain]
A0A3Q7HIP9	Protein disulfide-isomerase		6.00624e+06	1.57025e+07	0.382503	0.014039	-1.38646	down	4	Molecular Function:metalloendopeptidase activity (GO:0004222),Molecular Function:ATP binding (GO:0005524),Biological Process:proteolysis (GO:0006508),Biological Process:cell redox homeostasis (GO:0045454)	cell division protease FtsH	3.4.24.-	--	ATP-dependent Zn proteases	O	Posttranslational modification, protein turnover, chaperones ;	IPR000642 [Peptidase M41] ; IPR003959[ATPase, AAA-type, core] ; IPR013766[Thioredoxin domain]
Q42896	Fructokinase-2	FRK2	5.07866e+06	749028	6.78033	0.00371391	2.76136	up	--	--	fructokinase	2.7.1.4	ko00051 Fructose and mannose metabolism ko00500 Starch and sucrose metabolism ko00520 Amino sugar and nucleotide sugar metabolism ko01100 Metabolic pathways	Sugar or nucleoside kinase, ribokinase family	G	Carbohydrate transport and metabolism ;	IPR011611 [Carbohydrate kinase PfkB]
Q9FVH1	Transaldolase	TAL	5.77877e+06	1.0518e+06	5.49415	0.00937674	2.4579	up	1	Biological Process:carbohydrate metabolic process (GO:0005975)	transaldolase	2.2.1.2	ko00030 Pentose phosphate pathway ko01100 Metabolic pathways ko01110 Biosynthesis of secondary metabolites ko01200 Carbon metabolism ko01230 Biosynthesis of amino acids	Transaldolase	G	Carbohydrate transport and metabolism ;	IPR001585 [Transaldolase/Fructose-6-phosphate aldolase]
A0A3Q7GTM3	Delta-1-pyrroline-5-carboxylate synthase	101244293	3.12851e+06	1.25992e+07	0.24831	0.00126172	-2.00979	down	3	Biological Process:metabolic process (GO:0008152),Molecular Function:oxidoreductase activity (GO:0016491),Biological Process:oxidation-reduction process (GO:0055114)	--	--	ko00330 Arginine and proline metabolism ko01100 Metabolic pathways ko01110 Biosynthesis of secondary metabolites ko01230 Biosynthesis of amino acids	Gamma-glutamyl phosphate reductase	E	Amino acid transport and metabolism ;	IPR001048 [Aspartate/glutamate/uridylate kinase] ; IPR015590[Aldehyde dehydrogenase domain]
A0A3Q7FWS2	Uncharacterized protein		1.62848e+07	3.16726e+06	5.14162	0.0123067	2.36222	up	1	Cellular Component:nucleus (GO:0005634)	cyclin-A	--		Pantothenate kinase-related protein Tda10 (topoisomerase I damage affected protein)	R	General function prediction only ;	IPR004367 [Cyclin, C-terminal domain] ; IPR006671[Cyclin, N-terminal]
A0A3Q7FNK6	NAD(P)-bd_dom domain-containing protein	101268541	6.19635e+06	1.53401e+06	4.03932	0.0305534	2.01411	up	--	--	--	--	--	Uncharacterized conserved protein YbjT, contains NAD(P)-binding and DUF2867 domains	R	General function prediction only ;	IPR016040 [NAD(P)-binding domain]
A0A3Q7FYW1	Uncharacterized protein	101256669	1.6021e+07	4.3324e+06	3.69796	0.0413162	1.88673	up	2	Cellular Component:intracellular (GO:0005622),Biological Process:ribosome biogenesis (GO:0042254)	large subunit ribosomal protein L10	--	ko03010 Ribosome	Ribosomal protein L10	J	Translation, ribosomal structure and biogenesis ;	IPR001790 [Ribosomal protein L10P]
A0A3Q7HTM2	Uncharacterized protein		6.25777e+06	788143	7.93989	0.00173791	2.98912	up	2	Molecular Function:serine-type endopeptidase activity (GO:0004252),Biological Process:proteolysis (GO:0006508)	--	--	--	Serine protease, subtilisin family	O	Posttranslational modification, protein turnover, chaperones ;	IPR000209 [Peptidase S8/S53 domain] ; IPR003137[PA domain] ; IPR010259[Peptidase S8 propeptide/proteinase inhibitor I9]
A0A3Q7JIX8	Kinesin motor domain-containing protein		2.6587e+06	480194	5.53671	0.00907904	2.46903	up	4	Molecular Function:microtubule motor activity (GO:0003777),Molecular Function:ATP binding (GO:0005524),Biological Process:microtubule-based movement (GO:0007018),Molecular Function:microtubule binding (GO:0008017)	--	--	--	--	--	--	IPR001752 [Kinesin motor domain]
A0A3Q7J6X7	Mg-protoporphyrin IX chelatase	101255435	5.98036e+06	1.22608e+07	0.487764	0.0416011	-1.03574	down	--	--	magnesium chelatase subunit I	6.6.1.1	ko00860 Porphyrin and chlorophyll metabolism ko01100 Metabolic pathways ko01110 Biosynthesis of secondary metabolites	Mg-chelatase subunit ChlI	H	Coenzyme transport and metabolism ;	IPR000523 [Magnesium chelatase ChlI domain]
A0A3Q7FFY2	Photosystem II stability/assembly factor		2.66398e+06	7.13521e+06	0.373356	0.0124686	-1.42138	down	--	--	--	--	--	Uncharacterized protein related to plant photosystem II stability/assembly factor	R	General function prediction only ;	IPR028203 [Photosynthesis system II assembly factor Ycf48/Hcf136-like domain]
A0A3Q7EN75	Uncharacterized protein		3.58197e+06	896306	3.99637	0.031718	1.99869	up	--	--	acetylajmaline esterase	3.1.1.80	ko00901 Indole alkaloid biosynthesis ko01110 Biosynthesis of secondary metabolites	Phospholipase/lecithinase/hemolysin	IR	Lipid transport and metabolism ; General function prediction only ;	IPR001087 [GDSL lipase/esterase]
A0A3Q7IZG8	Ribosomal protein	101258620	1.46503e+07	3.8372e+06	3.81796	0.0371142	1.9328	up	--	--	large subunit ribosomal protein L10Ae	--	ko03010 Ribosome	Ribosomal protein L1	J	Translation, ribosomal structure and biogenesis ;	IPR028364 [Ribosomal protein L1/ribosomal biogenesis protein]
A0A3Q7HR44	Glycerol-3-phosphate acyltransferase, chloroplastic	543901	3.79628e+06	653848	5.80606	0.00742242	2.53756	up	2	Molecular Function:glycerol-3-phosphate O-acyltransferase activity (GO:0004366),Biological Process:metabolic process (GO:0008152)	glycerol-3-phosphate O-acyltransferase	2.3.1.15	ko00561 Glycerolipid metabolism ko00564 Glycerophospholipid metabolism ko01100 Metabolic pathways ko01110 Biosynthesis of secondary metabolites	1-acyl-sn-glycerol-3-phosphate acyltransferase	I	Lipid transport and metabolism ;	IPR002123 [Phospholipid/glycerol acyltransferase] ; IPR023083[Glycerol-3-phosphate O-acyltransferase, alpha helical bundle, N-terminal]
A0A3Q7GYF2	Nucleoside diphosphate kinase		1.92651e+07	4.53666e+06	4.24655	0.0255635	2.08629	up	5	Molecular Function:nucleoside diphosphate kinase activity (GO:0004550),Biological Process:nucleoside diphosphate phosphorylation (GO:0006165),Biological Process:GTP biosynthetic process (GO:0006183),Biological Process:UTP biosynthetic process (GO:0006228),Biological Process:CTP biosynthetic process (GO:0006241)	nucleoside-diphosphate kinase	2.7.4.6	ko00230 Purine metabolism ko00240 Pyrimidine metabolism ko01100 Metabolic pathways ko01110 Biosynthesis of secondary metabolites ko04016 MAPK signaling pathway - plant	Nucleoside diphosphate kinase	F	Nucleotide transport and metabolism ;	IPR001564 [Nucleoside diphosphate kinase]
A0A3Q7H7F3	Uncharacterized protein		7.53036e+06	1.8913e+07	0.398158	0.0170171	-1.32859	down	6	Molecular Function:calcium ion binding (GO:0005509),Cellular Component:photosystem II (GO:0009523),Cellular Component:photosystem II oxygen evolving complex (GO:0009654),Biological Process:photosynthesis (GO:0015979),Cellular Component:extrinsic component of membrane (GO:0019898),Biological Process:photosystem II stabilization (GO:0042549)	photosystem II oxygen-evolving enhancer protein 1	--	ko00195 Photosynthesis ko01100 Metabolic pathways	--	--	--	IPR002628 [Photosystem II PsbO, manganese-stabilising]
A0A3Q7HNA6	Polyribonucleotide nucleotidyltransferase		1.31852e+06	3.71424e+06	0.354989	0.00967761	-1.49415	down	2	Molecular Function:nucleic acid binding (GO:0003676),Molecular Function:RNA binding (GO:0003723)	polyribonucleotide nucleotidyltransferase	2.7.7.8	ko00230 Purine metabolism ko00240 Pyrimidine metabolism ko03018 RNA degradation	Polyribonucleotide nucleotidyltransferase (polynucleotide phosphorylase)	J	Translation, ribosomal structure and biogenesis ;	IPR001247 [Exoribonuclease, phosphorolytic domain 1] ; IPR003029[S1 domain] ; IPR004088[K Homology domain, type 1] ; IPR015847[Exoribonuclease, phosphorolytic domain 2]
A0A3Q7IPG6	Uncharacterized protein		2.06942e+06	4.28043e+06	0.48346	0.0401188	-1.04853	down	3	Molecular Function:aminopeptidase activity (GO:0004177),Biological Process:proteolysis (GO:0006508),Molecular Function:zinc ion binding (GO:0008270)	aspartyl aminopeptidase	3.4.11.21	--	Aspartyl aminopeptidase	E	Amino acid transport and metabolism ;	IPR001948 [Peptidase M18]
A0A3Q7HR46	Lactoylglutathione lyase	101259466	1.11437e+07	1.79775e+06	6.19869	0.00557829	2.63196	up	--	--	lactoylglutathione lyase	4.4.1.5	ko00620 Pyruvate metabolism	Catechol 2,3-dioxygenase or other lactoylglutathione lyase family enzyme	Q	Secondary metabolites biosynthesis, transport and catabolism ;	IPR004360 [Glyoxalase/fosfomycin resistance/dioxygenase domain]
A0A3Q7GEE9	Glutaminyl-tRNA synthetase	101251979	1.30922e+06	3.59485e+06	0.364194	0.011017	-1.45722	down	8	Molecular Function:nucleotide binding (GO:0000166),Molecular Function:aminoacyl-tRNA ligase activity (GO:0004812),Molecular Function:glutamine-tRNA ligase activity (GO:0004819),Molecular Function:ATP binding (GO:0005524),Cellular Component:cytoplasm (GO:0005737),Biological Process:tRNA aminoacylation for protein translation (GO:0006418),Biological Process:glutaminyl-tRNA aminoacylation (GO:000642…	glutaminyl-tRNA synthetase	6.1.1.18	ko00970 Aminoacyl-tRNA biosynthesis ko01100 Metabolic pathways	Glutamyl- or glutaminyl-tRNA synthetase	J	Translation, ribosomal structure and biogenesis ;	IPR007638 [Glutaminyl-tRNA synthetase, class Ib, non-specific RNA-binding domain 2] ; IPR007639[Glutaminyl-tRNA synthetase, class Ib, non-specific RNA-binding domain, N-terminal] ; IPR020058[Glutamyl/glutaminyl-tRNA synthetase, class Ib, catalytic domain] ; IPR020059[Glutamyl/glutaminyl-tRNA synthetase, class Ib, anti-codon binding domain]
A0A3Q7I5G1	PDZ_3 domain-containing protein	101261957	649982	1.41127e+06	0.460565	0.032747	-1.11852	down	--	--	--	--	--	Periplasmic serine protease, S1-C subfamily, contain C-terminal PDZ domain	O	Posttranslational modification, protein turnover, chaperones ;	--
A0A3Q7EHA7	Protoporphyrinogen oxidase		1.4742e+06	287791	5.12245	0.012493	2.35684	up	2	Molecular Function:oxidoreductase activity (GO:0016491),Biological Process:oxidation-reduction process (GO:0055114)	--	--	ko00860 Porphyrin and chlorophyll metabolism ko01100 Metabolic pathways ko01110 Biosynthesis of secondary metabolites	Protoporphyrinogen oxidase	H	Coenzyme transport and metabolism ;	IPR002937 [Amine oxidase]
A0A3Q7FKX4	Glutamate synthase (NADH)		486618	1.60329e+06	0.303513	0.00417579	-1.72017	down	6	Biological Process:glutamate biosynthetic process (GO:0006537),Biological Process:nitrogen compound metabolic process (GO:0006807),Biological Process:metabolic process (GO:0008152),Molecular Function:glutamate synthase activity (GO:0015930),Molecular Function:oxidoreductase activity (GO:0016491),Biological Process:oxidation-reduction process (GO:0055114)	--	--	ko00250 Alanine, aspartate and glutamate metabolism ko00910 Nitrogen metabolism ko01100 Metabolic pathways ko01110 Biosynthesis of secondary metabolites ko01230 Biosynthesis of amino acids	Glutamate synthase domain 3	E	Amino acid transport and metabolism ;	IPR002489 [Glutamate synthase, alpha subunit, C-terminal] ; IPR002932[Glutamate synthase domain] ; IPR006982[Glutamate synthase, central-N] ; IPR017932[Glutamine amidotransferase type 2 domain] ; IPR023753[FAD/NAD(P)-binding domain] ; IPR028261[Dihydroprymidine dehydrogenase domain II]
A0A3Q7HZQ4	V-type proton ATPase subunit H		3.17901e+06	6.34129e+06	0.50132	0.0464688	-0.996198	down	1	Biological Process:ATP hydrolysis coupled proton transport (GO:0015991)	V-type H+-transporting ATPase subunit H	--	ko00190 Oxidative phosphorylation ko01100 Metabolic pathways ko04145 Phagosome	--	--	--	IPR011987 [ATPase, V1 complex, subunit H, C-terminal]
A0A3Q7GD09	Uncharacterized protein	101247015	770577	4.71794e+06	0.163329	6.67947e-05	-2.61415	down	2	Molecular Function:catalytic activity (GO:0003824),Biological Process:metabolic process (GO:0008152)	naphthoate synthase	4.1.3.36	ko00130 Ubiquinone and other terpenoid-quinone biosynthesis ko01100 Metabolic pathways ko01110 Biosynthesis of secondary metabolites	1,4-Dihydroxy-2-naphthoyl-CoA synthase	H	Coenzyme transport and metabolism ;	IPR001753 [Crotonase superfamily]
A0A3Q7HXI0	Arginine biosynthesis bifunctional protein ArgJ, chloroplastic		2.76757e+06	672330	4.11639	0.028581	2.04138	up	2	Molecular Function:glutamate N-acetyltransferase activity (GO:0004358),Biological Process:arginine biosynthetic process (GO:0006526)	--	--	ko00220 Arginine biosynthesis ko01100 Metabolic pathways ko01110 Biosynthesis of secondary metabolites ko01210 2-Oxocarboxylic acid metabolism ko01230 Biosynthesis of amino acids	N-acetylglutamate synthase (N-acetylornithine aminotransferase)	E	Amino acid transport and metabolism ;	IPR002813 [Arginine biosynthesis protein ArgJ]
Q9FEW9	12-oxophytodienoate reductase 3	OPR3	1.5484e+06	397432	3.89602	0.0346369	1.962	up	3	Molecular Function:FMN binding (GO:0010181),Molecular Function:oxidoreductase activity (GO:0016491),Biological Process:oxidation-reduction process (GO:0055114)	12-oxophytodienoic acid reductase	1.3.1.42	ko00592 alpha-Linolenic acid metabolism ko01100 Metabolic pathways ko01110 Biosynthesis of secondary metabolites	2,4-dienoyl-CoA reductase or related NADH-dependent reductase, Old Yellow Enzyme (OYE) family	C	Energy production and conversion ;	IPR001155 [NADH:flavin oxidoreductase/NADH oxidase, N-terminal]
A0A3Q7FY79	6-phosphogluconate dehydrogenase, decarboxylating		5.11435e+06	1.20422e+06	4.24702	0.0255533	2.08645	up	3	Molecular Function:phosphogluconate dehydrogenase (decarboxylating) activity (GO:0004616),Biological Process:pentose-phosphate shunt (GO:0006098),Biological Process:oxidation-reduction process (GO:0055114)	--	--	ko00030 Pentose phosphate pathway ko00480 Glutathione metabolism ko01100 Metabolic pathways ko01110 Biosynthesis of secondary metabolites ko01200 Carbon metabolism	6-phosphogluconate dehydrogenase	G	Carbohydrate transport and metabolism ;	IPR006114 [6-phosphogluconate dehydrogenase, C-terminal] ; IPR006115[6-phosphogluconate dehydrogenase, NADP-binding]
B1Q3F7	Succinic semialdehyde reductase isofom2	LeSSR2	6.23989e+06	1.25483e+06	4.97269	0.0140625	2.31403	up	3	Molecular Function:phosphogluconate dehydrogenase (decarboxylating) activity (GO:0004616),Molecular Function:NAD binding (GO:0051287),Biological Process:oxidation-reduction process (GO:0055114)	--	--	ko00630 Glyoxylate and dicarboxylate metabolism ko00650 Butanoate metabolism ko01100 Metabolic pathways ko01200 Carbon metabolism	3-hydroxyisobutyrate dehydrogenase or related beta-hydroxyacid dehydrogenase	I	Lipid transport and metabolism ;	IPR006115 [6-phosphogluconate dehydrogenase, NADP-binding] ; IPR029154[3-hydroxyisobutyrate dehydrogenase, NAD-binding domain]
A0A3Q7HD15	Glucose-6-phosphate 1-dehydrogenase		727272	1.92132e+06	0.378527	0.0133412	-1.40153	down	4	Molecular Function:glucose-6-phosphate dehydrogenase activity (GO:0004345),Biological Process:glucose metabolic process (GO:0006006),Molecular Function:NADP binding (GO:0050661),Biological Process:oxidation-reduction process (GO:0055114)	--	--	ko00030 Pentose phosphate pathway ko00480 Glutathione metabolism ko01100 Metabolic pathways ko01110 Biosynthesis of secondary metabolites ko01200 Carbon metabolism	Glucose-6-phosphate 1-dehydrogenase	G	Carbohydrate transport and metabolism ;	IPR022674 [Glucose-6-phosphate dehydrogenase, NAD-binding] ; IPR022675[Glucose-6-phosphate dehydrogenase, C-terminal]
A0A3Q7EPA9	Seryl-tRNA synthetase		3.68747e+06	703606	5.24081	0.0113904	2.38979	up	4	Molecular Function:nucleotide binding (GO:0000166),Molecular Function:aminoacyl-tRNA ligase activity (GO:0004812),Molecular Function:ATP binding (GO:0005524),Biological Process:tRNA aminoacylation for protein translation (GO:0006418)	--	--	--	Seryl-tRNA synthetase	J	Translation, ribosomal structure and biogenesis ;	IPR002314 [Aminoacyl-tRNA synthetase, class II (G/ P/ S/T)] ; IPR015866[Serine-tRNA synthetase, type1, N-terminal]
A0A3Q7F639	Pyrophosphate--fructose 6-phosphate 1-phosphotransferase subunit beta	101243849	1.56871e+07	3.31033e+06	4.73883	0.016972	2.24453	up	2	Molecular Function:6-phosphofructokinase activity (GO:0003872),Biological Process:glycolytic process (GO:0006096)	diphosphate-dependent phosphofructokinase	2.7.1.90	ko00010 Glycolysis / Gluconeogenesis ko00030 Pentose phosphate pathway ko00051 Fructose and mannose metabolism ko01100 Metabolic pathways ko01110 Biosynthesis of secondary metabolites	6-phosphofructokinase	G	Carbohydrate transport and metabolism ;	IPR000023 [Phosphofructokinase domain]
A0A3Q7J1A3	Histone H4	101256351	4.54794e+06	2.13552e+07	0.212966	0.000460752	-2.2313	down	--	--	histone H4	--		--	--	--	--
A0A3Q7ENE0	Ribose-5-phosphate isomerase	101264255	1.66856e+07	4.70311e+06	3.54779	0.0473376	1.82692	up	1	Molecular Function:ribose-5-phosphate isomerase activity (GO:0004751)	ribose 5-phosphate isomerase A	5.3.1.6	ko00030 Pentose phosphate pathway ko00710 Carbon fixation in photosynthetic organisms ko01100 Metabolic pathways ko01110 Biosynthesis of secondary metabolites ko01200 Carbon metabolism ko01230 Biosynthesis of amino acids	Ribose 5-phosphate isomerase	G	Carbohydrate transport and metabolism ;	IPR004788 [Ribose 5-phosphate isomerase, type A]
A0A3Q7GHV9	Phosphomannomutase	778245	5.77182e+06	1.07037e+06	5.39235	0.0101339	2.43091	up	3	Molecular Function:phosphomannomutase activity (GO:0004615),Cellular Component:cytoplasm (GO:0005737),Biological Process:GDP-mannose biosynthetic process (GO:0009298)	phosphomannomutase	5.4.2.8	ko00051 Fructose and mannose metabolism ko00520 Amino sugar and nucleotide sugar metabolism ko01100 Metabolic pathways ko01110 Biosynthesis of secondary metabolites	Hydroxymethylpyrimidine pyrophosphatase and other HAD family phosphatases	HR	Coenzyme transport and metabolism ; General function prediction only ;	IPR005002 [Phosphomannomutase]
A0A3Q7EUN5	Glutamyl-tRNA synthetase		4.8373e+06	1.31258e+06	3.68534	0.0417882	1.8818	up	2	Molecular Function:ATP binding (GO:0005524),Biological Process:tRNA aminoacylation (GO:0043039)	glutamyl-tRNA synthetase	6.1.1.17	ko00860 Porphyrin and chlorophyll metabolism ko00970 Aminoacyl-tRNA biosynthesis ko01100 Metabolic pathways ko01110 Biosynthesis of secondary metabolites	Glutamyl- or glutaminyl-tRNA synthetase	J	Translation, ribosomal structure and biogenesis ;	IPR020058 [Glutamyl/glutaminyl-tRNA synthetase, class Ib, catalytic domain]
A0A3Q7G720	D-fructose-1,6-bisphosphate 1-phosphohydrolase		1.21533e+07	2.63415e+06	4.61375	0.0187995	2.20594	up	--	--	fructose-1,6-bisphosphatase I	3.1.3.11	ko00010 Glycolysis / Gluconeogenesis ko00030 Pentose phosphate pathway ko00051 Fructose and mannose metabolism ko00710 Carbon fixation in photosynthetic organisms ko01100 Metabolic pathways ko01110 Biosynthesis of secondary metabolites ko01200 Carbon metabolism	Fructose-1,6-bisphosphatase	G	Carbohydrate transport and metabolism ;	IPR033391 [Fructose-1-6-bisphosphatase class I, N-terminal]
P23322	Oxygen-evolving enhancer protein 1, chloroplastic	PSBO	2.904e+08	6.28217e+08	0.462261	0.0332633	-1.11322	down	6	Molecular Function:calcium ion binding (GO:0005509),Cellular Component:photosystem II (GO:0009523),Cellular Component:photosystem II oxygen evolving complex (GO:0009654),Biological Process:photosynthesis (GO:0015979),Cellular Component:extrinsic component of membrane (GO:0019898),Biological Process:photosystem II stabilization (GO:0042549)	photosystem II oxygen-evolving enhancer protein 1	--	ko00195 Photosynthesis ko01100 Metabolic pathways	--	--	--	IPR002628 [Photosystem II PsbO, manganese-stabilising]
A0A3Q7FLG3	PDZ domain-containing protein	101267480	1.85235e+06	116297	15.9278	3.12406e-05	3.99347	up	1	Molecular Function:protein binding (GO:0005515)	--	--	--	Periplasmic serine protease, S1-C subfamily, contain C-terminal PDZ domain	O	Posttranslational modification, protein turnover, chaperones ;	IPR001478 [PDZ domain]
A0A3Q7J9T5	Uncharacterized protein	101247110	456222	942751	0.483926	0.0402779	-1.04714	down	2	Biological Process:metabolic process (GO:0008152),Molecular Function:methyltransferase activity (GO:0008168)	phosphoethanolamine N-methyltransferase	2.1.1.103	ko00564 Glycerophospholipid metabolism	Cyclopropane fatty-acyl-phospholipid synthase and related methyltransferases	I	Lipid transport and metabolism ;	IPR013216 [Methyltransferase type 11]
A0A3Q7HZS6	Eukaryotic translation initiation factor 3 subunit A		316886	2.76392e+06	0.114651	3.48013e-06	-3.12468	down	1	Molecular Function:protein binding (GO:0005515)	translation initiation factor 3 subunit A	--	ko03013 RNA transport	--	--	--	IPR000717 [Proteasome component (PCI) domain]
A0A3Q7HTV2	Uncharacterized protein	101245785	2.14148e+06	7.55266e+06	0.28354	0.00282537	-1.81838	down	1	Molecular Function:nucleic acid binding (GO:0003676)	--	--	--	RNA recognition motif (RRM) domain	J	Translation, ribosomal structure and biogenesis ;	IPR000504 [RNA recognition motif domain]
A0A3Q7FTZ2	RNA helicase		506351	1.59932e+06	0.316605	0.00527982	-1.65924	down	2	Molecular Function:nucleic acid binding (GO:0003676),Molecular Function:ATP binding (GO:0005524)	ATP-dependent RNA helicase DDX41	3.6.4.13	--	GTPase, G3E family	R	General function prediction only ;	IPR001650 [Helicase, C-terminal] ; IPR003495[CobW/HypB/UreG, nucleotide-binding domain] ; IPR011545[DEAD/DEAH box helicase domain] ; IPR011629[Cobalamin (vitamin B12) biosynthesis CobW-like, C-terminal]
A0A3Q7H5A6	Proteasome subunit beta	101256394	2.19102e+06	358029	6.11969	0.00590388	2.61346	up	3	Molecular Function:threonine-type endopeptidase activity (GO:0004298),Cellular Component:proteasome core complex (GO:0005839),Biological Process:proteolysis involved in cellular protein catabolic process (GO:0051603)	20S proteasome subunit beta 1	3.4.25.1	ko03050 Proteasome	20S proteasome, alpha and beta subunits	O	Posttranslational modification, protein turnover, chaperones ;	IPR001353 [Proteasome, subunit alpha/beta]
A0A3Q7J601	Uncharacterized protein		2.52576e+06	702318	3.59632	0.0452913	1.84652	up	2	Molecular Function:acetylglucosaminyltransferase activity (GO:0008375),Cellular Component:membrane (GO:0016020)	--	--	--	Enolase-phosphatase E1 involved in merthionine salvage	E	Amino acid transport and metabolism ;	IPR003406 [Glycosyl transferase, family 14]
A0A3Q7G5A8	Peptidase A1 domain-containing protein	101251577	3.35591e+06	774584	4.33253	0.0237654	2.11521	up	--	--	--	--	--	--	--	--	IPR032799 [Xylanase inhibitor, C-terminal] ; IPR032861[Xylanase inhibitor, N-terminal]
A0A3Q7EP13	Thioredoxin domain-containing protein	101251929	1.37493e+07	2.7897e+06	4.92859	0.0145656	2.30117	up	1	Molecular Function:protein binding (GO:0005515)	--	--	--	DNA-binding beta-propeller fold protein YncE	R	General function prediction only ;	IPR001258 [NHL repeat] ; IPR012336[Thioredoxin-like fold] ; IPR023214[HAD-like domain]
A0A3Q7H4V4	Threonyl-tRNA synthetase	101257168	1.11302e+06	3.34297e+06	0.332943	0.00692859	-1.58665	down	5	Molecular Function:nucleotide binding (GO:0000166),Molecular Function:aminoacyl-tRNA ligase activity (GO:0004812),Molecular Function:ATP binding (GO:0005524),Biological Process:tRNA aminoacylation for protein translation (GO:0006418),Biological Process:tRNA aminoacylation (GO:0043039)	threonyl-tRNA synthetase	6.1.1.3	ko00970 Aminoacyl-tRNA biosynthesis	Threonyl-tRNA synthetase	J	Translation, ribosomal structure and biogenesis ;	IPR002314 [Aminoacyl-tRNA synthetase, class II (G/ P/ S/T)] ; IPR004095[TGS] ; IPR004154[Anticodon-binding] ; IPR012947[Threonyl/alanyl tRNA synthetase, SAD]
A0A3Q7HUN1	PCI domain-containing protein	101249287	1.21531e+06	333628	3.64272	0.043426	1.86502	up	--	--	26S proteasome regulatory subunit N12	--	ko03050 Proteasome	--	--	--	IPR033464 [CSN8/PSMD8/EIF3K]
A0A3Q7HSR7	Eukaryotic translation initiation factor 3 subunit G	101263343	1.0835e+06	2.31772e+06	0.467484	0.0348835	-1.09701	down	1	Molecular Function:nucleic acid binding (GO:0003676)	translation initiation factor 3 subunit G	--	ko03013 RNA transport	RNA recognition motif (RRM) domain	J	Translation, ribosomal structure and biogenesis ;	IPR000504 [RNA recognition motif domain] ; IPR024675[Eukaryotic translation initiation factor 3 subunit G, N-terminal]
A0A3Q7H1Y4	Ribosomal_L14e domain-containing protein	101262929	2.70557e+06	5.97052e+06	0.453154	0.0305466	-1.14193	down	4	Molecular Function:structural constituent of ribosome (GO:0003735),Cellular Component:intracellular (GO:0005622),Cellular Component:ribosome (GO:0005840),Biological Process:translation (GO:0006412)	large subunit ribosomal protein L14e	--	ko03010 Ribosome	Ribosomal protein L14E/L6E/L27E	J	Translation, ribosomal structure and biogenesis ;	IPR002784 [Ribosomal protein L14e domain]
A0A3Q7EYH4	Peptidase_S9_N domain-containing protein		739044	1.81854e+06	0.406394	0.018735	-1.29905	down	2	Molecular Function:serine-type endopeptidase activity (GO:0004252),Molecular Function:serine-type exopeptidase activity (GO:0070008)	oligopeptidase B	3.4.21.83		Protease II	E	Amino acid transport and metabolism ;	IPR023302 [Peptidase S9A, N-terminal domain]
A0A3Q7HCM3	Glycosyltransferase		1.85451e+06	397298	4.66781	0.017984	2.22275	up	1	Biological Process:metabolic process (GO:0008152)	--	--	--	UDP:flavonoid glycosyltransferase YjiC, YdhE family	G	Carbohydrate transport and metabolism ;	IPR002213 [UDP-glucuronosyl/UDP-glucosyltransferase]
A0A3Q7H1V8	Glutaredoxin domain-containing protein	101265835	1.89367e+06	267072	7.09048	0.00301188	2.82588	up	3	Molecular Function:electron carrier activity (GO:0009055),Molecular Function:protein disulfide oxidoreductase activity (GO:0015035),Biological Process:cell redox homeostasis (GO:0045454)	--	--	--	Glutaredoxin	O	Posttranslational modification, protein turnover, chaperones ;	IPR002109 [Glutaredoxin]
A0A3Q7HLX5	HATPase_c domain-containing protein		597470	2.097e+06	0.284916	0.0029065	-1.81139	down	4	Molecular Function:ATP binding (GO:0005524),Biological Process:protein folding (GO:0006457),Biological Process:response to stress (GO:0006950),Molecular Function:unfolded protein binding (GO:0051082)	molecular chaperone HtpG	--	ko04141 Protein processing in endoplasmic reticulum ko04626 Plant-pathogen interaction	Molecular chaperone, HSP90 family	O	Posttranslational modification, protein turnover, chaperones ;	IPR001404 [Heat shock protein Hsp90 family] ; IPR003594[Histidine kinase-like ATPase, C-terminal domain]
A0A3Q7IB30	Uncharacterized protein		766122	1.98643e+06	0.385678	0.0146129	-1.37453	down	5	Molecular Function:acyl-CoA dehydrogenase activity (GO:0003995),Molecular Function:acyl-CoA oxidase activity (GO:0003997),Cellular Component:peroxisome (GO:0005777),Biological Process:fatty acid beta-oxidation (GO:0006635),Biological Process:oxidation-reduction process (GO:0055114)	acyl-CoA oxidase	1.3.3.6	ko00071 Fatty acid degradation ko00592 alpha-Linolenic acid metabolism ko01040 Biosynthesis of unsaturated fatty acids ko01100 Metabolic pathways ko01110 Biosynthesis of secondary metabolites ko01212 Fatty acid metabolism ko04146 Peroxisome	Acyl-CoA dehydrogenase related to the alkylation response protein AidB	I	Lipid transport and metabolism ;	IPR002655 [Acyl-CoA oxidase, C-terminal] ; IPR006091[Acyl-CoA oxidase/dehydrogenase, central domain] ; IPR009075[Acyl-CoA dehydrogenase/oxidase C-terminal]
A0A3Q7IP97	Uncharacterized protein	101255645	728425	1.49112e+06	0.488508	0.0418606	-1.03354	down	1	Molecular Function:nucleic acid binding (GO:0003676)	nucleolin	--		RNA recognition motif (RRM) domain	J	Translation, ribosomal structure and biogenesis ;	IPR000504 [RNA recognition motif domain]
A0A3Q7GG74	Uncharacterized protein		826552	161422	5.12045	0.0125127	2.35627	up	1	Biological Process:metabolic process (GO:0008152)	--	--	--	--	--	--	IPR002213 [UDP-glucuronosyl/UDP-glucosyltransferase]
A0A3Q7E9K7	Succinate--CoA ligase [ADP-forming] subunit alpha, mitochondrial	543860	3.76081e+06	746494	5.03797	0.0133529	2.33284	up	3	Molecular Function:catalytic activity (GO:0003824),Biological Process:metabolic process (GO:0008152),Molecular Function:cofactor binding (GO:0048037)	--	--	ko00020 Citrate cycle (TCA cycle) ko00640 Propanoate metabolism ko01100 Metabolic pathways ko01110 Biosynthesis of secondary metabolites ko01200 Carbon metabolism	Succinyl-CoA synthetase, alpha subunit	C	Energy production and conversion ;	IPR003781 [CoA-binding] ; IPR005811[ATP-citrate lyase/succinyl-CoA ligase]
A0A3Q7HGQ5	Uncharacterized protein		2.33336e+06	472882	4.93434	0.0144989	2.30286	up	1	Molecular Function:protein binding (GO:0005515)	glutathione S-transferase	2.5.1.18	ko00480 Glutathione metabolism	Glutathione S-transferase	O	Posttranslational modification, protein turnover, chaperones ;	IPR004045 [Glutathione S-transferase, N-terminal]
A0A3Q7HB75	NADH-cytochrome b5 reductase	101244772	2.0598e+06	337156	6.10933	0.00594813	2.61101	up	2	Molecular Function:oxidoreductase activity (GO:0016491),Biological Process:oxidation-reduction process (GO:0055114)	cytochrome-b5 reductase	1.6.2.2	ko00520 Amino sugar and nucleotide sugar metabolism	Ferredoxin-NADP reductase	C	Energy production and conversion ;	IPR001433 [Oxidoreductase FAD/NAD(P)-binding] ; IPR008333[Oxidoreductase, FAD-binding domain]
A0A3Q7IHS3	Chitin-binding type-1 domain-containing protein	101267358	3.24388e+07	3.07994e+06	10.5323	0.000388385	3.39675	up	4	Molecular Function:chitinase activity (GO:0004568),Biological Process:chitin catabolic process (GO:0006032),Molecular Function:chitin binding (GO:0008061),Biological Process:cell wall macromolecule catabolic process (GO:0016998)	basic endochitinase B	3.2.1.14	ko00520 Amino sugar and nucleotide sugar metabolism ko01100 Metabolic pathways ko04016 MAPK signaling pathway - plant	Chitodextrinase	G	Carbohydrate transport and metabolism ;	IPR000726 [Glycoside hydrolase, family 19, catalytic] ; IPR001002[Chitin-binding, type 1]
A0A3Q7JH22	Amidase domain-containing protein		1.88291e+06	258590	7.28144	0.00265374	2.86422	up	--	--	amidase	3.5.1.4	ko00330 Arginine and proline metabolism ko00360 Phenylalanine metabolism ko00380 Tryptophan metabolism	Asp-tRNAAsn/Glu-tRNAGln amidotransferase A subunit or related amidase	J	Translation, ribosomal structure and biogenesis ;	IPR023631 [Amidase signature domain]
A0A3Q7GPY6	AB hydrolase-1 domain-containing protein	101268869	5.02213e+06	1.34976e+06	3.72077	0.0404785	1.8956	up	--	--	--	--	--	Pimeloyl-ACP methyl ester carboxylesterase	HR	Coenzyme transport and metabolism ; General function prediction only ;	IPR000073 [Alpha/beta hydrolase fold-1]
A0A3Q7FWX0	Beta_elim_lyase domain-containing protein	101247807	2.48688e+06	5.75862e+06	0.431854	0.0247259	-1.21139	down	2	Biological Process:cellular amino acid metabolic process (GO:0006520),Molecular Function:lyase activity (GO:0016829)	threonine aldolase	4.1.2.48	ko00260 Glycine, serine and threonine metabolism ko01100 Metabolic pathways ko01110 Biosynthesis of secondary metabolites ko01230 Biosynthesis of amino acids	Threonine aldolase	E	Amino acid transport and metabolism ;	IPR001597 [Aromatic amino acid beta-eliminating lyase/threonine aldolase]
A0A3Q7EW83	DNA damage-binding protein 1	778355	218563	485221	0.45044	0.0297635	-1.15059	down	2	Molecular Function:nucleic acid binding (GO:0003676),Cellular Component:nucleus (GO:0005634)	DNA damage-binding protein 1	--	ko03420 Nucleotide excision repair ko04120 Ubiquitin mediated proteolysis	--	--	--	IPR004871 [Cleavage/polyadenylation specificity factor, A subunit, C-terminal]
A0A3Q7EEZ8	Uncharacterized protein		2.14388e+07	790109	27.134	6.80991e-07	4.76203	up	1	Biological Process:carbohydrate metabolic process (GO:0005975)	--	--	--	--	--	--	IPR000490 [Glycoside hydrolase family 17]
A0A3Q7IBR0	Uroporphyrinogen decarboxylase	101260578	1.52189e+07	3.2557e+06	4.67453	0.0178854	2.22482	up	2	Molecular Function:uroporphyrinogen decarboxylase activity (GO:0004853),Biological Process:porphyrin-containing compound biosynthetic process (GO:0006779)	uroporphyrinogen decarboxylase	4.1.1.37	ko00860 Porphyrin and chlorophyll metabolism ko01100 Metabolic pathways ko01110 Biosynthesis of secondary metabolites	Uroporphyrinogen-III decarboxylase	H	Coenzyme transport and metabolism ;	IPR000257 [Uroporphyrinogen decarboxylase (URO-D)]
A0A3Q7JYD7	Tryptophanyl-tRNA synthetase		2.61449e+06	151634	17.2422	1.84267e-05	4.10787	up	4	Molecular Function:nucleotide binding (GO:0000166),Molecular Function:aminoacyl-tRNA ligase activity (GO:0004812),Molecular Function:ATP binding (GO:0005524),Biological Process:tRNA aminoacylation for protein translation (GO:0006418)	tryptophanyl-tRNA synthetase	6.1.1.2	ko00970 Aminoacyl-tRNA biosynthesis	Tryptophanyl-tRNA synthetase	J	Translation, ribosomal structure and biogenesis ;	IPR002305 [Aminoacyl-tRNA synthetase, class Ic]
A0A0C5CEE6	50S ribosomal protein L14, chloroplastic	rpl14	1.62593e+07	4.12554e+06	3.94112	0.0332895	1.97861	up	3	Molecular Function:structural constituent of ribosome (GO:0003735),Cellular Component:ribosome (GO:0005840),Biological Process:translation (GO:0006412)	large subunit ribosomal protein L14	--	ko03010 Ribosome	Ribosomal protein L14	J	Translation, ribosomal structure and biogenesis ;	IPR000218 [Ribosomal protein L14P]
K4DH15	Glutathione transferase	101253468	4.70091e+06	1.26486e+06	3.71654	0.0406323	1.89396	up	1	Molecular Function:protein binding (GO:0005515)	glutathione S-transferase	2.5.1.18	ko00480 Glutathione metabolism	Glutathione S-transferase	O	Posttranslational modification, protein turnover, chaperones ;	IPR004045 [Glutathione S-transferase, N-terminal] ; IPR004046[Glutathione S-transferase, C-terminal]
Q6UJX4	Molecular chaperone Hsp90-1	543902	3.23489e+06	8.31506e+06	0.38904	0.0152372	-1.36201	down	4	Molecular Function:ATP binding (GO:0005524),Biological Process:protein folding (GO:0006457),Biological Process:response to stress (GO:0006950),Molecular Function:unfolded protein binding (GO:0051082)	molecular chaperone HtpG	--	ko04141 Protein processing in endoplasmic reticulum ko04626 Plant-pathogen interaction	Molecular chaperone, HSP90 family	O	Posttranslational modification, protein turnover, chaperones ;	IPR001404 [Heat shock protein Hsp90 family] ; IPR003594[Histidine kinase-like ATPase, C-terminal domain]
A0A3Q7GZX3	Uncharacterized protein	101251592	673076	1.96108e+06	0.343216	0.00813138	-1.54281	down	4	Molecular Function:structural constituent of ribosome (GO:0003735),Cellular Component:ribosome (GO:0005840),Biological Process:translation (GO:0006412),Molecular Function:rRNA binding (GO:0019843)	large subunit ribosomal protein L9e	--	ko03010 Ribosome	Ribosomal protein L6P/L9E	J	Translation, ribosomal structure and biogenesis ;	IPR020040 [Ribosomal protein L6, alpha-beta domain]
A0A3Q7GDA5	3-isopropylmalate dehydrogenase	101247914	5.34217e+06	1.06517e+06	5.01534	0.0135942	2.32635	up	1	Biological Process:oxidation-reduction process (GO:0055114)	3-isopropylmalate dehydrogenase	1.1.1.85	ko00290 Valine, leucine and isoleucine biosynthesis ko00660 C5-Branched dibasic acid metabolism ko01100 Metabolic pathways ko01110 Biosynthesis of secondary metabolites ko01210 2-Oxocarboxylic acid metabolism ko01230 Biosynthesis of amino acids	Isocitrate/isopropylmalate dehydrogenase	CE	Energy production and conversion ; Amino acid transport and metabolism ;	IPR024084 [Isopropylmalate dehydrogenase-like domain]
Q3SC85	60S ribosomal protein L10	ACI29	902853	105601	8.54966	0.00119438	3.09587	up	3	Molecular Function:structural constituent of ribosome (GO:0003735),Cellular Component:ribosome (GO:0005840),Biological Process:translation (GO:0006412)	large subunit ribosomal protein L10e	--	ko03010 Ribosome	Ribosomal protein L16/L10AE	J	Translation, ribosomal structure and biogenesis ;	IPR016180 [Ribosomal protein L10e/L16]
C6KI36	Starch synthase III	100316882	284797	1.59187e+06	0.178907	0.000133206	-2.48272	down	1	Molecular Function:starch binding (GO:2001070)	--	--	--	Glycogen synthase	G	Carbohydrate transport and metabolism ;	IPR001296 [Glycosyl transferase, family 1] ; IPR005085[Carbohydrate binding module family 25] ; IPR013534[Starch synthase, catalytic domain]
A0A3Q7FTM5	Uncharacterized protein		1.39591e+06	3.55171e+06	0.393025	0.0159994	-1.34731	down	--	--	staphylococcal nuclease domain-containing protein 1	--		Asp-tRNAAsn/Glu-tRNAGln amidotransferase A subunit or related amidase	J	Translation, ribosomal structure and biogenesis ;	IPR002999 [Tudor domain] ; IPR016071[Staphylococcal nuclease (SNase-like), OB-fold] ; IPR023631[Amidase signature domain]
A0A3Q7I7H7	Threonyl-tRNA synthetase		666851	1.58342e+06	0.421147	0.0220798	-1.2476	down	5	Molecular Function:nucleotide binding (GO:0000166),Molecular Function:aminoacyl-tRNA ligase activity (GO:0004812),Molecular Function:ATP binding (GO:0005524),Biological Process:tRNA aminoacylation for protein translation (GO:0006418),Biological Process:tRNA aminoacylation (GO:0043039)	threonyl-tRNA synthetase	6.1.1.3	ko00970 Aminoacyl-tRNA biosynthesis	Threonyl-tRNA synthetase	J	Translation, ribosomal structure and biogenesis ;	IPR002314 [Aminoacyl-tRNA synthetase, class II (G/ P/ S/T)] ; IPR004154[Anticodon-binding] ; IPR012947[Threonyl/alanyl tRNA synthetase, SAD]
A0A3Q7JDI3	Chitin-binding type-1 domain-containing protein	101251136	1.13479e+07	781810	14.5149	5.69273e-05	3.85946	up	4	Molecular Function:chitinase activity (GO:0004568),Biological Process:chitin catabolic process (GO:0006032),Molecular Function:chitin binding (GO:0008061),Biological Process:cell wall macromolecule catabolic process (GO:0016998)	chitinase	3.2.1.14	ko00520 Amino sugar and nucleotide sugar metabolism ko01100 Metabolic pathways	Chitodextrinase	G	Carbohydrate transport and metabolism ;	IPR000726 [Glycoside hydrolase, family 19, catalytic] ; IPR001002[Chitin-binding, type 1]
A0A3Q7EZJ3	Uncharacterized protein		4.64831e+06	947148	4.90769	0.014811	2.29505	up	--	--	--	--	--	Pimeloyl-ACP methyl ester carboxylesterase	HR	Coenzyme transport and metabolism ; General function prediction only ;	IPR000073 [Alpha/beta hydrolase fold-1]
A0A3Q7HQM5	Catechol oxidase		1.26771e+07	3.03978e+06	4.17039	0.0272834	2.06018	up	4	Molecular Function:catechol oxidase activity (GO:0004097),Biological Process:metabolic process (GO:0008152),Molecular Function:oxidoreductase activity (GO:0016491),Biological Process:oxidation-reduction process (GO:0055114)	polyphenol oxidase	1.10.3.1	ko00350 Tyrosine metabolism ko00950 Isoquinoline alkaloid biosynthesis ko01100 Metabolic pathways ko01110 Biosynthesis of secondary metabolites	--	--	--	IPR002227 [Tyrosinase copper-binding domain] ; IPR022739[Polyphenol oxidase, central domain] ; IPR022740[Polyphenol oxidase, C-terminal]
A0A3Q7GX88	Protein disulfide-isomerase		401135	1.2705e+06	0.315729	0.00520015	-1.66324	down	1	Biological Process:cell redox homeostasis (GO:0045454)	protein disulfide-isomerase A1	5.3.4.1	ko04141 Protein processing in endoplasmic reticulum	Negative regulator of GroEL, contains thioredoxin-like and TPR-like domains	O	Posttranslational modification, protein turnover, chaperones ;	IPR013766 [Thioredoxin domain]
A0A3Q7GJQ1	AAA domain-containing protein	101245359	1.02459e+06	2.03073e+06	0.504545	0.0476713	-0.986944	down	1	Molecular Function:ATP binding (GO:0005524)	26S proteasome regulatory subunit T6	--	ko03050 Proteasome	ATP-dependent 26S proteasome regulatory subunit	O	Posttranslational modification, protein turnover, chaperones ;	IPR003959 [ATPase, AAA-type, core]
A0A3Q7ED56	TOG domain-containing protein	101262450	672946	1.58012e+06	0.425882	0.0232272	-1.23147	down	1	Molecular Function:protein binding (GO:0005515)	importin-5	--	--	--	--	--	IPR000357 [HEAT repeat]
A0A3Q7HUE5	Isocitrate dehydrogenase [NAD] subunit, mitochondrial		2.20569e+06	567169	3.88894	0.0348537	1.95938	up	1	Biological Process:oxidation-reduction process (GO:0055114)	isocitrate dehydrogenase (NAD+)	1.1.1.41	ko00020 Citrate cycle (TCA cycle) ko01100 Metabolic pathways ko01110 Biosynthesis of secondary metabolites ko01200 Carbon metabolism ko01210 2-Oxocarboxylic acid metabolism ko01230 Biosynthesis of amino acids	Isocitrate/isopropylmalate dehydrogenase	CE	Energy production and conversion ; Amino acid transport and metabolism ;	IPR024084 [Isopropylmalate dehydrogenase-like domain]
A0A3Q7JP21	Uncharacterized protein		5.70281e+06	1.63322e+06	3.49176	0.049829	1.80395	up	2	Molecular Function:catalytic activity (GO:0003824),Molecular Function:coenzyme binding (GO:0050662)	UDP-apiose/xylose synthase	--	ko00520 Amino sugar and nucleotide sugar metabolism ko01100 Metabolic pathways	Nucleoside-diphosphate-sugar epimerase	M	Cell wall/membrane/envelope biogenesis ;	IPR001509 [NAD-dependent epimerase/dehydratase]
Q5UNS1	Arginase 2	ARG2	5.71355e+06	1.59311e+06	3.58642	0.0457005	1.84255	up	1	Molecular Function:metal ion binding (GO:0046872)	arginase	3.5.3.1	ko00220 Arginine biosynthesis ko00330 Arginine and proline metabolism ko01100 Metabolic pathways ko01110 Biosynthesis of secondary metabolites ko01230 Biosynthesis of amino acids	Arginase family enzyme	E	Amino acid transport and metabolism ;	IPR006035 [Ureohydrolase]
Q1ELT8	Red chlorophyll catabolite reductase (Fragment)	rccr	269193	807329	0.333437	0.00698338	-1.58451	down	--	--	red chlorophyll catabolite reductase	1.3.7.12	ko00860 Porphyrin and chlorophyll metabolism ko01110 Biosynthesis of secondary metabolites	--	--	--	IPR009439 [Red chlorophyll catabolite reductase]
A0A3Q7GN27	Uncharacterized protein	101247825	1.60038e+06	449950	3.55681	0.0469496	1.83058	up	--	--	--	--	--	Periplasmic component of the Tol biopolymer transport system	U	Intracellular trafficking, secretion, and vesicular transport ;	IPR011659 [WD40-like Beta Propeller]
A0A3Q7E9U0	Amidohydro-rel domain-containing protein	101263344	2.06763e+06	541555	3.81795	0.0371146	1.9328	up	1	Molecular Function:hydrolase activity (GO:0016787)	--	--	--	Predicted metal-dependent hydrolase, TIM-barrel fold	R	General function prediction only ;	IPR006680 [Amidohydrolase-related]
A0A3Q7FJZ3	Uncharacterized protein	101258617	347260	942574	0.368417	0.0116711	-1.44059	down	1	Molecular Function:ATP binding (GO:0005524)	T-complex protein 1 subunit zeta	--	--	Chaperonin GroEL (HSP60 family)	O	Posttranslational modification, protein turnover, chaperones ;	IPR002423 [Chaperonin Cpn60/TCP-1 family]
A0A3Q7I4P2	Aspartate aminotransferase		893517	220975	4.04351	0.0304422	2.01561	up	2	Biological Process:biosynthetic process (GO:0009058),Molecular Function:pyridoxal phosphate binding (GO:0030170)	aspartate aminotransferase, cytoplasmic	2.6.1.1	ko00220 Arginine biosynthesis ko00250 Alanine, aspartate and glutamate metabolism ko00270 Cysteine and methionine metabolism ko00330 Arginine and proline metabolism ko00350 Tyrosine metabolism ko00360 Phenylalanine metabolism ko00400 Phenylalanine, tyrosine and tryptophan biosynthesis ko00710 Carbon fixation in photosynthetic organisms ko00950 Isoquinoline alkaloid biosynthesis ko00960 Tropane, p…	Aspartate/tyrosine/aromatic aminotransferase	E	Amino acid transport and metabolism ;	IPR004839 [Aminotransferase, class I/classII]
Q05538	Basic 30 kDa endochitinase	CHI9	1.56094e+07	945676	16.5061	2.4682e-05	4.04492	up	4	Molecular Function:chitinase activity (GO:0004568),Biological Process:chitin catabolic process (GO:0006032),Molecular Function:chitin binding (GO:0008061),Biological Process:cell wall macromolecule catabolic process (GO:0016998)	basic endochitinase B	3.2.1.14	ko00520 Amino sugar and nucleotide sugar metabolism ko01100 Metabolic pathways ko04016 MAPK signaling pathway - plant	Chitodextrinase	G	Carbohydrate transport and metabolism ;	IPR000726 [Glycoside hydrolase, family 19, catalytic] ; IPR001002[Chitin-binding, type 1]
A0A3Q7IF15	CN hydrolase domain-containing protein	101267567	851159	164503	5.17412	0.0119977	2.37131	up	1	Biological Process:nitrogen compound metabolic process (GO:0006807)	beta-ureidopropionase	3.5.1.6	ko00240 Pyrimidine metabolism ko00410 beta-Alanine metabolism ko00770 Pantothenate and CoA biosynthesis ko01100 Metabolic pathways	Predicted amidohydrolase	R	General function prediction only ;	IPR003010 [Carbon-nitrogen hydrolase]
Q2MI60	30S ribosomal protein S19, chloroplastic	rps19	583348	2.22002e+06	0.262767	0.00179246	-1.92815	down	3	Molecular Function:structural constituent of ribosome (GO:0003735),Cellular Component:ribosome (GO:0005840),Biological Process:translation (GO:0006412)	small subunit ribosomal protein S19	--	ko03010 Ribosome	Ribosomal protein S19	J	Translation, ribosomal structure and biogenesis ;	IPR002222 [Ribosomal protein S19/S15]
A0A3Q7IPS6	3-hydroxy-3-methylglutaryl coenzyme A synthase	101249394	1.05009e+06	2.41683e+06	0.43449	0.0254059	-1.20261	down	2	Molecular Function:hydroxymethylglutaryl-CoA synthase activity (GO:0004421),Biological Process:isoprenoid biosynthetic process (GO:0008299)	hydroxymethylglutaryl-CoA synthase	2.3.3.10	ko00072 Synthesis and degradation of ketone bodies ko00280 Valine, leucine and isoleucine degradation ko00650 Butanoate metabolism ko00900 Terpenoid backbone biosynthesis ko01100 Metabolic pathways ko01110 Biosynthesis of secondary metabolites	3-hydroxy-3-methylglutaryl CoA synthase	I	Lipid transport and metabolism ;	IPR013528 [Hydroxymethylglutaryl-coenzyme A synthase, N-terminal] ; IPR013746[Hydroxymethylglutaryl-coenzyme A synthase C-terminal domain]
A0A3Q7E8T9	Peroxidase		3.21644e+06	909952	3.53473	0.0479056	1.8216	up	4	Molecular Function:peroxidase activity (GO:0004601),Biological Process:response to oxidative stress (GO:0006979),Molecular Function:heme binding (GO:0020037),Biological Process:oxidation-reduction process (GO:0055114)	peroxidase	1.11.1.7	ko00940 Phenylpropanoid biosynthesis ko01100 Metabolic pathways ko01110 Biosynthesis of secondary metabolites	--	--	--	IPR002016 [Haem peroxidase, plant/fungal/bacterial]
Q70AC6	Alpha glucosidase II	gluII	269617	741280	0.363718	0.0109449	-1.45911	down	1	Biological Process:carbohydrate metabolic process (GO:0005975)	alpha 1,3-glucosidase	3.2.1.84	ko00510 N-Glycan biosynthesis ko01100 Metabolic pathways ko04141 Protein processing in endoplasmic reticulum	Alpha-glucosidase, glycosyl hydrolase family GH31	G	Carbohydrate transport and metabolism ;	IPR000322 [Glycoside hydrolase family 31] ; IPR025887[Glycoside hydrolase family 31, N-terminal domain]
A0A3Q7I6B5	Elongation factor Tu	101268512	1.23603e+06	4.70388e+06	0.262768	0.00179253	-1.92814	down	1	Molecular Function:GTP binding (GO:0005525)	elongation factor Tu	--	--	Translation elongation factor EF-Tu, a GTPase	J	Translation, ribosomal structure and biogenesis ;	IPR004160 [Translation elongation factor EFTu/EF1A, C-terminal] ; IPR004161[Translation elongation factor EFTu-like, domain 2]
A0A3Q7H4X3	4-coumarate--CoA ligase		4.09854e+06	1.02987e+06	3.97968	0.0321839	1.99265	up	2	Molecular Function:catalytic activity (GO:0003824),Biological Process:metabolic process (GO:0008152)	4-coumarate--CoA ligase	6.2.1.12	ko00130 Ubiquinone and other terpenoid-quinone biosynthesis ko00360 Phenylalanine metabolism ko00940 Phenylpropanoid biosynthesis ko01100 Metabolic pathways ko01110 Biosynthesis of secondary metabolites	Acyl-CoA synthetase (AMP-forming)/AMP-acid ligase II	IQ	Lipid transport and metabolism ; Secondary metabolites biosynthesis, transport and catabolism ;	IPR000873 [AMP-dependent synthetase/ligase] ; IPR012988[Ribosomal protein L30, N-terminal] ; IPR016082[Ribosomal protein L30, ferredoxin-like fold domain] ; IPR025110[AMP-binding enzyme C-terminal domain]
A0A3Q7FBY4	Inorganic diphosphatase	101253833	1.65386e+06	3.24521e+06	0.509633	0.0496021	-0.97247	down	4	Molecular Function:magnesium ion binding (GO:0000287),Molecular Function:inorganic diphosphatase activity (GO:0004427),Cellular Component:cytoplasm (GO:0005737),Biological Process:phosphate-containing compound metabolic process (GO:0006796)	inorganic pyrophosphatase	3.6.1.1	ko00190 Oxidative phosphorylation	Inorganic pyrophosphatase	CP	Energy production and conversion ; Inorganic ion transport and metabolism ;	IPR008162 [Inorganic pyrophosphatase]
A0A3Q7HGF9	26S proteasome non-ATPase regulatory subunit 1 homolog	101259750	280237	640501	0.437528	0.0262037	-1.19255	down	--	--	26S proteasome regulatory subunit N2	--	ko03050 Proteasome	--	--	--	IPR002015 [Proteasome/cyclosome repeat]
A0A3Q7F5X6	Thioredoxin reductase		811425	1.69474e+06	0.47879	0.0385446	-1.06254	down	2	Molecular Function:oxidoreductase activity (GO:0016491),Biological Process:oxidation-reduction process (GO:0055114)	thioredoxin reductase (NADPH)	1.8.1.9	ko00450 Selenocompound metabolism	Thioredoxin reductase	O	Posttranslational modification, protein turnover, chaperones ;	IPR023753 [FAD/NAD(P)-binding domain]
A0A3Q7FJL7	Uncharacterized protein	101266399	3.14098e+06	9.03415e+06	0.347678	0.0086958	-1.52418	down	5	Molecular Function:RNA binding (GO:0003723),Molecular Function:structural constituent of ribosome (GO:0003735),Cellular Component:intracellular (GO:0005622),Cellular Component:ribosome (GO:0005840),Biological Process:translation (GO:0006412)	small subunit ribosomal protein S18e	--	ko03010 Ribosome	Ribosomal protein S13	J	Translation, ribosomal structure and biogenesis ;	IPR001892 [Ribosomal protein S13]
A0A3Q7JE58	Lysyl-tRNA synthetase		480959	1.42065e+06	0.338548	0.00756833	-1.56257	down	9	Molecular Function:nucleotide binding (GO:0000166),Molecular Function:nucleic acid binding (GO:0003676),Molecular Function:acyl-CoA dehydrogenase activity (GO:0003995),Molecular Function:aminoacyl-tRNA ligase activity (GO:0004812),Molecular Function:ATP binding (GO:0005524),Biological Process:tRNA aminoacylation for protein translation (GO:0006418),Biological Process:metabolic process (GO:0008152…	lysyl-tRNA synthetase, class II	6.1.1.6	ko00970 Aminoacyl-tRNA biosynthesis	Acyl-CoA dehydrogenase related to the alkylation response protein AidB	I	Lipid transport and metabolism ;	IPR004364 [Aminoacyl-tRNA synthetase, class II (D/K/N)] ; IPR004365[OB-fold nucleic acid binding domain, AA-tRNA synthetase-type] ; IPR006091[Acyl-CoA oxidase/dehydrogenase, central domain] ; IPR009075[Acyl-CoA dehydrogenase/oxidase C-terminal] ; IPR013786[Acyl-CoA dehydrogenase/oxidase, N-terminal]
A0A3Q7FMF3	NAC-A/B domain-containing protein		495329	2.08301e+06	0.237795	0.000957635	-2.07221	down	--	--	--	--	--	--	--	--	IPR002715 [Nascent polypeptide-associated complex NAC domain]
A0A3Q7EP61	SASA domain-containing protein	101267940	2.66533e+06	651295	4.09235	0.0291804	2.03293	up	--	--	--	--	--	Uncharacterized lipoprotein	S	Function unknown ;	IPR005181 [Sialate O-acetylesterase domain]
A0A3Q7GSZ7	Ferritin	104647958	541410	1.0727e+06	0.504719	0.0477364	-0.986448	down	2	Biological Process:cellular iron ion homeostasis (GO:0006879),Molecular Function:ferric iron binding (GO:0008199)	ferritin heavy chain	1.16.3.2		Ferritin	P	Inorganic ion transport and metabolism ;	IPR008331 [Ferritin/DPS protein domain]
A0A3Q7IUK7	Uncharacterized protein	101247883	302510	1.1104e+06	0.272433	0.00223018	-1.87603	down	--	--	--	--	--	--	--	--	IPR001251 [CRAL-TRIO lipid binding domain] ; IPR011074[CRAL/TRIO, N-terminal domain]
P37218	Histone H1		2.27435e+06	6.50726e+06	0.34951	0.00893506	-1.5166	down	4	Cellular Component:nucleosome (GO:0000786),Molecular Function:DNA binding (GO:0003677),Cellular Component:nucleus (GO:0005634),Biological Process:nucleosome assembly (GO:0006334)	histone H1/5	--	--	Phage portal protein BeeE	X	Mobilome: prophages, transposons;	IPR005818 [Linker histone H1/H5, domain H15]
A0A3Q7GNU4	CP12 domain-containing protein	101267611	4.91128e+06	665685	7.37779	0.00249122	2.88319	up	--	--	--	--	--	CBS domain	T	Signal transduction mechanisms ;	IPR003823 [Domain of unknown function CP12]
A0A3Q7I900	Importin N-terminal domain-containing protein		653968	1.39383e+06	0.469189	0.0354219	-1.09176	down	2	Biological Process:intracellular protein transport (GO:0006886),Molecular Function:Ran GTPase binding (GO:0008536)	importin-7	--		--	--	--	IPR001494 [Importin-beta, N-terminal domain] ; IPR013713[Exportin/Importin, Cse1-like]
A0A3Q7E938	Uncharacterized protein	543986	743459	179190	4.149	0.0277894	2.05276	up	1	Biological Process:carbohydrate metabolic process (GO:0005975)	--	--	--	--	--	--	IPR000490 [Glycoside hydrolase family 17]
A0A3Q7ITW7	Uncharacterized protein	101254555	793578	153273	5.17756	0.0119655	2.37227	up	4	Molecular Function:structural constituent of ribosome (GO:0003735),Cellular Component:intracellular (GO:0005622),Cellular Component:ribosome (GO:0005840),Biological Process:translation (GO:0006412)	small subunit ribosomal protein S29e	--	ko03010 Ribosome	Ribosomal protein S14	J	Translation, ribosomal structure and biogenesis ;	IPR001209 [Ribosomal protein S14]
O65819	Histone H2B.3 (Fragment)	H2B-3	1.9164e+06	6.55226e+06	0.292479	0.00338283	-1.77359	down	1	Molecular Function:DNA binding (GO:0003677)	histone H2B	--		--	--	--	IPR007125 [Histone H2A/H2B/H3]
A0A3Q7F061	Polyketide_cyc domain-containing protein		1.91391e+06	488970	3.91417	0.0340874	1.96871	up	--	--	--	--	--	Uncharacterized membrane protein	S	Function unknown ;	IPR005031 [Coenzyme Q-binding protein COQ10, START domain]
A0A3Q7ITQ9	Uncharacterized protein		825896	129314	6.38673	0.00488077	2.67508	up	--	--	--	--	--	Ribulose 1,5-bisphosphate carboxylase, large subunit, or a RuBisCO-like protein	G	Carbohydrate transport and metabolism ;	--
A0A3Q7H950	DNA_MISMATCH_REPAIR_2 domain-containing protein		2.15888e+09	4.41951e+09	0.488488	0.0418534	-1.03361	down	3	Molecular Function:ATP binding (GO:0005524),Biological Process:mismatch repair (GO:0006298),Molecular Function:mismatched DNA binding (GO:0030983)	DNA mismatch repair protein MSH6	--	ko03430 Mismatch repair	DNA mismatch repair ATPase MutS	L	Replication, recombination and repair ;	IPR000432 [DNA mismatch repair protein MutS, C-terminal] ; IPR007695[DNA mismatch repair protein MutS-like, N-terminal] ; IPR007696[DNA mismatch repair protein MutS, core] ; IPR007860[DNA mismatch repair protein MutS, connector domain]
A0A3Q7IZQ5	Protein disulfide-isomerase	101257830	336934	714410	0.471625	0.0362	-1.08429	down	1	Biological Process:cell redox homeostasis (GO:0045454)	protein disulfide-isomerase A1	5.3.4.1	ko04141 Protein processing in endoplasmic reticulum	Thiol-disulfide isomerase or thioredoxin	O	Posttranslational modification, protein turnover, chaperones ;	IPR013766 [Thioredoxin domain]
A0A3Q7HFI3	Uncharacterized protein		1.44223e+06	5.26862e+06	0.27374	0.00229491	-1.86912	down	--	--	riboflavin synthase	2.5.1.9	ko00740 Riboflavin metabolism ko01100 Metabolic pathways ko01110 Biosynthesis of secondary metabolites	Riboflavin synthase alpha chain	H	Coenzyme transport and metabolism ;	IPR026017 [Lumazine-binding domain]
A0A3Q7I5D6	40S ribosomal protein S24	101258992	518186	1.05235e+06	0.49241	0.0432357	-1.02207	down	4	Molecular Function:structural constituent of ribosome (GO:0003735),Cellular Component:intracellular (GO:0005622),Cellular Component:ribosome (GO:0005840),Biological Process:translation (GO:0006412)	small subunit ribosomal protein S24e	--	ko03010 Ribosome	Ribosomal protein S24E	J	Translation, ribosomal structure and biogenesis ;	IPR001976 [Ribosomal protein S24e]
Q2MI49	Photosystem I iron-sulfur center	psaC	458406	1.11589e+06	0.410799	0.0196976	-1.28349	down	--	--	photosystem I subunit VII	--	ko00195 Photosynthesis ko01100 Metabolic pathways	Formate hydrogenlyase subunit 6/NADH:ubiquinone oxidoreductase 23 kD subunit (chain I)	C	Energy production and conversion ;	--
A0A3Q7JRW8	Uncharacterized protein	101265312	463861	921243	0.503516	0.0472858	-0.98989	down	3	Molecular Function:structural constituent of ribosome (GO:0003735),Cellular Component:ribosome (GO:0005840),Biological Process:translation (GO:0006412)	large subunit ribosomal protein L31e	--	ko03010 Ribosome	Ribosomal protein L31E	J	Translation, ribosomal structure and biogenesis ;	IPR000054 [Ribosomal protein L31e]
A0A3Q7EVB2	Uncharacterized protein		221027	585454	0.37753	0.01317	-1.40534	down	1	Molecular Function:nucleic acid binding (GO:0003676)	nucleolin	--		RNA recognition motif (RRM) domain	J	Translation, ribosomal structure and biogenesis ;	IPR000504 [RNA recognition motif domain]
A0A3Q7IP09	Ubiquitinyl hydrolase 1	101255649	1.53321e+07	919271	16.6785	2.30307e-05	4.05992	up	3	Molecular Function:protein binding (GO:0005515),Biological Process:protein deubiquitination (GO:0016579),Molecular Function:thiol-dependent ubiquitinyl hydrolase activity (GO:0036459)	ubiquitin carboxyl-terminal hydrolase 7	3.4.19.12		Ubiquitin C-terminal hydrolase	O	Posttranslational modification, protein turnover, chaperones ;	IPR001394 [Peptidase C19, ubiquitin carboxyl-terminal hydrolase] ; IPR002083[MATH/TRAF domain] ; IPR024729[Ubiquitin carboxyl-terminal hydrolase 7, ICP0-binding domain] ; IPR029346[Ubiquitin carboxyl-terminal hydrolase, C-terminal]
A0A3Q7IJE5	NAC-A/B domain-containing protein		338860	697935	0.485518	0.0408239	-1.0424	down	--	--	nascent polypeptide-associated complex subunit alpha	--	--	Transcription factor homologous to NACalpha-BTF3	K	Transcription ;	IPR002715 [Nascent polypeptide-associated complex NAC domain]

## Sheet: Date set 3
Protein	Description	Gene	N_BF	ConH_BF	N.vs.ConH FC	N.vs.ConH Pvalue	N.vs.ConH log2FC	N.vs.ConH UP.DOWN
A0A3Q7I5A7	Epimerase domain-containing protein	544217	1.13605e+09	2.93677e+08	3.86836	0.0135305	1.95172	up
P25306	Threonine dehydratase 2 biosynthetic, chloroplastic	TD2	1.30949e+08	4.65437e+06	28.1346	1.37401e-07	4.81428	up
A0A3Q7HNA9	Aspartate aminotransferase	101261642	6.52619e+08	1.27173e+08	5.13173	0.00429606	2.35945	up
A0A3Q7EPT7	Methionine S-methyltransferase	101254039	1.86449e+07	5.40055e+06	3.45241	0.0205415	1.7876	up
Q8GZD8	Neutral leucine aminopeptidase preprotein	LapN	9.32455e+07	2.94323e+07	3.16813	0.0276935	1.66363	up
Q10712	Leucine aminopeptidase 1, chloroplastic	LAPA1	2.03015e+08	5.26885e+06	38.5312	1.04599e-08	5.26795	up
Q4LDR0	Heat shock protein	Lehsp100/ClpB	1.17936e+07	3.9401e+06	2.99322	0.033477	1.5817	up
A0A3Q7G528	Annexin	543563	8.02826e+06	2.01174e+06	3.9907	0.0120164	1.99664	up
A0A3Q7JHP4	Uncharacterized protein	101251433	6.05553e+07	2.13932e+07	2.83059	0.0401019	1.5011	up
A0A3Q7HIP9	Protein disulfide-isomerase		1.57025e+07	4.56937e+06	3.43646	0.0208825	1.78092	up
A0A3Q7GTM3	Delta-1-pyrroline-5-carboxylate synthase	101244293	1.25992e+07	1.3077e+06	9.63467	0.000186947	3.26823	up
A0A3Q7JDN9	3-hydroxyacyl-CoA dehydrogenase		8.02211e+06	2.39686e+06	3.34693	0.0229191	1.74284	up
O82691	Sucrose synthase	sus3	6.82323e+06	1.14624e+06	5.9527	0.00220692	2.57355	up
A0A3Q7JE01	PKS_ER domain-containing protein	101248372	1.01962e+08	2.58357e+07	3.94657	0.0125394	1.9806	up
A0A3Q7GWB4	Acyl-[acyl-carrier-protein] desaturase	101246830	1.85969e+07	3.4462e+06	5.39634	0.00344517	2.43198	up
B5M9E4	Beta-glucosidase 01		4.00244e+07	1.49231e+07	2.68204	0.0474674	1.42333	up
A0A3Q7E9C5	Molybdopterin molybdenumtransferase	101253012	1.11397e+07	4.1399e+06	2.69081	0.0469923	1.42804	up
A0A3Q7H7F3	Uncharacterized protein		1.8913e+07	6.9999e+06	2.70189	0.0464001	1.43397	up
A0A3Q7FUS2	PPIase cyclophilin-type domain-containing protein	101257251	4.39377e+06	1.63192e+06	2.69239	0.0469077	1.42889	up
Q5NE18	Formate dehydrogenase, mitochondrial	fdh	7.42108e+06	700014	10.6013	0.00010822	3.40617	up
A0A3Q7GDK7	Uncharacterized protein	101259540	5.27147e+06	1.99805e+06	2.63831	0.049918	1.39961	up
A0A3Q7GS13	Pectinesterase	101260941	4.96239e+06	1.62698e+06	3.05006	0.0314601	1.60884	up
O65004	Farnesyl pyrophosphate synthase	FPS1	9.69495e+06	2.86117e+06	3.38846	0.0219477	1.76063	up
A0A3Q7J1A3	Histone H4	101256351	2.13552e+07	1.48274e+06	14.4025	1.65228e-05	3.84825	up
A0A3Q7EM80	Uncharacterized protein	101264862	5.50271e+06	1.59631e+06	3.44715	0.0206533	1.7854	up
P23322	Oxygen-evolving enhancer protein 1, chloroplastic	PSBO	6.28217e+08	4.89653e+07	12.8298	3.43581e-05	3.68143	up
Q5D8D3	Acyl-coenzyme A oxidase	Acx1A	2.77589e+06	726972	3.81842	0.0142095	1.93298	up
A0A3Q7FPR2	Uncharacterized protein	101250878	2.62537e+07	9.55755e+06	2.74691	0.0440784	1.45781	up
A0A3Q7GMH0	E1 ubiquitin-activating enzyme		3.1434e+06	1.1889e+06	2.64397	0.0495928	1.40271	up
A0A3Q7J5H8	Uncharacterized protein	101265484	6.93638e+06	2.51389e+06	2.75922	0.0434665	1.46426	up
A0A3Q7HLX5	HATPase_c domain-containing protein		2.097e+06	84531.6	24.8073	3.63256e-07	4.63269	up
A0A3Q7JPK6	Uncharacterized protein	101252846	4.33305e+06	1.35974e+06	3.18669	0.0271492	1.67206	up
A0A3Q7FWX0	Beta_elim_lyase domain-containing protein	101247807	5.75862e+06	274637	20.9681	1.26365e-06	4.39013	up
A0A3Q7IKY6	GrpE protein homolog		2.95451e+06	933612	3.1646	0.0277986	1.66202	up
A0A3Q7GST8	Lipoyl-binding domain-containing protein	101263617	3.82692e+06	1.07366e+06	3.56435	0.0183178	1.83364	up
A0A3Q7J5A2	Phytocyanin domain-containing protein		1.56553e+07	1.64852e+06	9.49656	0.000202702	3.2474	up
A0A3Q7E8H4	Uncharacterized protein		3.97965e+06	879612	4.52433	0.00730533	2.1777	up
A0A3Q7F9M7	Uncharacterized protein		6.23699e+06	1.58294e+06	3.94012	0.012618	1.97824	up
A0A3Q7HRC7	M20_dimer domain-containing protein		1.24051e+07	2.74444e+06	4.5201	0.00733333	2.17635	up
Q2PQI9	Nascent polypeptide-associated complex subunit beta	BTF3	3.60748e+06	917501	3.93185	0.0127195	1.97521	up
A0A3Q7EPC2	ATP citrate synthase	101261460	8.9633e+06	2.68955e+06	3.33264	0.0232643	1.73667	up
G8Z254	Hop-interacting protein THI016		3.86363e+06	524521	7.366	0.000784878	2.88088	up
A0A3Q7ED56	TOG domain-containing protein	101262450	1.58012e+06	470936	3.35528	0.02272	1.74643	up
Q5UNS1	Arginase 2	ARG2	1.59311e+06	210123	7.58179	0.000677435	2.92254	up
A0A494G9E6	ATP synthase subunit alpha		5.43363e+06	873341	6.22166	0.00179444	2.6373	up
A0A3Q7FB69	Uncharacterized protein		520395	130822	3.97788	0.0121657	1.992	up
A0A3Q7I3V5	R3H-assoc domain-containing protein		4.11152e+06	311600	13.1949	2.88396e-05	3.72191	up
A0A3Q7J2P9	Uncharacterized protein	101246961	6.09247e+06	535736	11.3722	7.15827e-05	3.50743	up
A0A3Q7JPG0	Uncharacterized protein		1.26875e+06	477335	2.65798	0.0487982	1.41033	up
Q84T86	Biotin carboxyl carrier protein of acetyl-CoA carboxylase	BCCP1	1.83254e+06	587264	3.12048	0.0291489	1.64177	up
Q7XBB3	Spermidine synthase	SPM1	3.39712e+06	1.10748e+06	3.06742	0.0308716	1.61703	up
A0A3Q7F5X6	Thioredoxin reductase		1.69474e+06	381640	4.44068	0.0078819	2.15078	up
A0A3Q7H040	Uncharacterized protein		1.88402e+06	489871	3.84595	0.0138306	1.94334	up
A0A3Q7INL4	Uncharacterized protein	101247772	2.52008e+06	905675	2.78254	0.042333	1.4764	up
A0A3Q7JE58	Lysyl-tRNA synthetase		1.42065e+06	280201	5.07012	0.00452662	2.34202	up
A0A3Q7J0Z8	Uncharacterized protein		1.88341e+06	676986	2.78204	0.0423569	1.47615	up
P37218	Histone H1		6.50726e+06	497405	13.0824	3.04274e-05	3.70956	up
A0A3Q7GSM2	Alpha-galactosidase	101257269	1.59528e+06	341626	4.66968	0.00641284	2.22332	up
A0A3Q7F7I3	Fe2OG dioxygenase domain-containing protein	543506	3.78611e+06	486818	7.77727	0.000594141	2.95926	up
A0A3Q7I3M8	DOMON domain-containing protein		1.63697e+06	603567	2.71217	0.0458583	1.43945	up
O65819	Histone H2B.3 (Fragment)	H2B-3	6.55226e+06	822126	7.9699	0.000523099	2.99456	up
A0A3Q7HYD5	Acyl-[acyl-carrier-protein] hydrolase	101249278	2.47158e+06	662006	3.73347	0.0154548	1.90052	up
A0A3Q7H3P6	Uncharacterized protein	100736433	1.39824e+06	248149	5.6347	0.00283821	2.49434	up
A0A3Q7I877	Uncharacterized protein		692636	217485	3.18476	0.0272052	1.67118	up
A0A3Q7IAT1	Uncharacterized protein	101260974	1.31387e+06	427550	3.07302	0.0306845	1.61966	up
A0A3Q7H950	DNA_MISMATCH_REPAIR_2 domain-containing protein		4.41951e+09	376627840	11.7344	5.93173e-05	3.55268	up
A0A3Q7FMZ4	Starch synthase, chloroplastic/amyloplastic		5.53897e+06	888443	6.23447	0.00177707	2.64027	up
A0A3Q7EHX8	RING-type domain-containing protein		2.43457e+06	543342	4.48073	0.00759968	2.16373	up
A0A3Q7HFI3	Uncharacterized protein		5.26862e+06	1.59246e+06	3.30848	0.0238618	1.72617	up
A0A3Q7HE03	Uncharacterized protein	101255514	792860	146643	5.40672	0.00341589	2.43475	up
A0A3Q7FQY7	NAB domain-containing protein	101266916	1.42246e+07	1.99724e+06	7.12213	0.000929871	2.83231	up
A0A3Q7IP09	Ubiquitinyl hydrolase 1	101255649	919271	265338	3.46453	0.0202867	1.79266	up
A0A3Q7GZW4	Clu domain-containing protein		529760	172717	3.06721	0.0308788	1.61693	up

## Sheet: Date set 4
Protein	Description	Gene	NH_BF	N_BF	NH.vs.N FC	NH.vs.N Pvalue	NH.vs.N log2FC	NH.vs.N UP.DOWN
A0A3Q7EPT7	Methionine S-methyltransferase	101254039	8.30393e+06	1.86449e+07	0.445372	0.0283337	-1.16692	down
Q10712	Leucine aminopeptidase 1, chloroplastic	LAPA1	7.5824e+07	2.03015e+08	0.373489	0.0124906	-1.42086	down
K4BAE6	Catalase	543585	1.65065e+07	6.72439e+07	0.245473	0.00117334	-2.02637	down
A0A3Q7HIP9	Protein disulfide-isomerase		6.00624e+06	1.57025e+07	0.382503	0.014039	-1.38646	down
A0A3Q7GTM3	Delta-1-pyrroline-5-carboxylate synthase	101244293	3.12851e+06	1.25992e+07	0.24831	0.00126172	-2.00979	down
A0A3Q7J6X7	Mg-protoporphyrin IX chelatase	101255435	5.98036e+06	1.22608e+07	0.487764	0.0416011	-1.03574	down
A0A3Q7FFY2	Photosystem II stability/assembly factor		2.66398e+06	7.13521e+06	0.373356	0.0124686	-1.42138	down
A0A3Q7H7F3	Uncharacterized protein		7.53036e+06	1.8913e+07	0.398158	0.0170171	-1.32859	down
A0A3Q7HNA6	Polyribonucleotide nucleotidyltransferase		1.31852e+06	3.71424e+06	0.354989	0.00967761	-1.49415	down
A0A3Q7IPG6	Uncharacterized protein		2.06942e+06	4.28043e+06	0.48346	0.0401188	-1.04853	down
A0A3Q7GEE9	Glutaminyl-tRNA synthetase	101251979	1.30922e+06	3.59485e+06	0.364194	0.011017	-1.45722	down
A0A3Q7I5G1	PDZ_3 domain-containing protein	101261957	649982	1.41127e+06	0.460565	0.032747	-1.11852	down
A0A3Q7FKX4	Glutamate synthase (NADH)		486618	1.60329e+06	0.303513	0.00417579	-1.72017	down
A0A3Q7HZQ4	V-type proton ATPase subunit H		3.17901e+06	6.34129e+06	0.50132	0.0464688	-0.996198	down
A0A3Q7GD09	Uncharacterized protein	101247015	770577	4.71794e+06	0.163329	6.67947e-05	-2.61415	down
A0A3Q7HD15	Glucose-6-phosphate 1-dehydrogenase		727272	1.92132e+06	0.378527	0.0133412	-1.40153	down
A0A3Q7J1A3	Histone H4	101256351	4.54794e+06	2.13552e+07	0.212966	0.000460752	-2.2313	down
P23322	Oxygen-evolving enhancer protein 1, chloroplastic	PSBO	2.904e+08	6.28217e+08	0.462261	0.0332633	-1.11322	down
A0A3Q7J9T5	Uncharacterized protein	101247110	456222	942751	0.483926	0.0402779	-1.04714	down
A0A3Q7HZS6	Eukaryotic translation initiation factor 3 subunit A		316886	2.76392e+06	0.114651	3.48013e-06	-3.12468	down
A0A3Q7HTV2	Uncharacterized protein	101245785	2.14148e+06	7.55266e+06	0.28354	0.00282537	-1.81838	down
A0A3Q7FTZ2	RNA helicase		506351	1.59932e+06	0.316605	0.00527982	-1.65924	down
A0A3Q7H4V4	Threonyl-tRNA synthetase	101257168	1.11302e+06	3.34297e+06	0.332943	0.00692859	-1.58665	down
A0A3Q7HSR7	Eukaryotic translation initiation factor 3 subunit G	101263343	1.0835e+06	2.31772e+06	0.467484	0.0348835	-1.09701	down
A0A3Q7H1Y4	Ribosomal_L14e domain-containing protein	101262929	2.70557e+06	5.97052e+06	0.453154	0.0305466	-1.14193	down
A0A3Q7EYH4	Peptidase_S9_N domain-containing protein		739044	1.81854e+06	0.406394	0.018735	-1.29905	down
A0A3Q7HLX5	HATPase_c domain-containing protein		597470	2.097e+06	0.284916	0.0029065	-1.81139	down
A0A3Q7IB30	Uncharacterized protein		766122	1.98643e+06	0.385678	0.0146129	-1.37453	down
A0A3Q7IP97	Uncharacterized protein	101255645	728425	1.49112e+06	0.488508	0.0418606	-1.03354	down
A0A3Q7FWX0	Beta_elim_lyase domain-containing protein	101247807	2.48688e+06	5.75862e+06	0.431854	0.0247259	-1.21139	down
A0A3Q7EW83	DNA damage-binding protein 1	778355	218563	485221	0.45044	0.0297635	-1.15059	down
Q6UJX4	Molecular chaperone Hsp90-1	543902	3.23489e+06	8.31506e+06	0.38904	0.0152372	-1.36201	down
A0A3Q7GZX3	Uncharacterized protein	101251592	673076	1.96108e+06	0.343216	0.00813138	-1.54281	down
C6KI36	Starch synthase III	100316882	284797	1.59187e+06	0.178907	0.000133206	-2.48272	down
A0A3Q7FTM5	Uncharacterized protein		1.39591e+06	3.55171e+06	0.393025	0.0159994	-1.34731	down
A0A3Q7I7H7	Threonyl-tRNA synthetase		666851	1.58342e+06	0.421147	0.0220798	-1.2476	down
A0A3Q7GX88	Protein disulfide-isomerase		401135	1.2705e+06	0.315729	0.00520015	-1.66324	down
A0A3Q7GJQ1	AAA domain-containing protein	101245359	1.02459e+06	2.03073e+06	0.504545	0.0476713	-0.986944	down
A0A3Q7ED56	TOG domain-containing protein	101262450	672946	1.58012e+06	0.425882	0.0232272	-1.23147	down
Q1ELT8	Red chlorophyll catabolite reductase (Fragment)	rccr	269193	807329	0.333437	0.00698338	-1.58451	down
A0A3Q7FJZ3	Uncharacterized protein	101258617	347260	942574	0.368417	0.0116711	-1.44059	down
Q2MI60	30S ribosomal protein S19, chloroplastic	rps19	583348	2.22002e+06	0.262767	0.00179246	-1.92815	down
A0A3Q7IPS6	3-hydroxy-3-methylglutaryl coenzyme A synthase	101249394	1.05009e+06	2.41683e+06	0.43449	0.0254059	-1.20261	down
Q70AC6	Alpha glucosidase II	gluII	269617	741280	0.363718	0.0109449	-1.45911	down
A0A3Q7I6B5	Elongation factor Tu	101268512	1.23603e+06	4.70388e+06	0.262768	0.00179253	-1.92814	down
A0A3Q7FBY4	Inorganic diphosphatase	101253833	1.65386e+06	3.24521e+06	0.509633	0.0496021	-0.97247	down
A0A3Q7HGF9	26S proteasome non-ATPase regulatory subunit 1 homolog	101259750	280237	640501	0.437528	0.0262037	-1.19255	down
A0A3Q7F5X6	Thioredoxin reductase		811425	1.69474e+06	0.47879	0.0385446	-1.06254	down
A0A3Q7FJL7	Uncharacterized protein	101266399	3.14098e+06	9.03415e+06	0.347678	0.0086958	-1.52418	down
A0A3Q7JE58	Lysyl-tRNA synthetase		480959	1.42065e+06	0.338548	0.00756833	-1.56257	down
A0A3Q7FMF3	NAC-A/B domain-containing protein		495329	2.08301e+06	0.237795	0.000957635	-2.07221	down
A0A3Q7GSZ7	Ferritin	104647958	541410	1.0727e+06	0.504719	0.0477364	-0.986448	down
A0A3Q7IUK7	Uncharacterized protein	101247883	302510	1.1104e+06	0.272433	0.00223018	-1.87603	down
P37218	Histone H1		2.27435e+06	6.50726e+06	0.34951	0.00893506	-1.5166	down
A0A3Q7I900	Importin N-terminal domain-containing protein		653968	1.39383e+06	0.469189	0.0354219	-1.09176	down
O65819	Histone H2B.3 (Fragment)	H2B-3	1.9164e+06	6.55226e+06	0.292479	0.00338283	-1.77359	down
A0A3Q7H950	DNA_MISMATCH_REPAIR_2 domain-containing protein		2.15888e+09	4.41951e+09	0.488488	0.0418534	-1.03361	down
A0A3Q7IZQ5	Protein disulfide-isomerase	101257830	336934	714410	0.471625	0.0362	-1.08429	down
A0A3Q7HFI3	Uncharacterized protein		1.44223e+06	5.26862e+06	0.27374	0.00229491	-1.86912	down
A0A3Q7I5D6	40S ribosomal protein S24	101258992	518186	1.05235e+06	0.49241	0.0432357	-1.02207	down
Q2MI49	Photosystem I iron-sulfur center	psaC	458406	1.11589e+06	0.410799	0.0196976	-1.28349	down
A0A3Q7JRW8	Uncharacterized protein	101265312	463861	921243	0.503516	0.0472858	-0.98989	down
A0A3Q7EVB2	Uncharacterized protein		221027	585454	0.37753	0.01317	-1.40534	down
A0A3Q7IJE5	NAC-A/B domain-containing protein		338860	697935	0.485518	0.0408239	-1.0424	down

## Sheet: Date set 5
MapID	MapTitle	Pvalue	AdjustedPv	x	y	n	N	EnrichDirect	GeneIDs	Description
map00860	Porphyrin and chlorophyll metabolism	0.00256143	0.166493	7	22	81	868	Over	A0A3Q7FUB1 A0A3Q7EHA7 A0A3Q7EUN5 A0A3Q7GR78 A0A3Q7IBI0 A0A3Q7G0W1 A0A3Q7J565	Mg-por_mtran_C domain-containing protein,Protoporphyrinogen oxidase,Glutamyl-tRNA synthetase,Uroporphyrinogen decarboxylase,NADPH-protochlorophyllide oxidoreductase,Magnesium chelatase,NADPH-protochlorophyllide oxidoreductase
map00330	Arginine and proline metabolism	0.00889034	0.192624	5	15	81	868	Over	A0A3Q7HNA9 A0A3Q7GTM3 A0A3Q7JH22 Q5UNS1 Q7XBB3	Aspartate aminotransferase,Delta-1-pyrroline-5-carboxylate synthase,Amidase domain-containing protein,Arginase 2,Spermidine synthase
map00360	Phenylalanine metabolism	0.0435384	0.629379	3	9	81	868	Over	A0A3Q7HNA9 A0A3Q7JH22 A0A3Q7H4X3	Aspartate aminotransferase,Amidase domain-containing protein,4-coumarate--CoA ligase
map00940	Phenylpropanoid biosynthesis	0.0580966	0.629379	3	10	81	868	Over	B5M9E4 A0A3Q7H4X3 A0A3Q7J0Z8	Beta-glucosidase 01,4-coumarate--CoA ligase,Uncharacterized protein
map01040	Biosynthesis of unsaturated fatty acids	0.0714338	0.663314	2	5	81	868	Over	A0A3Q7GWB4 Q5D8D3	Acyl-[acyl-carrier-protein] desaturase,Acyl-coenzyme A oxidase
map01212	Fatty acid metabolism	0.092401	0.673963	4	19	81	868	Over	A0A3Q7JDN9 A0A3Q7GWB4 Q5D8D3 Q84T86	3-hydroxyacyl-CoA dehydrogenase,Acyl-[acyl-carrier-protein] desaturase,Acyl-coenzyme A oxidase,Biotin carboxyl carrier protein of acetyl-CoA carboxylase
map03430	Mismatch repair	0.093318	0.673963	1	1	81	868	Over	A0A3Q7H950	DNA_MISMATCH_REPAIR_2 domain-containing protein
map00061	Fatty acid biosynthesis	0.113065	0.685055	3	13	81	868	Over	A0A3Q7GWB4 Q84T86 A0A3Q7HYD5	Acyl-[acyl-carrier-protein] desaturase,Biotin carboxyl carrier protein of acetyl-CoA carboxylase,Acyl-[acyl-carrier-protein] hydrolase
map00960	Tropane, piperidine and pyridine alkaloid biosynthesis	0.166659	0.685055	2	8	81	868	Over	A0A3Q7HNA9 A0A3Q7HYF9	Aspartate aminotransferase,Uncharacterized protein
map00760	Nicotinate and nicotinamide metabolism	0.178025	0.685055	1	2	81	868	Over	A0A3Q7FPY3	Quinolinate synthase
map00901	Indole alkaloid biosynthesis	0.178025	0.685055	1	2	81	868	Over	A0A3Q7EN75	Uncharacterized protein
map00561	Glycerolipid metabolism	0.201836	0.685055	2	9	81	868	Over	A0A3Q7HR44 A0A3Q7GSM2	Glycerol-3-phosphate acyltransferase, chloroplastic,Alpha-galactosidase
map00500	Starch and sucrose metabolism	0.211171	0.685055	5	32	81	868	Over	Q42896 O82691 B5M9E4 A0A3Q7J0Z8 A0A3Q7FMZ4	Fructokinase-2,Sucrose synthase,Beta-glucosidase 01,Uncharacterized protein,Starch synthase, chloroplastic/amyloplastic
map00592	alpha-Linolenic acid metabolism	0.237771	0.685055	2	10	81	868	Over	A0A3Q7JDN9 Q5D8D3	3-hydroxyacyl-CoA dehydrogenase,Acyl-coenzyme A oxidase
map04144	Endocytosis	0.237771	0.685055	2	10	81	868	Over	A0A3Q7INL4 A0A3Q7H3P6	Uncharacterized protein,Uncharacterized protein
map00564	Glycerophospholipid metabolism	0.254907	0.685055	1	3	81	868	Over	A0A3Q7HR44	Glycerol-3-phosphate acyltransferase, chloroplastic
map04120	Ubiquitin mediated proteolysis	0.254907	0.685055	1	3	81	868	Over	A0A3Q7GMH0	E1 ubiquitin-activating enzyme
map01110	Biosynthesis of secondary metabolites	0.272259	0.685055	32	290	81	868	Over	P25306 A0A3Q7HNA9 P49297 A0A3Q7FUB1 A0A3Q7GTM3 A0A3Q7JDN9 A0A3Q7EN75 B5M9E4 A0A3Q7HR44 O65004 A0A3Q7EHA7 A0A3Q7GHV9 A0A3Q7EUN5 A0A3Q7GR78 A0A3Q7G720 Q5D8D3 A0A3Q7HYF9 A0A3Q7FWX0 A0A3Q7IBI0 A0A3Q7G0W1 A0A3Q7HRC7 A0A3Q7EPC2 A0A3Q7IT31 Q5UNS1 A0A3Q7G5T0 Q84T86 A0A3Q7H4X3 A0A3Q7J0Z8 A0A3Q7J565 A0A3Q7F7I3 A0A3Q7FMZ4 A0A3Q7HFI3	Threonine dehydratase 2 biosynthetic, chloroplastic,Aspartate aminotransferase,Isocitrate lyase,Mg-por_mtran_C domain-containing protein,Delta-1-pyrroline-5-carboxylate synthase,3-hydroxyacyl-CoA dehydrogenase,Uncharacterized protein,Beta-glucosidase 01,Glycerol-3-phosphate acyltransferase, chloroplastic,Farnesyl pyrophosphate synthase,Protoporphyrinogen oxidase,Phosphomannomutase,Glutamyl-tRNA s…
map00071	Fatty acid degradation	0.274022	0.685055	2	11	81	868	Over	A0A3Q7JDN9 Q5D8D3	3-hydroxyacyl-CoA dehydrogenase,Acyl-coenzyme A oxidase
map00450	Selenocompound metabolism	0.274022	0.685055	2	11	81	868	Over	A0A3Q7EPT7 A0A3Q7F5X6	Methionine S-methyltransferase,Thioredoxin reductase
map00130	Ubiquinone and other terpenoid-quinone biosynthesis	0.324679	0.69255	1	4	81	868	Over	A0A3Q7H4X3	4-coumarate--CoA ligase
map00603	Glycosphingolipid biosynthesis - globo and isoglobo series	0.324679	0.69255	1	4	81	868	Over	A0A3Q7GSM2	Alpha-galactosidase
map00740	Riboflavin metabolism	0.324679	0.69255	1	4	81	868	Over	A0A3Q7HFI3	Uncharacterized protein
map04141	Protein processing in endoplasmic reticulum	0.337849	0.69255	4	29	81	868	Over	A0A3Q7GQZ4 A0A3Q7HLX5 A0A3Q7INL4 A0A3Q7H3P6	Calreticulin,HATPase_c domain-containing protein,Uncharacterized protein,Uncharacterized protein
map00460	Cyanoamino acid metabolism	0.346069	0.69255	2	13	81	868	Over	B5M9E4 A0A3Q7J0Z8	Beta-glucosidase 01,Uncharacterized protein
map04016	MAPK signaling pathway - plant	0.346069	0.69255	2	13	81	868	Over	A0A3Q7IHS3 Q05538	Chitin-binding type-1 domain-containing protein,Basic 30 kDa endochitinase
map00600	Sphingolipid metabolism	0.38799	0.720554	1	5	81	868	Over	A0A3Q7GSM2	Alpha-galactosidase
map00790	Folate biosynthesis	0.38799	0.720554	1	5	81	868	Over	A0A3Q7E9C5	Molybdopterin molybdenumtransferase
map00220	Arginine biosynthesis	0.410188	0.740618	3	19	81	868	Over	A0A3Q7HNA9 A0A3Q7HRC7 Q5UNS1	Aspartate aminotransferase,M20_dimer domain-containing protein,Arginase 2
map00380	Tryptophan metabolism	0.497544	0.851062	1	7	81	868	Over	A0A3Q7JH22	Amidase domain-containing protein
map00950	Isoquinoline alkaloid biosynthesis	0.497544	0.851062	1	7	81	868	Over	A0A3Q7HNA9	Aspartate aminotransferase
map00520	Amino sugar and nucleotide sugar metabolism	0.582399	0.931697	5	42	81	868	Over	Q42896 A0A3Q7GHV9 A0A3Q7IHS3 A0A3Q7JDI3 Q05538	Fructokinase-2,Phosphomannomutase,Chitin-binding type-1 domain-containing protein,Chitin-binding type-1 domain-containing protein,Basic 30 kDa endochitinase
map04626	Plant-pathogen interaction	0.587686	0.931697	1	9	81	868	Over	A0A3Q7HLX5	HATPase_c domain-containing protein
map00040	Pentose and glucuronate interconversions	0.642932	0.984012	2	15	81	868	Over	A0A3Q7GS13 A0A3Q7F4W8	Pectinesterase,Pectinesterase
map00280	Valine, leucine and isoleucine degradation	0.654848	0.984012	2	16	81	868	Over	A0A3Q7JPK6 A0A3Q7G5T0	Uncharacterized protein,Uncharacterized protein
map00195	Photosynthesis	0.667711	0.984012	2	17	81	868	Over	A0A3Q7H7F3 P23322	Uncharacterized protein,Oxygen-evolving enhancer protein 1, chloroplastic
map03040	Spliceosome	0.681239	0.984012	2	18	81	868	Over	A0A3Q7INL4 A0A3Q7H3P6	Uncharacterized protein,Uncharacterized protein
map00051	Fructose and mannose metabolism	0.746581	1	3	29	81	868	Over	Q42896 A0A3Q7GHV9 A0A3Q7G720	Fructokinase-2,Phosphomannomutase,D-fructose-1,6-bisphosphate 1-phosphohydrolase
map01100	Metabolic pathways	0.753949	1	47	484	81	868	Over	P25306 A0A3Q7HNA9 Q8GZD8 Q10712 P49297 A0A3Q7FUB1 Q42896 A0A3Q7GTM3 A0A3Q7JDN9 O82691 B5M9E4 A0A3Q7HR44 A0A3Q7E9C5 A0A3Q7H7F3 Q5NE18 A0A3Q7GS13 O65004 A0A3Q7EHA7 A0A3Q7GHV9 A0A3Q7EUN5 A0A3Q7F4W8 A0A3Q7GR78 A0A3Q7G720 P23322 Q5D8D3 A0A3Q7HYF9 A0A3Q7IHS3 A0A3Q7JPK6 A0A3Q7FWX0 A0A3Q7IBI0 A0A3Q7G0W1 A0A3Q7JDI3 A0A3Q7HRC7 A0A3Q7EPC2 A0A3Q7FPY3 A0A3Q7IT31 Q5UNS1 A0A3Q7G5T0 Q05538 Q84T86 A0A3Q7H4X3 Q7XB…	Threonine dehydratase 2 biosynthetic, chloroplastic,Aspartate aminotransferase,Neutral leucine aminopeptidase preprotein,Leucine aminopeptidase 1, chloroplastic,Isocitrate lyase,Mg-por_mtran_C domain-containing protein,Fructokinase-2,Delta-1-pyrroline-5-carboxylate synthase,3-hydroxyacyl-CoA dehydrogenase,Sucrose synthase,Beta-glucosidase 01,Glycerol-3-phosphate acyltransferase, chloroplastic,Mol…
map00270	Cysteine and methionine metabolism	0.77804	1	4	39	81	868	Over	A0A3Q7HNA9 A0A3Q7G5T0 Q7XBB3 A0A3Q7F7I3	Aspartate aminotransferase,Uncharacterized protein,Spermidine synthase,Fe2OG dioxygenase domain-containing protein
map00970	Aminoacyl-tRNA biosynthesis	0.77804	1	4	39	81	868	Over	A0A3Q7EUN5 A0A3Q7JYD7 A0A3Q7F1R4 A0A3Q7JE58	Glutamyl-tRNA synthetase,Tryptophanyl-tRNA synthetase,Isoleucyl-tRNA synthetase,Lysyl-tRNA synthetase
map03010	Ribosome	0.830731	1	15	148	81	868	Over	A0A0U1ZGZ4 A0A3Q7GEI3 K4CUW3 A0A3Q7I881 A0A3Q7HYX4 A0A3Q7I8Q2 A0A0C5CEE6 Q3SC85 A0A3Q7F9M7 A0A3Q7HUP2 A0A3Q7JPG0 A0A3Q7IY72 A0A0C5CEG6 A0A3Q7H233 A0A3Q7ITW7	50S ribosomal protein L2, chloroplastic,Ribosomal_L18e/L15P domain-containing protein,Uncharacterized protein,40S ribosomal protein S3a,TRASH domain-containing protein,Uncharacterized protein,50S ribosomal protein L14, chloroplastic,60S ribosomal protein L10,Uncharacterized protein,50S ribosomal protein L22, chloroplastic,Uncharacterized protein,40S ribosomal protein S8,30S ribosomal protein S12,…
map00290	Valine, leucine and isoleucine biosynthesis	1	1	1	10	81	868	Over	P25306	Threonine dehydratase 2 biosynthetic, chloroplastic

## Sheet: Date set 6
MapID	MapTitle	Pvalue	AdjustedPv	x	y	n	N	EnrichDirect	GeneIDs	Description
map00250	Alanine, aspartate and glutamate metabolism	0.00184905	0.127584	9	27	99	868	Over	A0A3Q7HNA9 Q8RVV4 A0A3Q7H0W4 A0A3Q7FKX4 A0A3Q7EU50 A0A3Q7FXP7 A0A3Q7GY85 A0A3Q7G5T0 A0A3Q7FWK2	Aspartate aminotransferase,Viroid RNA-binding protein (Fragment),Aldedh domain-containing protein,Glutamate synthase (NADH),Amidophosphoribosyltransferase,Glutamine synthetase,Aminotran_1_2 domain-containing protein,Uncharacterized protein,Aminotran_1_2 domain-containing protein
map03010	Ribosome	0.00630861	0.217647	27	148	99	868	Over	A0A0U1ZGZ4 A0A0C5C9V4 A0A0C5CEC3 K4ATQ2 A0A3Q7H4R7 A0A3Q7FA43 A0A3Q7I881 A0A3Q7HYX4 A0A3Q7I8Q2 Q2MI68 A0A3Q7GZX3 Q3SC85 A0A3Q7F9M7 A0A3Q7FPS6 A0A3Q7IJQ0 Q2MI60 A0A3Q7IY72 A0A3Q7JDZ0 Q2MIB8 A0A0C5CEG6 A0A3Q7GYW5 A0A3Q7JD72 A0A3Q7F2B5 A0A3Q7F8X4 A0A3Q7FNL7 A0A3Q7JRW8 A0A3Q7F5X2	50S ribosomal protein L2, chloroplastic,30S ribosomal protein S3, chloroplastic,30S ribosomal protein S4, chloroplastic,Uncharacterized protein,40S ribosomal protein S8,Uncharacterized protein,40S ribosomal protein S3a,TRASH domain-containing protein,Uncharacterized protein,30S ribosomal protein S11, chloroplastic,Uncharacterized protein,60S ribosomal protein L10,Uncharacterized protein,Uncharact…
map00220	Arginine biosynthesis	0.014905	0.342816	6	19	99	868	Over	A0A3Q7HNA9 A0A3Q7FXP7 A0A3Q7GY85 A0A3Q7HRC7 Q5UNS1 A0A3Q7FWK2	Aspartate aminotransferase,Glutamine synthetase,Aminotran_1_2 domain-containing protein,M20_dimer domain-containing protein,Arginase 2,Aminotran_1_2 domain-containing protein
map03430	Mismatch repair	0.114055	1	1	1	99	868	Over	A0A3Q7H950	DNA_MISMATCH_REPAIR_2 domain-containing protein
map00910	Nitrogen metabolism	0.147943	1	3	12	99	868	Over	A0A3Q7FKX4 A0A3Q7FXP7 A0A3Q7I962	Glutamate synthase (NADH),Glutamine synthetase,Cyanate hydratase
map00950	Isoquinoline alkaloid biosynthesis	0.185065	1	2	7	99	868	Over	A0A3Q7HNA9 A0A3Q7HQM5	Aspartate aminotransferase,Catechol oxidase
map00330	Arginine and proline metabolism	0.239499	1	3	15	99	868	Over	A0A3Q7HNA9 A0A3Q7H0W4 Q5UNS1	Aspartate aminotransferase,Aldedh domain-containing protein,Arginase 2
map00562	Inositol phosphate metabolism	0.273978	1	2	9	99	868	Over	A0A3Q7G4W7 A0A3Q7GNM9	Inositol-3-phosphate synthase,Inositol-3-phosphate synthase
map04626	Plant-pathogen interaction	0.273978	1	2	9	99	868	Over	A0A3Q7HLX5 K4BEI9	HATPase_c domain-containing protein,SGT1-1
map00860	Porphyrin and chlorophyll metabolism	0.30304	1	4	22	99	868	Over	A0A3Q7HEX8 A0A3Q7GR78 A0A3Q7G876 Q1ELT8	NADPH-protochlorophyllide oxidoreductase,Uroporphyrinogen decarboxylase,Glutamyl-tRNA reductase,Red chlorophyll catabolite reductase (Fragment)
map00564	Glycerophospholipid metabolism	0.304934	1	1	3	99	868	Over	A0A3Q7J9T5	Uncharacterized protein
map04144	Endocytosis	0.318651	1	2	10	99	868	Over	A0A3Q7INL4 A0A3Q7H3P6	Uncharacterized protein,Uncharacterized protein
map00130	Ubiquinone and other terpenoid-quinone biosynthesis	0.384485	1	1	4	99	868	Over	A0A3Q7GD09	Uncharacterized protein
map00261	Monobactam biosynthesis	0.384485	1	1	4	99	868	Over	A0A3Q7G0X6	Sulfate adenylyltransferase
map00603	Glycosphingolipid biosynthesis - globo and isoglobo series	0.384485	1	1	4	99	868	Over	A0A3Q7GSM2	Alpha-galactosidase
map00052	Galactose metabolism	0.413457	1	3	16	99	868	Over	A0A3Q7GSM2 A0A3Q7GKC8 A0A3Q7HRU2	Alpha-galactosidase,UTP--glucose-1-phosphate uridylyltransferase,Ribosomal protein L15
map00600	Sphingolipid metabolism	0.455012	1	1	5	99	868	Over	A0A3Q7GSM2	Alpha-galactosidase
map00906	Carotenoid biosynthesis	0.455012	1	1	5	99	868	Over	A5JV19	Zeaxanthin epoxidase, chloroplastic
map01040	Biosynthesis of unsaturated fatty acids	0.455012	1	1	5	99	868	Over	A0A3Q7GWB4	Acyl-[acyl-carrier-protein] desaturase
map00630	Glyoxylate and dicarboxylate metabolism	0.480183	1	8	52	99	868	Over	P49297 K4BAE6 Q5NE18 A0A3Q7FP95 A0A3Q7JDH2 A0A3Q7FXP7 K4B911 A0A3Q7HGQ2	Isocitrate lyase,Catalase,Formate dehydrogenase, mitochondrial,Malate synthase,Serine hydroxymethyltransferase,Glutamine synthetase,Uncharacterized protein,Malate dehydrogenase
map00730	Thiamine metabolism	0.517531	1	1	6	99	868	Over	A0A3Q7J418	ATP:AMP phosphotransferase
map00770	Pantothenate and CoA biosynthesis	0.517531	1	1	6	99	868	Over	Q8H6B5	Dihydrothymine dehydrogenase
map00908	Zeatin biosynthesis	0.517531	1	1	6	99	868	Over	A0A3Q7J519	Malate dehydrogenase
map04141	Protein processing in endoplasmic reticulum	0.562848	1	4	29	99	868	Over	A0A3Q7HLX5 A0A3Q7INL4 P52884 A0A3Q7H3P6	HATPase_c domain-containing protein,Uncharacterized protein,GTP-binding protein SAR2,Uncharacterized protein
map00380	Tryptophan metabolism	0.572942	1	1	7	99	868	Over	K4BAE6	Catalase
map00350	Tyrosine metabolism	0.637143	1	2	12	99	868	Over	A0A3Q7HNA9 A0A3Q7HQM5	Aspartate aminotransferase,Catechol oxidase
map00670	One carbon pool by folate	0.637143	1	2	12	99	868	Over	A0A3Q7JDH2 A0A3Q7FC90	Serine hydroxymethyltransferase,Methionyl-tRNA formyltransferase
map00061	Fatty acid biosynthesis	0.651909	1	2	13	99	868	Over	A0A3Q7GWB4 A0A3Q7HYD5	Acyl-[acyl-carrier-protein] desaturase,Acyl-[acyl-carrier-protein] hydrolase
map04016	MAPK signaling pathway - plant	0.651909	1	2	13	99	868	Over	K4BAE6 Q05539	Catalase,Acidic 26 kDa endochitinase
map00900	Terpenoid backbone biosynthesis	0.6681	1	2	14	99	868	Over	O65004 A0A3Q7F8X1	Farnesyl pyrophosphate synthase,Uncharacterized protein
map00040	Pentose and glucuronate interconversions	0.6852	1	2	15	99	868	Over	A0A3Q7GFD0 A0A3Q7GKC8	Pectate lyase,UTP--glucose-1-phosphate uridylyltransferase
map00280	Valine, leucine and isoleucine degradation	0.702792	1	2	16	99	868	Over	A0A3Q7JPK6 A0A3Q7G5T0	Uncharacterized protein,Uncharacterized protein
map01210	2-Oxocarboxylic acid metabolism	0.767625	1	4	30	99	868	Over	A0A3Q7HNA9 A0A3Q7GY85 A0A3Q7HRC7 A0A3Q7FWK2	Aspartate aminotransferase,Aminotran_1_2 domain-containing protein,M20_dimer domain-containing protein,Aminotran_1_2 domain-containing protein
map00500	Starch and sucrose metabolism	0.777465	1	4	32	99	868	Over	O82691 A0A3Q7GKC8 A0A3Q7FMZ4 A0A3Q7HRU2	Sucrose synthase,UTP--glucose-1-phosphate uridylyltransferase,Starch synthase, chloroplastic/amyloplastic,Ribosomal protein L15
map00260	Glycine, serine and threonine metabolism	0.792422	1	5	38	99	868	Over	P25306 A0A3Q7FY03 A0A3Q7FWX0 A0A3Q7JDH2 A0A3Q7G5T0	Threonine dehydratase 2 biosynthetic, chloroplastic,D-3-phosphoglycerate dehydrogenase,Beta_elim_lyase domain-containing protein,Serine hydroxymethyltransferase,Uncharacterized protein
map00270	Cysteine and methionine metabolism	0.795173	1	5	39	99	868	Over	A0A3Q7HNA9 P05116 A0A3Q7G5T0 A0A3Q7F7I3 A0A3Q7HGQ2	Aspartate aminotransferase,1-aminocyclopropane-1-carboxylate oxidase 1,Uncharacterized protein,Fe2OG dioxygenase domain-containing protein,Malate dehydrogenase
map00650	Butanoate metabolism	1	1	1	8	99	868	Over	Q8RVV4	Viroid RNA-binding protein (Fragment)
map00960	Tropane, piperidine and pyridine alkaloid biosynthesis	1	1	1	8	99	868	Over	A0A3Q7HNA9	Aspartate aminotransferase

## Sheet: Date set 7
MapID	MapTitle	Pvalue	AdjustedPv	x	y	n	N	EnrichDirect	GeneIDs	Description
map00860	Porphyrin and chlorophyll metabolism	0.0179589	0.56644	6	22	88	868	Over	A0A3Q7FUB1 A0A3Q7J6X7 A0A3Q7EHA7 A0A3Q7EUN5 A0A3Q7IBR0 Q1ELT8	Mg-por_mtran_C domain-containing protein,Mg-protoporphyrin IX chelatase,Protoporphyrinogen oxidase,Glutamyl-tRNA synthetase,Uroporphyrinogen decarboxylase,Red chlorophyll catabolite reductase (Fragment)
map00564	Glycerophospholipid metabolism	0.0284994	0.56644	2	3	88	868	Over	A0A3Q7HR44 A0A3Q7J9T5	Glycerol-3-phosphate acyltransferase, chloroplastic,Uncharacterized protein
map04016	MAPK signaling pathway - plant	0.0345384	0.56644	4	13	88	868	Over	K4BAE6 A0A3Q7GYF2 A0A3Q7IHS3 Q05538	Catalase,Nucleoside diphosphate kinase,Chitin-binding type-1 domain-containing protein,Basic 30 kDa endochitinase
map00130	Ubiquinone and other terpenoid-quinone biosynthesis	0.0532555	0.56644	2	4	88	868	Over	A0A3Q7GD09 A0A3Q7H4X3	Uncharacterized protein,4-coumarate--CoA ligase
map00360	Phenylalanine metabolism	0.0539006	0.56644	3	9	88	868	Over	A0A3Q7JH22 A0A3Q7I4P2 A0A3Q7H4X3	Amidase domain-containing protein,Aspartate aminotransferase,4-coumarate--CoA ligase
map00330	Arginine and proline metabolism	0.056341	0.56644	4	15	88	868	Over	A0A3Q7GTM3 A0A3Q7JH22 Q5UNS1 A0A3Q7I4P2	Delta-1-pyrroline-5-carboxylate synthase,Amidase domain-containing protein,Arginase 2,Aspartate aminotransferase
map03420	Nucleotide excision repair	0.101382	0.56644	1	1	88	868	Over	A0A3Q7EW83	DNA damage-binding protein 1
map03430	Mismatch repair	0.101382	0.56644	1	1	88	868	Over	A0A3Q7H950	DNA_MISMATCH_REPAIR_2 domain-containing protein
map00030	Pentose phosphate pathway	0.125968	0.56644	6	32	88	868	Over	Q9FVH1 A0A3Q7FY79 A0A3Q7HD15 A0A3Q7F639 A0A3Q7ENE0 A0A3Q7G720	Transaldolase,6-phosphogluconate dehydrogenase, decarboxylating,Glucose-6-phosphate 1-dehydrogenase,Pyrophosphate--fructose 6-phosphate 1-phosphotransferase subunit beta,Ribose-5-phosphate isomerase,D-fructose-1,6-bisphosphate 1-phosphohydrolase
map00240	Pyrimidine metabolism	0.136659	0.56644	3	13	88	868	Over	A0A3Q7GYF2 A0A3Q7HNA6 A0A3Q7IF15	Nucleoside diphosphate kinase,Polyribonucleotide nucleotidyltransferase,CN hydrolase domain-containing protein
map01110	Biosynthesis of secondary metabolites	0.14592	0.56644	36	290	88	868	Over	A0A3Q7IQB7 K4BAE6 A0A3Q7H5I5 A0A3Q7FUB1 Q9FVH1 A0A3Q7GTM3 A0A3Q7J6X7 A0A3Q7EN75 A0A3Q7HR44 A0A3Q7GYF2 A0A3Q7EHA7 A0A3Q7FKX4 A0A3Q7GD09 A0A3Q7HXI0 Q9FEW9 A0A3Q7FY79 A0A3Q7HD15 A0A3Q7F639 A0A3Q7ENE0 A0A3Q7GHV9 A0A3Q7EUN5 A0A3Q7G720 A0A3Q7IB30 A0A3Q7E9K7 A0A3Q7FWX0 A0A3Q7IBR0 A0A3Q7GDA5 A0A3Q7HQM5 A0A3Q7HUE5 Q5UNS1 Q1ELT8 A0A3Q7I4P2 A0A3Q7IPS6 A0A3Q7E8T9 A0A3Q7H4X3 A0A3Q7HFI3	Uncharacterized protein,Catalase,Succinate--CoA ligase [ADP-forming] subunit beta, mitochondrial,Mg-por_mtran_C domain-containing protein,Transaldolase,Delta-1-pyrroline-5-carboxylate synthase,Mg-protoporphyrin IX chelatase,Uncharacterized protein,Glycerol-3-phosphate acyltransferase, chloroplastic,Nucleoside diphosphate kinase,Protoporphyrinogen oxidase,Glutamate synthase (NADH),Uncharacterized …
map00380	Tryptophan metabolism	0.152565	0.56644	2	7	88	868	Over	K4BAE6 A0A3Q7JH22	Catalase,Amidase domain-containing protein
map00950	Isoquinoline alkaloid biosynthesis	0.152565	0.56644	2	7	88	868	Over	A0A3Q7HQM5 A0A3Q7I4P2	Catechol oxidase,Aspartate aminotransferase
map00520	Amino sugar and nucleotide sugar metabolism	0.182736	0.56644	7	42	88	868	Over	Q42896 A0A3Q7GHV9 A0A3Q7HB75 A0A3Q7IHS3 A0A3Q7JDI3 A0A3Q7JP21 Q05538	Fructokinase-2,Phosphomannomutase,NADH-cytochrome b5 reductase,Chitin-binding type-1 domain-containing protein,Chitin-binding type-1 domain-containing protein,Uncharacterized protein,Basic 30 kDa endochitinase
map00650	Butanoate metabolism	0.190513	0.56644	2	8	88	868	Over	B1Q3F7 A0A3Q7IPS6	Succinic semialdehyde reductase isofom2,3-hydroxy-3-methylglutaryl coenzyme A synthase
map00072	Synthesis and degradation of ketone bodies	0.192592	0.56644	1	2	88	868	Over	A0A3Q7IPS6	3-hydroxy-3-methylglutaryl coenzyme A synthase
map00901	Indole alkaloid biosynthesis	0.192592	0.56644	1	2	88	868	Over	A0A3Q7EN75	Uncharacterized protein
map04141	Protein processing in endoplasmic reticulum	0.204417	0.56644	5	29	88	868	Over	A0A3Q7HLX5 Q6UJX4 A0A3Q7GX88 Q70AC6 A0A3Q7IZQ5	HATPase_c domain-containing protein,Molecular chaperone Hsp90-1,Protein disulfide-isomerase,Alpha glucosidase II,Protein disulfide-isomerase
map04626	Plant-pathogen interaction	0.229545	0.56644	2	9	88	868	Over	A0A3Q7HLX5 Q6UJX4	HATPase_c domain-containing protein,Molecular chaperone Hsp90-1
map00592	alpha-Linolenic acid metabolism	0.26906	0.56644	2	10	88	868	Over	Q9FEW9 A0A3Q7IB30	12-oxophytodienoate reductase 3,Uncharacterized protein
map00940	Phenylpropanoid biosynthesis	0.26906	0.56644	2	10	88	868	Over	A0A3Q7E8T9 A0A3Q7H4X3	Peroxidase,4-coumarate--CoA ligase
map00970	Aminoacyl-tRNA biosynthesis	0.273248	0.56644	6	39	88	868	Over	A0A3Q7GEE9 A0A3Q7EUN5 A0A3Q7H4V4 A0A3Q7JYD7 A0A3Q7I7H7 A0A3Q7JE58	Glutaminyl-tRNA synthetase,Glutamyl-tRNA synthetase,Threonyl-tRNA synthetase,Tryptophanyl-tRNA synthetase,Threonyl-tRNA synthetase,Lysyl-tRNA synthetase
map00510	N-Glycan biosynthesis	0.274638	0.56644	1	3	88	868	Over	Q70AC6	Alpha glucosidase II
map00660	C5-Branched dibasic acid metabolism	0.274638	0.56644	1	3	88	868	Over	A0A3Q7GDA5	3-isopropylmalate dehydrogenase
map04120	Ubiquitin mediated proteolysis	0.274638	0.56644	1	3	88	868	Over	A0A3Q7EW83	DNA damage-binding protein 1
map00450	Selenocompound metabolism	0.308565	0.61713	2	11	88	868	Over	A0A3Q7EPT7 A0A3Q7F5X6	Methionine S-methyltransferase,Thioredoxin reductase
map00350	Tyrosine metabolism	0.34766	0.657043	2	12	88	868	Over	A0A3Q7HQM5 A0A3Q7I4P2	Catechol oxidase,Aspartate aminotransferase
map00740	Riboflavin metabolism	0.348432	0.657043	1	4	88	868	Over	A0A3Q7HFI3	Uncharacterized protein
map00480	Glutathione metabolism	0.378688	0.694262	5	34	88	868	Over	Q10712 A0A3Q7FY79 A0A3Q7HD15 A0A3Q7HGQ5 K4DH15	Leucine aminopeptidase 1, chloroplastic,6-phosphogluconate dehydrogenase, decarboxylating,Glucose-6-phosphate 1-dehydrogenase,Uncharacterized protein,Glutathione transferase
map00195	Photosynthesis	0.403214	0.700319	3	17	88	868	Over	A0A3Q7H7F3 P23322 Q2MI49	Uncharacterized protein,Oxygen-evolving enhancer protein 1, chloroplastic,Photosystem I iron-sulfur center
map01040	Biosynthesis of unsaturated fatty acids	0.414795	0.701961	1	5	88	868	Over	A0A3Q7IB30	Uncharacterized protein
map00220	Arginine biosynthesis	0.429719	0.709036	3	19	88	868	Over	A0A3Q7HXI0 Q5UNS1 A0A3Q7I4P2	Arginine biosynthesis bifunctional protein ArgJ, chloroplastic,Arginase 2,Aspartate aminotransferase
map00770	Pantothenate and CoA biosynthesis	0.474469	0.745593	1	6	88	868	Over	A0A3Q7IF15	CN hydrolase domain-containing protein
map03050	Proteasome	0.51712	0.784055	4	28	88	868	Over	A0A3Q7H5A6 A0A3Q7HUN1 A0A3Q7GJQ1 A0A3Q7HGF9	Proteasome subunit beta,PCI domain-containing protein,AAA domain-containing protein,26S proteasome non-ATPase regulatory subunit 1 homolog
map00051	Fructose and mannose metabolism	0.525238	0.784055	4	29	88	868	Over	Q42896 A0A3Q7F639 A0A3Q7GHV9 A0A3Q7G720	Fructokinase-2,Pyrophosphate--fructose 6-phosphate 1-phosphotransferase subunit beta,Phosphomannomutase,D-fructose-1,6-bisphosphate 1-phosphohydrolase
map01210	2-Oxocarboxylic acid metabolism	0.534583	0.784055	4	30	88	868	Over	A0A3Q7HXI0 A0A3Q7GDA5 A0A3Q7HUE5 A0A3Q7I4P2	Arginine biosynthesis bifunctional protein ArgJ, chloroplastic,3-isopropylmalate dehydrogenase,Isocitrate dehydrogenase [NAD] subunit, mitochondrial,Aspartate aminotransferase
map00960	Tropane, piperidine and pyridine alkaloid biosynthesis	0.576348	0.826935	1	8	88	868	Over	A0A3Q7I4P2	Aspartate aminotransferase
map00640	Propanoate metabolism	0.672449	0.916875	2	16	88	868	Over	A0A3Q7H5I5 A0A3Q7E9K7	Succinate--CoA ligase [ADP-forming] subunit beta, mitochondrial,Succinate--CoA ligase [ADP-forming] subunit alpha, mitochondrial
map04146	Peroxisome	0.687515	0.916875	2	17	88	868	Over	K4BAE6 A0A3Q7IB30	Catalase,Uncharacterized protein
map00561	Glycerolipid metabolism	1	1	1	9	88	868	Over	A0A3Q7HR44	Glycerol-3-phosphate acyltransferase, chloroplastic

## Sheet: Date set 8
Protein_ID	Description	Gene	KEGG_GENE	E-value	KO	KO_name	KO_Description	EC	KO_Class
A0A3Q7GCI2	Alpha-1,4 glucan phosphorylase	101248295	sly:101248295	0	K00688	PYG, glgP	glycogen phosphorylase	2.4.1.1	ko00500 Starch and sucrose metabolism ko01100 Metabolic pathways ko01110 Biosynthesis of secondary metabolites
A0A3Q7J082	Uncharacterized protein	101265798	sly:101265798	0	K13525	VCP, CDC48	transitional endoplasmic reticulum ATPase	--	ko04141 Protein processing in endoplasmic reticulum
A0A3Q7I7B3	Malate dehydrogenase		sly:101253131	0	K00025	MDH1	malate dehydrogenase	1.1.1.37	ko00020 Citrate cycle (TCA cycle) ko00270 Cysteine and methionine metabolism ko00620 Pyruvate metabolism ko00630 Glyoxylate and dicarboxylate metabolism ko00710 Carbon fixation in photosynthetic organisms ko01100 Metabolic pathways ko01110 Biosynthesis of secondary metabolites ko01200 Carbon metabolism
P49297	Isocitrate lyase		sly:544276	0	K01637	E4.1.3.1, aceA	isocitrate lyase	4.1.3.1	ko00630 Glyoxylate and dicarboxylate metabolism ko01100 Metabolic pathways ko01110 Biosynthesis of secondary metabolites ko01200 Carbon metabolism
A0A3Q7G5P1	S5 DRBM domain-containing protein	101254082	sly:101254082	0	K02981	RP-S2e, RPS2	small subunit ribosomal protein S2e	--	ko03010 Ribosome
A0A3Q7J5N2	Glucose-6-phosphate isomerase		sly:101262594	0	K01810	GPI, pgi	glucose-6-phosphate isomerase	5.3.1.9	ko00010 Glycolysis / Gluconeogenesis ko00030 Pentose phosphate pathway ko00500 Starch and sucrose metabolism ko00520 Amino sugar and nucleotide sugar metabolism ko01100 Metabolic pathways ko01110 Biosynthesis of secondary metabolites ko01200 Carbon metabolism
A0A3Q7FU38	Uncharacterized protein	101253367	sly:101253367	0		--	--	--	--
A0A3Q7EM55	Prolyl-tRNA synthetase	101250341	sly:101250341	0	K01881	PARS, proS	prolyl-tRNA synthetase	6.1.1.15	ko00970 Aminoacyl-tRNA biosynthesis
A0A3Q7HU15	Pyr_redox_2 domain-containing protein		sly:778288	0	K08232	E1.6.5.4	monodehydroascorbate reductase (NADH)	1.6.5.4	ko00053 Ascorbate and aldarate metabolism ko01100 Metabolic pathways
A0A3Q7GKS5	GST N-terminal domain-containing protein	778229	sly:778229	1e-155	K21888	DHAR	--	--	ko00053 Ascorbate and aldarate metabolism ko00480 Glutathione metabolism ko01100 Metabolic pathways
A0A3Q7EZK3	Leucyl-tRNA synthetase	101260692	sly:101260692	0	K01869	LARS, leuS	leucyl-tRNA synthetase	6.1.1.4	ko00970 Aminoacyl-tRNA biosynthesis
C0KKU8	Lipoxygenase	loxF	sly:100301936	0	K00454	LOX2S	lipoxygenase	1.13.11.12	ko00591 Linoleic acid metabolism ko00592 alpha-Linolenic acid metabolism ko01100 Metabolic pathways ko01110 Biosynthesis of secondary metabolites
A0A3Q7IHG3	NAD(P)-bd_dom domain-containing protein		sly:101245302	0		--	--	--	--
A0A3Q7HHL0	Tubulin alpha chain	101254013	sly:101254013	0	K07374	TUBA	tubulin alpha	--	ko04145 Phagosome
A0A3Q7J3Q6	Proteasome subunit alpha type		sly:101250370	1e-178	K02730	PSMA6	20S proteasome subunit alpha 1	3.4.25.1	ko03050 Proteasome
A0A3Q7IMV7	Pyruvate kinase		sly:101265599	0	K00873	PK, pyk	pyruvate kinase	2.7.1.40	ko00010 Glycolysis / Gluconeogenesis ko00230 Purine metabolism ko00620 Pyruvate metabolism ko01100 Metabolic pathways ko01110 Biosynthesis of secondary metabolites ko01200 Carbon metabolism ko01230 Biosynthesis of amino acids
A0A3Q7I083	E1 ubiquitin-activating enzyme	101253520	sly:101253520	0	K03178	UBE1, UBA1	ubiquitin-activating enzyme E1	6.2.1.45	ko04120 Ubiquitin mediated proteolysis
A0A3Q7G528	Annexin	543563	sly:543563	0	K17098	ANNAT	annexin D	--	--
K4BAE6	Catalase	543585	sly:543585	0	K03781	katE, CAT, catB, srpA	catalase	1.11.1.6	ko00380 Tryptophan metabolism ko00630 Glyoxylate and dicarboxylate metabolism ko01110 Biosynthesis of secondary metabolites ko01200 Carbon metabolism ko04016 MAPK signaling pathway - plant ko04146 Peroxisome
A0A3Q7GAU9	FAD-binding FR-type domain-containing protein	101262213	sly:101262213	0		--	--	--	--
A0A3Q7I8V2	26S proteasome non-ATPase regulatory subunit 2 homolog		sly:101252199	0	K03028	PSMD2, RPN1	26S proteasome regulatory subunit N1	--	ko03050 Proteasome
A0A3Q7IQV2	Methylenetetrahydrofolate reductase	101255258	sly:101255258	0	K00297	metF, MTHFR	methylenetetrahydrofolate reductase (NADPH)	1.5.1.20	ko00670 One carbon pool by folate ko01100 Metabolic pathways ko01200 Carbon metabolism
A0A3Q7HY56	50S ribosomal protein L5, chloroplastic	101250331	sly:101250331	0	K02931	RP-L5, MRPL5, rplE	large subunit ribosomal protein L5	--	ko03010 Ribosome
A0A3Q7IIB9	Uncharacterized protein		sly:101259772	0	K12812	UAP56, BAT1, SUB2	ATP-dependent RNA helicase UAP56/SUB2	3.6.4.13	ko03013 RNA transport ko03015 mRNA surveillance pathway ko03040 Spliceosome
Q8RVV4	Viroid RNA-binding protein (Fragment)		sly:543874	0	K16871	POP2	4-aminobutyrate---pyruvate transaminase	2.6.1.96	ko00250 Alanine, aspartate and glutamate metabolism ko00650 Butanoate metabolism ko01100 Metabolic pathways
A0A3Q7JW47	Uncharacterized protein		sly:101266200	0	K09489	HSPA4	heat shock 70kDa protein 4	--
P26300	Enolase	PGH1	sly:544068	0	K01689	ENO, eno	enolase	4.2.1.11	ko00010 Glycolysis / Gluconeogenesis ko01100 Metabolic pathways ko01110 Biosynthesis of secondary metabolites ko01200 Carbon metabolism ko01230 Biosynthesis of amino acids ko03018 RNA degradation
A0A3Q7H5I5	Succinate--CoA ligase [ADP-forming] subunit beta, mitochondrial	543863	sly:543863	0	K01900	LSC2	--	--	ko00020 Citrate cycle (TCA cycle) ko00640 Propanoate metabolism ko01100 Metabolic pathways ko01110 Biosynthesis of secondary metabolites ko01200 Carbon metabolism
A0A3Q7FN07	V-type proton ATPase subunit C		sly:101251661	0	K02148	ATPeV1C, ATP6C	V-type H+-transporting ATPase subunit C	--	ko00190 Oxidative phosphorylation ko01100 Metabolic pathways ko04145 Phagosome
B1Q3F8	Succinate-semialdehyde dehydrogenase	LeSSADH	sly:100147726	0	K17761	SSADH	succinate-semialdehyde dehydrogenase, mitochondrial	1.2.1.24	ko00250 Alanine, aspartate and glutamate metabolism ko00650 Butanoate metabolism ko01100 Metabolic pathways
A0A3Q7EUS0	PCI domain-containing protein	101244534	sly:101244534	0	K03033	PSMD3, RPN3	26S proteasome regulatory subunit N3	--	ko03050 Proteasome
A0A3Q7H0W4	Aldedh domain-containing protein		sly:101250515	0	K00294	E1.2.1.88	1-pyrroline-5-carboxylate dehydrogenase	1.2.1.88	ko00250 Alanine, aspartate and glutamate metabolism ko00330 Arginine and proline metabolism ko01100 Metabolic pathways
A0A3Q7J566	Uncharacterized protein	101257443	sly:101257443	0	K21026	AAE	acetylajmaline esterase	3.1.1.80	ko00901 Indole alkaloid biosynthesis ko01110 Biosynthesis of secondary metabolites
A0A3Q7IV51	30S ribosomal protein S15, chloroplastic	101257430	sly:101257430	0	K01880	GARS, glyS1	glycyl-tRNA synthetase	6.1.1.14	ko00970 Aminoacyl-tRNA biosynthesis
A0A3Q7H3D4	Carbamoyl-phosphate synthase (glutamine-hydrolyzing)		sly:101259343	0	K01955	carB, CPA2	carbamoyl-phosphate synthase large subunit	6.3.5.5	ko00240 Pyrimidine metabolism ko00250 Alanine, aspartate and glutamate metabolism ko01100 Metabolic pathways
A0A3Q7FU99	Diadenosine tetraphosphate synthetase	101268375	sly:101268375	0	K01880	GARS, glyS1	glycyl-tRNA synthetase	6.1.1.14	ko00970 Aminoacyl-tRNA biosynthesis
A0A3Q7E8I1	Isocitrate dehydrogenase [NADP]	101268602	sly:101268602	0	K00031	IDH1, IDH2, icd	isocitrate dehydrogenase	1.1.1.42	ko00020 Citrate cycle (TCA cycle) ko00480 Glutathione metabolism ko01100 Metabolic pathways ko01110 Biosynthesis of secondary metabolites ko01200 Carbon metabolism ko01210 2-Oxocarboxylic acid metabolism ko01230 Biosynthesis of amino acids ko04146 Peroxisome
A0A3Q7ES85	Uncharacterized protein		sly:101268214	0		--	--	--	--
A0A3Q7HZE0	SRP54 domain-containing protein	101251215	sly:101251215	0	K03106	SRP54, ffh	signal recognition particle subunit SRP54	3.6.5.4	ko03060 Protein export
A0A3Q7G8S3	Uncharacterized protein		sly:101243705	0	K18655	DDX19, DBP5	ATP-dependent RNA helicase DDX19/DBP5	3.6.4.13	--
A0A3Q7H7Q7	DNA-directed RNA polymerase		sly:101255094	0	K10908	POLRMT, RPO41	DNA-directed RNA polymerase, mitochondrial	2.7.7.6	--
A0A3Q7J6C9	Valyl-tRNA synthetase		sly:101264294	0	K01873	VARS, valS	valyl-tRNA synthetase	6.1.1.9	ko00970 Aminoacyl-tRNA biosynthesis
E5LBC4	Prephenate aminotransferase	PAT	sly:100736464	0	K15849	PAT, AAT	--	--	ko00350 Tyrosine metabolism ko00360 Phenylalanine metabolism ko00400 Phenylalanine, tyrosine and tryptophan biosynthesis ko00950 Isoquinoline alkaloid biosynthesis ko00960 Tropane, piperidine and pyridine alkaloid biosynthesis ko01100 Metabolic pathways ko01110 Biosynthesis of secondary metabolites ko01230 Biosynthesis of amino acids
A0A0U1ZGZ4	50S ribosomal protein L2, chloroplastic	rpl2	sly:16976780	0	K02886	RP-L2, MRPL2, rplB	large subunit ribosomal protein L2	--	ko03010 Ribosome
A0A3Q7GEI3	Ribosomal_L18e/L15P domain-containing protein	101255295	sly:101255295	0	K02876	RP-L15, MRPL15, rplO	large subunit ribosomal protein L15	--	ko03010 Ribosome
A0A3Q7EJS4	Glycine--tRNA ligase	101256217	sly:101256217	0	K14164	glyQS	glycyl-tRNA synthetase	6.1.1.14	ko00970 Aminoacyl-tRNA biosynthesis
A0A3Q7EHH5	Peptidase_S9 domain-containing protein		sly:101267841	0		--	--	--	--
A0A3Q7FSH7	1-deoxy-D-xylulose-5-phosphate reductoisomerase	543682	sly:543682	0	K00099	dxr	1-deoxy-D-xylulose-5-phosphate reductoisomerase	1.1.1.267	ko00900 Terpenoid backbone biosynthesis ko01100 Metabolic pathways ko01110 Biosynthesis of secondary metabolites
A0A3Q7IN43	ATPase_AAA_core domain-containing protein		sly:101249777	0		--	--	--	--
A0A3Q7IXE6	Uncharacterized protein	101255264	sly:101255264	0		--	--	--	--
A0A3Q7EXW0	Uncharacterized protein		sly:101261559	0	K12741	HNRNPA1_3	heterogeneous nuclear ribonucleoprotein A1/A3	--	ko03040 Spliceosome
A0A3Q7IQJ3	Uncharacterized protein	101258426	sly:101258426	0		--	--	--	--
Q202I0	Zeta-carotene desaturase	ZDS	sly:543629	0	K00514	ZDS, crtQ	zeta-carotene desaturase	1.3.5.6	ko00906 Carotenoid biosynthesis ko01100 Metabolic pathways ko01110 Biosynthesis of secondary metabolites
A0A3Q7F352	Histidinol dehydrogenase		sly:101243855	0	K00013	hisD	histidinol dehydrogenase	1.1.1.23	ko00340 Histidine metabolism ko01100 Metabolic pathways ko01110 Biosynthesis of secondary metabolites ko01230 Biosynthesis of amino acids
A0A3Q7HXK5	SOR_SNZ domain-containing protein	101257782	sly:101257782	0	K06215	pdxS, pdx1	pyridoxal 5'-phosphate synthase pdxS subunit	4.3.3.6	ko00750 Vitamin B6 metabolism
A0A3Q7H1L0	Peptidylprolyl isomerase		sly:101253200	0	K09571	FKBP4_5	FK506-binding protein 4/5	5.2.1.8
A0A3Q7GM08	Aldehyde dehydrogenase (NAD(+))		sly:101252968	0	K14085	ALDH7A1	--	--	ko00010 Glycolysis / Gluconeogenesis ko00053 Ascorbate and aldarate metabolism ko00071 Fatty acid degradation ko00260 Glycine, serine and threonine metabolism ko00280 Valine, leucine and isoleucine degradation ko00310 Lysine degradation ko00330 Arginine and proline metabolism ko00340 Histidine metabolism ko00380 Tryptophan metabolism ko00410 beta-Alanine metabolism ko00561 Glycerolipid metabolism…
A0A3Q7HJU0	Pectin acetylesterase		sly:101251798	0	K19882	NOTUM	O-palmitoleoyl-L-serine hydrolase	3.1.1.98
A0A3Q7FS73	Aldedh domain-containing protein	100301929	sly:100301929	0	K00130	betB, gbsA	betaine-aldehyde dehydrogenase	1.2.1.8	ko00260 Glycine, serine and threonine metabolism ko01100 Metabolic pathways
A0A3Q7HEZ3	Transketolase		sly:101265735	0	K00615	E2.2.1.1, tktA, tktB	transketolase	2.2.1.1	ko00030 Pentose phosphate pathway ko00710 Carbon fixation in photosynthetic organisms ko01100 Metabolic pathways ko01110 Biosynthesis of secondary metabolites ko01200 Carbon metabolism ko01230 Biosynthesis of amino acids
A0A3Q7FAI2	PfkB domain-containing protein	543890	sly:543890	0	K00847	E2.7.1.4, scrK	fructokinase	2.7.1.4	ko00051 Fructose and mannose metabolism ko00500 Starch and sucrose metabolism ko00520 Amino sugar and nucleotide sugar metabolism ko01100 Metabolic pathways
A0A3Q7HIS1	Malic enzyme	101246159	sly:101246159	0	K00028	E1.1.1.39	malate dehydrogenase (decarboxylating)	1.1.1.39	ko00620 Pyruvate metabolism ko00710 Carbon fixation in photosynthetic organisms ko01100 Metabolic pathways ko01200 Carbon metabolism
A0A3Q7HH10	Oxoglutarate dehydrogenase (succinyl-transferring)		sly:101259749	0	K00164	OGDH, sucA	2-oxoglutarate dehydrogenase E1 component	1.2.4.2	ko00020 Citrate cycle (TCA cycle) ko00310 Lysine degradation ko00380 Tryptophan metabolism ko01100 Metabolic pathways ko01110 Biosynthesis of secondary metabolites ko01200 Carbon metabolism
A6N6K8	Phenylacetaldehyde reductase	PAR2	sly:100134902	0		--	--	--	--
K4AT92	AGO4A	101256023	sly:101256023	0	K11593	ELF2C, AGO	eukaryotic translation initiation factor 2C	--	--
A0A3Q7IIH8	Uncharacterized protein		sly:101253540	0		--	--	--	--
A0A3Q7EJ55	Ribosomal protein	101256124	sly:101256124	0	K02863	RP-L1, MRPL1, rplA	large subunit ribosomal protein L1	--	ko03010 Ribosome
A0A3Q7J2T1	Aconitate hydratase	101248455	sly:101248455	0	K01681	ACO, acnA	aconitate hydratase	4.2.1.3	ko00020 Citrate cycle (TCA cycle) ko00630 Glyoxylate and dicarboxylate metabolism ko01100 Metabolic pathways ko01110 Biosynthesis of secondary metabolites ko01200 Carbon metabolism ko01210 2-Oxocarboxylic acid metabolism ko01230 Biosynthesis of amino acids
A0A3Q7I7T0	Uncharacterized protein		sly:101258002	0		--	--	--	--
A0A3Q7GBP8	Thioredoxin domain-containing protein	101248098	sly:101248098	0		--	--	--	--
A0A3Q7FE34	Uncharacterized protein	100134877	sly:100134877	0	K00387	SUOX	sulfite oxidase	1.8.3.1	ko00920 Sulfur metabolism ko01100 Metabolic pathways
A0A3Q7EPB0	Eukaryotic translation initiation factor 3 subunit C		sly:101248584	0	K03252	EIF3C	translation initiation factor 3 subunit C	--	ko03013 RNA transport
A0A3Q7J3Z0	Uncharacterized protein	101263879	sly:101263879	0	K05605	HIBCH	3-hydroxyisobutyryl-CoA hydrolase	3.1.2.4	ko00280 Valine, leucine and isoleucine degradation ko00410 beta-Alanine metabolism ko00640 Propanoate metabolism ko01100 Metabolic pathways ko01200 Carbon metabolism
A0A3Q7I008	NAD(P)-bd_dom domain-containing protein		sly:101253410	0		--	--	--	--
A0A3Q7F529	Uncharacterized protein	101253342	sly:101253342	0	K02115	ATPF1G, atpG	F-type H+-transporting ATPase subunit gamma	--	ko00190 Oxidative phosphorylation ko00195 Photosynthesis ko01100 Metabolic pathways
A0A3Q7JST6	Acetohydroxy-acid reductoisomerase	101257242	sly:101257242	0	K00053	ilvC	ketol-acid reductoisomerase	1.1.1.86	ko00290 Valine, leucine and isoleucine biosynthesis ko00770 Pantothenate and CoA biosynthesis ko01100 Metabolic pathways ko01110 Biosynthesis of secondary metabolites ko01210 2-Oxocarboxylic acid metabolism ko01230 Biosynthesis of amino acids
K4C998	Ribosomal_S17_N domain-containing protein	101266035	sly:101266035	1e-116	K02949	RP-S11e, RPS11	small subunit ribosomal protein S11e	--	ko03010 Ribosome
A0A3Q7I6B9	Cysteine synthase	101244415	sly:101244415	0	K01738	cysK	cysteine synthase A	2.5.1.47	ko00270 Cysteine and methionine metabolism ko00920 Sulfur metabolism ko01100 Metabolic pathways ko01110 Biosynthesis of secondary metabolites ko01200 Carbon metabolism ko01230 Biosynthesis of amino acids
A0A3Q7ENN1	Calreticulin		sly:101246093	0	K08057	CALR	calreticulin	--	ko04141 Protein processing in endoplasmic reticulum ko04145 Phagosome
P31542	ATP-dependent Clp protease ATP-binding subunit ClpA homolog CD4B, chloroplastic	CD4B	sly:101249437	0	K03696	clpC	ATP-dependent Clp protease ATP-binding subunit ClpC	--	ko01100 Metabolic pathways
A0A3Q7EPE9	AA_TRNA_LIGASE_II domain-containing protein	101251038	sly:101251038	0	K01892	HARS, hisS	histidyl-tRNA synthetase	6.1.1.21	ko00970 Aminoacyl-tRNA biosynthesis
A0A3Q7HC76	Acetohydroxy-acid reductoisomerase		sly:101261134	0	K00053	ilvC	ketol-acid reductoisomerase	1.1.1.86	ko00290 Valine, leucine and isoleucine biosynthesis ko00770 Pantothenate and CoA biosynthesis ko01100 Metabolic pathways ko01110 Biosynthesis of secondary metabolites ko01210 2-Oxocarboxylic acid metabolism ko01230 Biosynthesis of amino acids
A0A3Q7HLK8	Cysteine synthase	101254617	sly:101254617	0	K01738	cysK	cysteine synthase A	2.5.1.47	ko00270 Cysteine and methionine metabolism ko00920 Sulfur metabolism ko01100 Metabolic pathways ko01110 Biosynthesis of secondary metabolites ko01200 Carbon metabolism ko01230 Biosynthesis of amino acids
A0A3Q7HGC8	Uncharacterized protein	101263320	sly:101263320	0	K04077	groEL, HSPD1	chaperonin GroEL	--	ko03018 RNA degradation
Q9FYW9	Adenylosuccinate synthetase, chloroplastic	PURA	sly:101253148	0	K01939	purA, ADSS	adenylosuccinate synthase	6.3.4.4	ko00230 Purine metabolism ko00250 Alanine, aspartate and glutamate metabolism ko01100 Metabolic pathways
A0A3Q7GED7	Indole-3-glycerol-phosphate synthase	101250390	sly:101250390	0	K01609	trpC	indole-3-glycerol phosphate synthase	4.1.1.48	ko00400 Phenylalanine, tyrosine and tryptophan biosynthesis ko01100 Metabolic pathways ko01110 Biosynthesis of secondary metabolites ko01230 Biosynthesis of amino acids
A0A3Q7J408	Uncharacterized protein		sly:101253560	0	K04078	groES, HSPE1	chaperonin GroES	--	--
C6K2K9	GDP-mannose 3,5-epimerase	GME1	sly:100316902	0	K10046	GME	--	--	ko00053 Ascorbate and aldarate metabolism ko00520 Amino sugar and nucleotide sugar metabolism ko01100 Metabolic pathways ko01110 Biosynthesis of secondary metabolites
A0A3Q7I2P2	Alpha-1,4 glucan phosphorylase	101244113	sly:101244113	0	K00688	PYG, glgP	glycogen phosphorylase	2.4.1.1	ko00500 Starch and sucrose metabolism ko01100 Metabolic pathways ko01110 Biosynthesis of secondary metabolites
A0A3Q7FZI5	Uncharacterized protein		sly:101260332	0	K01803	TPI, tpiA	triosephosphate isomerase (TIM)	5.3.1.1	ko00010 Glycolysis / Gluconeogenesis ko00051 Fructose and mannose metabolism ko00562 Inositol phosphate metabolism ko00710 Carbon fixation in photosynthetic organisms ko01100 Metabolic pathways ko01110 Biosynthesis of secondary metabolites ko01200 Carbon metabolism ko01230 Biosynthesis of amino acids
A0A3Q7IQZ0	Phospho-2-dehydro-3-deoxyheptonate aldolase	544152	sly:544152	0	K01626	E2.5.1.54, aroF, aroG, aroH	3-deoxy-7-phosphoheptulonate synthase	2.5.1.54	ko00400 Phenylalanine, tyrosine and tryptophan biosynthesis ko01100 Metabolic pathways ko01110 Biosynthesis of secondary metabolites ko01230 Biosynthesis of amino acids
A0A3Q7ISK8	Nitrate reductase		sly:100736473	0	K10534	NR	--	--	ko00910 Nitrogen metabolism
C6K2L0	GDP-mannose 3,5-epimerase	GME2	sly:100316874	0	K10046	GME	--	--	ko00053 Ascorbate and aldarate metabolism ko00520 Amino sugar and nucleotide sugar metabolism ko01100 Metabolic pathways ko01110 Biosynthesis of secondary metabolites
A0A3Q7IIS5	Vacuolar proton pump subunit B		sly:101244132	0	K02147	ATPeV1B, ATP6B	V-type H+-transporting ATPase subunit B	--	ko00190 Oxidative phosphorylation ko01100 Metabolic pathways ko04145 Phagosome
Q9M5A8	Chaperonin 21	543643	sly:543643	0	K04078	groES, HSPE1	chaperonin GroES	--	--
A0A3Q7EA02	Peptidyl-prolyl cis-trans isomerase	101263049	sly:101263049	0	K03768	PPIB, ppiB	peptidyl-prolyl cis-trans isomerase B (cyclophilin B)	5.2.1.8	--
A0A3Q7JI81	Pyruvate kinase		sly:101256147	0	K00873	PK, pyk	pyruvate kinase	2.7.1.40	ko00010 Glycolysis / Gluconeogenesis ko00230 Purine metabolism ko00620 Pyruvate metabolism ko01100 Metabolic pathways ko01110 Biosynthesis of secondary metabolites ko01200 Carbon metabolism ko01230 Biosynthesis of amino acids
A0A0C5C9V4	30S ribosomal protein S3, chloroplastic	rps3	sly:3950406	1e-162	K02982	RP-S3, rpsC	small subunit ribosomal protein S3	--	ko03010 Ribosome
P29795	Oxygen-evolving enhancer protein 2, chloroplastic	PSBP	sly:544077	0	K02717	psbP	photosystem II oxygen-evolving enhancer protein 2	--	ko00195 Photosynthesis ko01100 Metabolic pathways
A0A3Q7HWQ1	4-coumarate--CoA ligase		sly:101257097	0	K01897	ACSL, fadD	long-chain acyl-CoA synthetase	6.2.1.3	ko00061 Fatty acid biosynthesis ko00071 Fatty acid degradation ko01100 Metabolic pathways ko01212 Fatty acid metabolism ko04146 Peroxisome
A0A3Q7FUB1	Mg-por_mtran_C domain-containing protein		sly:101267302	0	K03428	bchM, chlM	magnesium-protoporphyrin O-methyltransferase	2.1.1.11	ko00860 Porphyrin and chlorophyll metabolism ko01100 Metabolic pathways ko01110 Biosynthesis of secondary metabolites
A0A3Q7F7C5	Glucose-6-phosphate 1-epimerase	101263563	sly:101263563	0	K01792	E5.1.3.15	glucose-6-phosphate 1-epimerase	5.1.3.15	ko00010 Glycolysis / Gluconeogenesis ko01100 Metabolic pathways ko01110 Biosynthesis of secondary metabolites
A0A3Q7HMJ3	Aminopeptidase	101250430	sly:101250430	0	K08776	NPEPPS	puromycin-sensitive aminopeptidase	3.4.11.-	--
A0A3Q7I069	Aldo_ket_red domain-containing protein	101256514	sly:101256514	0		--	--	--	--
A0A3Q7JHP4	Uncharacterized protein	101251433	sly:101251433	0		--	--	--	--
Q8GT30	Dihydrolipoyl dehydrogenase	544237	sly:544237	0	K00382	DLD, lpd, pdhD	dihydrolipoamide dehydrogenase	1.8.1.4	ko00010 Glycolysis / Gluconeogenesis ko00020 Citrate cycle (TCA cycle) ko00260 Glycine, serine and threonine metabolism ko00280 Valine, leucine and isoleucine degradation ko00620 Pyruvate metabolism ko00630 Glyoxylate and dicarboxylate metabolism ko00640 Propanoate metabolism ko01100 Metabolic pathways ko01110 Biosynthesis of secondary metabolites ko01200 Carbon metabolism
A0A3Q7EY39	Obg-like ATPase 1	101266277	sly:101266277	0	K19788	OLA1	obg-like ATPase 1	--	--
A0A3Q7HIP9	Protein disulfide-isomerase		sly:101263215	0	K03798	ftsH, hflB	cell division protease FtsH	3.4.24.-	--
K4D2A4	Ribosomal_S7 domain-containing protein	101248251	sly:101248251	1e-161	K02989	RP-S5e, RPS5	small subunit ribosomal protein S5e	--	ko03010 Ribosome
A0A3Q7EM11	Peptidase A1 domain-containing protein		sly:101266976	0		--	--	--	--
A0A3Q7IKR1	Eukaryotic translation initiation factor 3 subunit E	101265974	sly:101265974	0	K03250	EIF3E, INT6	translation initiation factor 3 subunit E	--	ko03013 RNA transport
A0A3Q7HVI4	Uncharacterized protein		sly:101252801	0		--	--	--	--
A0A3Q7ER22	Uncharacterized protein		sly:101251334	0	K00991	ispD	2-C-methyl-D-erythritol 4-phosphate cytidylyltransferase	2.7.7.60	ko00900 Terpenoid backbone biosynthesis ko01100 Metabolic pathways ko01110 Biosynthesis of secondary metabolites
Q6SKP4	Ribosomal protein L3	RPL3	sly:778284	0	K02925	RP-L3e, RPL3	large subunit ribosomal protein L3e	--	ko03010 Ribosome
A0A3Q7FZQ7	Nicotinate phosphoribosyltransferase	101264576	sly:101264576	0	K00763	pncB, NAPRT1	nicotinate phosphoribosyltransferase	6.3.4.21	ko00760 Nicotinate and nicotinamide metabolism ko01100 Metabolic pathways
A0A3Q7HAN1	Uncharacterized protein	101255117	sly:101255117	0		--	--	--	--
Q42896	Fructokinase-2	FRK2	sly:544022	0	K00847	E2.7.1.4, scrK	fructokinase	2.7.1.4	ko00051 Fructose and mannose metabolism ko00500 Starch and sucrose metabolism ko00520 Amino sugar and nucleotide sugar metabolism ko01100 Metabolic pathways
A0A3Q7GDG7	Glyceraldehyde-3-phosphate dehydrogenase	101258368	sly:101258368	0	K00134	GAPDH, gapA	glyceraldehyde 3-phosphate dehydrogenase	1.2.1.12	ko00010 Glycolysis / Gluconeogenesis ko00710 Carbon fixation in photosynthetic organisms ko01100 Metabolic pathways ko01110 Biosynthesis of secondary metabolites ko01200 Carbon metabolism ko01230 Biosynthesis of amino acids
Q2MI61	50S ribosomal protein L22, chloroplastic	rpl22	sly:3950468	1e-114	K02890	RP-L22, MRPL22, rplV	large subunit ribosomal protein L22	--	ko03010 Ribosome
O65917	Shikimate dehydrogenase	543548	sly:543548	0	K13832	aroDE, DHQ-SDH	--	--	ko00400 Phenylalanine, tyrosine and tryptophan biosynthesis ko01100 Metabolic pathways ko01110 Biosynthesis of secondary metabolites ko01230 Biosynthesis of amino acids
A0A3Q7FLA3	Glutamine amidotransferase type-2 domain-containing protein	101246028	sly:101246028	0	K00284	E1.4.7.1	glutamate synthase (ferredoxin)	1.4.7.1	ko00630 Glyoxylate and dicarboxylate metabolism ko00910 Nitrogen metabolism
A0A3Q7HGJ9	Phosphoglycerate kinase		sly:101253805	0	K00927	PGK, pgk	phosphoglycerate kinase	2.7.2.3	ko00010 Glycolysis / Gluconeogenesis ko00710 Carbon fixation in photosynthetic organisms ko01100 Metabolic pathways ko01110 Biosynthesis of secondary metabolites ko01200 Carbon metabolism ko01230 Biosynthesis of amino acids
A0A3Q7HQA3	Glycine cleavage system P protein	101260070	sly:101260070	0	K00281	GLDC, gcvP	glycine dehydrogenase	1.4.4.2	ko00260 Glycine, serine and threonine metabolism ko00630 Glyoxylate and dicarboxylate metabolism ko01100 Metabolic pathways ko01110 Biosynthesis of secondary metabolites ko01200 Carbon metabolism
A0A3Q7IJ97	Tr-type G domain-containing protein		sly:101253404	0		--	--	--	--
A0A3Q7ESN3	M16C_associated domain-containing protein	101250549	sly:101250549	0	K06972	PITRM1, PreP, CYM1	presequence protease	3.4.24.-	--
A0A3Q7IP94	Elongation factor G, chloroplastic	101245683	sly:101245683	0	K02355	fusA, GFM, EFG	elongation factor G	--	--
A0A3Q7H5X9	Elongation factor Ts, mitochondrial	101245558	sly:101245558	0	K02357	tsf, TSFM	elongation factor Ts	--	--
Q9FVH1	Transaldolase	TAL	sly:543623	0	K00616	E2.2.1.2, talA, talB	transaldolase	2.2.1.2	ko00030 Pentose phosphate pathway ko01100 Metabolic pathways ko01110 Biosynthesis of secondary metabolites ko01200 Carbon metabolism ko01230 Biosynthesis of amino acids
Q8RU74	3-dehydroquinate synthase, chloroplastic	DHQS	sly:544273	0	K01735	aroB	3-dehydroquinate synthase	4.2.3.4	ko00400 Phenylalanine, tyrosine and tryptophan biosynthesis ko01100 Metabolic pathways ko01110 Biosynthesis of secondary metabolites ko01230 Biosynthesis of amino acids
A0A3Q7GTM3	Delta-1-pyrroline-5-carboxylate synthase	101244293	sly:101244293	0	K12657	ALDH18A1, P5CS	--	--	ko00330 Arginine and proline metabolism ko01100 Metabolic pathways ko01110 Biosynthesis of secondary metabolites ko01230 Biosynthesis of amino acids
A0A3Q7FWS2	Uncharacterized protein		sly:101261801	0	K06627	CCNA	cyclin-A	--
A0A3Q7FNK6	NAD(P)-bd_dom domain-containing protein	101268541	sly:101268541	0		--	--	--	--
A0A3Q7EJA6	CCT-theta	101262749	sly:101262749	0	K09500	CCT8	T-complex protein 1 subunit theta	--	--
A0A3Q7F479	PKS_ER domain-containing protein	101268548	sly:101268548	0		--	--	--	--
A0A3Q7E824	Formyltetrahydrofolate synthetase	101265950	sly:101265950	0	K01938	fhs	formate--tetrahydrofolate ligase	6.3.4.3	ko00670 One carbon pool by folate ko01100 Metabolic pathways ko01200 Carbon metabolism
A0A3Q7JD76	Glyceraldehyde-3-phosphate dehydrogenase	101249445	sly:101249445	0	K05298	GAPA	glyceraldehyde-3-phosphate dehydrogenase (NADP+) (phosphorylating)	1.2.1.13	ko00710 Carbon fixation in photosynthetic organisms ko01100 Metabolic pathways ko01200 Carbon metabolism
A0A3Q7FU69	T-complex protein 1 subunit delta	101246121	sly:101246121	0	K09496	CCT4	T-complex protein 1 subunit delta	--	--
A0A3Q7JDN9	3-hydroxyacyl-CoA dehydrogenase		sly:101263592	0	K10527	MFP2	--	--	ko00071 Fatty acid degradation ko00592 alpha-Linolenic acid metabolism ko01100 Metabolic pathways ko01110 Biosynthesis of secondary metabolites ko01212 Fatty acid metabolism
Q42884	Chorismate synthase 1, chloroplastic	CS1	sly:544154	0	K01736	aroC	chorismate synthase	4.2.3.5	ko00400 Phenylalanine, tyrosine and tryptophan biosynthesis ko01100 Metabolic pathways ko01110 Biosynthesis of secondary metabolites ko01230 Biosynthesis of amino acids
A0A3Q7EK17	Eukaryotic translation initiation factor 3 subunit B	101267059	sly:101267059	0	K03253	EIF3B	translation initiation factor 3 subunit B	--	ko03013 RNA transport
Q672Q6	Photosystem II oxygen-evolving complex protein 3	PsbQ	sly:543931	1e-169	K08901	psbQ	photosystem II oxygen-evolving enhancer protein 3	--	ko00195 Photosynthesis ko01100 Metabolic pathways
A0A3Q7J418	ATP:AMP phosphotransferase		sly:101248270	0	K00939	adk, AK	adenylate kinase	2.7.4.3	ko00230 Purine metabolism ko00730 Thiamine metabolism ko01100 Metabolic pathways ko01110 Biosynthesis of secondary metabolites
A0A3Q7I742	Fumarate hydratase	101265278	sly:101265278	0	K01679	E4.2.1.2B, fumC	fumarate hydratase, class II	4.2.1.2	ko00020 Citrate cycle (TCA cycle) ko00620 Pyruvate metabolism ko01100 Metabolic pathways ko01110 Biosynthesis of secondary metabolites ko01200 Carbon metabolism
A0A3Q7EUX7	Dihydrofolate reductase		sly:101267455	0	K13998	DHFR-TS	--	--	ko00240 Pyrimidine metabolism ko00670 One carbon pool by folate ko00790 Folate biosynthesis ko01100 Metabolic pathways
A0A3Q7FYW1	Uncharacterized protein	101256669	sly:101256669	1e-171	K02864	RP-L10, MRPL10, rplJ	large subunit ribosomal protein L10	--	ko03010 Ribosome
D0EWF3	AICAR transformylase	IMPCHase	sly:100316897	0	K00602	purH	--	--	ko00230 Purine metabolism ko00670 One carbon pool by folate ko01100 Metabolic pathways ko01110 Biosynthesis of secondary metabolites
A0A3Q7GA27	Proteasome subunit alpha type		sly:101266633	0	K02725	PSMA1	20S proteasome subunit alpha 6	3.4.25.1	ko03050 Proteasome
A0A3Q7HZ37	1,4-alpha-glucan branching enzyme		sly:101268420	0	K00700	GBE1, glgB	1,4-alpha-glucan branching enzyme	2.4.1.18	ko00500 Starch and sucrose metabolism ko01100 Metabolic pathways ko01110 Biosynthesis of secondary metabolites
P93206	14-3-3 protein 1	TFT1	sly:101243846	0	K06630	YWHAE	14-3-3 protein epsilon	--
A0A3Q7HT77	RmlD_sub_bind domain-containing protein	101249670	sly:101249670	0	K12451	UER1	--	--	ko00520 Amino sugar and nucleotide sugar metabolism
A0A3Q7F153	Inositol-1-monophosphatase		sly:101254658	0	K01092	E3.1.3.25, IMPA, suhB	myo-inositol-1(or 4)-monophosphatase	3.1.3.25	ko00562 Inositol phosphate metabolism ko01100 Metabolic pathways ko04070 Phosphatidylinositol signaling system
Q9THX6	Thylakoid lumenal 29 kDa protein, chloroplastic	CLEB3J9	sly:101263901	0	K00434	E1.11.1.11	L-ascorbate peroxidase	1.11.1.11	ko00053 Ascorbate and aldarate metabolism ko00480 Glutathione metabolism
A0A3Q7IL38	Eukaryotic translation initiation factor 3 subunit L		sly:101260365	0	K15029	EIF3L	translation initiation factor 3 subunit L	--	--
A0A3Q7IIW4	CN hydrolase domain-containing protein		sly:101246455	0	K13566	NIT2	omega-amidase	3.5.1.3	ko00250 Alanine, aspartate and glutamate metabolism
A0A3Q7HV43	Uncharacterized protein		sly:101245387	0	K09553	STIP1	stress-induced-phosphoprotein 1	--
A0A3Q7HTM2	Uncharacterized protein		sly:101252801	0		--	--	--	--
A0A3Q7ETK4	Fructose-bisphosphate aldolase	101246870	sly:101246870	0	K01623	ALDO	fructose-bisphosphate aldolase, class I	4.1.2.13	ko00010 Glycolysis / Gluconeogenesis ko00030 Pentose phosphate pathway ko00051 Fructose and mannose metabolism ko00710 Carbon fixation in photosynthetic organisms ko01100 Metabolic pathways ko01110 Biosynthesis of secondary metabolites ko01200 Carbon metabolism ko01230 Biosynthesis of amino acids
A0A3Q7G667	Asparagine synthetase [glutamine-hydrolyzing]		sly:101259236	0	K01953	asnB, ASNS	asparagine synthase (glutamine-hydrolysing)	6.3.5.4	ko00250 Alanine, aspartate and glutamate metabolism ko01100 Metabolic pathways ko01110 Biosynthesis of secondary metabolites
Q40133	Alcohol dehydrogenase homolog (Fragment)	GAD3	sly:543760	1e-180		--	--	--	--
A0A3Q7JRP8	Uncharacterized protein		sly:101255271	0	K01759	GLO1, gloA	lactoylglutathione lyase	4.4.1.5	ko00620 Pyruvate metabolism
A0A3Q7HTC1	Acetylornithine transaminase	101245573	sly:101245573	0	K00818	E2.6.1.11, argD	acetylornithine aminotransferase	2.6.1.11	ko00220 Arginine biosynthesis ko01100 Metabolic pathways ko01110 Biosynthesis of secondary metabolites ko01210 2-Oxocarboxylic acid metabolism ko01230 Biosynthesis of amino acids
A0A3Q7I8G1	Pyruvate kinase	101261160	sly:101261160	0	K00873	PK, pyk	pyruvate kinase	2.7.1.40	ko00010 Glycolysis / Gluconeogenesis ko00230 Purine metabolism ko00620 Pyruvate metabolism ko01100 Metabolic pathways ko01110 Biosynthesis of secondary metabolites ko01200 Carbon metabolism ko01230 Biosynthesis of amino acids
A0A3Q7JIX8	Kinesin motor domain-containing protein		sly:101245606	0		--	--	--	--
A0A3Q7J5K6	Phosphoenolpyruvate carboxylase		sly:101260311	0	K01595	ppc	phosphoenolpyruvate carboxylase	4.1.1.31	ko00620 Pyruvate metabolism ko00710 Carbon fixation in photosynthetic organisms ko01100 Metabolic pathways ko01200 Carbon metabolism
A0A3Q7G7Y1	Uncharacterized protein		sly:101055560	0		--	--	--	--
A0A3Q7F3S5	S5 DRBM domain-containing protein		sly:101255055	0		--	--	--	--
A0A3Q7I9U4	Adenosylhomocysteinase	544304	sly:544304	0	K01251	E3.3.1.1, ahcY	adenosylhomocysteinase	3.3.1.1	ko00270 Cysteine and methionine metabolism ko01100 Metabolic pathways
K4BF05	Alcohol acyl transferase	AAT2	sly:101260310	0	K19747	DCR	BAHD acyltransferase	2.3.1.-	--
D2Y3F4	S-(hydroxymethyl)glutathione dehydrogenase	ADH3	sly:100750249	0	K00121	frmA, ADH5, adhC	--	--	ko00010 Glycolysis / Gluconeogenesis ko00071 Fatty acid degradation ko00350 Tyrosine metabolism ko01100 Metabolic pathways ko01110 Biosynthesis of secondary metabolites ko01200 Carbon metabolism
A0A3Q7EZ16	14_3_3 domain-containing protein	543791	sly:543791	0	K06630	YWHAE	14-3-3 protein epsilon	--
A0A3Q7HQL1	Nudix hydrolase domain-containing protein		sly:101253517	0		--	--	--	--
A0A3Q7GAX9	Fructose-bisphosphate aldolase	101264821	sly:101264821	0	K01623	ALDO	fructose-bisphosphate aldolase, class I	4.1.2.13	ko00010 Glycolysis / Gluconeogenesis ko00030 Pentose phosphate pathway ko00051 Fructose and mannose metabolism ko00710 Carbon fixation in photosynthetic organisms ko01100 Metabolic pathways ko01110 Biosynthesis of secondary metabolites ko01200 Carbon metabolism ko01230 Biosynthesis of amino acids
O24030	Proteasome subunit alpha type-7	PAD1	sly:544128	0	K02731	PSMA7	20S proteasome subunit alpha 4	3.4.25.1	ko03050 Proteasome
A0A0C5CEC3	30S ribosomal protein S4, chloroplastic	rps4	sly:3950465	1e-148	K02986	RP-S4, rpsD	small subunit ribosomal protein S4	--	ko03010 Ribosome
A0A3Q7F897	Isocitrate dehydrogenase [NADP]		sly:101255848	0	K00031	IDH1, IDH2, icd	isocitrate dehydrogenase	1.1.1.42	ko00020 Citrate cycle (TCA cycle) ko00480 Glutathione metabolism ko01100 Metabolic pathways ko01110 Biosynthesis of secondary metabolites ko01200 Carbon metabolism ko01210 2-Oxocarboxylic acid metabolism ko01230 Biosynthesis of amino acids ko04146 Peroxisome
E1U7P9	Glutathione synthetase	GSH2	sly:543537	0	K21456	GSS	glutathione synthase	6.3.2.3	ko00270 Cysteine and methionine metabolism ko00480 Glutathione metabolism ko01100 Metabolic pathways
A0A3Q7GC36	Pyruvate dehydrogenase E1 component subunit alpha	543639	sly:543639	0	K00161	PDHA, pdhA	pyruvate dehydrogenase E1 component alpha subunit	1.2.4.1	ko00010 Glycolysis / Gluconeogenesis ko00020 Citrate cycle (TCA cycle) ko00620 Pyruvate metabolism ko01100 Metabolic pathways ko01110 Biosynthesis of secondary metabolites ko01200 Carbon metabolism
A0A3Q7ILY0	Fructose-bisphosphate aldolase		sly:101262466	0	K01623	ALDO	fructose-bisphosphate aldolase, class I	4.1.2.13	ko00010 Glycolysis / Gluconeogenesis ko00030 Pentose phosphate pathway ko00051 Fructose and mannose metabolism ko00710 Carbon fixation in photosynthetic organisms ko01100 Metabolic pathways ko01110 Biosynthesis of secondary metabolites ko01200 Carbon metabolism ko01230 Biosynthesis of amino acids
A0A3Q7EQ78	Coatomer subunit delta	101266270	sly:101266270	0	K20471	COPD, ARCN1, RET2	coatomer subunit delta	--	--
A0A3Q7J365	3-hydroxyacyl-CoA dehydrogenase	101252256	sly:101252256	0	K10527	MFP2	--	--	ko00071 Fatty acid degradation ko00592 alpha-Linolenic acid metabolism ko01100 Metabolic pathways ko01110 Biosynthesis of secondary metabolites ko01212 Fatty acid metabolism
A0A3Q7EUQ8	Probable alanine--tRNA ligase, chloroplastic	101251229	sly:101251229	0	K01872	AARS, alaS	alanyl-tRNA synthetase	6.1.1.7	ko00970 Aminoacyl-tRNA biosynthesis
A0A3Q7FWZ9	Uncharacterized protein		sly:101259035	0	K04077	groEL, HSPD1	chaperonin GroEL	--	ko03018 RNA degradation
A0A3Q7EFC3	Importin subunit alpha	101257502	sly:101257502	0		--	--	--	--
K4B3H9	Glycine-rich RNA-binding protein	RBP1	sly:101262262	1e-108		--	--	--	--
A0A3Q7EGM6	Uncharacterized protein		sly:101266557	0		--	--	--	--
A0A3Q7F980	Fructose-bisphosphate aldolase		sly:101250853	0	K01623	ALDO	fructose-bisphosphate aldolase, class I	4.1.2.13	ko00010 Glycolysis / Gluconeogenesis ko00030 Pentose phosphate pathway ko00051 Fructose and mannose metabolism ko00710 Carbon fixation in photosynthetic organisms ko01100 Metabolic pathways ko01110 Biosynthesis of secondary metabolites ko01200 Carbon metabolism ko01230 Biosynthesis of amino acids
K4ATQ2	Uncharacterized protein	101253011	sly:101257063	1e-146	K02997	RP-S9e, RPS9	small subunit ribosomal protein S9e	--	ko03010 Ribosome
A0A3Q7JYX1	Uncharacterized protein		sly:101248086	1e-168	K02933	RP-L6, MRPL6, rplF	large subunit ribosomal protein L6	--	ko03010 Ribosome
A0A3Q7F604	Leucyl-tRNA synthetase		sly:101246305	0	K01869	LARS, leuS	leucyl-tRNA synthetase	6.1.1.4	ko00970 Aminoacyl-tRNA biosynthesis
A0A3Q7J6X7	Mg-protoporphyrin IX chelatase	101255435	sly:101255435	0	K03405	chlI, bchI	magnesium chelatase subunit I	6.6.1.1	ko00860 Porphyrin and chlorophyll metabolism ko01100 Metabolic pathways ko01110 Biosynthesis of secondary metabolites
A0A3Q7GWC2	Aldo_ket_red domain-containing protein		sly:101249178	0		--	--	--	--
A0A3Q7FFY2	Photosystem II stability/assembly factor		sly:101259493	0		--	--	--	--
A0A3Q7ENB7	Uncharacterized protein		sly:101245206	0		--	--	--	--
A0A3Q7F1W7	Uncharacterized protein		sly:101250951	0	K02987	RP-S4e, RPS4	small subunit ribosomal protein S4e	--	ko03010 Ribosome
A0A3Q7ESA9	S-methyl-5-thioribose kinase	101249769	sly:101249769	0	K00899	mtnK	5-methylthioribose kinase	2.7.1.100	ko00270 Cysteine and methionine metabolism ko01100 Metabolic pathways
O82691	Sucrose synthase	sus3	sly:543731	0	K00695	E2.4.1.13	sucrose synthase	2.4.1.13	ko00500 Starch and sucrose metabolism ko01100 Metabolic pathways
O49877	CYP1	C14	sly:543614	0		--	--	--	--
A0A3Q7JE01	PKS_ER domain-containing protein	101248372	sly:101248372	0		--	--	--	--
A0A3Q7GKR4	Beta-hexosaminidase	100529104	sly:100529104	0	K12373	HEXA_B	hexosaminidase	3.2.1.52	ko00511 Other glycan degradation ko00520 Amino sugar and nucleotide sugar metabolism ko00531 Glycosaminoglycan degradation ko00603 Glycosphingolipid biosynthesis - globo and isoglobo series ko00604 Glycosphingolipid biosynthesis - ganglio series ko01100 Metabolic pathways
A0A3Q7GWB4	Acyl-[acyl-carrier-protein] desaturase	101246830	sly:101246830	0	K03921	FAB2, SSI2, desA1	--	--	ko00061 Fatty acid biosynthesis ko01040 Biosynthesis of unsaturated fatty acids ko01212 Fatty acid metabolism
A0A3Q7HM51	Beta-ketoacyl-[acyl-carrier-protein] synthase I	101264039	sly:101264039	0	K09458	fabF	3-oxoacyl-[acyl-carrier-protein] synthase II	2.3.1.179	ko00061 Fatty acid biosynthesis ko00780 Biotin metabolism ko01100 Metabolic pathways ko01212 Fatty acid metabolism
A0A3Q7I1J2	PCI domain-containing protein	101267619	sly:101267619	0	K03037	PSMD6, RPN7	26S proteasome regulatory subunit N7	--	ko03050 Proteasome
A0A3Q7EN75	Uncharacterized protein		sly:101265588	0	K21026	AAE	acetylajmaline esterase	3.1.1.80	ko00901 Indole alkaloid biosynthesis ko01110 Biosynthesis of secondary metabolites
A0A3Q7HYJ1	AAA domain-containing protein	101267617	sly:101267617	0	K03062	PSMC1, RPT2	26S proteasome regulatory subunit T2	--	ko03050 Proteasome
A0A3Q7HT73	Prolyl-tRNA synthetase	101260238	sly:101260238	0	K01881	PARS, proS	prolyl-tRNA synthetase	6.1.1.15	ko00970 Aminoacyl-tRNA biosynthesis
A0A3Q7ERM4	PKS_AT domain-containing protein		sly:101249116	0	K00645	fabD	[acyl-carrier-protein] S-malonyltransferase	2.3.1.39	ko00061 Fatty acid biosynthesis ko01100 Metabolic pathways ko01212 Fatty acid metabolism
A0A3Q7JBP6	6-phosphogluconate dehydrogenase, decarboxylating	101263001	sly:101263001	0	K00033	PGD, gnd, gntZ	--	--	ko00030 Pentose phosphate pathway ko00480 Glutathione metabolism ko01100 Metabolic pathways ko01110 Biosynthesis of secondary metabolites ko01200 Carbon metabolism
A0A3Q7IKJ5	Inosine-5-monophosphate dehydrogenase	101266279	sly:101266279	0	K00088	IMPDH, guaB	IMP dehydrogenase	1.1.1.205	ko00230 Purine metabolism ko01100 Metabolic pathways ko01110 Biosynthesis of secondary metabolites
A0A3Q7IHG0	Uncharacterized protein	101250846	sly:101250846	0	K01803	TPI, tpiA	triosephosphate isomerase (TIM)	5.3.1.1	ko00010 Glycolysis / Gluconeogenesis ko00051 Fructose and mannose metabolism ko00562 Inositol phosphate metabolism ko00710 Carbon fixation in photosynthetic organisms ko01100 Metabolic pathways ko01110 Biosynthesis of secondary metabolites ko01200 Carbon metabolism ko01230 Biosynthesis of amino acids
A0A3Q7ELA6	Uncharacterized protein		sly:101257010	0		--	--	--	--
A0A3Q7JBV0	Polyadenylate-binding protein	101261596	sly:101261596	0	K13126	PABPC	polyadenylate-binding protein	--	ko03013 RNA transport ko03015 mRNA surveillance pathway ko03018 RNA degradation
A0A3Q7GQZ9	Phenylalanyl-tRNA synthetase	101247618	sly:101247618	0	K01889	FARSA, pheS	phenylalanyl-tRNA synthetase alpha chain	6.1.1.20	ko00970 Aminoacyl-tRNA biosynthesis
A0A3Q7FSD7	Geranylgeranyl reductase	101262299	sly:101262299	0	K10960	chlP, bchP	--	--	ko00860 Porphyrin and chlorophyll metabolism ko00900 Terpenoid backbone biosynthesis ko01100 Metabolic pathways ko01110 Biosynthesis of secondary metabolites
A0A3Q7GEZ4	SET domain-containing protein	101259632	sly:101259632	0	K00592	RBCMT	--	--	--
A0A3Q7GK31	Uncharacterized protein	101246533	sly:101246533	0	K01687	ilvD	dihydroxy-acid dehydratase	4.2.1.9	ko00290 Valine, leucine and isoleucine biosynthesis ko00770 Pantothenate and CoA biosynthesis ko01100 Metabolic pathways ko01110 Biosynthesis of secondary metabolites ko01210 2-Oxocarboxylic acid metabolism ko01230 Biosynthesis of amino acids
Q40131	Steroid 16alpha-hydroxylase	544002	sly:544002	0		--	--	--	--
A0A3Q7J330	Pyruvate dehydrogenase E1 component subunit alpha	101256355	sly:101256355	0	K00161	PDHA, pdhA	pyruvate dehydrogenase E1 component alpha subunit	1.2.4.1	ko00010 Glycolysis / Gluconeogenesis ko00020 Citrate cycle (TCA cycle) ko00620 Pyruvate metabolism ko01100 Metabolic pathways ko01110 Biosynthesis of secondary metabolites ko01200 Carbon metabolism
B5M9E4	Beta-glucosidase 01		sly:100191127	0	K01188	E3.2.1.21	beta-glucosidase	3.2.1.21	ko00460 Cyanoamino acid metabolism ko00500 Starch and sucrose metabolism ko00940 Phenylpropanoid biosynthesis ko01100 Metabolic pathways ko01110 Biosynthesis of secondary metabolites
A0A3Q7ERM5	Uncharacterized protein	101267273	sly:101267273	0	K04043	dnaK, HSPA9	molecular chaperone DnaK	--	ko03018 RNA degradation
A0A3Q7FW21	Uncharacterized protein		sly:101267214	0		--	--	--	--
A0A3Q7IMC4	Coatomer subunit beta		sly:101248531	0	K17301	COPB1, SEC26	coatomer subunit beta	--	--
A0A3Q7ITY0	Uncharacterized protein	101254260	sly:101254260	0		--	--	--	--
Q40147	Glutamate-1-semialdehyde 2,1-aminomutase, chloroplastic		sly:543967	0	K01845	hemL	glutamate-1-semialdehyde 2,1-aminomutase	5.4.3.8	ko00860 Porphyrin and chlorophyll metabolism ko01100 Metabolic pathways ko01110 Biosynthesis of secondary metabolites
A0A3Q7ILV3	Thioredoxin-dependent peroxiredoxin	101250263	sly:101250263	0	K03386	PRDX2_4, ahpC	peroxiredoxin (alkyl hydroperoxide reductase subunit C)	1.11.1.15
A0A3Q7IZG8	Ribosomal protein	101258620	sly:101258620	1e-160	K02865	RP-L10Ae, RPL10A	large subunit ribosomal protein L10Ae	--	ko03010 Ribosome
A0A3Q7EMP9	EF1_GNE domain-containing protein		sly:101247163	1e-171	K03232	EEF1B	elongation factor 1-beta	--	--
A0A3Q7HVI2	Lysine--tRNA ligase		sly:101251001	0	K04567	KARS, lysS	lysyl-tRNA synthetase, class II	6.1.1.6	ko00970 Aminoacyl-tRNA biosynthesis
A0A3Q7IZR8	Uncharacterized protein		sly:101268547	0	K13495	CISZOG	cis-zeatin O-glucosyltransferase	2.4.1.215	ko00908 Zeatin biosynthesis
A0A3Q7GNB3	Proteasome subunit beta	101250118	sly:101250118	0	K02737	PSMB5	20S proteasome subunit beta 5	3.4.25.1	ko03050 Proteasome
A0A3Q7F3X8	Eukaryotic translation initiation factor 3 subunit D	101252350	sly:101252350	0	K03251	EIF3D	translation initiation factor 3 subunit D	--	ko03013 RNA transport
A0A3Q7HGG5	Obg-like ATPase 1	101259460	sly:101259460	0	K19788	OLA1	obg-like ATPase 1	--	--
Q42890	Glucan endo-1,3-beta-D-glucosidase	tomQ`b	sly:544092	0		--	--	--	--
A0A3Q7HZV3	Uncharacterized protein	101247151	sly:101247151	0	K03283	HSPA1s	heat shock 70kDa protein 1/2/6/8	--	ko03040 Spliceosome ko04141 Protein processing in endoplasmic reticulum ko04144 Endocytosis
A0A3Q7HR44	Glycerol-3-phosphate acyltransferase, chloroplastic	543901	sly:543901	0	K00630	ATS1	glycerol-3-phosphate O-acyltransferase	2.3.1.15	ko00561 Glycerolipid metabolism ko00564 Glycerophospholipid metabolism ko01100 Metabolic pathways ko01110 Biosynthesis of secondary metabolites
A0A3Q7GLM4	T-complex protein 1 subunit gamma	101246428	sly:101246428	0	K09495	CCT3, TRIC5	T-complex protein 1 subunit gamma	--	--
A0A3Q7E9C5	Molybdopterin molybdenumtransferase	101253012	sly:101253012	0	K15376	GPHN	--	--	ko00790 Folate biosynthesis ko01100 Metabolic pathways
A0A3Q7EHA9	Citrate synthase		sly:101249011	0	K01647	CS, gltA	citrate synthase	2.3.3.1	ko00020 Citrate cycle (TCA cycle) ko00630 Glyoxylate and dicarboxylate metabolism ko01100 Metabolic pathways ko01110 Biosynthesis of secondary metabolites ko01200 Carbon metabolism ko01210 2-Oxocarboxylic acid metabolism ko01230 Biosynthesis of amino acids
A0A3Q7GAX3	Uncharacterized protein	778302	sly:778302	0		--	--	--	--
A0A3Q7JK86	Eukaryotic translation initiation factor 3 subunit I	101262979	sly:101262979	0	K03246	EIF3I	translation initiation factor 3 subunit I	--	ko03013 RNA transport
A0A3Q7GYF2	Nucleoside diphosphate kinase		sly:101262221	1e-162	K00940	ndk, NME	nucleoside-diphosphate kinase	2.7.4.6	ko00230 Purine metabolism ko00240 Pyrimidine metabolism ko01100 Metabolic pathways ko01110 Biosynthesis of secondary metabolites ko04016 MAPK signaling pathway - plant
Q9XG54	12-oxophytodienoate reductase 1	OPR1	sly:544239	0	K05894	OPR	12-oxophytodienoic acid reductase	1.3.1.42	ko00592 alpha-Linolenic acid metabolism ko01100 Metabolic pathways ko01110 Biosynthesis of secondary metabolites
A0A3Q7FRB5	D-3-phosphoglycerate dehydrogenase	101246616	sly:101246616	0	K00058	serA, PHGDH	--	--	ko00260 Glycine, serine and threonine metabolism ko01100 Metabolic pathways ko01200 Carbon metabolism ko01230 Biosynthesis of amino acids
A0A3Q7EYM6	Fructose-bisphosphate aldolase	101249787	sly:101249787	0	K01623	ALDO	fructose-bisphosphate aldolase, class I	4.1.2.13	ko00010 Glycolysis / Gluconeogenesis ko00030 Pentose phosphate pathway ko00051 Fructose and mannose metabolism ko00710 Carbon fixation in photosynthetic organisms ko01100 Metabolic pathways ko01110 Biosynthesis of secondary metabolites ko01200 Carbon metabolism ko01230 Biosynthesis of amino acids
A0A3Q7IA38	Tr-type G domain-containing protein	101254504	sly:101254504	0	K02519	infB, MTIF2	translation initiation factor IF-2	--	--
Q2MI93	ATP synthase subunit beta, chloroplastic	atpB	sly:3950387	0	K02112	ATPF1B, atpD	F-type H+-transporting ATPase subunit beta	3.6.3.14	ko00190 Oxidative phosphorylation ko00195 Photosynthesis ko01100 Metabolic pathways
A0A3Q7EQ38	Glycinamide ribonucleotide synthetase		sly:101265681	0	K03283	HSPA1s	heat shock 70kDa protein 1/2/6/8	--	ko03040 Spliceosome ko04141 Protein processing in endoplasmic reticulum ko04144 Endocytosis
A0A3Q7ILD3	5-methyltetrahydropteroyltriglutamate--homocysteine S-methyltransferase	101264078	sly:101264078	0	K00549	metE	5-methyltetrahydropteroyltriglutamate--homocysteine methyltransferase	2.1.1.14	ko00270 Cysteine and methionine metabolism ko00450 Selenocompound metabolism ko01100 Metabolic pathways ko01110 Biosynthesis of secondary metabolites ko01230 Biosynthesis of amino acids
A0A3Q7F579	Aminomethyltransferase	101249137	sly:101249137	0	K00605	gcvT, AMT	aminomethyltransferase	2.1.2.10	ko00260 Glycine, serine and threonine metabolism ko00630 Glyoxylate and dicarboxylate metabolism ko00670 One carbon pool by folate ko01100 Metabolic pathways ko01110 Biosynthesis of secondary metabolites ko01200 Carbon metabolism
A0A3Q7I9N3	Phosphoenolpyruvate carboxylase	101248407	sly:101248407	0	K01595	ppc	phosphoenolpyruvate carboxylase	4.1.1.31	ko00620 Pyruvate metabolism ko00710 Carbon fixation in photosynthetic organisms ko01100 Metabolic pathways ko01200 Carbon metabolism
A0A3Q7EHT5	Protein translocase subunit SecA		sly:101250048	0	K03070	secA	preprotein translocase subunit SecA	--	ko03060 Protein export
G8Z261	Alanine--glyoxylate transaminase	101055519	sly:101055519	0	K00830	AGXT	--	--	ko00250 Alanine, aspartate and glutamate metabolism ko00260 Glycine, serine and threonine metabolism ko00630 Glyoxylate and dicarboxylate metabolism ko01100 Metabolic pathways ko01110 Biosynthesis of secondary metabolites ko01200 Carbon metabolism ko04146 Peroxisome
A0A3Q7EHJ9	Glucose-1-phosphate adenylyltransferase	544039	sly:544039	0	K00975	glgC	glucose-1-phosphate adenylyltransferase	2.7.7.27	ko00500 Starch and sucrose metabolism ko00520 Amino sugar and nucleotide sugar metabolism ko01100 Metabolic pathways ko01110 Biosynthesis of secondary metabolites
A0A3Q7GZW2	Epimerase domain-containing protein	101253094	sly:101253094	0		--	--	--	--
A0A3Q7EUQ6	Uncharacterized protein	100191110	sly:100191110	0	K15893	HPR1	hydroxypyruvate reductase 1	--	ko00260 Glycine, serine and threonine metabolism ko00630 Glyoxylate and dicarboxylate metabolism ko01100 Metabolic pathways ko01110 Biosynthesis of secondary metabolites ko01200 Carbon metabolism
A0A3Q7H7F3	Uncharacterized protein		sly:101258321	0	K02716	psbO	photosystem II oxygen-evolving enhancer protein 1	--	ko00195 Photosynthesis ko01100 Metabolic pathways
A0A3Q7GLT1	Uncharacterized protein	101246429	sly:101246429	0	K00382	DLD, lpd, pdhD	dihydrolipoamide dehydrogenase	1.8.1.4	ko00010 Glycolysis / Gluconeogenesis ko00020 Citrate cycle (TCA cycle) ko00260 Glycine, serine and threonine metabolism ko00280 Valine, leucine and isoleucine degradation ko00620 Pyruvate metabolism ko00630 Glyoxylate and dicarboxylate metabolism ko00640 Propanoate metabolism ko01100 Metabolic pathways ko01110 Biosynthesis of secondary metabolites ko01200 Carbon metabolism
A0A3Q7HNA6	Polyribonucleotide nucleotidyltransferase		sly:101245783	0	K00962	pnp, PNPT1	polyribonucleotide nucleotidyltransferase	2.7.7.8	ko00230 Purine metabolism ko00240 Pyrimidine metabolism ko03018 RNA degradation
Q3C2L6	Sorbitol related enzyme	LeSDH	sly:778312	0	K00008	SORD, gutB	L-iditol 2-dehydrogenase	1.1.1.14	ko00040 Pentose and glucuronate interconversions ko00051 Fructose and mannose metabolism ko01100 Metabolic pathways
Q3SC82	30S ribosomal protein S15, chloroplastic	ACI39	sly:778333	1e-108	K02953	RP-S13e, RPS13	small subunit ribosomal protein S13e	--	ko03010 Ribosome
A0A3Q7H9C9	Glycosyltransferase	100736528	sly:100736528	0		--	--	--	--
A0A3Q7F7G5	Succinate dehydrogenase [ubiquinone] flavoprotein subunit, mitochondrial	101256641	sly:101256641	0	K00234	SDHA, SDH1	succinate dehydrogenase (ubiquinone) flavoprotein subunit	1.3.5.1	ko00020 Citrate cycle (TCA cycle) ko00190 Oxidative phosphorylation ko01100 Metabolic pathways ko01110 Biosynthesis of secondary metabolites ko01200 Carbon metabolism
A0A3Q7FUS2	PPIase cyclophilin-type domain-containing protein	101257251	sly:101257251	0	K03768	PPIB, ppiB	peptidyl-prolyl cis-trans isomerase B (cyclophilin B)	5.2.1.8	--
A0A3Q7FXR7	Bet_v_1 domain-containing protein	101266019	sly:101266019	1e-106		--	--	--	--
A0A3Q7ERA7	GTP cyclohydrolase II	544238	sly:544238	0	K14652	ribBA	--	--	ko00740 Riboflavin metabolism ko00790 Folate biosynthesis ko01100 Metabolic pathways ko01110 Biosynthesis of secondary metabolites
A0A3Q7GB69	Glyceraldehyde-3-phosphate dehydrogenase	101264004	sly:101264004	0	K05298	GAPA	glyceraldehyde-3-phosphate dehydrogenase (NADP+) (phosphorylating)	1.2.1.13	ko00710 Carbon fixation in photosynthetic organisms ko01100 Metabolic pathways ko01200 Carbon metabolism
A0A3Q7J0E0	OMPdecase	101244927	sly:101244927	0	K13421	UMPS	--	--	ko00240 Pyrimidine metabolism ko01100 Metabolic pathways
A0A3Q7G465	GFO_IDH_MocA domain-containing protein	101260931	sly:101260931	0		--	--	--	--
D1MAF2	Exportin-1	Xpo1	sly:100313952	0	K14290	XPO1, CRM1	exportin-1	--	ko03008 Ribosome biogenesis in eukaryotes ko03013 RNA transport
A0A3Q7GQM4	Uncharacterized protein	101248107	sly:101248107	0	K03233	EEF1G	elongation factor 1-gamma	--
A0A3Q7FCM3	Uncharacterized protein	101264774	sly:101264774	0	K12261	HACL1	2-hydroxyacyl-CoA lyase 1	4.1.-.-	ko04146 Peroxisome
A0A3Q7E9H1	5-methyltetrahydropteroyltriglutamate--homocysteine S-methyltransferase		sly:101250617	0	K00549	metE	5-methyltetrahydropteroyltriglutamate--homocysteine methyltransferase	2.1.1.14	ko00270 Cysteine and methionine metabolism ko00450 Selenocompound metabolism ko01100 Metabolic pathways ko01110 Biosynthesis of secondary metabolites ko01230 Biosynthesis of amino acids
A0A3Q7G4E2	Protein disulfide-isomerase	101257163	sly:101257163	0	K09580	PDIA1, P4HB	protein disulfide-isomerase A1	5.3.4.1	ko04141 Protein processing in endoplasmic reticulum
A0A3Q7FS41	Uncharacterized protein	101249904	sly:101249904	0		--	--	--	--
P38547	GTP-binding nuclear protein Ran2	RAN2	sly:778291	1e-169	K07936	RAN	GTP-binding nuclear protein Ran	--	ko03008 Ribosome biogenesis in eukaryotes ko03013 RNA transport
A0A3Q7JAV3	Malic enzyme	544164	sly:544164	0	K00029	E1.1.1.40, maeB	malate dehydrogenase (oxaloacetate-decarboxylating)(NADP+)	1.1.1.40	ko00620 Pyruvate metabolism ko00710 Carbon fixation in photosynthetic organisms ko01100 Metabolic pathways ko01200 Carbon metabolism
A0A3Q7GEU9	Uncharacterized protein	101267705	sly:101267705	0		--	--	--	--
A0A3Q7I245	EF1_GNE domain-containing protein		sly:543636	1e-170	K03232	EEF1B	elongation factor 1-beta	--	--
Q5NE18	Formate dehydrogenase, mitochondrial	fdh	sly:544250	0	K00122	FDH	formate dehydrogenase	1.17.1.9	ko00630 Glyoxylate and dicarboxylate metabolism ko01100 Metabolic pathways ko01200 Carbon metabolism
A0A3Q7EU87	Uncharacterized protein		sly:101246286	0	K01803	TPI, tpiA	triosephosphate isomerase (TIM)	5.3.1.1	ko00010 Glycolysis / Gluconeogenesis ko00051 Fructose and mannose metabolism ko00562 Inositol phosphate metabolism ko00710 Carbon fixation in photosynthetic organisms ko01100 Metabolic pathways ko01110 Biosynthesis of secondary metabolites ko01200 Carbon metabolism ko01230 Biosynthesis of amino acids
P93841	4-diphosphocytidyl-2-C-methyl-D-erythritol kinase, chloroplastic/chromoplastic (Fragment)	ISPE	sly:543658	0	K00919	ispE	4-diphosphocytidyl-2-C-methyl-D-erythritol kinase	2.7.1.148	ko00900 Terpenoid backbone biosynthesis ko01100 Metabolic pathways ko01110 Biosynthesis of secondary metabolites
A0A3Q7GYB4	Tr-type G domain-containing protein		sly:101259256	0	K02358	tuf, TUFM	elongation factor Tu	--	--
A0A3Q7G4W7	Inositol-3-phosphate synthase	544226	sly:544226	0	K01858	INO1, ISYNA1	myo-inositol-1-phosphate synthase	5.5.1.4	ko00562 Inositol phosphate metabolism ko01100 Metabolic pathways
A0A3Q7FY87	Mg-protoporphyrin IX chelatase	101248868	sly:101248868	0	K03404	chlD, bchD	magnesium chelatase subunit D	6.6.1.1	ko00860 Porphyrin and chlorophyll metabolism ko01100 Metabolic pathways ko01110 Biosynthesis of secondary metabolites
A0A3Q7IPG6	Uncharacterized protein		sly:101245310	0	K01267	DNPEP	aspartyl aminopeptidase	3.4.11.21	--
Q941R1	Transaldolase		sly:543811	0	K00616	E2.2.1.2, talA, talB	transaldolase	2.2.1.2	ko00030 Pentose phosphate pathway ko01100 Metabolic pathways ko01110 Biosynthesis of secondary metabolites ko01200 Carbon metabolism ko01230 Biosynthesis of amino acids
A0A3Q7ISK0	Uncharacterized protein	101245790	sly:101245790	0	K11294	NCL, NSR1	nucleolin	--
A0A3Q7FF30	3-isopropylmalate dehydratase		sly:101266391	0	K01703	leuC, IPMI-L	--	--	ko00290 Valine, leucine and isoleucine biosynthesis ko00660 C5-Branched dibasic acid metabolism ko00966 Glucosinolate biosynthesis ko01100 Metabolic pathways ko01110 Biosynthesis of secondary metabolites ko01210 2-Oxocarboxylic acid metabolism ko01230 Biosynthesis of amino acids
A0A3Q7FUV3	UBP-type domain-containing protein		sly:101253366	0	K13137	STRAP, UNRIP	serine-threonine kinase receptor-associated protein	--	ko03013 RNA transport
A0RZC9	Constitutive plastid-lipid associated protein	CHRD	sly:100736438	1e-137	K09022	ridA, tdcF, RIDA	2-iminobutanoate/2-iminopropanoate deaminase	3.5.99.10	--
K4B381	N-acetyl-glutamate semialdehyde dehydrogenase	NAGPR	sly:101252029	0	K00145	argC	N-acetyl-gamma-glutamyl-phosphate reductase	1.2.1.38	ko00220 Arginine biosynthesis ko01100 Metabolic pathways ko01110 Biosynthesis of secondary metabolites ko01210 2-Oxocarboxylic acid metabolism ko01230 Biosynthesis of amino acids
A0A3Q7H112	Peptidase_M24 domain-containing protein		sly:101255804	0		--	--	--	--
A0A3Q7H4R7	40S ribosomal protein S8		sly:101254603	1e-141	K02995	RP-S8e, RPS8	small subunit ribosomal protein S8e	--	ko03010 Ribosome
A0A3Q7IBY7	Pribosyltran domain-containing protein	101252123	sly:101252123	0		--	--	--	--
A0A3Q7HR46	Lactoylglutathione lyase	101259466	sly:101259466	0	K01759	GLO1, gloA	lactoylglutathione lyase	4.4.1.5	ko00620 Pyruvate metabolism
A0A3Q7J5P7	Tryptophan synthase	101256529	sly:101256529	0	K01696	trpB	tryptophan synthase beta chain	4.2.1.20	ko00260 Glycine, serine and threonine metabolism ko00400 Phenylalanine, tyrosine and tryptophan biosynthesis ko01100 Metabolic pathways ko01110 Biosynthesis of secondary metabolites ko01230 Biosynthesis of amino acids
A0A3Q7GDK7	Uncharacterized protein	101259540	sly:101259540	0	K03456	PPP2R1	serine/threonine-protein phosphatase 2A regulatory subunit A	--	ko03015 mRNA surveillance pathway
A0A3Q7HV38	Pyruvate dehydrogenase E1 component subunit beta	101266731	sly:101266731	0	K00162	PDHB, pdhB	pyruvate dehydrogenase E1 component beta subunit	1.2.4.1	ko00010 Glycolysis / Gluconeogenesis ko00020 Citrate cycle (TCA cycle) ko00620 Pyruvate metabolism ko01100 Metabolic pathways ko01110 Biosynthesis of secondary metabolites ko01200 Carbon metabolism
Q9LLT0	Beta-galactosidase	TBG5	sly:543611	0		--	--	--	--
A0A3Q7JC72	GFO_IDH_MocA domain-containing protein	101255180	sly:101255180	0		--	--	--	--
A0A3Q7GEE9	Glutaminyl-tRNA synthetase	101251979	sly:101251979	0	K01886	QARS, glnS	glutaminyl-tRNA synthetase	6.1.1.18	ko00970 Aminoacyl-tRNA biosynthesis ko01100 Metabolic pathways
A0A3Q7I5G1	PDZ_3 domain-containing protein	101261957	sly:101261957	0		--	--	--	--
A0A3Q7HG98	Uncharacterized protein	101255814	sly:101255814	1e-175		--	--	--	--
A0A3Q7GS13	Pectinesterase	101260941	sly:101260941	0	K01051	E3.1.1.11	pectinesterase	3.1.1.11	ko00040 Pentose and glucuronate interconversions ko01100 Metabolic pathways
O65004	Farnesyl pyrophosphate synthase	FPS1	sly:543552	0	K00787	FDPS	--	--	ko00900 Terpenoid backbone biosynthesis ko01100 Metabolic pathways ko01110 Biosynthesis of secondary metabolites
Q5NE17	Malate dehydrogenase [NADP], chloroplastic	mdh	sly:543805	0	K00051	E1.1.1.82	malate dehydrogenase (NADP+)	1.1.1.82	ko00620 Pyruvate metabolism ko00710 Carbon fixation in photosynthetic organisms ko01100 Metabolic pathways ko01200 Carbon metabolism
A0A3Q7JQE3	EF1_GNE domain-containing protein	101268350	sly:101268350	1e-167	K03232	EEF1B	elongation factor 1-beta	--	--
P93541	Glutamate dehydrogenase	GDH1	sly:544015	0	K00261	GLUD1_2, gdhA	glutamate dehydrogenase (NAD(P)+)	1.4.1.3	ko00220 Arginine biosynthesis ko00250 Alanine, aspartate and glutamate metabolism ko00910 Nitrogen metabolism ko01100 Metabolic pathways ko01200 Carbon metabolism
A0A3Q7GNM9	Inositol-3-phosphate synthase	543809	sly:543809	0	K01858	INO1, ISYNA1	myo-inositol-1-phosphate synthase	5.5.1.4	ko00562 Inositol phosphate metabolism ko01100 Metabolic pathways
A0A3Q7F688	Phosphoserine aminotransferase		sly:101254553	0	K00831	serC, PSAT1	phosphoserine aminotransferase	2.6.1.52	ko00260 Glycine, serine and threonine metabolism ko00750 Vitamin B6 metabolism ko01100 Metabolic pathways ko01200 Carbon metabolism ko01230 Biosynthesis of amino acids
A0A3Q7EHA7	Protoporphyrinogen oxidase		sly:101259974	0	K00231	PPOX, hemY	--	--	ko00860 Porphyrin and chlorophyll metabolism ko01100 Metabolic pathways ko01110 Biosynthesis of secondary metabolites
A0A3Q7GP23	ThiC-associated domain-containing protein	101264726	sly:101264726	0	K03147	thiC	phosphomethylpyrimidine synthase	4.1.99.17	ko00730 Thiamine metabolism ko01100 Metabolic pathways
A0A3Q7GM93	Pectinesterase		sly:544016	0	K01051	E3.1.1.11	pectinesterase	3.1.1.11	ko00040 Pentose and glucuronate interconversions ko01100 Metabolic pathways
Q9ZS45	Spermidine synthase	SPDSYN	sly:544177	0	K00797	speE, SRM	spermidine synthase	2.5.1.16	ko00270 Cysteine and methionine metabolism ko00330 Arginine and proline metabolism ko00410 beta-Alanine metabolism ko00480 Glutathione metabolism ko01100 Metabolic pathways
A0A3Q7FKX4	Glutamate synthase (NADH)		sly:101254281	0	K00264	GLT1	--	--	ko00250 Alanine, aspartate and glutamate metabolism ko00910 Nitrogen metabolism ko01100 Metabolic pathways ko01110 Biosynthesis of secondary metabolites ko01230 Biosynthesis of amino acids
A0A3Q7G0X6	Sulfate adenylyltransferase	101256557	sly:101256557	0	K13811	PAPSS	--	--	ko00230 Purine metabolism ko00261 Monobactam biosynthesis ko00450 Selenocompound metabolism ko00920 Sulfur metabolism ko01100 Metabolic pathways
A0A3Q7IZI6	Aldo_ket_red domain-containing protein	101254562	sly:101254562	0		--	--	--	--
A0A3Q7HX95	Fructose-bisphosphate aldolase	101266063	sly:101266063	0	K01623	ALDO	fructose-bisphosphate aldolase, class I	4.1.2.13	ko00010 Glycolysis / Gluconeogenesis ko00030 Pentose phosphate pathway ko00051 Fructose and mannose metabolism ko00710 Carbon fixation in photosynthetic organisms ko01100 Metabolic pathways ko01110 Biosynthesis of secondary metabolites ko01200 Carbon metabolism ko01230 Biosynthesis of amino acids
A0A3Q7JF55	Selenoprotein O	101245443	sly:101245443	0		--	--	--	--
A0A3Q7GQR0	W2 domain-containing protein	101260819	sly:101260819	0		--	--	--	--
A0A3Q7GJA8	Uncharacterized protein		sly:101260435	0	K00626	E2.3.1.9, atoB	acetyl-CoA C-acetyltransferase	2.3.1.9	ko00071 Fatty acid degradation ko00072 Synthesis and degradation of ketone bodies ko00280 Valine, leucine and isoleucine degradation ko00310 Lysine degradation ko00380 Tryptophan metabolism ko00620 Pyruvate metabolism ko00630 Glyoxylate and dicarboxylate metabolism ko00640 Propanoate metabolism ko00650 Butanoate metabolism ko00900 Terpenoid backbone biosynthesis ko01100 Metabolic pathways ko01110…
A0A3Q7FVL0	Uncharacterized protein		sly:101263391	0	K18606	HPPR	hydroxyphenylpyruvate reductase	1.1.1.237	ko00130 Ubiquinone and other terpenoid-quinone biosynthesis ko00350 Tyrosine metabolism ko00360 Phenylalanine metabolism ko00960 Tropane, piperidine and pyridine alkaloid biosynthesis ko01110 Biosynthesis of secondary metabolites
A0A3Q7F7L6	Uncharacterized protein		sly:101264170	0	K17839	PAO4, PAO3, PAO2	--	--	ko00330 Arginine and proline metabolism ko00410 beta-Alanine metabolism
A0A3Q7GBS3	Uncharacterized protein	101260136	sly:101260136	1e-124	K02952	RP-S13, rpsM	small subunit ribosomal protein S13	--	ko03010 Ribosome
A0A3Q7HRB1	ATP-dependent Clp protease proteolytic subunit	101267919	sly:101267919	0	K01358	clpP, CLPP	ATP-dependent Clp protease, protease subunit	3.4.21.92
A0A3Q7GHS2	Uncharacterized protein	101257962	sly:101257962	0		--	--	--	--
A0A3Q7JRL8	Aldedh domain-containing protein	101247788	sly:101247788	0	K12355	REF1	coniferyl-aldehyde dehydrogenase	1.2.1.68	ko00940 Phenylpropanoid biosynthesis
A0A3Q7HZQ4	V-type proton ATPase subunit H		sly:101250816	0	K02144	ATPeV1H	V-type H+-transporting ATPase subunit H	--	ko00190 Oxidative phosphorylation ko01100 Metabolic pathways ko04145 Phagosome
A0A3Q7FCR4	Polyadenylate-binding protein	101258105	sly:101258105	0	K13126	PABPC	polyadenylate-binding protein	--	ko03013 RNA transport ko03015 mRNA surveillance pathway ko03018 RNA degradation
A0A3Q7GD09	Uncharacterized protein	101247015	sly:101247015	0	K01661	menB	naphthoate synthase	4.1.3.36	ko00130 Ubiquinone and other terpenoid-quinone biosynthesis ko01100 Metabolic pathways ko01110 Biosynthesis of secondary metabolites
A0A3Q7FWL3	Aminotran_1_2 domain-containing protein	101260925	sly:101260925	0	K00817	hisC	histidinol-phosphate aminotransferase	2.6.1.9	ko00340 Histidine metabolism ko00350 Tyrosine metabolism ko00360 Phenylalanine metabolism ko00400 Phenylalanine, tyrosine and tryptophan biosynthesis ko00960 Tropane, piperidine and pyridine alkaloid biosynthesis ko01100 Metabolic pathways ko01110 Biosynthesis of secondary metabolites ko01230 Biosynthesis of amino acids
A0A3Q7IFK3	Epimerase domain-containing protein	101055557	sly:101055557	0	K22419
A0A3Q7HNB6	Uncharacterized protein	101246947	sly:101246947	0		--	--	--	--
A0A3Q7HXI0	Arginine biosynthesis bifunctional protein ArgJ, chloroplastic		sly:101265059	0	K00620	argJ	--	--	ko00220 Arginine biosynthesis ko01100 Metabolic pathways ko01110 Biosynthesis of secondary metabolites ko01210 2-Oxocarboxylic acid metabolism ko01230 Biosynthesis of amino acids
Q9FEW9	12-oxophytodienoate reductase 3	OPR3	sly:543763	0	K05894	OPR	12-oxophytodienoic acid reductase	1.3.1.42	ko00592 alpha-Linolenic acid metabolism ko01100 Metabolic pathways ko01110 Biosynthesis of secondary metabolites
A0A3Q7HD29	Aspartate aminotransferase	101244094	sly:101244094	0	K14455	GOT2	aspartate aminotransferase, mitochondrial	2.6.1.1	ko00220 Arginine biosynthesis ko00250 Alanine, aspartate and glutamate metabolism ko00270 Cysteine and methionine metabolism ko00330 Arginine and proline metabolism ko00350 Tyrosine metabolism ko00360 Phenylalanine metabolism ko00400 Phenylalanine, tyrosine and tryptophan biosynthesis ko00710 Carbon fixation in photosynthetic organisms ko00950 Isoquinoline alkaloid biosynthesis ko00960 Tropane, p…
A0A3Q7EU34	Aldo_ket_red domain-containing protein	101248625	sly:101248625	0	K00011	AKR1B	aldehyde reductase	1.1.1.21	ko00040 Pentose and glucuronate interconversions ko00051 Fructose and mannose metabolism ko00052 Galactose metabolism ko00561 Glycerolipid metabolism ko00790 Folate biosynthesis ko01100 Metabolic pathways
A0A3Q7IM38	Ribos_L4_asso_C domain-containing protein		sly:101253039	0	K02930	RP-L4e, RPL4	large subunit ribosomal protein L4e	--	ko03010 Ribosome
A0A3Q7IPK7	D-fructose-1,6-bisphosphate 1-phosphohydrolase	101264273	sly:101264273	0	K03841	FBP, fbp	fructose-1,6-bisphosphatase I	3.1.3.11	ko00010 Glycolysis / Gluconeogenesis ko00030 Pentose phosphate pathway ko00051 Fructose and mannose metabolism ko00710 Carbon fixation in photosynthetic organisms ko01100 Metabolic pathways ko01110 Biosynthesis of secondary metabolites ko01200 Carbon metabolism
A0A3Q7FWE8	Glyceraldehyde-3-phosphate dehydrogenase	101266713	sly:101266713	0	K05298	GAPA	glyceraldehyde-3-phosphate dehydrogenase (NADP+) (phosphorylating)	1.2.1.13	ko00710 Carbon fixation in photosynthetic organisms ko01100 Metabolic pathways ko01200 Carbon metabolism
A0A3Q7I956	Uncharacterized protein	101250927	sly:101250927	0	K04077	groEL, HSPD1	chaperonin GroEL	--	ko03018 RNA degradation
A0A3Q7FGD6	Amylomaltase		sly:101253841	0	K00705	malQ	4-alpha-glucanotransferase	2.4.1.25	ko00500 Starch and sucrose metabolism ko01100 Metabolic pathways
A0A3Q7FY79	6-phosphogluconate dehydrogenase, decarboxylating		sly:101256373	0	K00033	PGD, gnd, gntZ	--	--	ko00030 Pentose phosphate pathway ko00480 Glutathione metabolism ko01100 Metabolic pathways ko01110 Biosynthesis of secondary metabolites ko01200 Carbon metabolism
A0A3Q7ISV4	Ribosomal_L6e_N domain-containing protein	101252946	sly:101252946	1e-165	K02934	RP-L6e, RPL6	large subunit ribosomal protein L6e	--	ko03010 Ribosome
A0A3Q7HEX8	NADPH-protochlorophyllide oxidoreductase	543647	sly:543647	0	K00218	por	protochlorophyllide reductase	1.3.1.33	ko00860 Porphyrin and chlorophyll metabolism ko01100 Metabolic pathways ko01110 Biosynthesis of secondary metabolites
B1Q3F7	Succinic semialdehyde reductase isofom2	LeSSR2	sly:100147725	0	K18121	GLYR	--	--	ko00630 Glyoxylate and dicarboxylate metabolism ko00650 Butanoate metabolism ko01100 Metabolic pathways ko01200 Carbon metabolism
A0A3Q7IGH0	Adenylyl cyclase-associated protein	101267359	sly:101267359	0	K17261	CAP1_2, SRV2	adenylyl cyclase-associated protein	--	--
A0A3Q7FTI8	Aminotran_1_2 domain-containing protein		sly:101244469	0		--	--	--	--
A0A3Q7EJU7	Sec16_C domain-containing protein	101261454	sly:101261454	0	K14005	SEC31	protein transport protein SEC31	--	ko04141 Protein processing in endoplasmic reticulum
A0A3Q7IQR1	Uncharacterized protein	101249696	sly:101249696	0	K15400	HHT1	omega-hydroxypalmitate O-feruloyl transferase	2.3.1.188	ko00073 Cutin, suberine and wax biosynthesis
A0A3Q7IAU4	(S)-2-hydroxy-acid oxidase	100134875	sly:100134875	0	K11517	HAO	(S)-2-hydroxy-acid oxidase	1.1.3.15	ko00630 Glyoxylate and dicarboxylate metabolism ko01100 Metabolic pathways ko01110 Biosynthesis of secondary metabolites ko01200 Carbon metabolism ko04146 Peroxisome
A0A3Q7G5V9	KOW domain-containing protein	101267290	sly:101267290	1e-104	K02898	RP-L26e, RPL26	large subunit ribosomal protein L26e	--	ko03010 Ribosome
A0A3Q7G5E6	Cysteinyl-tRNA synthetase	101256769	sly:101256769	0	K01883	CARS, cysS	cysteinyl-tRNA synthetase	6.1.1.16	ko00970 Aminoacyl-tRNA biosynthesis
A0A3Q7H1P7	Beta-glucosidase	101260057	sly:101260057	0	K05349	bglX	beta-glucosidase	3.2.1.21	ko00460 Cyanoamino acid metabolism ko00500 Starch and sucrose metabolism ko00940 Phenylpropanoid biosynthesis ko01100 Metabolic pathways ko01110 Biosynthesis of secondary metabolites
A0A3Q7HRC2	Uncharacterized protein	101262737	sly:101262737	0		--	--	--	--
A0A3Q7HD15	Glucose-6-phosphate 1-dehydrogenase		sly:101258470	0	K00036	G6PD, zwf	--	--	ko00030 Pentose phosphate pathway ko00480 Glutathione metabolism ko01100 Metabolic pathways ko01110 Biosynthesis of secondary metabolites ko01200 Carbon metabolism
A0A3Q7FKZ2	PAP_fibrillin domain-containing protein	101263678	sly:101263678	0		--	--	--	--
A0A3Q7ISE3	Uncharacterized protein		sly:778343	0	K21888	DHAR	--	--	ko00053 Ascorbate and aldarate metabolism ko00480 Glutathione metabolism ko01100 Metabolic pathways
A0A3Q7G7H8	14_3_3 domain-containing protein		sly:543965	1e-180	K06630	YWHAE	14-3-3 protein epsilon	--
A0A3Q7GRY3	Uncharacterized protein	101247532	sly:101247532	0	K02906	RP-L3, MRPL3, rplC	large subunit ribosomal protein L3	--	ko03010 Ribosome
A0A3Q7EPA9	Seryl-tRNA synthetase		sly:101262862	0		--	--	--	--
A0A3Q7JDD9	Uncharacterized protein	101250874	sly:101250874	1e-120	K02881	RP-L18, MRPL18, rplR	large subunit ribosomal protein L18	--	ko03010 Ribosome
Q9SDZ6	Phospholipase D (Fragment)	543819	sly:543819	0	K01115	PLD1_2	phospholipase D1/2	3.1.4.4	ko00564 Glycerophospholipid metabolism ko00565 Ether lipid metabolism ko01100 Metabolic pathways ko01110 Biosynthesis of secondary metabolites ko04144 Endocytosis
A0A3Q7FZG5	UDP-glucuronate decarboxylase	101263507	sly:101263507	0	K08678	UXS1, uxs	UDP-glucuronate decarboxylase	4.1.1.35	ko00520 Amino sugar and nucleotide sugar metabolism ko01100 Metabolic pathways
A0A3Q7I6A1	Proteasome subunit beta	101249580	sly:101249580	1e-154	K02734	PSMB2	20S proteasome subunit beta 4	3.4.25.1	ko03050 Proteasome
A0A3Q7H3B4	Xylose isomerase		sly:101266649	0	K01805	xylA	xylose isomerase	5.3.1.5	ko00040 Pentose and glucuronate interconversions ko00051 Fructose and mannose metabolism ko01100 Metabolic pathways
A0A3Q7GX85	PEROXIDASE_4 domain-containing protein		sly:101262528	0	K00434	E1.11.1.11	L-ascorbate peroxidase	1.11.1.11	ko00053 Ascorbate and aldarate metabolism ko00480 Glutathione metabolism
A0A3Q7GZ83	60S ribosomal protein L27	101251893	sly:101251893	2e-96	K02901	RP-L27e, RPL27	large subunit ribosomal protein L27e	--	ko03010 Ribosome
A0A3Q7HUQ3	Glyceraldehyde-3-phosphate dehydrogenase	101255800	sly:101255800	0	K00134	GAPDH, gapA	glyceraldehyde 3-phosphate dehydrogenase	1.2.1.12	ko00010 Glycolysis / Gluconeogenesis ko00710 Carbon fixation in photosynthetic organisms ko01100 Metabolic pathways ko01110 Biosynthesis of secondary metabolites ko01200 Carbon metabolism ko01230 Biosynthesis of amino acids
A0A3Q7H8S0	Thioredoxin-dependent peroxiredoxin	101243905	sly:101243905	1e-159	K03564	BCP, PRXQ, DOT5	peroxiredoxin Q/BCP	1.11.1.15	--
A0A3Q7F639	Pyrophosphate--fructose 6-phosphate 1-phosphotransferase subunit beta	101243849	sly:101243849	0	K00895	pfp, PFP	diphosphate-dependent phosphofructokinase	2.7.1.90	ko00010 Glycolysis / Gluconeogenesis ko00030 Pentose phosphate pathway ko00051 Fructose and mannose metabolism ko01100 Metabolic pathways ko01110 Biosynthesis of secondary metabolites
A0A3Q7GDJ7	Dihydrolipoamide acetyltransferase component of pyruvate dehydrogenase complex	101257857	sly:101257857	0	K00627	DLAT, aceF, pdhC	pyruvate dehydrogenase E2 component (dihydrolipoamide acetyltransferase)	2.3.1.12	ko00010 Glycolysis / Gluconeogenesis ko00020 Citrate cycle (TCA cycle) ko00620 Pyruvate metabolism ko01100 Metabolic pathways ko01110 Biosynthesis of secondary metabolites ko01200 Carbon metabolism
A0A3Q7HK40	Uncharacterized protein	101256609	sly:101256609	0	K09015	sufD	Fe-S cluster assembly protein SufD	--	--
A0A3Q7JD34	Ornithine carbamoyltransferase	101246902	sly:101246902	0	K00611	OTC, argF, argI	ornithine carbamoyltransferase	2.1.3.3	ko00220 Arginine biosynthesis ko01100 Metabolic pathways ko01110 Biosynthesis of secondary metabolites ko01230 Biosynthesis of amino acids
Q672Q2	Chloroplast-specific ribosomal protein	544268	sly:544268	0		--	--	--	--
Q6X1D0	Superoxide dismutase	FESOD	sly:544259	0	K04564	SOD2	superoxide dismutase, Fe-Mn family	1.15.1.1	ko04146 Peroxisome
A0A3Q7HLD0	PKS_ER domain-containing protein	101250123	sly:101250123	0	K00344	qor, CRYZ	NADPH2:quinone reductase	1.6.5.5	--
A0A3Q7FRC7	Elongation factor Tu	101245244	sly:101245244	0	K02358	tuf, TUFM	elongation factor Tu	--	--
A0A3Q7HA43	HATPase_c domain-containing protein	101254814	sly:101254814	0	K09487	HSP90B, TRA1	heat shock protein 90kDa beta	--	ko04141 Protein processing in endoplasmic reticulum ko04626 Plant-pathogen interaction
A0A3Q7E8X9	Phenylalanyl-tRNA synthetase beta subunit		sly:101268498	0	K01890	FARSB, pheT	phenylalanyl-tRNA synthetase beta chain	6.1.1.20	ko00970 Aminoacyl-tRNA biosynthesis
A0A3Q7J1A3	Histone H4	101256351	sly:101256351	3e-68	K11254	H4	histone H4	--
A0A3Q7HAD2	SET domain-containing protein		sly:101264031	0		--	--	--	--
A0A3Q7JMX3	LRRNT_2 domain-containing protein		sly:101264088	0		--	--	--	--
A0A3Q7EM80	Uncharacterized protein	101264862	sly:101264862	0	K17098	ANNAT	annexin D	--	--
A0A3Q7FC02	Glucose-6-phosphate 1-dehydrogenase		sly:101249507	0	K00036	G6PD, zwf	--	--	ko00030 Pentose phosphate pathway ko00480 Glutathione metabolism ko01100 Metabolic pathways ko01110 Biosynthesis of secondary metabolites ko01200 Carbon metabolism
A0A3Q7ENE0	Ribose-5-phosphate isomerase	101264255	sly:101264255	0	K01807	rpiA	ribose 5-phosphate isomerase A	5.3.1.6	ko00030 Pentose phosphate pathway ko00710 Carbon fixation in photosynthetic organisms ko01100 Metabolic pathways ko01110 Biosynthesis of secondary metabolites ko01200 Carbon metabolism ko01230 Biosynthesis of amino acids
A0A3Q7FD04	Branched-chain-amino-acid aminotransferase		sly:101245812	0	K00826	E2.6.1.42, ilvE	branched-chain amino acid aminotransferase	2.6.1.42	ko00270 Cysteine and methionine metabolism ko00280 Valine, leucine and isoleucine degradation ko00290 Valine, leucine and isoleucine biosynthesis ko00770 Pantothenate and CoA biosynthesis ko01100 Metabolic pathways ko01110 Biosynthesis of secondary metabolites ko01210 2-Oxocarboxylic acid metabolism ko01230 Biosynthesis of amino acids
K4CUW3	Uncharacterized protein	543752	sly:543752	1e-99	K02894	RP-L23e, RPL23	large subunit ribosomal protein L23e	--	ko03010 Ribosome
A0A3Q7ERV5	AA_TRNA_LIGASE_II domain-containing protein	101259000	sly:101259000	0	K01876	DARS, aspS	aspartyl-tRNA synthetase	6.1.1.12	ko00970 Aminoacyl-tRNA biosynthesis
A0A3Q7GHV9	Phosphomannomutase	778245	sly:778245	0	K17497	PMM	phosphomannomutase	5.4.2.8	ko00051 Fructose and mannose metabolism ko00520 Amino sugar and nucleotide sugar metabolism ko01100 Metabolic pathways ko01110 Biosynthesis of secondary metabolites
A0A3Q7HTP1	NAD(P)-bd_dom domain-containing protein	101260462	sly:101260462	0		--	--	--	--
A0A3Q7EUN5	Glutamyl-tRNA synthetase		sly:101259201	0	K01885	EARS, gltX	glutamyl-tRNA synthetase	6.1.1.17	ko00860 Porphyrin and chlorophyll metabolism ko00970 Aminoacyl-tRNA biosynthesis ko01100 Metabolic pathways ko01110 Biosynthesis of secondary metabolites
A0A3Q7FS97	Lactoylglutathione lyase		sly:101251054	0	K01759	GLO1, gloA	lactoylglutathione lyase	4.4.1.5	ko00620 Pyruvate metabolism
A0A3Q7F4W8	Pectinesterase		sly:101260197	0	K01051	E3.1.1.11	pectinesterase	3.1.1.11	ko00040 Pentose and glucuronate interconversions ko01100 Metabolic pathways
A0A3Q7EUY8	NmrA domain-containing protein	101252442	sly:101252442	0		--	--	--	--
A0A3Q7GR78	Uroporphyrinogen decarboxylase	101250511	sly:101250511	0	K01599	hemE, UROD	uroporphyrinogen decarboxylase	4.1.1.37	ko00860 Porphyrin and chlorophyll metabolism ko01100 Metabolic pathways ko01110 Biosynthesis of secondary metabolites
A0A3Q7H9K1	Phosphoglycerate mutase (2,3-diphosphoglycerate-independent)	101248497	sly:101248497	0	K15633	gpmI	2,3-bisphosphoglycerate-independent phosphoglycerate mutase	5.4.2.12	ko00010 Glycolysis / Gluconeogenesis ko00260 Glycine, serine and threonine metabolism ko01100 Metabolic pathways ko01110 Biosynthesis of secondary metabolites ko01200 Carbon metabolism ko01230 Biosynthesis of amino acids
A0A3Q7FCE4	Serine hydroxymethyltransferase	101254439	sly:101254439	0	K00600	glyA, SHMT	glycine hydroxymethyltransferase	2.1.2.1	ko00260 Glycine, serine and threonine metabolism ko00460 Cyanoamino acid metabolism ko00630 Glyoxylate and dicarboxylate metabolism ko00670 One carbon pool by folate ko01100 Metabolic pathways ko01110 Biosynthesis of secondary metabolites ko01200 Carbon metabolism ko01230 Biosynthesis of amino acids
A0A3Q7J0I3	Uncharacterized protein	101266598	sly:101266598	0		--	--	--	--
A0A3Q7IDX8	Transketolase		sly:101245299	0	K00615	E2.2.1.1, tktA, tktB	transketolase	2.2.1.1	ko00030 Pentose phosphate pathway ko00710 Carbon fixation in photosynthetic organisms ko01100 Metabolic pathways ko01110 Biosynthesis of secondary metabolites ko01200 Carbon metabolism ko01230 Biosynthesis of amino acids
B1Q3F1	Glutamate decarboxylase	LeGAD2	sly:100147722	0	K01580	E4.1.1.15, gadB, gadA, GAD	glutamate decarboxylase	4.1.1.15	ko00250 Alanine, aspartate and glutamate metabolism ko00410 beta-Alanine metabolism ko00430 Taurine and hypotaurine metabolism ko00650 Butanoate metabolism ko01100 Metabolic pathways ko01110 Biosynthesis of secondary metabolites
A0A3Q7I5A7	Epimerase domain-containing protein	544217	sly:544217	0		--	--	--	--
A0A3Q7F8X2	Ferredoxin--NADP reductase, chloroplastic		sly:101261284	0	K02641	petH	ferredoxin--NADP+ reductase	1.18.1.2	ko00195 Photosynthesis ko01100 Metabolic pathways
A0A3Q7GG75	Aminotran_1_2 domain-containing protein	101265236	sly:101265236	0	K14272	GGAT	--	--	ko00220 Arginine biosynthesis ko00250 Alanine, aspartate and glutamate metabolism ko00260 Glycine, serine and threonine metabolism ko00630 Glyoxylate and dicarboxylate metabolism ko00710 Carbon fixation in photosynthetic organisms ko01100 Metabolic pathways ko01110 Biosynthesis of secondary metabolites ko01200 Carbon metabolism ko01210 2-Oxocarboxylic acid metabolism ko01230 Biosynthesis of amino…
A0A3Q7ECG0	Uncharacterized protein	101253117	sly:101253117	0	K04077	groEL, HSPD1	chaperonin GroEL	--	ko03018 RNA degradation
P25306	Threonine dehydratase 2 biosynthetic, chloroplastic	TD2	sly:543983	0	K01754	E4.3.1.19, ilvA, tdcB	threonine dehydratase	4.3.1.19	ko00260 Glycine, serine and threonine metabolism ko00290 Valine, leucine and isoleucine biosynthesis ko01100 Metabolic pathways ko01110 Biosynthesis of secondary metabolites ko01200 Carbon metabolism ko01230 Biosynthesis of amino acids
A0A3Q7HW79	Uncharacterized protein		sly:101253814	0	K01256	pepN	aminopeptidase N	3.4.11.2	ko00480 Glutathione metabolism ko01100 Metabolic pathways
A0A3Q7HNA9	Aspartate aminotransferase	101261642	sly:101261642	0	K00811	ASP5	aspartate aminotransferase, chloroplastic	2.6.1.1	ko00220 Arginine biosynthesis ko00250 Alanine, aspartate and glutamate metabolism ko00270 Cysteine and methionine metabolism ko00330 Arginine and proline metabolism ko00350 Tyrosine metabolism ko00360 Phenylalanine metabolism ko00400 Phenylalanine, tyrosine and tryptophan biosynthesis ko00950 Isoquinoline alkaloid biosynthesis ko00960 Tropane, piperidine and pyridine alkaloid biosynthesis ko01100…
C5IU71	Chloroplast sedoheptulose-1,7-bisphosphatase	SBPase	sly:100316873	0	K01100	E3.1.3.37	sedoheptulose-bisphosphatase	3.1.3.37	ko00710 Carbon fixation in photosynthetic organisms ko01100 Metabolic pathways ko01200 Carbon metabolism
A0A3Q7G720	D-fructose-1,6-bisphosphate 1-phosphohydrolase		sly:101266629	0	K03841	FBP, fbp	fructose-1,6-bisphosphatase I	3.1.3.11	ko00010 Glycolysis / Gluconeogenesis ko00030 Pentose phosphate pathway ko00051 Fructose and mannose metabolism ko00710 Carbon fixation in photosynthetic organisms ko01100 Metabolic pathways ko01110 Biosynthesis of secondary metabolites ko01200 Carbon metabolism
A0A3Q7JDF2	Pyrophosphate--fructose 6-phosphate 1-phosphotransferase subunit alpha	101246811	sly:101246811	0	K00895	pfp, PFP	diphosphate-dependent phosphofructokinase	2.7.1.90	ko00010 Glycolysis / Gluconeogenesis ko00030 Pentose phosphate pathway ko00051 Fructose and mannose metabolism ko01100 Metabolic pathways ko01110 Biosynthesis of secondary metabolites
P23322	Oxygen-evolving enhancer protein 1, chloroplastic	PSBO	sly:544299	0	K02716	psbO	photosystem II oxygen-evolving enhancer protein 1	--	ko00195 Photosynthesis ko01100 Metabolic pathways
A0A3Q7J2K1	Uncharacterized protein		sly:101265168	0		--	--	--	--
A0A3Q7FBR4	Uncharacterized protein		sly:101267465	0		--	--	--	--
Q40129	Uncharacterized protein	544001	sly:544001	1e-166		--	--	--	--
A0A3Q7HW81	Ribos_L4_asso_C domain-containing protein	101259570	sly:101259570	0	K02930	RP-L4e, RPL4	large subunit ribosomal protein L4e	--	ko03010 Ribosome
A0A3Q7I6Y9	Photolyase/cryptochrome alpha/beta domain-containing protein	101245200	sly:101245200	0		--	--	--	--
A0A3Q7FLG3	PDZ domain-containing protein	101267480	sly:101267480	0		--	--	--	--
A0A3Q7ENV3	Protein disulfide-isomerase	101244123	sly:101244123	0	K09584	PDIA6, TXNDC7	protein disulfide-isomerase A6	5.3.4.1	ko04141 Protein processing in endoplasmic reticulum
A0A3Q7HVF4	Glutaredoxin domain-containing protein	100505458	sly:100505458	0		--	--	--	--
A0A3Q7JDE8	Ubiquitin	101248858	sly:101248559	1e-114	K02977	RP-S27Ae, RPS27A	small subunit ribosomal protein S27Ae	--	ko03010 Ribosome
A0A3Q7IH80	Abhydrolase_3 domain-containing protein	101251935	sly:101251935	0		--	--	--	--
Q5D8D3	Acyl-coenzyme A oxidase	Acx1A	sly:778338	0	K00232	E1.3.3.6, ACOX1, ACOX3	acyl-CoA oxidase	1.3.3.6	ko00071 Fatty acid degradation ko00592 alpha-Linolenic acid metabolism ko01040 Biosynthesis of unsaturated fatty acids ko01100 Metabolic pathways ko01110 Biosynthesis of secondary metabolites ko01212 Fatty acid metabolism ko04146 Peroxisome
Q5QJB4	Harpin binding protein 1	HrBP1	sly:543909	0		--	--	--	--
A0A3Q7J9T5	Uncharacterized protein	101247110	sly:101247110	0	K05929	E2.1.1.103, NMT	phosphoethanolamine N-methyltransferase	2.1.1.103	ko00564 Glycerophospholipid metabolism
A0A3Q7I1F3	Methionyl-tRNA synthetase		sly:101263723	0	K01874	MARS, metG	methionyl-tRNA synthetase	6.1.1.10	ko00450 Selenocompound metabolism ko00970 Aminoacyl-tRNA biosynthesis
A0A3Q7FY03	D-3-phosphoglycerate dehydrogenase	101266918	sly:101266918	0	K00058	serA, PHGDH	--	--	ko00260 Glycine, serine and threonine metabolism ko01100 Metabolic pathways ko01200 Carbon metabolism ko01230 Biosynthesis of amino acids
Q7Y240	Glutaredoxin-dependent peroxiredoxin	TPx1	sly:606303	1e-119		--	--	--	--
A0A3Q7EK01	CCT-alpha	101267060	sly:101267060	0	K09493	CCT1, TCP1	T-complex protein 1 subunit alpha	--	--
A0A3Q7IAA7	Uncharacterized protein		sly:543836	1e-146	K00799	GST, gst	glutathione S-transferase	2.5.1.18	ko00480 Glutathione metabolism
A0A3Q7FPR2	Uncharacterized protein	101250878	sly:101250878	0	K11294	NCL, NSR1	nucleolin	--
A0A3Q7FP95	Malate synthase		sly:101267395	0	K01638	aceB, glcB	malate synthase	2.3.3.9	ko00620 Pyruvate metabolism ko00630 Glyoxylate and dicarboxylate metabolism ko01100 Metabolic pathways ko01110 Biosynthesis of secondary metabolites ko01200 Carbon metabolism
A0A3Q7FBR1	Methylmalonate-semialdehyde dehydrogenase (CoA acylating)		sly:101268723	0	K00140	mmsA, iolA, ALDH6A1	--	--	ko00280 Valine, leucine and isoleucine degradation ko00410 beta-Alanine metabolism ko00562 Inositol phosphate metabolism ko00640 Propanoate metabolism ko01100 Metabolic pathways ko01200 Carbon metabolism
A0A3Q7FA43	Uncharacterized protein		sly:101266871	0	K02925	RP-L3e, RPL3	large subunit ribosomal protein L3e	--	ko03010 Ribosome
A0A3Q7F0P2	UDP-glucose 6-dehydrogenase		sly:101246311	0	K00012	UGDH, ugd	UDPglucose 6-dehydrogenase	1.1.1.22	ko00040 Pentose and glucuronate interconversions ko00053 Ascorbate and aldarate metabolism ko00520 Amino sugar and nucleotide sugar metabolism ko01100 Metabolic pathways
A0A3Q7EQJ0	Aspartate-semialdehyde dehydrogenase	101258686	sly:101258686	0	K00133	asd	aspartate-semialdehyde dehydrogenase	1.2.1.11	ko00260 Glycine, serine and threonine metabolism ko00261 Monobactam biosynthesis ko00270 Cysteine and methionine metabolism ko00300 Lysine biosynthesis ko01100 Metabolic pathways ko01110 Biosynthesis of secondary metabolites ko01210 2-Oxocarboxylic acid metabolism ko01230 Biosynthesis of amino acids
A0A3Q7J2Z9	Arginyl-tRNA synthetase		sly:101261392	0	K01887	RARS, argS	arginyl-tRNA synthetase	6.1.1.19	ko00970 Aminoacyl-tRNA biosynthesis
A0A3Q7IGR5	LRRNT_2 domain-containing protein	101262461	sly:101262461	0		--	--	--	--
A0A3Q7GY58	Uncharacterized protein	101264734	sly:101264734	0		--	--	--	--
A0A3Q7FD22	Neutral ceramidase	101251446	sly:101251446	0	K12349	ASAH2	neutral ceramidase	3.5.1.23	ko00600 Sphingolipid metabolism ko01100 Metabolic pathways
O82004	NADP-dependent isocitrate dehydrogenase-like protein		sly:101251730	0	K00030	IDH3	isocitrate dehydrogenase (NAD+)	1.1.1.41	ko00020 Citrate cycle (TCA cycle) ko01100 Metabolic pathways ko01110 Biosynthesis of secondary metabolites ko01200 Carbon metabolism ko01210 2-Oxocarboxylic acid metabolism ko01230 Biosynthesis of amino acids
A0A3Q7HZS6	Eukaryotic translation initiation factor 3 subunit A		sly:101263839	0	K03254	EIF3A	translation initiation factor 3 subunit A	--	ko03013 RNA transport
A0A3Q7IYZ2	50S ribosomal protein L9, chloroplastic	101262888	sly:101262888	1e-140	K02939	RP-L9, MRPL9, rplI	large subunit ribosomal protein L9	--	ko03010 Ribosome
A0A3Q7EWQ3	Ferredoxin--NADP reductase, chloroplastic	101268044	sly:101268044	0	K02641	petH	ferredoxin--NADP+ reductase	1.18.1.2	ko00195 Photosynthesis ko01100 Metabolic pathways
K4CLT6	Peptidase A1 domain-containing protein	101264237	sly:101264237	0		--	--	--	--
A0A3Q7HVF7	Uncharacterized protein		sly:101259181	1e-160	K02867	RP-L11, MRPL11, rplK	large subunit ribosomal protein L11	--	ko03010 Ribosome
K4CG62	Uncharacterized protein	101259713	sly:101259713	1e-134	K02868	RP-L11e, RPL11	large subunit ribosomal protein L11e	--	ko03010 Ribosome
A0A3Q7GYY4	23 kDa subunit of oxygen evolving system of photosystem II	101248113	sly:101248113	0		--	--	--	--
K4LP77	AGO4B		sly:101246148	0	K11593	ELF2C, AGO	eukaryotic translation initiation factor 2C	--	--
P93212	14-3-3 protein 7	TFT7	sly:544213	0	K06630	YWHAE	14-3-3 protein epsilon	--
A0A3Q7EWB6	HP domain-containing protein	101259383	sly:101259383	0		--	--	--	--
A0A3Q7EYC4	ATP citrate synthase	101263147	sly:101263147	0	K01648	ACLY	ATP citrate (pro-S)-lyase	2.3.3.8	ko00020 Citrate cycle (TCA cycle) ko01100 Metabolic pathways ko01110 Biosynthesis of secondary metabolites
A0A0C5CEG4	NAD(P)H-quinone oxidoreductase subunit H, chloroplastic	ndhH	sly:3950453	0	K05579	ndhH	NAD(P)H-quinone oxidoreductase subunit H	1.6.5.3	ko00190 Oxidative phosphorylation ko01100 Metabolic pathways
Q944F3	Non-reducing end alpha-L-arabinofuranosidase		sly:543517	0	K01209	abfA	alpha-N-arabinofuranosidase	3.2.1.55	ko00520 Amino sugar and nucleotide sugar metabolism
A0A3Q7HTV2	Uncharacterized protein	101245785	sly:101245785	0		--	--	--	--
A0A3Q7HFP1	Glycerophosphodiester phosphodiesterase	101262834	sly:101262834	0		--	--	--	--
A0A3Q7HWS9	Nucleoside diphosphate kinase		sly:104648939	1e-168	K00940	ndk, NME	nucleoside-diphosphate kinase	2.7.4.6	ko00230 Purine metabolism ko00240 Pyrimidine metabolism ko01100 Metabolic pathways ko01110 Biosynthesis of secondary metabolites ko04016 MAPK signaling pathway - plant
A0A3Q7GMH0	E1 ubiquitin-activating enzyme		sly:101245462	0	K03178	UBE1, UBA1	ubiquitin-activating enzyme E1	6.2.1.45	ko04120 Ubiquitin mediated proteolysis
A0A3Q7FSA0	Pentose-5-phosphate 3-epimerase	101264109	sly:101264109	0	K01783	rpe, RPE	ribulose-phosphate 3-epimerase	5.1.3.1	ko00030 Pentose phosphate pathway ko00040 Pentose and glucuronate interconversions ko00710 Carbon fixation in photosynthetic organisms ko01100 Metabolic pathways ko01110 Biosynthesis of secondary metabolites ko01200 Carbon metabolism ko01230 Biosynthesis of amino acids
A0A3Q7JD46	Aldo_ket_red domain-containing protein	101265522	sly:101265522	0		--	--	--	--
A5JV19	Zeaxanthin epoxidase, chloroplastic	ZE	sly:544162	0	K09838	ZEP, ABA1	zeaxanthin epoxidase	1.14.15.21	ko00906 Carotenoid biosynthesis ko01100 Metabolic pathways ko01110 Biosynthesis of secondary metabolites
A0A3Q7FTZ2	RNA helicase		sly:101259928	0	K13116	DDX41, ABS	ATP-dependent RNA helicase DDX41	3.6.4.13	--
A0A3Q7H5A6	Proteasome subunit beta	101256394	sly:101256394	1e-177	K02738	PSMB6	20S proteasome subunit beta 1	3.4.25.1	ko03050 Proteasome
A0A3Q7GD89	CCT-epsilon	101251777	sly:101251777	0	K09497	CCT5	T-complex protein 1 subunit epsilon	--	--
A0A3Q7JF75	Uncharacterized protein	101244563	sly:101244563	0	K09955	K09955	uncharacterized protein	--	--
A0A3Q7J601	Uncharacterized protein		sly:101266675	0		--	--	--	--
A0A3Q7GQZ4	Calreticulin		sly:101248677	0	K08057	CALR	calreticulin	--	ko04141 Protein processing in endoplasmic reticulum ko04145 Phagosome
A0A3Q7EU50	Amidophosphoribosyltransferase	101250934	sly:101250934	0	K00764	purF, PPAT	amidophosphoribosyltransferase	2.4.2.14	ko00230 Purine metabolism ko00250 Alanine, aspartate and glutamate metabolism ko01100 Metabolic pathways ko01110 Biosynthesis of secondary metabolites
A0A3Q7EPW1	TCTP domain-containing protein	543941	sly:543941	1e-123		--	--	--	--
A0A3Q7G5A8	Peptidase A1 domain-containing protein	101251577	sly:101251577	0		--	--	--	--
A0A3Q7EP13	Thioredoxin domain-containing protein	101251929	sly:101251929	0		--	--	--	--
A0A3Q7F898	Peptidylprolyl isomerase		sly:101249229	1e-163		--	--	--	--
A0A3Q7ERH5	D-fructose-1,6-bisphosphate 1-phosphohydrolase		sly:101253137	0	K03841	FBP, fbp	fructose-1,6-bisphosphatase I	3.1.3.11	ko00010 Glycolysis / Gluconeogenesis ko00030 Pentose phosphate pathway ko00051 Fructose and mannose metabolism ko00710 Carbon fixation in photosynthetic organisms ko01100 Metabolic pathways ko01110 Biosynthesis of secondary metabolites ko01200 Carbon metabolism
K4BB06	Proteasome subunit beta	101266585	sly:101266585	1e-170	K02732	PSMB1	20S proteasome subunit beta 6	3.4.25.1	ko03050 Proteasome
A0A3Q7H4V4	Threonyl-tRNA synthetase	101257168	sly:101257168	0	K01868	TARS, thrS	threonyl-tRNA synthetase	6.1.1.3	ko00970 Aminoacyl-tRNA biosynthesis
A0A3Q7G5A7	PCI domain-containing protein	101263403	sly:101263403	0	K03035	PSMD12, RPN5	26S proteasome regulatory subunit N5	--	ko03050 Proteasome
A0A3Q7HUN1	PCI domain-containing protein	101249287	sly:101249287	0	K03031	PSMD8, RPN12	26S proteasome regulatory subunit N12	--	ko03050 Proteasome
A0A3Q7F395	Uncharacterized protein		sly:101268540	0		--	--	--	--
A0A3Q7HYF9	Uncharacterized protein		sly:101251506	0	K08081	TR1	tropinone reductase I	1.1.1.206	ko00960 Tropane, piperidine and pyridine alkaloid biosynthesis ko01100 Metabolic pathways ko01110 Biosynthesis of secondary metabolites
A0A3Q7INM0	Uncharacterized protein	101245574	sly:101245574	1e-156	K02884	RP-L19, MRPL19, rplS	large subunit ribosomal protein L19	--	ko03010 Ribosome
A0A3Q7HSR7	Eukaryotic translation initiation factor 3 subunit G	101263343	sly:101263343	0	K03248	EIF3G	translation initiation factor 3 subunit G	--	ko03013 RNA transport
A0A3Q7HFB9	Thiamine thiazole synthase, chloroplastic	101257192	sly:101257192	0	K03146	THI4, THI1	thiamine thiazole synthase	--	ko00730 Thiamine metabolism ko01100 Metabolic pathways
K4CWC4	PR10 protein		sly:101246381	1e-115		--	--	--	--
A0A3Q7GYN8	Uncharacterized protein	101263525	sly:101263525	0		--	--	--	--
A0A3Q7EZP5	AB hydrolase-1 domain-containing protein	101260990	sly:101260990	0		--	--	--	--
A0A3Q7HH22	Thioredoxin domain-containing protein		sly:101254317	1e-132	K03671	trxA	thioredoxin 1	--
A0A3Q7JE99	Serine hydroxymethyltransferase	101259725	sly:101259725	0	K00600	glyA, SHMT	glycine hydroxymethyltransferase	2.1.2.1	ko00260 Glycine, serine and threonine metabolism ko00460 Cyanoamino acid metabolism ko00630 Glyoxylate and dicarboxylate metabolism ko00670 One carbon pool by folate ko01100 Metabolic pathways ko01110 Biosynthesis of secondary metabolites ko01200 Carbon metabolism ko01230 Biosynthesis of amino acids
A0A3Q7JPE6	CN hydrolase domain-containing protein	101266793	sly:101266793	0	K13035	NIT4	--	--	ko00460 Cyanoamino acid metabolism ko01100 Metabolic pathways ko01110 Biosynthesis of secondary metabolites
A0A3Q7IB10	Glutamyl-tRNA(Gln) amidotransferase subunit A, chloroplastic/mitochondrial	101249307	sly:101249307	0	K02433	gatA, QRSL1	--	--	ko00970 Aminoacyl-tRNA biosynthesis ko01100 Metabolic pathways
A0A3Q7GH03	Uncharacterized protein		sly:101259044	0	K18443	GBF1	golgi-specific brefeldin A-resistance guanine nucleotide exchange factor 1	--	ko04144 Endocytosis
A0A3Q7F8I3	Uncharacterized protein	101263960	sly:101263960	0	K12271	SRP43, CAO	signal recognition particle 43 kDa protein	--	--
A7LI54	Phototropin-2	PHOT2	sly:100037494	0	K20715	PHOT	phototropin	2.7.11.1	--
A0A3Q7ICW3	Uncharacterized protein	101268517	sly:101268517	0	K13161	HNRNPR	heterogeneous nuclear ribonucleoprotein R	--	--
A0A3Q7I8A0	Glutathione reductase		sly:100301935	0	K00383	GSR, gor	glutathione reductase (NADPH)	1.8.1.7	ko00480 Glutathione metabolism
A0A3Q7EN93	Uncharacterized protein		sly:101244907	0		--	--	--	--
A0A3Q7H1Y4	Ribosomal_L14e domain-containing protein	101262929	sly:101262929	1e-92	K02875	RP-L14e, RPL14	large subunit ribosomal protein L14e	--	ko03010 Ribosome
A0A3Q7H696	GDP-L-fucose synthase	101253202	sly:101253202	0	K02377	TSTA3, fcl	GDP-L-fucose synthase	1.1.1.271	ko00051 Fructose and mannose metabolism ko00520 Amino sugar and nucleotide sugar metabolism ko01100 Metabolic pathways
Q56R04	Putative betaine aldehyde dehyrogenase	101253497	sly:101253497	0	K00130	betB, gbsA	betaine-aldehyde dehydrogenase	1.2.1.8	ko00260 Glycine, serine and threonine metabolism ko01100 Metabolic pathways
A0A3Q7IUI9	Uncharacterized protein	101249702	sly:101249702	0	K03233	EEF1G	elongation factor 1-gamma	--
A0A3Q7GCR0	Uncharacterized protein	101249057	sly:101249057	0	K00648	fabH	3-oxoacyl-[acyl-carrier-protein] synthase III	2.3.1.180	ko00061 Fatty acid biosynthesis ko01100 Metabolic pathways ko01212 Fatty acid metabolism
A0A3Q7I881	40S ribosomal protein S3a	101252719	sly:101252719	0	K02984	RP-S3Ae, RPS3A	small subunit ribosomal protein S3Ae	--	ko03010 Ribosome
A0A3Q7EYH4	Peptidase_S9_N domain-containing protein		sly:101243654	0	K01354	ptrB	oligopeptidase B	3.4.21.83
A0A3Q7HCM3	Glycosyltransferase		sly:101258278	0		--	--	--	--
A0A3Q7HLY1	6,7-dimethyl-8-ribityllumazine synthase	101259864	sly:101259864	1e-174	K00794	ribH, RIB4	6,7-dimethyl-8-ribityllumazine synthase	2.5.1.78	ko00740 Riboflavin metabolism ko01100 Metabolic pathways ko01110 Biosynthesis of secondary metabolites
A0A3Q7FSY4	AP-3 complex subunit delta		sly:101265218	0	K12396	AP3D	AP-3 complex subunit delta	--
A0A3Q7HYX4	TRASH domain-containing protein	101249118	sly:101249118	1e-116	K02896	RP-L24e, RPL24	large subunit ribosomal protein L24e	--	ko03010 Ribosome
A0A3Q7H2J3	Uncharacterized protein		sly:101245941	0	K11968	ARIH1	ariadne-1	2.3.2.27	--
A0A3Q7FAJ4	Phenylalanine--tRNA ligase	101268820	sly:101268820	0	K01889	FARSA, pheS	phenylalanyl-tRNA synthetase alpha chain	6.1.1.20	ko00970 Aminoacyl-tRNA biosynthesis
A0A3Q7H1V8	Glutaredoxin domain-containing protein	101265835	sly:101265835	1e-136		--	--	--	--
A0A3Q7F0L3	Rubis-subs-bind domain-containing protein		sly:101250184	0		--	--	--	--
A0A3Q7HXP3	Diaminopimelate epimerase	101246955	sly:101246955	0	K01778	dapF	diaminopimelate epimerase	5.1.1.7	ko00300 Lysine biosynthesis ko01100 Metabolic pathways ko01110 Biosynthesis of secondary metabolites ko01230 Biosynthesis of amino acids
Q84XW6	V-ATPase 69 kDa subunit		sly:543861	0	K02145	ATPeV1A, ATP6A	V-type H+-transporting ATPase subunit A	3.6.3.14	ko00190 Oxidative phosphorylation ko01100 Metabolic pathways ko04145 Phagosome
A0A3Q7H004	DUF1995 domain-containing protein		sly:101257182	0	K16075	MRS2, MFM1	magnesium transporter	--	--
A0A3Q7IN81	Phosphopyruvate hydratase		sly:101247482	0	K01689	ENO, eno	enolase	4.2.1.11	ko00010 Glycolysis / Gluconeogenesis ko01100 Metabolic pathways ko01110 Biosynthesis of secondary metabolites ko01200 Carbon metabolism ko01230 Biosynthesis of amino acids ko03018 RNA degradation
A0A3Q7EDU1	Pyruvate kinase		sly:101265671	0	K00873	PK, pyk	pyruvate kinase	2.7.1.40	ko00010 Glycolysis / Gluconeogenesis ko00230 Purine metabolism ko00620 Pyruvate metabolism ko01100 Metabolic pathways ko01110 Biosynthesis of secondary metabolites ko01200 Carbon metabolism ko01230 Biosynthesis of amino acids
A0A3Q7J5H8	Uncharacterized protein	101265484	sly:101265484	0		--	--	--	--
A0A3Q7G8L2	Seryl-tRNA synthetase		sly:101263605	0	K01875	SARS, serS	seryl-tRNA synthetase	6.1.1.11	ko00970 Aminoacyl-tRNA biosynthesis
A0A3Q7EN07	Uncharacterized protein		sly:101268433	0	K01262	pepP	Xaa-Pro aminopeptidase	3.4.11.9	--
A0A3Q7FNP5	Uncharacterized protein	101265910	sly:101265910	0	K01267	DNPEP	aspartyl aminopeptidase	3.4.11.21	--
A0A097PRP8	EMB1873 protein (Fragment)		sly:101267493	0	K10536	aguA	agmatine deiminase	3.5.3.12	ko00330 Arginine and proline metabolism ko01100 Metabolic pathways
A0A3Q7FXJ5	Threonine synthase		sly:101260521	0	K01733	thrC	threonine synthase	4.2.3.1	ko00260 Glycine, serine and threonine metabolism ko00750 Vitamin B6 metabolism ko01100 Metabolic pathways ko01110 Biosynthesis of secondary metabolites ko01230 Biosynthesis of amino acids
P12372	Photosystem I reaction center subunit II, chloroplastic	psaD	sly:543978	1e-154	K02692	psaD	photosystem I subunit II	--	ko00195 Photosynthesis ko01100 Metabolic pathways
A0A3Q7I640	Eukaryotic translation initiation factor 3 subunit K	101266955	sly:101266955	1e-176	K15028	EIF3K	translation initiation factor 3 subunit K	--	--
A0A3Q7GMW1	Uncharacterized protein		sly:101253680	0	K14791	PWP1	periodic tryptophan protein 1	--	--
B2MWN0	D-cysteine desulfhydrase	100191113	sly:100191113	0	K05396	dcyD	D-cysteine desulfhydrase	4.4.1.15	ko00270 Cysteine and methionine metabolism
A2SXR3	Uricase		sly:100037732	0	K00365	uaZ	urate oxidase	1.7.3.3	ko00230 Purine metabolism ko00232 Caffeine metabolism ko01100 Metabolic pathways
A0A3Q7EU46	Uncharacterized protein	101261760	sly:101261760	0		--	--	--	--
A0A3Q7HLX5	HATPase_c domain-containing protein		sly:101260143	0	K04079	HSP90A, htpG	molecular chaperone HtpG	--	ko04141 Protein processing in endoplasmic reticulum ko04626 Plant-pathogen interaction
A0A3Q7F289	Glycosyltransferase		sly:101259704	0		--	--	--	--
A0A3Q7IMU3	Ribos_L4_asso_C domain-containing protein		sly:101253641	0	K02930	RP-L4e, RPL4	large subunit ribosomal protein L4e	--	ko03010 Ribosome
A0A3Q7I8Q2	Uncharacterized protein	101258785	sly:101258785	1e-106	K02902	RP-L28, MRPL28, rpmB	large subunit ribosomal protein L28	--	ko03010 Ribosome
Q9LEG5	Allene-oxide cyclase	aoc	sly:544306	0	K10525	AOC	allene oxide cyclase	5.3.99.6	ko00592 alpha-Linolenic acid metabolism ko01100 Metabolic pathways ko01110 Biosynthesis of secondary metabolites
A0A3Q7IB30	Uncharacterized protein		sly:101243641	0	K00232	E1.3.3.6, ACOX1, ACOX3	acyl-CoA oxidase	1.3.3.6	ko00071 Fatty acid degradation ko00592 alpha-Linolenic acid metabolism ko01040 Biosynthesis of unsaturated fatty acids ko01100 Metabolic pathways ko01110 Biosynthesis of secondary metabolites ko01212 Fatty acid metabolism ko04146 Peroxisome
A0A3Q7IKN3	Adenylosuccinate synthetase, chloroplastic	PURA	sly:101260289	0		--	--	--	--
A0A3Q7FEL1	4-coumarate--CoA ligase		sly:101256234	0	K01895	ACSS, acs	acetyl-CoA synthetase	6.2.1.1	ko00010 Glycolysis / Gluconeogenesis ko00620 Pyruvate metabolism ko00640 Propanoate metabolism ko01100 Metabolic pathways ko01110 Biosynthesis of secondary metabolites ko01200 Carbon metabolism
A0A3Q7IZ03	Uncharacterized protein		sly:101254866	0	K03283	HSPA1s	heat shock 70kDa protein 1/2/6/8	--	ko03040 Spliceosome ko04141 Protein processing in endoplasmic reticulum ko04144 Endocytosis
A0A3Q7HH02	60S acidic ribosomal protein P0	101261521	sly:101261521	0	K02941	RP-LP0, RPLP0	large subunit ribosomal protein LP0	--	ko03010 Ribosome
A0A3Q7IP97	Uncharacterized protein	101255645	sly:101255645	0	K11294	NCL, NSR1	nucleolin	--
A0A3Q7GG74	Uncharacterized protein		sly:101255991	0		--	--	--	--
A0A3Q7E9K7	Succinate--CoA ligase [ADP-forming] subunit alpha, mitochondrial	543860	sly:543860	0	K01899	LSC1	--	--	ko00020 Citrate cycle (TCA cycle) ko00640 Propanoate metabolism ko01100 Metabolic pathways ko01110 Biosynthesis of secondary metabolites ko01200 Carbon metabolism
A0A3Q7JEE7	Uncharacterized protein	101252067	sly:101252067	0		--	--	--	--
G3K2M4	Protein-methionine-S-oxide reductase	MSRA4	sly:101268169	0	K07304	msrA	peptide-methionine (S)-S-oxide reductase	1.8.4.11	--
A0A0C5CHB1	30S ribosomal protein S2, chloroplastic	rps2	sly:3950420	1e-180	K02967	RP-S2, MRPS2, rpsB	small subunit ribosomal protein S2	--	ko03010 Ribosome
A0A3Q7HGQ5	Uncharacterized protein		sly:101244013	1e-157	K00799	GST, gst	glutathione S-transferase	2.5.1.18	ko00480 Glutathione metabolism
A0A3Q7FRG1	Ribosomal_L18e/L15P domain-containing protein	101265118	sly:101265118	1e-107	K02900	RP-L27Ae, RPL27A	large subunit ribosomal protein L27Ae	--	ko03010 Ribosome
A0A3Q7G3B0	AA_TRNA_LIGASE_II domain-containing protein		sly:101254276	0	K01893	NARS, asnS	asparaginyl-tRNA synthetase	6.1.1.22	ko00970 Aminoacyl-tRNA biosynthesis
A0A3Q7GBI5	HATPase_c domain-containing protein	101265819	sly:101265819	0	K09487	HSP90B, TRA1	heat shock protein 90kDa beta	--	ko04141 Protein processing in endoplasmic reticulum ko04626 Plant-pathogen interaction
O04936	Malic enzyme	LeME2	sly:543522	0	K00029	E1.1.1.40, maeB	malate dehydrogenase (oxaloacetate-decarboxylating)(NADP+)	1.1.1.40	ko00620 Pyruvate metabolism ko00710 Carbon fixation in photosynthetic organisms ko01100 Metabolic pathways ko01200 Carbon metabolism
A0A3Q7HGI8	Glucose-1-phosphate adenylyltransferase	543968	sly:543968	0	K00975	glgC	glucose-1-phosphate adenylyltransferase	2.7.7.27	ko00500 Starch and sucrose metabolism ko00520 Amino sugar and nucleotide sugar metabolism ko01100 Metabolic pathways ko01110 Biosynthesis of secondary metabolites
A0A3Q7HR13	Phosphoribulokinase	101255322	sly:101255322	0	K00855	PRK, prkB	phosphoribulokinase	2.7.1.19	ko00710 Carbon fixation in photosynthetic organisms ko01100 Metabolic pathways ko01200 Carbon metabolism
A0A3Q7I9A2	Coproporphyrinogen oxidase	101260673	sly:101260673	0	K00228	CPOX, hemF	coproporphyrinogen III oxidase	1.3.3.3	ko00860 Porphyrin and chlorophyll metabolism ko01100 Metabolic pathways ko01110 Biosynthesis of secondary metabolites
A0A3Q7FSE5	Aldedh domain-containing protein	101250104	sly:101250104	0	K00128	ALDH	aldehyde dehydrogenase (NAD+)	1.2.1.3	ko00010 Glycolysis / Gluconeogenesis ko00053 Ascorbate and aldarate metabolism ko00071 Fatty acid degradation ko00280 Valine, leucine and isoleucine degradation ko00310 Lysine degradation ko00330 Arginine and proline metabolism ko00340 Histidine metabolism ko00380 Tryptophan metabolism ko00410 beta-Alanine metabolism ko00561 Glycerolipid metabolism ko00620 Pyruvate metabolism ko01100 Metabolic pa…
A0A3Q7IKX3	Asparagine--tRNA ligase		sly:543755	0	K01893	NARS, asnS	asparaginyl-tRNA synthetase	6.1.1.22	ko00970 Aminoacyl-tRNA biosynthesis
A0A3Q7IRS4	UTP--glucose-1-phosphate uridylyltransferase	101248935	sly:101248935	0	K00963	UGP2, galU, galF	UTP--glucose-1-phosphate uridylyltransferase	2.7.7.9	ko00040 Pentose and glucuronate interconversions ko00052 Galactose metabolism ko00500 Starch and sucrose metabolism ko00520 Amino sugar and nucleotide sugar metabolism ko01100 Metabolic pathways
A0A3Q7ESW4	Uncharacterized protein	778325	sly:778325	0	K00366	nirA	ferredoxin-nitrite reductase	1.7.7.1	ko00910 Nitrogen metabolism
A0A3Q7GCY1	PPDK_N domain-containing protein	100191125	sly:100191125	0	K08244	R1	alpha-glucan, water dikinase	2.7.9.4	--
A0A3Q7GDP5	Methionine aminopeptidase		sly:101264719	0	K09287	RAV	RAV-like factor	--	--
A0A3Q7IMD9	S-adenosylmethionine synthase	101245012	sly:101245012	0	K00789	metK	S-adenosylmethionine synthetase	2.5.1.6	ko00270 Cysteine and methionine metabolism ko01100 Metabolic pathways ko01110 Biosynthesis of secondary metabolites ko01230 Biosynthesis of amino acids
A0A3Q7GD18	ATP synthase subunit beta	101261919	sly:101261919	0	K02133	ATPeF1B, ATP5B, ATP2	F-type H+-transporting ATPase subunit beta	3.6.3.14	ko00190 Oxidative phosphorylation ko01100 Metabolic pathways
P43282	S-adenosylmethionine synthase 3	SAM3	sly:544302	0	K00789	metK	S-adenosylmethionine synthetase	2.5.1.6	ko00270 Cysteine and methionine metabolism ko01100 Metabolic pathways ko01110 Biosynthesis of secondary metabolites ko01230 Biosynthesis of amino acids
A0A3Q7HCH3	Aldo_ket_red domain-containing protein		sly:101252603	0		--	--	--	--
A0A3Q7EHY3	Pyruvate, phosphate dikinase	101267346	sly:101267346	0	K01006	ppdK	pyruvate, orthophosphate dikinase	2.7.9.1	ko00620 Pyruvate metabolism ko00710 Carbon fixation in photosynthetic organisms ko01100 Metabolic pathways ko01200 Carbon metabolism
A0A3Q7HB75	NADH-cytochrome b5 reductase	101244772	sly:101244772	0	K00326	E1.6.2.2	cytochrome-b5 reductase	1.6.2.2	ko00520 Amino sugar and nucleotide sugar metabolism
A0A3Q7HQH3	Tryptophanyl-tRNA synthetase		sly:101246271	0	K01867	WARS, trpS	tryptophanyl-tRNA synthetase	6.1.1.2	ko00970 Aminoacyl-tRNA biosynthesis
A0A3Q7EHY8	DUF3700 domain-containing protein	101253225	sly:101253225	1e-177		--	--	--	--
A0A3Q7FAS8	Cysteine desulfurase		sly:101247277	0	K04487	iscS, NFS1	cysteine desulfurase	2.8.1.7	ko00730 Thiamine metabolism ko01100 Metabolic pathways ko04122 Sulfur relay system
A0A3Q7HYX1	Chalcone_isomerase domain-containing protein	101252697	sly:101252697	0		--	--	--	--
A0A3Q7F5F8	Cysteine synthase	101255033	sly:101255033	0	K13034	ATCYSC1	--	--	ko00270 Cysteine and methionine metabolism ko00460 Cyanoamino acid metabolism ko00920 Sulfur metabolism ko01100 Metabolic pathways ko01110 Biosynthesis of secondary metabolites ko01200 Carbon metabolism ko01230 Biosynthesis of amino acids
A0A3Q7J3U1	Glycosyltransferase		sly:101265706	0	K13495	CISZOG	cis-zeatin O-glucosyltransferase	2.4.1.215	ko00908 Zeatin biosynthesis
A0A3Q7IHS3	Chitin-binding type-1 domain-containing protein	101267358	sly:101267358	0	K20547	CHIB	basic endochitinase B	3.2.1.14	ko00520 Amino sugar and nucleotide sugar metabolism ko01100 Metabolic pathways ko04016 MAPK signaling pathway - plant
A0A3Q7I738	Ribosomal protein L19	101265769	sly:101265769	1e-159	K02885	RP-L19e, RPL19	large subunit ribosomal protein L19e	--	ko03010 Ribosome
A0A3Q7H377	GH18 domain-containing protein	101257783	sly:101257783	0	K01183	E3.2.1.14	chitinase	3.2.1.14	ko00520 Amino sugar and nucleotide sugar metabolism ko01100 Metabolic pathways
A0A3Q7JPK6	Uncharacterized protein	101252846	sly:101252846	0	K00253	IVD, ivd	isovaleryl-CoA dehydrogenase	1.3.8.4	ko00280 Valine, leucine and isoleucine degradation ko01100 Metabolic pathways
A0A3Q7JH22	Amidase domain-containing protein		sly:104644402	0	K01426	E3.5.1.4, amiE	amidase	3.5.1.4	ko00330 Arginine and proline metabolism ko00360 Phenylalanine metabolism ko00380 Tryptophan metabolism
A0A3Q7ILF6	Delta-aminolevulinic acid dehydratase		sly:101246744	0	K01698	hemB, ALAD	porphobilinogen synthase	4.2.1.24	ko00860 Porphyrin and chlorophyll metabolism ko01100 Metabolic pathways ko01110 Biosynthesis of secondary metabolites
Q93X44	Protein tyrosine phosphatase	ptpkis1	sly:543778	0		--	--	--	--
A0A3Q7GPY6	AB hydrolase-1 domain-containing protein	101268869	sly:101268869	0		--	--	--	--
A0A3Q7IAC1	(S)-2-hydroxy-acid oxidase		sly:101267909	0	K14797	ENP1, BYSL	essential nuclear protein 1	--	--
A0A3Q7FWX0	Beta_elim_lyase domain-containing protein	101247807	sly:101247807	0	K01620	ltaE	threonine aldolase	4.1.2.48	ko00260 Glycine, serine and threonine metabolism ko01100 Metabolic pathways ko01110 Biosynthesis of secondary metabolites ko01230 Biosynthesis of amino acids
A0A3Q7EMX2	Ribosomal_S10 domain-containing protein		sly:101245205	5e-88	K02969	RP-S20e, RPS20	small subunit ribosomal protein S20e	--	ko03010 Ribosome
P93214	14-3-3 protein 9	TFT9	sly:544115	0	K06630	YWHAE	14-3-3 protein epsilon	--
A0A3Q7IRR8	Isocitrate dehydrogenase (NADP(+))		sly:101248445	0	K00031	IDH1, IDH2, icd	isocitrate dehydrogenase	1.1.1.42	ko00020 Citrate cycle (TCA cycle) ko00480 Glutathione metabolism ko01100 Metabolic pathways ko01110 Biosynthesis of secondary metabolites ko01200 Carbon metabolism ko01210 2-Oxocarboxylic acid metabolism ko01230 Biosynthesis of amino acids ko04146 Peroxisome
Q9LKG0	Putative vacuolar proton ATPase subunit E (Fragment)		sly:543663	1e-172	K02150	ATPeV1E, ATP6E	V-type H+-transporting ATPase subunit E	--	ko00190 Oxidative phosphorylation ko01100 Metabolic pathways ko04145 Phagosome
A0A3Q7HK83	Glutathione peroxidase	101248896	sly:101248896	1e-176	K00432	gpx	glutathione peroxidase	1.11.1.9	ko00480 Glutathione metabolism ko00590 Arachidonic acid metabolism
A0A3Q7ESV2	23 kDa subunit of oxygen evolving system of photosystem II	101264980	sly:101264980	0		--	--	--	--
A0A3Q7EW83	DNA damage-binding protein 1	778355	sly:778355	0	K10610	DDB1	DNA damage-binding protein 1	--	ko03420 Nucleotide excision repair ko04120 Ubiquitin mediated proteolysis
A0A3Q7FJJ3	Uncharacterized protein	101264601	sly:101264601	0	K10355	ACTF	actin, other eukaryote	--	--
A0A3Q7EEZ8	Uncharacterized protein		sly:101261650	0		--	--	--	--
A0A3Q7IA36	Uncharacterized protein	101245886	sly:101245886	0		--	--	--	--
A0A3Q7IBR0	Uroporphyrinogen decarboxylase	101260578	sly:101260578	0	K01599	hemE, UROD	uroporphyrinogen decarboxylase	4.1.1.37	ko00860 Porphyrin and chlorophyll metabolism ko01100 Metabolic pathways ko01110 Biosynthesis of secondary metabolites
A0A3Q7H1Q5	3-oxoacyl-[acyl-carrier-protein] reductase	101255205	sly:101255205	0	K00059	fabG	3-oxoacyl-[acyl-carrier protein] reductase	1.1.1.100	ko00061 Fatty acid biosynthesis ko00780 Biotin metabolism ko01040 Biosynthesis of unsaturated fatty acids ko01100 Metabolic pathways ko01212 Fatty acid metabolism
A0A3Q7JYD7	Tryptophanyl-tRNA synthetase		sly:101244069	0	K01867	WARS, trpS	tryptophanyl-tRNA synthetase	6.1.1.2	ko00970 Aminoacyl-tRNA biosynthesis
Q2MI68	30S ribosomal protein S11, chloroplastic	rps11	sly:3950413	2e-96	K02948	RP-S11, MRPS11, rpsK	small subunit ribosomal protein S11	--	ko03010 Ribosome
A0A3Q7FAR0	ATP-dependent Clp protease proteolytic subunit	101261866	sly:101261866	0	K01358	clpP, CLPP	ATP-dependent Clp protease, protease subunit	3.4.21.92
A0A3Q7ERS3	Aldo_ket_red domain-containing protein	101254135	sly:101254135	0	K17744	GalDH	L-galactose dehydrogenase	1.1.1.316	ko00053 Ascorbate and aldarate metabolism ko01100 Metabolic pathways ko01110 Biosynthesis of secondary metabolites
A0A3Q7EXK0	Glyceraldehyde-3-phosphate dehydrogenase	101253541	sly:101253541	0	K05298	GAPA	glyceraldehyde-3-phosphate dehydrogenase (NADP+) (phosphorylating)	1.2.1.13	ko00710 Carbon fixation in photosynthetic organisms ko01100 Metabolic pathways ko01200 Carbon metabolism
A0A0G2SJG0	Argininosuccinate lyase	AS	sly:101255089	0	K01755	argH, ASL	argininosuccinate lyase	4.3.2.1	ko00220 Arginine biosynthesis ko00250 Alanine, aspartate and glutamate metabolism ko01100 Metabolic pathways ko01110 Biosynthesis of secondary metabolites ko01230 Biosynthesis of amino acids
Q9FUR8	Alpha-galactosidase (Fragment)		sly:778277	0	K07407	E3.2.1.22B, galA, rafA	alpha-galactosidase	3.2.1.22	ko00052 Galactose metabolism ko00561 Glycerolipid metabolism ko00600 Sphingolipid metabolism ko00603 Glycosphingolipid biosynthesis - globo and isoglobo series
A0A3Q7IT51	Uncharacterized protein	101246371	sly:101246371	0	K13789	GGPS	--	--	ko00900 Terpenoid backbone biosynthesis ko01100 Metabolic pathways ko01110 Biosynthesis of secondary metabolites
A4ZYQ6	1-aminocyclopropane-1-carboxylate oxidase	100125909	sly:100125909	0	K05933	E1.14.17.4	aminocyclopropanecarboxylate oxidase	1.14.17.4	ko00270 Cysteine and methionine metabolism ko01100 Metabolic pathways ko01110 Biosynthesis of secondary metabolites
A0A0C5CEE6	50S ribosomal protein L14, chloroplastic	rpl14	sly:3950421	2e-86	K02874	RP-L14, MRPL14, rplN	large subunit ribosomal protein L14	--	ko03010 Ribosome
A0A3Q7EQ44	Protein kinase domain-containing protein	101248921	sly:101248921	0	K14498	SNRK2	serine/threonine-protein kinase SRK2	2.7.11.1	ko04016 MAPK signaling pathway - plant ko04075 Plant hormone signal transduction
A0A0C5C9T7	ATP synthase epsilon chain, chloroplastic	atpE	sly:3950391	3e-93	K02114	ATPF1E, atpC	F-type H+-transporting ATPase subunit epsilon	--	ko00190 Oxidative phosphorylation ko00195 Photosynthesis ko01100 Metabolic pathways
A0A3Q7F9B8	UDP-glucose 6-dehydrogenase		sly:101263958	0	K00012	UGDH, ugd	UDPglucose 6-dehydrogenase	1.1.1.22	ko00040 Pentose and glucuronate interconversions ko00053 Ascorbate and aldarate metabolism ko00520 Amino sugar and nucleotide sugar metabolism ko01100 Metabolic pathways
A0A3Q7EN49	Uncharacterized protein		sly:101254239	0	K05349	bglX	beta-glucosidase	3.2.1.21	ko00460 Cyanoamino acid metabolism ko00500 Starch and sucrose metabolism ko00940 Phenylpropanoid biosynthesis ko01100 Metabolic pathways ko01110 Biosynthesis of secondary metabolites
K4DH15	Glutathione transferase	101253468	sly:101253468	1e-168	K00799	GST, gst	glutathione S-transferase	2.5.1.18	ko00480 Glutathione metabolism
Q6UJX4	Molecular chaperone Hsp90-1	543902	sly:543902	0	K04079	HSP90A, htpG	molecular chaperone HtpG	--	ko04141 Protein processing in endoplasmic reticulum ko04626 Plant-pathogen interaction
A0A3Q7FU03	Peroxidase		sly:101267473	0	K00430	E1.11.1.7	peroxidase	1.11.1.7	ko00940 Phenylpropanoid biosynthesis ko01100 Metabolic pathways ko01110 Biosynthesis of secondary metabolites
A0A3Q7FBF2	Uncharacterized protein		sly:101258424	0	K01455	E3.5.1.49	formamidase	3.5.1.49	ko00460 Cyanoamino acid metabolism ko00630 Glyoxylate and dicarboxylate metabolism ko00910 Nitrogen metabolism ko01200 Carbon metabolism
A0A3Q7J9K2	Uncharacterized protein	101255178	sly:101255178	0		--	--	--	--
A0A3Q7H940	Uncharacterized protein		sly:101252505	0	K01366	CTSH	cathepsin H	3.4.22.16
A0A3Q7F1R4	Isoleucyl-tRNA synthetase	101249760	sly:101249760	0	K01870	IARS, ileS	isoleucyl-tRNA synthetase	6.1.1.5	ko00970 Aminoacyl-tRNA biosynthesis
A0A3Q7F246	Beta-ketoacyl-[acyl-carrier-protein] synthase I	101267959	sly:101267959	0	K09458	fabF	3-oxoacyl-[acyl-carrier-protein] synthase II	2.3.1.179	ko00061 Fatty acid biosynthesis ko00780 Biotin metabolism ko01100 Metabolic pathways ko01212 Fatty acid metabolism
A0A3Q7JA27	Ubiquitin carboxyl-terminal hydrolase	101251658	sly:101251658	0	K11843	USP14, UBP6	ubiquitin carboxyl-terminal hydrolase 14	3.4.19.12	--
A0A3Q7H0A0	Uncharacterized protein	101262318	sly:101262318	1e-118	K02870	RP-L12e, RPL12	large subunit ribosomal protein L12e	--	ko03010 Ribosome
Q93X45	Xaa-Pro aminopeptidase 2	app2	sly:543774	0	K01262	pepP	Xaa-Pro aminopeptidase	3.4.11.9	--
A0A3Q7HFB7	Uncharacterized protein		sly:101250426	0		--	--	--	--
A0A3Q7GND4	Uncharacterized protein	101247324	sly:101247324	0		--	--	--	--
A0A3Q7HKE8	Glycine cleavage system H protein	101257194	sly:101257194	1e-117	K02437	gcvH, GCSH	glycine cleavage system H protein	--	ko00260 Glycine, serine and threonine metabolism ko00630 Glyoxylate and dicarboxylate metabolism ko01100 Metabolic pathways ko01110 Biosynthesis of secondary metabolites ko01200 Carbon metabolism
A0A3Q7EP59	Uncharacterized protein	101254641	sly:101254641	1e-118		--	--	--	--
A0A3Q7GEV3	Uncharacterized protein		sly:101267525	1e-170	K05605	HIBCH	3-hydroxyisobutyryl-CoA hydrolase	3.1.2.4	ko00280 Valine, leucine and isoleucine degradation ko00410 beta-Alanine metabolism ko00640 Propanoate metabolism ko01100 Metabolic pathways ko01200 Carbon metabolism
A0A3Q7JEN8	Dihydrolipoyl dehydrogenase	101245444	sly:101245444	0	K00382	DLD, lpd, pdhD	dihydrolipoamide dehydrogenase	1.8.1.4	ko00010 Glycolysis / Gluconeogenesis ko00020 Citrate cycle (TCA cycle) ko00260 Glycine, serine and threonine metabolism ko00280 Valine, leucine and isoleucine degradation ko00620 Pyruvate metabolism ko00630 Glyoxylate and dicarboxylate metabolism ko00640 Propanoate metabolism ko01100 Metabolic pathways ko01110 Biosynthesis of secondary metabolites ko01200 Carbon metabolism
A0A3Q7GJV0	PCI domain-containing protein	101245654	sly:101245654	0	K03039	PSMD13, RPN9	26S proteasome regulatory subunit N9	--	ko03050 Proteasome
A0A3Q7E7B4	PDZ domain-containing protein	101254513	sly:101254513	0		--	--	--	--
A0A3Q7H1L7	Adenine phosphoribosyltransferase		sly:101260722	1e-128	K00759	APRT, apt	adenine phosphoribosyltransferase	2.4.2.7	ko00230 Purine metabolism ko01100 Metabolic pathways
P93208	14-3-3 protein 2	TFT2	sly:101247195	0	K06630	YWHAE	14-3-3 protein epsilon	--
A0A3Q7G5K0	AIR synthase	101246417	sly:101246417	0	K01933	purM	phosphoribosylformylglycinamidine cyclo-ligase	6.3.3.1	ko00230 Purine metabolism ko01100 Metabolic pathways ko01110 Biosynthesis of secondary metabolites
A0A3Q7G876	Glutamyl-tRNA reductase		sly:101266935	0	K02492	hemA	glutamyl-tRNA reductase	1.2.1.70	ko00860 Porphyrin and chlorophyll metabolism ko01100 Metabolic pathways ko01110 Biosynthesis of secondary metabolites
Q40140	Aspartic protease		sly:543969	0	K08245	E3.4.23.40	phytepsin	3.4.23.40	--
A0A494GA81	Uncharacterized protein		sly:101245147	0		--	--	--	--
A0A3Q7FL73	DUF2470 domain-containing protein	101267492	sly:101267492	0		--	--	--	--
A0A3Q7I902	Uncharacterized protein	101267163	sly:101267163	0		--	--	--	--
A0A3Q7EN15	Lipoxygenase		sly:543818	0	K15718	LOX1_5	linoleate 9S-lipoxygenase	1.13.11.58	ko00591 Linoleic acid metabolism
A0A3Q7GZX3	Uncharacterized protein	101251592	sly:101251592	1e-141	K02940	RP-L9e, RPL9	large subunit ribosomal protein L9e	--	ko03010 Ribosome
A0A3Q7JDH2	Serine hydroxymethyltransferase	101267301	sly:101267301	0	K00600	glyA, SHMT	glycine hydroxymethyltransferase	2.1.2.1	ko00260 Glycine, serine and threonine metabolism ko00460 Cyanoamino acid metabolism ko00630 Glyoxylate and dicarboxylate metabolism ko00670 One carbon pool by folate ko01100 Metabolic pathways ko01110 Biosynthesis of secondary metabolites ko01200 Carbon metabolism ko01230 Biosynthesis of amino acids
A0A3Q7G2Q9	Pyruvate kinase	101262183	sly:101262183	0	K00873	PK, pyk	pyruvate kinase	2.7.1.40	ko00010 Glycolysis / Gluconeogenesis ko00230 Purine metabolism ko00620 Pyruvate metabolism ko01100 Metabolic pathways ko01110 Biosynthesis of secondary metabolites ko01200 Carbon metabolism ko01230 Biosynthesis of amino acids
A0A3Q7FEB3	40S ribosomal protein SA		sly:101250574	0	K02998	RP-SAe, RPSA	small subunit ribosomal protein SAe	--	ko03010 Ribosome
A0A3Q7GDA5	3-isopropylmalate dehydrogenase	101247914	sly:101247914	0	K00052	leuB, IMDH	3-isopropylmalate dehydrogenase	1.1.1.85	ko00290 Valine, leucine and isoleucine biosynthesis ko00660 C5-Branched dibasic acid metabolism ko01100 Metabolic pathways ko01110 Biosynthesis of secondary metabolites ko01210 2-Oxocarboxylic acid metabolism ko01230 Biosynthesis of amino acids
Q6IV07	UDP-arabinopyranose mutase	543938	sly:543938	0	K13379	RGP, UTM	--	--	ko00520 Amino sugar and nucleotide sugar metabolism
A0A3Q7JA54	Ribosomal_L28e domain-containing protein		sly:101250778	1e-103	K02903	RP-L28e, RPL28	large subunit ribosomal protein L28e	--	ko03010 Ribosome
A0A3Q7GLY3	Uncharacterized protein		sly:101248301	0	K13495	CISZOG	cis-zeatin O-glucosyltransferase	2.4.1.215	ko00908 Zeatin biosynthesis
A0A3Q7G077	Uncharacterized protein		sly:101254891	0	K01187	malZ	alpha-glucosidase	3.2.1.20	ko00052 Galactose metabolism ko00500 Starch and sucrose metabolism ko01100 Metabolic pathways
A0A3Q7GVV3	SGNH_hydro domain-containing protein	101254210	sly:101254210	0		--	--	--	--
A0A3Q7JCN9	PRONE domain-containing protein		sly:101260917	0		--	--	--	--
A0A3Q7JHJ2	Uncharacterized protein	101268633	sly:101268633	1e-112	K02964	RP-S18e, RPS18	small subunit ribosomal protein S18e	--	ko03010 Ribosome
A0A3Q7HEC9	Uncharacterized protein		sly:101265350	0	K03152	thiJ	protein deglycase	3.5.1.124	--
A0A3Q7FQ28	NTP_transferase domain-containing protein		sly:101258640	0	K00966	GMPP	mannose-1-phosphate guanylyltransferase	2.7.7.13	ko00051 Fructose and mannose metabolism ko00520 Amino sugar and nucleotide sugar metabolism ko01100 Metabolic pathways ko01110 Biosynthesis of secondary metabolites
Q3SC85	60S ribosomal protein L10	ACI29	sly:778217	1e-166	K02866	RP-L10e, RPL10	large subunit ribosomal protein L10e	--	ko03010 Ribosome
A0A3Q7IKY6	GrpE protein homolog		sly:101256931	0	K03687	GRPE	molecular chaperone GrpE	--	--
A0A3Q7EA43	NAD(P)-bd_dom domain-containing protein		sly:101252214	1e-120		--	--	--	--
A0A3Q7IZ37	Carboxypeptidase	101258820	sly:101258820	0	K16298	SCPL-IV	serine carboxypeptidase-like clade IV	3.4.16.-	--
A0A3Q7FXP7	Glutamine synthetase	543756	sly:543756	0	K01915	glnA, GLUL	glutamine synthetase	6.3.1.2	ko00220 Arginine biosynthesis ko00250 Alanine, aspartate and glutamate metabolism ko00630 Glyoxylate and dicarboxylate metabolism ko00910 Nitrogen metabolism ko01100 Metabolic pathways ko01230 Biosynthesis of amino acids
A0A3Q7H2W6	Carboxypeptidase	101251103	sly:101251103	0	K16297	SCPL-II	serine carboxypeptidase-like clade II	3.4.16.-	--
A0A3Q7H1U4	40S ribosomal protein SA	101250808	sly:101250808	0	K02998	RP-SAe, RPSA	small subunit ribosomal protein SAe	--	ko03010 Ribosome
C6KI36	Starch synthase III	100316882	sly:100316882	0		--	--	--	--
A0A3Q7FCZ7	Xyloglucan endotransglucosylase/hydrolase	543915	sly:543915	0	K08235	E2.4.1.207	xyloglucan:xyloglucosyl transferase	2.4.1.207	--
A0A3Q7FKF5	Uncharacterized protein	101252666	sly:101252666	0		--	--	--	--
A0A3Q7HTH3	Uncharacterized protein		sly:101266146	1e-150		--	--	--	--
P54928	Inositol monophosphatase 3	IMP3	sly:544013	0	K10047	VTC4	--	--	ko00053 Ascorbate and aldarate metabolism ko00562 Inositol phosphate metabolism ko01100 Metabolic pathways ko01110 Biosynthesis of secondary metabolites ko04070 Phosphatidylinositol signaling system
A0A3Q7I041	Adenylosuccinate lyase	101263129	sly:101263129	0	K01756	purB, ADSL	adenylosuccinate lyase	4.3.2.2	ko00230 Purine metabolism ko00250 Alanine, aspartate and glutamate metabolism ko01100 Metabolic pathways ko01110 Biosynthesis of secondary metabolites
Q52QQ4	Ascorbate peroxidase	APX	sly:778224	0	K00434	E1.11.1.11	L-ascorbate peroxidase	1.11.1.11	ko00053 Ascorbate and aldarate metabolism ko00480 Glutathione metabolism
A0A3Q7HGV5	Uncharacterized protein	101261139	sly:101261139	1e-135	K02968	RP-S20, rpsT	small subunit ribosomal protein S20	--	ko03010 Ribosome
A0A3Q7HVY6	Ribosomal_L23eN domain-containing protein	101246658	sly:101246658	1e-106	K02893	RP-L23Ae, RPL23A	large subunit ribosomal protein L23Ae	--	ko03010 Ribosome
A0A3Q7HBR5	KH type-2 domain-containing protein	101257282	sly:101257282	1e-178	K02985	RP-S3e, RPS3	small subunit ribosomal protein S3e	--	ko03010 Ribosome
B5M9E5	Glucan endo-1,3-beta-D-glucosidase	100191128	sly:100191128	0		--	--	--	--
A0A3Q7GST8	Lipoyl-binding domain-containing protein	101263617	sly:101263617	0		--	--	--	--
P43280	S-adenosylmethionine synthase 1	SAM1	sly:544155	0	K00789	metK	S-adenosylmethionine synthetase	2.5.1.6	ko00270 Cysteine and methionine metabolism ko01100 Metabolic pathways ko01110 Biosynthesis of secondary metabolites ko01230 Biosynthesis of amino acids
Q5NE21	Carbonic anhydrase	ca1	sly:543802	0	K01673	cynT, can	carbonic anhydrase	4.2.1.1	ko00910 Nitrogen metabolism
A0A3Q7FTM5	Uncharacterized protein		sly:101247006	0	K15979	SND1	staphylococcal nuclease domain-containing protein 1	--
A0A3Q7GMP4	CN hydrolase domain-containing protein		sly:101252881	0	K11206
A0A3Q7GY85	Aminotran_1_2 domain-containing protein		sly:101260239	0	K00814	GPT, ALT	alanine transaminase	2.6.1.2	ko00220 Arginine biosynthesis ko00250 Alanine, aspartate and glutamate metabolism ko00710 Carbon fixation in photosynthetic organisms ko01100 Metabolic pathways ko01200 Carbon metabolism ko01210 2-Oxocarboxylic acid metabolism ko01230 Biosynthesis of amino acids
A0A3Q7IQN9	Glucose-6-phosphate 1-epimerase	101265664	sly:101265664	0	K01792	E5.1.3.15	glucose-6-phosphate 1-epimerase	5.1.3.15	ko00010 Glycolysis / Gluconeogenesis ko01100 Metabolic pathways ko01110 Biosynthesis of secondary metabolites
A0A3Q7J5A2	Phytocyanin domain-containing protein		sly:101251653	0		--	--	--	--
A0A3Q7JEL1	ATP citrate synthase	101267503	sly:101267503	0	K01648	ACLY	ATP citrate (pro-S)-lyase	2.3.3.8	ko00020 Citrate cycle (TCA cycle) ko01100 Metabolic pathways ko01110 Biosynthesis of secondary metabolites
Q2MI69	DNA-directed RNA polymerase subunit alpha	rpoA	sly:3950412	0	K03040	rpoA	DNA-directed RNA polymerase subunit alpha	2.7.7.6	ko00230 Purine metabolism ko00240 Pyrimidine metabolism ko01100 Metabolic pathways ko03020 RNA polymerase
A0A3Q7GXN0	AB hydrolase-1 domain-containing protein		sly:101262019	0		--	--	--	--
A0A3Q7J033	CCT-beta		sly:101249146	0	K09494	CCT2	T-complex protein 1 subunit beta	--	--
A0A3Q7I7H7	Threonyl-tRNA synthetase		sly:101249471	0	K01868	TARS, thrS	threonyl-tRNA synthetase	6.1.1.3	ko00970 Aminoacyl-tRNA biosynthesis
A0A3Q7F5D6	Pyridoxal phosphate homeostasis protein		sly:101247088	0		--	--	--	--
P08706	Ribulose bisphosphate carboxylase small subunit, chloroplastic 1	RBCS1	sly:543973	1e-137	K01602	rbcS	ribulose-bisphosphate carboxylase small chain	4.1.1.39	ko00630 Glyoxylate and dicarboxylate metabolism ko00710 Carbon fixation in photosynthetic organisms ko01100 Metabolic pathways ko01200 Carbon metabolism
Q8H6B5	Dihydrothymine dehydrogenase	PYD1A	sly:543719	0	K00207	DPYD	dihydropyrimidine dehydrogenase (NADP+)	1.3.1.2	ko00240 Pyrimidine metabolism ko00410 beta-Alanine metabolism ko00770 Pantothenate and CoA biosynthesis ko01100 Metabolic pathways
A0A3Q7EQP9	Lysine--tRNA ligase	101243628	sly:101243628	0	K04567	KARS, lysS	lysyl-tRNA synthetase, class II	6.1.1.6	ko00970 Aminoacyl-tRNA biosynthesis
A0A3Q7GBR4	Amino_oxidase domain-containing protein	101247017	sly:101247017	0		--	--	--	--
A0A3Q7E8H4	Uncharacterized protein		sly:101261547	0	K11294	NCL, NSR1	nucleolin	--
A0A3Q7F9M7	Uncharacterized protein		sly:101253247	1e-115	K02935	RP-L7, MRPL12, rplL	large subunit ribosomal protein L7/L12	--	ko03010 Ribosome
A0A3Q7FPS6	Uncharacterized protein		sly:101265413	3e-80	K02917	RP-L35Ae, RPL35A	large subunit ribosomal protein L35Ae	--	ko03010 Ribosome
A0A3Q7E9H0	Thioredoxin-dependent peroxiredoxin	101256114	sly:101256114	0	K03386	PRDX2_4, ahpC	peroxiredoxin (alkyl hydroperoxide reductase subunit C)	1.11.1.15
A0A3Q7JDI3	Chitin-binding type-1 domain-containing protein	101251136	sly:101251136	0	K01183	E3.2.1.14	chitinase	3.2.1.14	ko00520 Amino sugar and nucleotide sugar metabolism ko01100 Metabolic pathways
A0A3Q7EZJ3	Uncharacterized protein		sly:101261578	0		--	--	--	--
P21568	Peptidyl-prolyl cis-trans isomerase	CYP	sly:100736432	1e-126	K01802	E5.2.1.8	peptidylprolyl isomerase	5.2.1.8	--
A0A3Q7ETL5	Uncharacterized protein	101251498	sly:101251498	0		--	--	--	--
A0A3Q7EQV5	Uncharacterized protein		sly:101246094	0	K03686	dnaJ	molecular chaperone DnaJ	--	--
A0A3Q7HQM5	Catechol oxidase		sly:101259064	0	K00422	E1.10.3.1	polyphenol oxidase	1.10.3.1	ko00350 Tyrosine metabolism ko00950 Isoquinoline alkaloid biosynthesis ko01100 Metabolic pathways ko01110 Biosynthesis of secondary metabolites
A0A3Q7IFL7	ATP-dependent Clp protease proteolytic subunit	101256043	sly:101256043	0	K01358	clpP, CLPP	ATP-dependent Clp protease, protease subunit	3.4.21.92
A0A3Q7ENY7	Uncharacterized protein		sly:101245293	0	K00382	DLD, lpd, pdhD	dihydrolipoamide dehydrogenase	1.8.1.4	ko00010 Glycolysis / Gluconeogenesis ko00020 Citrate cycle (TCA cycle) ko00260 Glycine, serine and threonine metabolism ko00280 Valine, leucine and isoleucine degradation ko00620 Pyruvate metabolism ko00630 Glyoxylate and dicarboxylate metabolism ko00640 Propanoate metabolism ko01100 Metabolic pathways ko01110 Biosynthesis of secondary metabolites ko01200 Carbon metabolism
A0A3Q7HF81	Protein kinase domain-containing protein		sly:101244097	0		--	--	--	--
A0A3Q7HIS4	Anthranilate synthase	101265030	sly:101265030	0	K01657	trpE	anthranilate synthase component I	4.1.3.27	ko00400 Phenylalanine, tyrosine and tryptophan biosynthesis ko01100 Metabolic pathways ko01110 Biosynthesis of secondary metabolites ko01230 Biosynthesis of amino acids
A0A3Q7H1T0	Peptidyl-prolyl cis-trans isomerase		sly:101255407	0	K01802	E5.2.1.8	peptidylprolyl isomerase	5.2.1.8	--
Q9FXK8	Sucrose-phosphate synthase	sps	sly:543516	0	K00696	E2.4.1.14	sucrose-phosphate synthase	2.4.1.14	ko00500 Starch and sucrose metabolism ko01100 Metabolic pathways
Q43526	Glycosyltransferase (Fragment)	twi1	sly:544103	0		--	--	--	--
P05116	1-aminocyclopropane-1-carboxylate oxidase 1	ACO1	sly:544052	0	K05933	E1.14.17.4	aminocyclopropanecarboxylate oxidase	1.14.17.4	ko00270 Cysteine and methionine metabolism ko01100 Metabolic pathways ko01110 Biosynthesis of secondary metabolites
Q42886	ATP-dependent Clp protease proteolytic subunit	543966	sly:543966	0	K01358	clpP, CLPP	ATP-dependent Clp protease, protease subunit	3.4.21.92
A0A3Q7GH43	Malate dehydrogenase		sly:101258932	0	K00026	MDH2	malate dehydrogenase	1.1.1.37	ko00020 Citrate cycle (TCA cycle) ko00270 Cysteine and methionine metabolism ko00620 Pyruvate metabolism ko00630 Glyoxylate and dicarboxylate metabolism ko00710 Carbon fixation in photosynthetic organisms ko01100 Metabolic pathways ko01110 Biosynthesis of secondary metabolites ko01200 Carbon metabolism
A0A3Q7ETU0	AAA domain-containing protein		sly:101268039	0	K03064	PSMC6, RPT4	26S proteasome regulatory subunit T4	--	ko03050 Proteasome
A0A3Q7HRC7	M20_dimer domain-containing protein		sly:101268129	0	K01438	argE	acetylornithine deacetylase	3.5.1.16	ko00220 Arginine biosynthesis ko01100 Metabolic pathways ko01110 Biosynthesis of secondary metabolites ko01210 2-Oxocarboxylic acid metabolism ko01230 Biosynthesis of amino acids
Q2PQI9	Nascent polypeptide-associated complex subunit beta	BTF3	sly:778344	1e-116	K01527	EGD1, BTF3	nascent polypeptide-associated complex subunit beta	--
A0A3Q7INF3	Uncharacterized protein		sly:101245112	0		--	--	--	--
Q68HC8	Glucose-6-phosphate isomerase	GPI	sly:543945	0	K01810	GPI, pgi	glucose-6-phosphate isomerase	5.3.1.9	ko00010 Glycolysis / Gluconeogenesis ko00030 Pentose phosphate pathway ko00500 Starch and sucrose metabolism ko00520 Amino sugar and nucleotide sugar metabolism ko01100 Metabolic pathways ko01110 Biosynthesis of secondary metabolites ko01200 Carbon metabolism
A0A3Q7HIJ0	Peptidylprolyl isomerase	101264842	sly:101264842	0	K03545	tig	trigger factor	--	--
A0A3Q7FYP5	Peptidase_M3 domain-containing protein	101254150	sly:101254150	0	K01414	prlC	oligopeptidase A	3.4.24.70	--
Q645M9	Malate dehydrogenase	gMDH	sly:778286	0	K00026	MDH2	malate dehydrogenase	1.1.1.37	ko00020 Citrate cycle (TCA cycle) ko00270 Cysteine and methionine metabolism ko00620 Pyruvate metabolism ko00630 Glyoxylate and dicarboxylate metabolism ko00710 Carbon fixation in photosynthetic organisms ko01100 Metabolic pathways ko01110 Biosynthesis of secondary metabolites ko01200 Carbon metabolism
A0A3Q7H441	Acetyltransferase component of pyruvate dehydrogenase complex	101244498	sly:101244498	0	K00627	DLAT, aceF, pdhC	pyruvate dehydrogenase E2 component (dihydrolipoamide acetyltransferase)	2.3.1.12	ko00010 Glycolysis / Gluconeogenesis ko00020 Citrate cycle (TCA cycle) ko00620 Pyruvate metabolism ko01100 Metabolic pathways ko01110 Biosynthesis of secondary metabolites ko01200 Carbon metabolism
A0A0C5CHA6	ATP synthase subunit alpha, chloroplastic	atpA	sly:3950425	0	K02111	ATPF1A, atpA	F-type H+-transporting ATPase subunit alpha	3.6.3.14	ko00190 Oxidative phosphorylation ko00195 Photosynthesis ko01100 Metabolic pathways
A0A3Q7HBK4	Aconitate hydratase	101254008	sly:101254008	0	K01681	ACO, acnA	aconitate hydratase	4.2.1.3	ko00020 Citrate cycle (TCA cycle) ko00630 Glyoxylate and dicarboxylate metabolism ko01100 Metabolic pathways ko01110 Biosynthesis of secondary metabolites ko01200 Carbon metabolism ko01210 2-Oxocarboxylic acid metabolism ko01230 Biosynthesis of amino acids
A0A3Q7GSF7	HP domain-containing protein	101268090	sly:101268090	0		--	--	--	--
A0A3Q7FN98	Alanine--tRNA ligase		sly:101244561	0	K01872	AARS, alaS	alanyl-tRNA synthetase	6.1.1.7	ko00970 Aminoacyl-tRNA biosynthesis
A0A3Q7EPT7	Methionine S-methyltransferase	101254039	sly:101254039	0	K08247	E2.1.1.12	methionine S-methyltransferase	2.1.1.12	ko00450 Selenocompound metabolism
A0A3Q7FW72	40S ribosomal protein S7	101255184	sly:101255184	1e-140	K02993	RP-S7e, RPS7	small subunit ribosomal protein S7e	--	ko03010 Ribosome
A0A3Q7GSC1	Uncharacterized protein	543773	sly:543773	0	K01408	IDE, ide	insulysin	3.4.24.56
A0A3Q7IIJ3	Uncharacterized protein		sly:101263649	1e-139	K02356	efp	elongation factor P	--	--
A0A3Q7HUP2	50S ribosomal protein L22, chloroplastic	101265739	sly:101265739	1e-132	K02880	RP-L17e, RPL17	large subunit ribosomal protein L17e	--	ko03010 Ribosome
A0A3Q7ILP6	Glutaredoxin-dependent peroxiredoxin	104644379	sly:104644379	1e-166		--	--	--	--
A0A3Q7I009	ATPase_AAA_core domain-containing protein	101250725	sly:101250725	0		--	--	--	--
A0A3Q7EPC2	ATP citrate synthase	101261460	sly:101261460	0	K01648	ACLY	ATP citrate (pro-S)-lyase	2.3.3.8	ko00020 Citrate cycle (TCA cycle) ko01100 Metabolic pathways ko01110 Biosynthesis of secondary metabolites
A0A3Q7HU54	Uncharacterized protein		sly:101249464	0	K00059	fabG	3-oxoacyl-[acyl-carrier protein] reductase	1.1.1.100	ko00061 Fatty acid biosynthesis ko00780 Biotin metabolism ko01040 Biosynthesis of unsaturated fatty acids ko01100 Metabolic pathways ko01212 Fatty acid metabolism
A0A3Q7I4U3	Uncharacterized protein	101268137	sly:101268137	0		--	--	--	--
A0A3Q7GX88	Protein disulfide-isomerase		sly:101262222	0	K09580	PDIA1, P4HB	protein disulfide-isomerase A1	5.3.4.1	ko04141 Protein processing in endoplasmic reticulum
A0A3Q7F3P8	Uncharacterized protein	101252524	sly:101252524	0		--	--	--	--
A0A3Q7FV71	30S ribosomal protein S17, chloroplastic		sly:101264910	1e-109	K02961	RP-S17, MRPS17, rpsQ	small subunit ribosomal protein S17	--	ko03010 Ribosome
A0A3Q7FMV9	Importin N-terminal domain-containing protein		sly:101263498	0	K14293	KPNB1, IPO1	importin subunit beta-1	--	ko03013 RNA transport
A0A3Q7I9J3	Uncharacterized protein		sly:101253003	1e-177		--	--	--	--
G8Z254	Hop-interacting protein THI016		sly:101055514	0	K16732	PRC1	protein regulator of cytokinesis 1	--	--
A0A3Q7GJQ1	AAA domain-containing protein	101245359	sly:101245359	0	K03066	PSMC5, RPT6	26S proteasome regulatory subunit T6	--	ko03050 Proteasome
A0A3Q7ED56	TOG domain-containing protein	101262450	sly:101262450	0	K20222	IPO5, KPNB3, RANBP5	importin-5	--	--
A0A3Q7IRF8	Glutamine synthetase		sly:101261087	0		--	--	--	--
A0A3Q7GPV9	Thioredoxin domain-containing protein	101246719	sly:101246719	1e-134	K03671	trxA	thioredoxin 1	--
A0A3Q7HZK1	Uncharacterized protein		sly:101250246	1e-150		--	--	--	--
A0A3Q7HV69	Uncharacterized protein		sly:101243917	1e-166		--	--	--	--
A0A3Q7IJQ0	Uncharacterized protein	101257121	sly:101257121	1e-121	K02889	RP-L21e, RPL21	large subunit ribosomal protein L21e	--	ko03010 Ribosome
A0A3Q7HH44	Uncharacterized protein	101256286	sly:101256286	5e-83	K02918	RP-L35e, RPL35	large subunit ribosomal protein L35e	--	ko03010 Ribosome
A0A3Q7HUE5	Isocitrate dehydrogenase [NAD] subunit, mitochondrial		sly:101246460	0	K00030	IDH3	isocitrate dehydrogenase (NAD+)	1.1.1.41	ko00020 Citrate cycle (TCA cycle) ko01100 Metabolic pathways ko01110 Biosynthesis of secondary metabolites ko01200 Carbon metabolism ko01210 2-Oxocarboxylic acid metabolism ko01230 Biosynthesis of amino acids
A0A3Q7IPV0	Dihydrolipoamide acetyltransferase component of pyruvate dehydrogenase complex	101257033	sly:101257033	0	K00627	DLAT, aceF, pdhC	pyruvate dehydrogenase E2 component (dihydrolipoamide acetyltransferase)	2.3.1.12	ko00010 Glycolysis / Gluconeogenesis ko00020 Citrate cycle (TCA cycle) ko00620 Pyruvate metabolism ko01100 Metabolic pathways ko01110 Biosynthesis of secondary metabolites ko01200 Carbon metabolism
A0A3Q7GYZ2	CCT-eta	101247034	sly:101247034	0	K09499	CCT7	T-complex protein 1 subunit eta	--	--
A0A3Q7ERA8	Uncharacterized protein		sly:544008	0	K00454	LOX2S	lipoxygenase	1.13.11.12	ko00591 Linoleic acid metabolism ko00592 alpha-Linolenic acid metabolism ko01100 Metabolic pathways ko01110 Biosynthesis of secondary metabolites
A0A3Q7I8C3	N-acetyltransferase domain-containing protein		sly:101265865	0	K07071	K07071	uncharacterized protein	--	--
A0A3Q7GXR4	Isopentenyl-diphosphate Delta-isomerase		sly:101255683	0	K01823	idi, IDI	isopentenyl-diphosphate Delta-isomerase	5.3.3.2	ko00900 Terpenoid backbone biosynthesis ko01100 Metabolic pathways ko01110 Biosynthesis of secondary metabolites
A0A3Q7ER18	(3R)-hydroxymyristoyl-[acyl-carrier-protein] dehydratase	101266461	sly:101266461	1e-169	K02372	fabZ	3-hydroxyacyl-[acyl-carrier-protein] dehydratase	4.2.1.59	ko00061 Fatty acid biosynthesis ko00780 Biotin metabolism ko01100 Metabolic pathways ko01212 Fatty acid metabolism
A0A3Q7JP21	Uncharacterized protein		sly:101244155	0	K12449	AXS	UDP-apiose/xylose synthase	--	ko00520 Amino sugar and nucleotide sugar metabolism ko01100 Metabolic pathways
A0A3Q7HGY9	Probable bifunctional methylthioribulose-1-phosphate dehydratase/enolase-phosphatase E1	101257584	sly:101257584	0	K16054	DEP1	--	--	ko00270 Cysteine and methionine metabolism ko01100 Metabolic pathways
A0A3Q7H4H7	Uncharacterized protein		sly:101267247	1e-117	K02879	RP-L17, MRPL17, rplQ	large subunit ribosomal protein L17	--	ko03010 Ribosome
P27065	Ribulose bisphosphate carboxylase large chain	rbcL	sly:3950460	0	K01601	rbcL	ribulose-bisphosphate carboxylase large chain	4.1.1.39	ko00630 Glyoxylate and dicarboxylate metabolism ko00710 Carbon fixation in photosynthetic organisms ko01100 Metabolic pathways ko01200 Carbon metabolism
A0A3Q7GAE5	Uroporphyrinogen-III synthase		sly:101262008	1e-169	K01719	hemD, UROS	uroporphyrinogen-III synthase	4.2.1.75	ko00860 Porphyrin and chlorophyll metabolism ko01100 Metabolic pathways ko01110 Biosynthesis of secondary metabolites
A0A3Q7GKH5	AB hydrolase-1 domain-containing protein		sly:101244080	0		--	--	--	--
A0A3Q7J3Q3	Malate dehydrogenase		sly:101248141	0	K00026	MDH2	malate dehydrogenase	1.1.1.37	ko00020 Citrate cycle (TCA cycle) ko00270 Cysteine and methionine metabolism ko00620 Pyruvate metabolism ko00630 Glyoxylate and dicarboxylate metabolism ko00710 Carbon fixation in photosynthetic organisms ko01100 Metabolic pathways ko01110 Biosynthesis of secondary metabolites ko01200 Carbon metabolism
Q5UNS1	Arginase 2	ARG2	sly:544271	0	K01476	E3.5.3.1, rocF, arg	arginase	3.5.3.1	ko00220 Arginine biosynthesis ko00330 Arginine and proline metabolism ko01100 Metabolic pathways ko01110 Biosynthesis of secondary metabolites ko01230 Biosynthesis of amino acids
A0A3Q7FZA2	Fe2OG dioxygenase domain-containing protein	101265426	sly:101265426	0		--	--	--	--
A0A3Q7HLZ4	tRNA-binding domain-containing protein	101261939	sly:101261939	0	K15437	AIMP1, ARC1	aminoacyl tRNA synthase complex-interacting multifunctional protein 1	--	--
A0A3Q7JDP0	PALP domain-containing protein	101261400	sly:101261400	0	K06001	trpB	tryptophan synthase beta chain	4.2.1.20	ko00260 Glycine, serine and threonine metabolism ko00400 Phenylalanine, tyrosine and tryptophan biosynthesis ko01100 Metabolic pathways ko01110 Biosynthesis of secondary metabolites ko01230 Biosynthesis of amino acids
P93211	14-3-3 protein 6	TFT6	sly:543562	0	K06630	YWHAE	14-3-3 protein epsilon	--
A0A3Q7FAE2	Peptidylprolyl isomerase		sly:101249229	1e-163		--	--	--	--
Q4PS96	Phosphotransferase	HXK4	sly:778211	0	K00844	HK	hexokinase	2.7.1.1	ko00010 Glycolysis / Gluconeogenesis ko00051 Fructose and mannose metabolism ko00052 Galactose metabolism ko00500 Starch and sucrose metabolism ko00520 Amino sugar and nucleotide sugar metabolism ko01100 Metabolic pathways ko01110 Biosynthesis of secondary metabolites ko01200 Carbon metabolism
P17340	Plastocyanin, chloroplastic	PETE	sly:544053	1e-120	K02638	petE	plastocyanin	--	ko00195 Photosynthesis
A0A3Q7FZP1	Alpha-galactosidase	101249542	sly:101249542	0	K07407	E3.2.1.22B, galA, rafA	alpha-galactosidase	3.2.1.22	ko00052 Galactose metabolism ko00561 Glycerolipid metabolism ko00600 Sphingolipid metabolism ko00603 Glycosphingolipid biosynthesis - globo and isoglobo series
A0A3Q7H1W0	Uncharacterized protein		sly:101254309	1e-137	K01103	PFKFB3	--	--	ko00051 Fructose and mannose metabolism
Q1ELT8	Red chlorophyll catabolite reductase (Fragment)	rccr	sly:778267	0	K13545	RCCR, ACD2	red chlorophyll catabolite reductase	1.3.7.12	ko00860 Porphyrin and chlorophyll metabolism ko01110 Biosynthesis of secondary metabolites
A0A3Q7I593	Uncharacterized protein	101266666	sly:101266666	3e-98	K02693	psaE	photosystem I subunit IV	--	ko00195 Photosynthesis ko01100 Metabolic pathways
A0A3Q7ESL5	Uncharacterized protein		sly:101255522	0	K12741	HNRNPA1_3	heterogeneous nuclear ribonucleoprotein A1/A3	--	ko03040 Spliceosome
A0A220QMI6	Beta-fructofuranosidase	TAI	sly:543992	0	K01193	INV, sacA	beta-fructofuranosidase	3.2.1.26	ko00052 Galactose metabolism ko00500 Starch and sucrose metabolism ko01100 Metabolic pathways
K4BEI9	SGT1-1		sly:101258625	0	K12795	SUGT1, SGT1	suppressor of G2 allele of SKP1	--	ko04626 Plant-pathogen interaction
A0A3Q7HCW0	Uncharacterized protein	101265253	sly:101265253	0	K12741	HNRNPA1_3	heterogeneous nuclear ribonucleoprotein A1/A3	--	ko03040 Spliceosome
A0A494G9E6	ATP synthase subunit alpha		sly:101255871	0		--	--	--	--
A0A3Q7H1L5	Uncharacterized protein	544126	sly:544126	0	K00863	DAK, TKFC	--	--	ko00051 Fructose and mannose metabolism ko00561 Glycerolipid metabolism ko01100 Metabolic pathways ko01200 Carbon metabolism
A0A3Q7EGF4	Divinyl chlorophyllide a 8-vinyl-reductase, chloroplastic	101247061	sly:101247061	0	K19073	DVR	divinyl chlorophyllide a 8-vinyl-reductase	1.3.1.75	ko00860 Porphyrin and chlorophyll metabolism ko01100 Metabolic pathways ko01110 Biosynthesis of secondary metabolites
A0A3Q7F6F6	Proteasome subunit alpha type	101257034	sly:101257034	0	K02728	PSMA4	20S proteasome subunit alpha 3	3.4.25.1	ko03050 Proteasome
A0A3Q7ENE9	PUA domain-containing protein		sly:104644735	1e-132	K02883	RP-L18e, RPL18	large subunit ribosomal protein L18e	--	ko03010 Ribosome
A0A3Q7IS73	Aminotran_1_2 domain-containing protein	101251438	sly:101251438	0		--	--	--	--
A0A3Q7EIF5	23 kDa subunit of oxygen evolving system of photosystem II	101243638	sly:101243638	1e-179		--	--	--	--
A0A3Q7JCS2	Uncharacterized protein		sly:101263003	0		--	--	--	--
A0A3Q7GCP2	Uncharacterized protein		sly:101246606	0		--	--	--	--
A0A3Q7IL22	Methenyltetrahydrofolate cyclohydrolase	101249506	sly:101249506	0		--	--	--	--
A0A3Q7ENP1	Uncharacterized protein	101258008	sly:101258008	2e-88	K02891	RP-L22e, RPL22	large subunit ribosomal protein L22e	--	ko03010 Ribosome
A0A3Q7J4Q2	PPIase cyclophilin-type domain-containing protein		sly:101246897	0		--	--	--	--
A0A3Q7H8W4	Glucose-6-phosphate 1-epimerase		sly:101265043	0	K01792	E5.1.3.15	glucose-6-phosphate 1-epimerase	5.1.3.15	ko00010 Glycolysis / Gluconeogenesis ko01100 Metabolic pathways ko01110 Biosynthesis of secondary metabolites
A0A3Q7I968	Eukaryotic translation initiation factor 3 subunit H		sly:101248050	0		--	--	--	--
A0A3Q7F8X1	Uncharacterized protein		sly:101249319	0	K13789	GGPS	--	--	ko00900 Terpenoid backbone biosynthesis ko01100 Metabolic pathways ko01110 Biosynthesis of secondary metabolites
A0A3Q7HVD5	ATP-dependent Clp protease proteolytic subunit	101261350	sly:101261350	0	K01358	clpP, CLPP	ATP-dependent Clp protease, protease subunit	3.4.21.92
A0A3Q7EI69	Uncharacterized protein	101253126	sly:101253126	0	K05605	HIBCH	3-hydroxyisobutyryl-CoA hydrolase	3.1.2.4	ko00280 Valine, leucine and isoleucine degradation ko00410 beta-Alanine metabolism ko00640 Propanoate metabolism ko01100 Metabolic pathways ko01200 Carbon metabolism
A0A3Q7GN27	Uncharacterized protein	101247825	sly:101247825	0		--	--	--	--
A0A3Q7E9U0	Amidohydro-rel domain-containing protein	101263344	sly:101263344	0		--	--	--	--
P47921	Nucleoside diphosphate kinase (Fragment)		sly:544095	1e-102	K00940	ndk, NME	nucleoside-diphosphate kinase	2.7.4.6	ko00230 Purine metabolism ko00240 Pyrimidine metabolism ko01100 Metabolic pathways ko01110 Biosynthesis of secondary metabolites ko04016 MAPK signaling pathway - plant
A0A3Q7JG91	Uncharacterized protein		sly:100322877	0	K09837	LUT1, CYP97C1	carotene epsilon-monooxygenase	1.14.99.45	ko00906 Carotenoid biosynthesis ko01100 Metabolic pathways ko01110 Biosynthesis of secondary metabolites
A0A3Q7JSG3	Uncharacterized protein	101266487	sly:101266487	1e-138		--	--	--	--
A0A3Q7EQ90	Uncharacterized protein	101255143	sly:101255143	0		--	--	--	--
K4NPL2	Argonaute1-2 (Fragment)	AGO1-2	sly:101255074	0	K11593	ELF2C, AGO	eukaryotic translation initiation factor 2C	--	--
A0A3Q7FJZ3	Uncharacterized protein	101258617	sly:101258617	0	K09498	CCT6	T-complex protein 1 subunit zeta	--	--
A0A3Q7HNG4	Delta-1-pyrroline-5-carboxylate synthase		sly:544281	0	K12657	ALDH18A1, P5CS	--	--	ko00330 Arginine and proline metabolism ko01100 Metabolic pathways ko01110 Biosynthesis of secondary metabolites ko01230 Biosynthesis of amino acids
A0A3Q7GLU0	Uncharacterized protein	101243998	sly:101243998	0		--	--	--	--
A0A3Q7IBT3	Uncharacterized protein		sly:101257808	0	K12450	RHM	UDP-glucose 4,6-dehydratase	4.2.1.76	ko00520 Amino sugar and nucleotide sugar metabolism
A0A3Q7HI48	3(2),5-bisphosphate nucleotidase		sly:101267407	0	K15422	SAL	--	--	ko00562 Inositol phosphate metabolism ko00920 Sulfur metabolism ko01100 Metabolic pathways ko04070 Phosphatidylinositol signaling system
A0A3Q7G5T0	Uncharacterized protein	101247011	sly:101247011	0	K00827	AGXT2	--	--	ko00250 Alanine, aspartate and glutamate metabolism ko00260 Glycine, serine and threonine metabolism ko00270 Cysteine and methionine metabolism ko00280 Valine, leucine and isoleucine degradation ko01100 Metabolic pathways ko01110 Biosynthesis of secondary metabolites
A0A3Q7FTS1	Uncharacterized protein	101249905	sly:101249905	1e-106	K02966	RP-S19e, RPS19	small subunit ribosomal protein S19e	--	ko03010 Ribosome
A0A3Q7G427	Uncharacterized protein	101254297	sly:101254297	0	K09841	ABA2	xanthoxin dehydrogenase	1.1.1.288	ko00906 Carotenoid biosynthesis ko01100 Metabolic pathways ko01110 Biosynthesis of secondary metabolites
A0A3Q7H8G2	Uncharacterized protein		sly:101252200	0	K01366	CTSH	cathepsin H	3.4.22.16
A0A3Q7I4P2	Aspartate aminotransferase		sly:101244012	0	K14454	GOT1	aspartate aminotransferase, cytoplasmic	2.6.1.1	ko00220 Arginine biosynthesis ko00250 Alanine, aspartate and glutamate metabolism ko00270 Cysteine and methionine metabolism ko00330 Arginine and proline metabolism ko00350 Tyrosine metabolism ko00360 Phenylalanine metabolism ko00400 Phenylalanine, tyrosine and tryptophan biosynthesis ko00710 Carbon fixation in photosynthetic organisms ko00950 Isoquinoline alkaloid biosynthesis ko00960 Tropane, p…
Q38MV0	Tubulin beta chain	TUB	sly:778227	0	K07375	TUBB	tubulin beta	--	ko04145 Phagosome
A0A3Q7FB69	Uncharacterized protein		sly:101255349	0		--	--	--	--
Q05538	Basic 30 kDa endochitinase	CHI9	sly:544148	0	K20547	CHIB	basic endochitinase B	3.2.1.14	ko00520 Amino sugar and nucleotide sugar metabolism ko01100 Metabolic pathways ko04016 MAPK signaling pathway - plant
A0A3Q7FSS5	23 kDa subunit of oxygen evolving system of photosystem II	101259227	sly:101259227	0	K02717	psbP	photosystem II oxygen-evolving enhancer protein 2	--	ko00195 Photosynthesis ko01100 Metabolic pathways
A0A3Q7I3V5	R3H-assoc domain-containing protein		sly:104649257	0		--	--	--	--
A0A3Q7FWH1	Germin-like protein	101250583	sly:101250583	1e-148		--	--	--	--
A0A097PNP2	ABH1 (Fragment)		sly:101249122	0	K12882	NCBP1, CBP80	nuclear cap-binding protein subunit 1	--	ko03013 RNA transport ko03015 mRNA surveillance pathway ko03040 Spliceosome
H9BYP6	Sucrose-phosphate synthase	101055573	sly:101055573	0	K00696	E2.4.1.14	sucrose-phosphate synthase	2.4.1.14	ko00500 Starch and sucrose metabolism ko01100 Metabolic pathways
O22493	Glutamate--cysteine ligase, chloroplastic	GSH1	sly:543536	0	K01919	gshA	glutamate--cysteine ligase	6.3.2.2	ko00270 Cysteine and methionine metabolism ko00480 Glutathione metabolism ko01100 Metabolic pathways
A0A3Q7IF15	CN hydrolase domain-containing protein	101267567	sly:101267567	0	K01431	UPB1, pydC	beta-ureidopropionase	3.5.1.6	ko00240 Pyrimidine metabolism ko00410 beta-Alanine metabolism ko00770 Pantothenate and CoA biosynthesis ko01100 Metabolic pathways
A0A3Q7HDJ6	Chlorophyll a-b binding protein, chloroplastic		sly:543975	1e-172	K08913	LHCB2	light-harvesting complex II chlorophyll a/b binding protein 2	--	ko00196 Photosynthesis - antenna proteins ko01100 Metabolic pathways
A0A3Q7HC95	Glycosyltransferase	101260064	sly:101260064	0		--	--	--	--
A0A3Q7FC90	Methionyl-tRNA formyltransferase	101261082	sly:101261082	0	K00604	MTFMT, fmt	methionyl-tRNA formyltransferase	2.1.2.9	ko00670 One carbon pool by folate ko00970 Aminoacyl-tRNA biosynthesis
A0A3Q7J2P9	Uncharacterized protein	101246961	sly:101246961	1e-78		--	--	--	--
A0A3Q7HPM9	30S ribosomal protein S3, chloroplastic	101244892	sly:101244604	1e-176	K02985	RP-S3e, RPS3	small subunit ribosomal protein S3e	--	ko03010 Ribosome
P36181	Heat shock cognate protein 80	HSC80	sly:543903	0	K04079	HSP90A, htpG	molecular chaperone HtpG	--	ko04141 Protein processing in endoplasmic reticulum ko04626 Plant-pathogen interaction
A0A0C5CHG4	30S ribosomal protein S8, chloroplastic	rps8	sly:3950397	3e-93	K02994	RP-S8, rpsH	small subunit ribosomal protein S8	--	ko03010 Ribosome
A0A3Q7GVY6	AAA domain-containing protein		sly:101262927	0	K03061	PSMC2, RPT1	26S proteasome regulatory subunit T1	--	ko03050 Proteasome
A0A3Q7HDL5	Serine/threonine-protein phosphatase 5		sly:543849	0	K04460	PPP5C	serine/threonine-protein phosphatase 5	3.1.3.16
Q2MI60	30S ribosomal protein S19, chloroplastic	rps19	sly:3950383	1e-64	K02965	RP-S19, rpsS	small subunit ribosomal protein S19	--	ko03010 Ribosome
A0A3Q7FRU0	Uncharacterized protein		sly:101260525	0	K02136	ATPeF1G, ATP5C1, ATP3	F-type H+-transporting ATPase subunit gamma	--	ko00190 Oxidative phosphorylation ko01100 Metabolic pathways
A0A3Q7GMD5	Bet_v_1 domain-containing protein		sly:101267996	6e-58		--	--	--	--
A0A3Q7JPG0	Uncharacterized protein		sly:101244639	1e-116	K02899	RP-L27, MRPL27, rpmA	large subunit ribosomal protein L27	--	ko03010 Ribosome
A0A3Q7IP06	Phosphopyruvate hydratase		sly:101247482	1e-117	K01689	ENO, eno	enolase	4.2.1.11	ko00010 Glycolysis / Gluconeogenesis ko01100 Metabolic pathways ko01110 Biosynthesis of secondary metabolites ko01200 Carbon metabolism ko01230 Biosynthesis of amino acids ko03018 RNA degradation
A0A3Q7HI00	Ribosomal_L2_C domain-containing protein	101264138	sly:101264138	0	K02938	RP-L8e, RPL8	large subunit ribosomal protein L8e	--	ko03010 Ribosome
A0A3Q7F0J1	Uncharacterized protein	101248838	sly:101248838	1e-136		--	--	--	--
A0A3Q7IPS6	3-hydroxy-3-methylglutaryl coenzyme A synthase	101249394	sly:101249394	0	K01641	E2.3.3.10	hydroxymethylglutaryl-CoA synthase	2.3.3.10	ko00072 Synthesis and degradation of ketone bodies ko00280 Valine, leucine and isoleucine degradation ko00650 Butanoate metabolism ko00900 Terpenoid backbone biosynthesis ko01100 Metabolic pathways ko01110 Biosynthesis of secondary metabolites
A0A3Q7HJM3	Calcyclin-binding protein	101267627	sly:101267627	1e-163	K04507	CACYBP, SIP	calcyclin binding protein	--
A0A3Q7F2Y7	GST C-terminal domain-containing protein		sly:101256346	0	K07393	ECM4, yqjG	glutathionyl-hydroquinone reductase	1.8.5.7	--
A0A3Q7JFP9	Proteasome subunit alpha type	101253544	sly:101253544	0	K02727	PSMA3	20S proteasome subunit alpha 7	3.4.25.1	ko03050 Proteasome
A0A3Q7I962	Cyanate hydratase	CYN	sly:101259288	1e-121	K01725	cynS	cyanate lyase	4.2.1.104	ko00910 Nitrogen metabolism
A0A3Q7GP62	Mur_ligase_M domain-containing protein		sly:101250507	0	K01930	FPGS	folylpolyglutamate synthase	6.3.2.17	ko00790 Folate biosynthesis ko01100 Metabolic pathways
Q9SXS0	LeArcA2 protein	LeArcA2	sly:543509	0	K14753	RACK1	guanine nucleotide-binding protein subunit beta-2-like 1 protein	--
A0A3Q7FZI2	14_3_3 domain-containing protein	543565	sly:543565	0	K06630	YWHAE	14-3-3 protein epsilon	--
A0A3Q7FVJ9	Ribosomal_L28e domain-containing protein	101247801	sly:101247801	1e-103	K02903	RP-L28e, RPL28	large subunit ribosomal protein L28e	--	ko03010 Ribosome
A0A3Q7E8T9	Peroxidase		sly:101261260	0	K00430	E1.11.1.7	peroxidase	1.11.1.7	ko00940 Phenylpropanoid biosynthesis ko01100 Metabolic pathways ko01110 Biosynthesis of secondary metabolites
Q84T86	Biotin carboxyl carrier protein of acetyl-CoA carboxylase	BCCP1	sly:543869	0	K02160	accB, bccP	acetyl-CoA carboxylase biotin carboxyl carrier protein	--	ko00061 Fatty acid biosynthesis ko00620 Pyruvate metabolism ko00640 Propanoate metabolism ko01100 Metabolic pathways ko01110 Biosynthesis of secondary metabolites ko01200 Carbon metabolism ko01212 Fatty acid metabolism
A0A3Q7G251	Glycosyltransferase		sly:101263012	0	K13495	CISZOG	cis-zeatin O-glucosyltransferase	2.4.1.215	ko00908 Zeatin biosynthesis
A0A3Q7IY72	40S ribosomal protein S8	101264059	sly:101264059	1e-166	K02995	RP-S8e, RPS8	small subunit ribosomal protein S8e	--	ko03010 Ribosome
Q70AC6	Alpha glucosidase II	gluII	sly:543798	0	K05546	GANAB	alpha 1,3-glucosidase	3.2.1.84	ko00510 N-Glycan biosynthesis ko01100 Metabolic pathways ko04141 Protein processing in endoplasmic reticulum
A0A3Q7EPT6	S10_plectin domain-containing protein	101253133	sly:101253133	1e-132	K02947	RP-S10e, RPS10	small subunit ribosomal protein S10e	--	ko03010 Ribosome
A0A494G9Z3	Uncharacterized protein		sly:101250292	1e-165		--	--	--	--
A0A3Q7I6B5	Elongation factor Tu	101268512	sly:101268512	0	K02358	tuf, TUFM	elongation factor Tu	--	--
A0A3Q7H6Y1	Uncharacterized protein	101264531	sly:101264531	0	K01166	E3.1.27.1	ribonuclease T2	3.1.27.1	--
A0A3Q7EF20	Uncharacterized protein		sly:101259973	0		--	--	--	--
A0A3Q7I909	Uncharacterized protein		sly:101250055	0		--	--	--	--
A0A3Q7H4X3	4-coumarate--CoA ligase		sly:101251197	0	K01904	4CL	4-coumarate--CoA ligase	6.2.1.12	ko00130 Ubiquinone and other terpenoid-quinone biosynthesis ko00360 Phenylalanine metabolism ko00940 Phenylpropanoid biosynthesis ko01100 Metabolic pathways ko01110 Biosynthesis of secondary metabolites
A0A3Q7EHR9	Uncharacterized protein	101258695	sly:101258695	0		--	--	--	--
A0A3Q7FZ63	Uncharacterized protein	101260631	sly:101260631	0	K10355	ACTF	actin, other eukaryote	--	--
Q9LEG1	Cathepsin D Inhibitor	cathDInh	sly:544087	1e-163		--	--	--	--
A0A3Q7G4N1	Thioredoxin reductase	101260797	sly:101260797	0	K00384	trxB, TRR	thioredoxin reductase (NADPH)	1.8.1.9	ko00450 Selenocompound metabolism
A0A3Q7GSL2	Superoxide dismutase	101256386	sly:101256386	1e-171	K04564	SOD2	superoxide dismutase, Fe-Mn family	1.15.1.1	ko04146 Peroxisome
A0A3Q7GS73	Translation factor GUF1 homolog, chloroplastic	101249451	sly:101249451	0	K21594	GUF1	translation factor GUF1, mitochondrial	3.6.5.-	--
A0A3Q7FBY4	Inorganic diphosphatase	101253833	sly:101253833	0	K01507	ppa	inorganic pyrophosphatase	3.6.1.1	ko00190 Oxidative phosphorylation
A0A3Q7JD55	4-coumarate--CoA ligase		sly:101251665	0	K10526	OPCL1	OPC-8:0 CoA ligase 1	6.2.1.-	ko00592 alpha-Linolenic acid metabolism ko01100 Metabolic pathways ko01110 Biosynthesis of secondary metabolites
A0A3Q7GRP7	Uncharacterized protein	101264111	sly:101264111	0	K11147	DHRS4	dehydrogenase/reductase SDR family member 4	1.1.-.-	ko01100 Metabolic pathways ko04146 Peroxisome
A0A3Q7I6X8	Small nuclear ribonucleoprotein Sm D2	101246377	sly:101246377	2e-77	K11096	SNRPD2, SMD2	small nuclear ribonucleoprotein D2	--	ko03040 Spliceosome
A0A3Q7FW84	Uncharacterized protein	101265789	sly:101265789	0	K14004	SEC13	protein transport protein SEC13	--	ko03013 RNA transport ko04141 Protein processing in endoplasmic reticulum
Q43775	(S)-2-hydroxy-acid oxidase (Fragment)		sly:544106	0	K11517	HAO	(S)-2-hydroxy-acid oxidase	1.1.3.15	ko00630 Glyoxylate and dicarboxylate metabolism ko01100 Metabolic pathways ko01110 Biosynthesis of secondary metabolites ko01200 Carbon metabolism ko04146 Peroxisome
Q672Q9	Acyl carrier protein	543929	sly:543929	2e-93		--	--	--	--
Q7XBB3	Spermidine synthase	SPM1	sly:543894	0	K00797	speE, SRM	spermidine synthase	2.5.1.16	ko00270 Cysteine and methionine metabolism ko00330 Arginine and proline metabolism ko00410 beta-Alanine metabolism ko00480 Glutathione metabolism ko01100 Metabolic pathways
A0A3Q7IBX1	Phosphoenolpyruvate carboxylase		sly:101261166	0	K01595	ppc	phosphoenolpyruvate carboxylase	4.1.1.31	ko00620 Pyruvate metabolism ko00710 Carbon fixation in photosynthetic organisms ko01100 Metabolic pathways ko01200 Carbon metabolism
A0A3Q7HGF9	26S proteasome non-ATPase regulatory subunit 1 homolog	101259750	sly:101259750	0	K03032	PSMD1, RPN2	26S proteasome regulatory subunit N2	--	ko03050 Proteasome
A0A3Q7ELK6	Abhydrolase_3 domain-containing protein	101244417	sly:101244417	0		--	--	--	--
A0A3Q7F9P6	PDZ domain-containing protein	101250650	sly:101250650	0		--	--	--	--
A0A3Q7F1Z4	Uncharacterized protein		sly:101247392	1e-106		--	--	--	--
A0A3Q7HBV3	Germin-like protein	101254918	sly:101254918	1e-151		--	--	--	--
A0A3Q7EF74	Uncharacterized protein		sly:101261954	0	K00249	ACADM, acd	acyl-CoA dehydrogenase	1.3.8.7	ko00071 Fatty acid degradation ko00280 Valine, leucine and isoleucine degradation ko00410 beta-Alanine metabolism ko00640 Propanoate metabolism ko01100 Metabolic pathways ko01110 Biosynthesis of secondary metabolites ko01200 Carbon metabolism ko01212 Fatty acid metabolism
A0A3Q7H1U9	Serine/threonine-protein phosphatase		sly:101249650	0		--	--	--	--
Q8GZD8	Neutral leucine aminopeptidase preprotein	LapN	sly:544277	0	K01255	CARP, pepA	leucyl aminopeptidase	3.4.11.1	ko00480 Glutathione metabolism ko01100 Metabolic pathways
A0A3Q7I0E4	D-fructose-1,6-bisphosphate 1-phosphohydrolase	101260852	sly:101260852	0	K03841	FBP, fbp	fructose-1,6-bisphosphatase I	3.1.3.11	ko00010 Glycolysis / Gluconeogenesis ko00030 Pentose phosphate pathway ko00051 Fructose and mannose metabolism ko00710 Carbon fixation in photosynthetic organisms ko01100 Metabolic pathways ko01110 Biosynthesis of secondary metabolites ko01200 Carbon metabolism
A0A3Q7HGD7	Hydroxymethylbilane synthase	101257684	sly:101257684	0	K01749	hemC, HMBS	hydroxymethylbilane synthase	2.5.1.61	ko00860 Porphyrin and chlorophyll metabolism ko01100 Metabolic pathways ko01110 Biosynthesis of secondary metabolites
A0A3Q7H3C5	Aldedh domain-containing protein	101262732	sly:101262732	0	K00131	gapN	glyceraldehyde-3-phosphate dehydrogenase (NADP+)	1.2.1.9	ko00010 Glycolysis / Gluconeogenesis ko00030 Pentose phosphate pathway ko01100 Metabolic pathways ko01200 Carbon metabolism
A0A3Q7H4P9	Uncharacterized protein		sly:101250401	0	K17609	NXN	nucleoredoxin	1.8.1.8	--
Q8GZR6	GcpE	543704	sly:543704	0	K03526	gcpE, ispG	--	--	ko00900 Terpenoid backbone biosynthesis ko01100 Metabolic pathways ko01110 Biosynthesis of secondary metabolites
A0A3Q7FWB5	Aminotran_1_2 domain-containing protein		sly:101246035	0	K00814	GPT, ALT	alanine transaminase	2.6.1.2	ko00220 Arginine biosynthesis ko00250 Alanine, aspartate and glutamate metabolism ko00710 Carbon fixation in photosynthetic organisms ko01100 Metabolic pathways ko01200 Carbon metabolism ko01210 2-Oxocarboxylic acid metabolism ko01230 Biosynthesis of amino acids
A0A3Q7HMP2	Uncharacterized protein	101252510	sly:101252510	0	K03257	EIF4A	translation initiation factor 4A	--	ko03013 RNA transport
A0A3Q7FPU6	Formylglycinamide ribonucleotide amidotransferase		sly:101268249	0	K01952	purL, PFAS	phosphoribosylformylglycinamidine synthase	6.3.5.3	ko00230 Purine metabolism ko01100 Metabolic pathways ko01110 Biosynthesis of secondary metabolites
A0A3Q7H3K1	MI domain-containing protein		sly:101248020	0	K03260	EIF4G	translation initiation factor 4G	--	ko03013 RNA transport
A0A3Q7HHS3	Nop domain-containing protein		sly:101255995	0	K14565	NOP58	nucleolar protein 58	--	ko03008 Ribosome biogenesis in eukaryotes
A0A3Q7GHJ1	Proteasome subunit beta		sly:101248875	0	K02739	PSMB7	20S proteasome subunit beta 2	3.4.25.1	ko03050 Proteasome
A0A3Q7G863	Serine hydroxymethyltransferase	101264818	sly:101264818	0	K00600	glyA, SHMT	glycine hydroxymethyltransferase	2.1.2.1	ko00260 Glycine, serine and threonine metabolism ko00460 Cyanoamino acid metabolism ko00630 Glyoxylate and dicarboxylate metabolism ko00670 One carbon pool by folate ko01100 Metabolic pathways ko01110 Biosynthesis of secondary metabolites ko01200 Carbon metabolism ko01230 Biosynthesis of amino acids
A0A3Q7G570	UDP-arabinopyranose mutase	101265535	sly:101265535	0	K13379	RGP, UTM	--	--	ko00520 Amino sugar and nucleotide sugar metabolism
A0A3Q7FV18	Uncharacterized protein	101245630	sly:101245630	0	K20792	NAA15_16	N-alpha-acetyltransferase 15/16, NatA auxiliary subunit	--	--
P49215	40S ribosomal protein S17	RPS17	sly:544221	1e-104	K02962	RP-S17e, RPS17	small subunit ribosomal protein S17e	--	ko03010 Ribosome
A0A3Q7I752	RF_PROK_I domain-containing protein	101256123	sly:101256123	0	K02835	prfA, MTRF1, MRF1	peptide chain release factor 1	--	--
D3TI68	Alpha-mannosidase		sly:100500729	0	K01191	MAN2C1	alpha-mannosidase	3.2.1.24	ko00511 Other glycan degradation
A0A3Q7HLC0	(S)-2-hydroxy-acid oxidase		sly:101246162	0	K11517	HAO	(S)-2-hydroxy-acid oxidase	1.1.3.15	ko00630 Glyoxylate and dicarboxylate metabolism ko01100 Metabolic pathways ko01110 Biosynthesis of secondary metabolites ko01200 Carbon metabolism ko04146 Peroxisome
A0A3Q7IM99	60S ribosomal protein L13	101264241	sly:101264241	1e-153	K02873	RP-L13e, RPL13	large subunit ribosomal protein L13e	--	ko03010 Ribosome
K4BVH7	Coatomer subunit alpha	101251283	sly:101251283	0	K05236	COPA, RET1	coatomer subunit alpha	--	--
A0A3Q7F8V6	Uncharacterized protein		sly:101256826	0		--	--	--	--
A0A3Q7JAS5	Tyrosine-protein phosphatase domain-containing protein		sly:101243774	0		--	--	--	--
A0A3Q7EPZ7	Uncharacterized protein	101257901	sly:101257901	0		--	--	--	--
A0A3Q7H097	Phospho-2-dehydro-3-deoxyheptonate aldolase		sly:544153	0	K01626	E2.5.1.54, aroF, aroG, aroH	3-deoxy-7-phosphoheptulonate synthase	2.5.1.54	ko00400 Phenylalanine, tyrosine and tryptophan biosynthesis ko01100 Metabolic pathways ko01110 Biosynthesis of secondary metabolites ko01230 Biosynthesis of amino acids
A0A3Q7H4U8	Uncharacterized protein		sly:101246068	4e-43	K02942	RP-LP1, RPLP1	large subunit ribosomal protein LP1	--	ko03010 Ribosome
K4C627	2-isopropylmalate synthase	101245066	sly:101245066	0	K01649	leuA, IMS	2-isopropylmalate synthase	2.3.3.13	ko00290 Valine, leucine and isoleucine biosynthesis ko00620 Pyruvate metabolism ko01100 Metabolic pathways ko01110 Biosynthesis of secondary metabolites ko01210 2-Oxocarboxylic acid metabolism ko01230 Biosynthesis of amino acids
A0A3Q7FF67	Uncharacterized protein	101251825	sly:101251825	0		--	--	--	--
A0A3Q7GQU3	40S ribosomal protein S4	101246828	sly:101246828	0	K02987	RP-S4e, RPS4	small subunit ribosomal protein S4e	--	ko03010 Ribosome
A0A3Q7EHP3	Glutaredoxin-dependent peroxiredoxin	101251323	sly:101251323	1e-141		--	--	--	--
K4B911	Uncharacterized protein		sly:3950460	2e-35	K01601	rbcL	ribulose-bisphosphate carboxylase large chain	4.1.1.39	ko00630 Glyoxylate and dicarboxylate metabolism ko00710 Carbon fixation in photosynthetic organisms ko01100 Metabolic pathways ko01200 Carbon metabolism
A0A3Q7JQI8	Epimerase domain-containing protein		sly:101250958	0		--	--	--	--
L7Q568	Glycine rich RNA binding protein 1a	GRP1	sly:101265780	1e-99		--	--	--	--
A0A3Q7F5X6	Thioredoxin reductase		sly:101268054	0	K00384	trxB, TRR	thioredoxin reductase (NADPH)	1.8.1.9	ko00450 Selenocompound metabolism
A0A3Q7G0H3	Uncharacterized protein		sly:101266504	0	K12830	SF3B3, SAP130, RSE1	splicing factor 3B subunit 3	--	ko03040 Spliceosome
A0A3Q7IC89	Imidazole glycerol phosphate synthase hisHF	101268295	sly:101268295	0	K01663	HIS7	--	--	ko00340 Histidine metabolism ko01100 Metabolic pathways ko01110 Biosynthesis of secondary metabolites ko01230 Biosynthesis of amino acids
A0A3Q7HTS1	GMPS ATP-PPase domain-containing protein		sly:101256508	0	K01951	guaA, GMPS	GMP synthase (glutamine-hydrolysing)	6.3.5.2	ko00230 Purine metabolism ko01100 Metabolic pathways
Q05539	Acidic 26 kDa endochitinase	CHI3	sly:544149	0	K20547	CHIB	basic endochitinase B	3.2.1.14	ko00520 Amino sugar and nucleotide sugar metabolism ko01100 Metabolic pathways ko04016 MAPK signaling pathway - plant
A0A3Q7IA26	Pyridoxal phosphate homeostasis protein	101263166	sly:101263166	0	K06997	yggS, PROSC	PLP dependent protein	--	--
A0A3Q7I7R0	Glutamyl-tRNA(Gln) amidotransferase subunit B, chloroplastic/mitochondrial	GATB	sly:101268142	0	K02434	gatB, PET112	--	--	ko00970 Aminoacyl-tRNA biosynthesis ko01100 Metabolic pathways
A0A3Q7JDZ0	Uncharacterized protein	101249254	sly:101249254	1e-142	K02940	RP-L9e, RPL9	large subunit ribosomal protein L9e	--	ko03010 Ribosome
A0A3Q7FJL7	Uncharacterized protein	101266399	sly:101266399	1e-112	K02964	RP-S18e, RPS18	small subunit ribosomal protein S18e	--	ko03010 Ribosome
A0A3Q7H040	Uncharacterized protein		sly:101260737	0	K06670	SCC1, MCD1, RAD21	cohesin complex subunit SCC1	--
A0A3Q7FKE1	Uncharacterized protein		sly:101263797	0	K09490	HSPA5, BIP	heat shock 70kDa protein 5	--	ko03060 Protein export ko04141 Protein processing in endoplasmic reticulum
A0A3Q7J947	Uncharacterized protein		sly:101260482	0		--	--	--	--
A0A3Q7F0V0	Uncharacterized protein	101262173	sly:101262173	0	K00972	UAP1	--	--	ko00520 Amino sugar and nucleotide sugar metabolism ko01100 Metabolic pathways
Q2MIA2	30S ribosomal protein S14, chloroplastic	rps14	sly:3950475	9e-71	K02954	RP-S14, MRPS14, rpsN	small subunit ribosomal protein S14	--	ko03010 Ribosome
A0A3Q7FPW5	Uncharacterized protein		sly:101252261	0		--	--	--	--
A0A3Q7INL4	Uncharacterized protein	101247772	sly:101247772	0	K03283	HSPA1s	heat shock 70kDa protein 1/2/6/8	--	ko03040 Spliceosome ko04141 Protein processing in endoplasmic reticulum ko04144 Endocytosis
A0A3Q7EIP7	FeThRed_A domain-containing protein	101251324	sly:101251324	1e-123		--	--	--	--
A0A3Q7F720	60S ribosomal protein L7a	101268144	sly:101268144	0	K02936	RP-L7Ae, RPL7A	large subunit ribosomal protein L7Ae	--	ko03010 Ribosome
A0A3Q7EZW3	Uncharacterized protein	101248840	sly:101248840	0		--	--	--	--
A0A3Q7G5J6	Uncharacterized protein		sly:101255787	0		--	--	--	--
A0A3Q7JE58	Lysyl-tRNA synthetase		sly:778357	0	K04567	KARS, lysS	lysyl-tRNA synthetase, class II	6.1.1.6	ko00970 Aminoacyl-tRNA biosynthesis
P49118	Luminal-binding protein		sly:543957	0	K09490	HSPA5, BIP	heat shock 70kDa protein 5	--	ko03060 Protein export ko04141 Protein processing in endoplasmic reticulum
A0A3Q7JSU0	Phospholipase A1	101259122	sly:101259122	0		--	--	--	--
C6L8P4	50S ribosomal protein L16, chloroplastic (Fragment)		sly:3950427	2e-81	K02878	RP-L16, MRPL16, rplP	large subunit ribosomal protein L16	--	ko03010 Ribosome
A0A3Q7F7I4	Uncharacterized protein		sly:101257807	0		--	--	--	--
A0A3Q7J1M2	3-deoxy-8-phosphooctulonate synthase	543766	sly:543766	0	K01627	kdsA	2-dehydro-3-deoxyphosphooctonate aldolase (KDO 8-P synthase)	2.5.1.55	ko01100 Metabolic pathways
A0A3Q7J0Z8	Uncharacterized protein		sly:101256554	0	K05349	bglX	beta-glucosidase	3.2.1.21	ko00460 Cyanoamino acid metabolism ko00500 Starch and sucrose metabolism ko00940 Phenylpropanoid biosynthesis ko01100 Metabolic pathways ko01110 Biosynthesis of secondary metabolites
A0A3Q7GJR0	Uncharacterized protein		sly:101246717	0		--	--	--	--
A0A3Q7H0E4	Uncharacterized protein		sly:101244963	0	K03267	ERF3, GSPT	peptide chain release factor subunit 3	--	ko03015 mRNA surveillance pathway
A0A3Q7J9G9	Ferredoxin		sly:778301	1e-100	K02639	petF	ferredoxin	--	ko00195 Photosynthesis
K4BXV0	Citrulline--aspartate ligase	ASS	sly:101267891	0	K01940	argG, ASS1	argininosuccinate synthase	6.3.4.5	ko00220 Arginine biosynthesis ko00250 Alanine, aspartate and glutamate metabolism ko01100 Metabolic pathways ko01110 Biosynthesis of secondary metabolites ko01230 Biosynthesis of amino acids
K4DI20	Uncharacterized protein	101256434	sly:101243958	1e-106	K02183	CALM	calmodulin	--	ko04016 MAPK signaling pathway - plant ko04070 Phosphatidylinositol signaling system ko04626 Plant-pathogen interaction
A0A3Q7FR13	CPSase_sm_chain domain-containing protein		sly:101258052	0	K01956	carA, CPA1	carbamoyl-phosphate synthase small subunit	6.3.5.5	ko00240 Pyrimidine metabolism ko00250 Alanine, aspartate and glutamate metabolism ko01100 Metabolic pathways
A0A3Q7GQA6	Cysteine desulfurase	101250891	sly:101250891	0	K11717	sufS	--	--	ko00450 Selenocompound metabolism ko01100 Metabolic pathways
A0A3Q7F159	Protein kinase domain-containing protein	101246108	sly:101246108	0	K03097	CSNK2A	casein kinase II subunit alpha	2.7.11.1	ko03008 Ribosome biogenesis in eukaryotes ko04712 Circadian rhythm - plant
A0A3Q7JYM3	S10_plectin domain-containing protein	101253268	sly:101253268	1e-130	K02947	RP-S10e, RPS10	small subunit ribosomal protein S10e	--	ko03010 Ribosome
A0A3Q7FMF3	NAC-A/B domain-containing protein		sly:101251758	1e-115		--	--	--	--
A0A3Q7FVP3	ATP synthase subunit beta		sly:101249170	0	K02133	ATPeF1B, ATP5B, ATP2	F-type H+-transporting ATPase subunit beta	3.6.3.14	ko00190 Oxidative phosphorylation ko01100 Metabolic pathways
Q94K24	Ran binding protein-1	RanBP1	sly:543690	1e-163	K15306	RANBP1	Ran-binding protein 1	--
A0A3Q7ELT8	Peptidase A1 domain-containing protein		sly:101254425	0		--	--	--	--
A0A3Q7EP61	SASA domain-containing protein	101267940	sly:101267940	0		--	--	--	--
P52884	GTP-binding protein SAR2	SAR2	sly:543958	1e-144	K07953	SAR1	GTP-binding protein SAR1	3.6.5.-	ko04141 Protein processing in endoplasmic reticulum
A0A3Q7JXC3	Ribulose bisphosphate carboxylase large chain		sly:3950460	1e-98	K01601	rbcL	ribulose-bisphosphate carboxylase large chain	4.1.1.39	ko00630 Glyoxylate and dicarboxylate metabolism ko00710 Carbon fixation in photosynthetic organisms ko01100 Metabolic pathways ko01200 Carbon metabolism
A0A3Q7EUN1	Tyrosine--tRNA ligase		sly:101247470	0	K01866	YARS, tyrS	tyrosyl-tRNA synthetase	6.1.1.1	ko00970 Aminoacyl-tRNA biosynthesis
A0A3Q7GCR8	Protein kinase domain-containing protein	101259335	sly:101259335	0		--	--	--	--
A0A3Q7IAP2	Uncharacterized protein		sly:101248220	1e-177	K02871	RP-L13, MRPL13, rplM	large subunit ribosomal protein L13	--	ko03010 Ribosome
A0A3Q7HVV0	Uncharacterized protein		sly:543979	0		--	--	--	--
A0A3Q7HQH0	Ribosomal protein L15	101259162	sly:101259162	1e-150	K02877	RP-L15e, RPL15	large subunit ribosomal protein L15e	--	ko03010 Ribosome
A0A3Q7IQ38	Uncharacterized protein	101261142	sly:101261142	0	K00799	GST, gst	glutathione S-transferase	2.5.1.18	ko00480 Glutathione metabolism
A0A3Q7GSZ7	Ferritin	104647958	sly:104647958	0	K00522	FTH1	ferritin heavy chain	1.16.3.2
A0A3Q7IUK7	Uncharacterized protein	101247883	sly:101247883	0		--	--	--	--
C0LIR4	Sulfurtransferase	MST1	sly:100301939	0	K01011	TST, MPST, sseA	--	--	ko00270 Cysteine and methionine metabolism ko00920 Sulfur metabolism ko01100 Metabolic pathways ko04122 Sulfur relay system
A0A3Q7F9C8	Eukaryotic translation initiation factor 3 subunit M	101255548	sly:101255548	0	K15030	EIF3M	translation initiation factor 3 subunit M	--	--
A0A3Q7HJL9	Pyruvate dehydrogenase E1 component subunit beta	101268205	sly:101268205	0	K00162	PDHB, pdhB	pyruvate dehydrogenase E1 component beta subunit	1.2.4.1	ko00010 Glycolysis / Gluconeogenesis ko00020 Citrate cycle (TCA cycle) ko00620 Pyruvate metabolism ko01100 Metabolic pathways ko01110 Biosynthesis of secondary metabolites ko01200 Carbon metabolism
A0A3Q7H036	ACT domain-containing protein	101249372	sly:101249372	0		--	--	--	--
A0A3Q7ISW6	Fumarylacetoacetase	101254443	sly:101254443	0	K01555	FAH, fahA	fumarylacetoacetase	3.7.1.2	ko00350 Tyrosine metabolism ko01100 Metabolic pathways
A0A3Q7HCG1	Uncharacterized protein	101254402	sly:101254402	0	K13495	CISZOG	cis-zeatin O-glucosyltransferase	2.4.1.215	ko00908 Zeatin biosynthesis
P37218	Histone H1		sly:101248710	1e-180	K11275	H1_5	histone H1/5	--	--
A0A3Q7HLW7	Uncharacterized protein	101258678	sly:101258678	0		--	--	--	--
A0A3Q7J3N2	Uncharacterized protein		sly:101246091	1e-138		--	--	--	--
A0A3Q7FUF2	Uncharacterized protein	101262797	sly:101262797	0		--	--	--	--
A0A3Q7GXG0	Uncharacterized protein	101245769	sly:101245769	0		--	--	--	--
A0A3Q7FA53	Methionine aminopeptidase	101246777	sly:101246777	0	K01265	map	methionyl aminopeptidase	3.4.11.18	--
O82777	Subtilisin-like protease SBT3	sbt3	sly:543726	0		--	--	--	--
A0A3Q7FNQ5	50S ribosomal protein L22, chloroplastic		sly:101264811	1e-130	K02880	RP-L17e, RPL17	large subunit ribosomal protein L17e	--	ko03010 Ribosome
K4BIP4	Mago nashi protein		sly:101268456	1e-112	K12877	MAGOH	protein mago nashi	--	ko03013 RNA transport ko03015 mRNA surveillance pathway ko03040 Spliceosome
K4D4H5	N-acetylglutamate kinase	101267182	sly:101267182	0	K00930	argB	acetylglutamate kinase	2.7.2.8	ko00220 Arginine biosynthesis ko01100 Metabolic pathways ko01110 Biosynthesis of secondary metabolites ko01210 2-Oxocarboxylic acid metabolism ko01230 Biosynthesis of amino acids
A0A3Q7ELT0	5-amino-6-(5-phosphoribosylamino)uracil reductase	101263546	sly:101263546	0	K11752	ribD	--	--	ko00740 Riboflavin metabolism ko01100 Metabolic pathways ko01110 Biosynthesis of secondary metabolites
A0A3Q7F6N7	VWFA domain-containing protein	101263071	sly:101263071	0	K03029	PSMD4, RPN10	26S proteasome regulatory subunit N10	--	ko03050 Proteasome
A0A3Q7I9T7	Ribosomal_S10 domain-containing protein	101248722	sly:101248722	1e-138	K02946	RP-S10, MRPS10, rpsJ	small subunit ribosomal protein S10	--	ko03010 Ribosome
A0A3Q7GNU4	CP12 domain-containing protein	101267611	sly:101267611	3e-91		--	--	--	--
A0A3Q7GKP3	Methionine--tRNA ligase	101260937	sly:101260937	0	K01874	MARS, metG	methionyl-tRNA synthetase	6.1.1.10	ko00450 Selenocompound metabolism ko00970 Aminoacyl-tRNA biosynthesis
A0A3Q7GF14	6-phosphogluconate dehydrogenase, decarboxylating		sly:101247915	0	K00033	PGD, gnd, gntZ	--	--	ko00030 Pentose phosphate pathway ko00480 Glutathione metabolism ko01100 Metabolic pathways ko01110 Biosynthesis of secondary metabolites ko01200 Carbon metabolism
A0A3Q7I900	Importin N-terminal domain-containing protein		sly:101260377	0	K20223	IPO7, RANBP7	importin-7	--
A0A0C5CED7	30S ribosomal protein S18, chloroplastic	rps18	sly:3950409	6e-68	K02963	RP-S18, MRPS18, rpsR	small subunit ribosomal protein S18	--	ko03010 Ribosome
A0A3Q7F385	Dihydroorotase		sly:101249602	0	K01465	URA4, pyrC	dihydroorotase	3.5.2.3	ko00240 Pyrimidine metabolism ko01100 Metabolic pathways
A0A3Q7IPW3	Uncharacterized protein	101267668	sly:101267668	0		--	--	--	--
A0A3Q7GSM2	Alpha-galactosidase	101257269	sly:101257269	0	K07407	E3.2.1.22B, galA, rafA	alpha-galactosidase	3.2.1.22	ko00052 Galactose metabolism ko00561 Glycerolipid metabolism ko00600 Sphingolipid metabolism ko00603 Glycosphingolipid biosynthesis - globo and isoglobo series
Q2MIB8	30S ribosomal protein S16, chloroplastic	rps16	sly:3950458	1e-60	K02959	RP-S16, MRPS16, rpsP	small subunit ribosomal protein S16	--	ko03010 Ribosome
A0A3Q7HCR0	60S ribosomal protein L27	101255809	sly:101255809	2e-96	K02901	RP-L27e, RPL27	large subunit ribosomal protein L27e	--	ko03010 Ribosome
A0A3P3ZKL1	Catechol oxidase (Fragment)	slPPO2	sly:101259357	0	K00422	E1.10.3.1	polyphenol oxidase	1.10.3.1	ko00350 Tyrosine metabolism ko00950 Isoquinoline alkaloid biosynthesis ko01100 Metabolic pathways ko01110 Biosynthesis of secondary metabolites
A0A3Q7E884	Methionine aminopeptidase 2		sly:101244984	0	K01265	map	methionyl aminopeptidase	3.4.11.18	--
A0A3Q7HE62	Uncharacterized protein	101249663	sly:101249663	0	K12450	RHM	UDP-glucose 4,6-dehydratase	4.2.1.76	ko00520 Amino sugar and nucleotide sugar metabolism
A0A3Q7FWL2	Pyruvate dehydrogenase E1 component subunit alpha	101258551	sly:101258551	0	K00161	PDHA, pdhA	pyruvate dehydrogenase E1 component alpha subunit	1.2.4.1	ko00010 Glycolysis / Gluconeogenesis ko00020 Citrate cycle (TCA cycle) ko00620 Pyruvate metabolism ko01100 Metabolic pathways ko01110 Biosynthesis of secondary metabolites ko01200 Carbon metabolism
A0A3Q7J2G8	Ribosomal_L2_C domain-containing protein	101265004	sly:101265004	0	K02938	RP-L8e, RPL8	large subunit ribosomal protein L8e	--	ko03010 Ribosome
A0A3Q7F8C6	AB hydrolase-1 domain-containing protein	101259675	sly:101259675	0		--	--	--	--
A0A3Q7J5Z9	Guanosine nucleotide diphosphate dissociation inhibitor	101259410	sly:101259410	0	K17255	GDI1_2	Rab GDP dissociation inhibitor	--	--
A0A3Q7JCY9	Uncharacterized protein	101247305	sly:101247305	0		--	--	--	--
A0A3Q7H4Q5	LOB domain-containing protein		sly:101250229	0		--	--	--	--
A0A3Q7FYL1	S-formylglutathione hydrolase	101260331	sly:101260331	0	K01070	frmB, ESD, fghA	S-formylglutathione hydrolase	3.1.2.12	ko01200 Carbon metabolism
A0A3Q7I7U0	DUF3700 domain-containing protein	101258898	sly:101258898	0		--	--	--	--
A0A0C5CEG6	30S ribosomal protein S12, chloroplastic	rps12	sly:3950473	2e-81	K02950	RP-S12, MRPS12, rpsL	small subunit ribosomal protein S12	--	ko03010 Ribosome
A0A3Q7F8Z7	Uncharacterized protein		sly:104644826	1e-131	K07937	ARF1	ADP-ribosylation factor 1	--	ko04144 Endocytosis
A0A3Q7FFB2	Uncharacterized protein		sly:101264705	0	K15283	SLC35E1	solute carrier family 35, member E1	--	--
A0A3Q7GYW5	Uncharacterized protein		sly:101250811	1e-82	K02888	RP-L21, MRPL21, rplU	large subunit ribosomal protein L21	--	ko03010 Ribosome
A0A3Q7IIS3	Uncharacterized protein		sly:101244628	5e-76		--	--	--	--
A0A3Q7GBV7	1,4-alpha-glucan branching enzyme		sly:101258151	0	K00700	GBE1, glgB	1,4-alpha-glucan branching enzyme	2.4.1.18	ko00500 Starch and sucrose metabolism ko01100 Metabolic pathways ko01110 Biosynthesis of secondary metabolites
A0A3Q7GL30	Uncharacterized protein	101267404	sly:101267404	0		--	--	--	--
K4LRQ8	AGO2A		sly:101249141	0	K11593	ELF2C, AGO	eukaryotic translation initiation factor 2C	--	--
A0A3Q7F7I3	Fe2OG dioxygenase domain-containing protein	543506	sly:543506	0	K05933	E1.14.17.4	aminocyclopropanecarboxylate oxidase	1.14.17.4	ko00270 Cysteine and methionine metabolism ko01100 Metabolic pathways ko01110 Biosynthesis of secondary metabolites
A0A3Q7IJL4	Uncharacterized protein	101252237	sly:101252237	0	K00208	fabI	--	--	ko00061 Fatty acid biosynthesis ko00780 Biotin metabolism ko01100 Metabolic pathways ko01212 Fatty acid metabolism
A0A3Q7ICF8	Uncharacterized protein	101253323	sly:101253323	0		--	--	--	--
A0A3Q7I0F0	Peptidyl-prolyl cis-trans isomerase		sly:101256785	0	K03768	PPIB, ppiB	peptidyl-prolyl cis-trans isomerase B (cyclophilin B)	5.2.1.8	--
A0A3Q7I412	Peptidylprolyl isomerase	101264364	sly:101264364	0	K09571	FKBP4_5	FK506-binding protein 4/5	5.2.1.8
A0A3Q7JD72	Uncharacterized protein		sly:101263197	1e-151	K02872	RP-L13Ae, RPL13A	large subunit ribosomal protein L13Ae	--	ko03010 Ribosome
A0A3Q7G730	Uncharacterized protein		sly:101243887	0		--	--	--	--
G3JX11	Protein-methionine-S-oxide reductase	MSRA	sly:101253577	1e-138	K07304	msrA	peptide-methionine (S)-S-oxide reductase	1.8.4.11	--
A0A3Q7G7P4	40S ribosomal protein S21	101245249	sly:101245249	6e-59	K02971	RP-S21e, RPS21	small subunit ribosomal protein S21e	--	ko03010 Ribosome
A0A3Q7JF63	Condensin complex subunit 1		sly:101258510	0	K06677	YCS4, CNAP1, CAPD2	condensin complex subunit 1	--
A0A3Q7H4F2	AAA domain-containing protein		sly:101268289	0	K03063	PSMC4, RPT3	26S proteasome regulatory subunit T3	--	ko03050 Proteasome
Q3I5C4	Cytosolic ascorbate peroxidase 1	APX1	sly:778223	0	K00434	E1.11.1.11	L-ascorbate peroxidase	1.11.1.11	ko00053 Ascorbate and aldarate metabolism ko00480 Glutathione metabolism
A0A3Q7FAK2	Ferredoxin-thioredoxin reductase catalytic chain, chloroplastic	101268336	sly:101268336	1e-112	K17892	FTRC	ferredoxin-thioredoxin reductase catalytic chain	1.8.7.2	--
A0A3Q7H233	Ribosomal_L16 domain-containing protein		sly:101264022	1e-165	K02866	RP-L10e, RPL10	large subunit ribosomal protein L10e	--	ko03010 Ribosome
A0A3Q7EKI7	3-phosphoshikimate 1-carboxyvinyltransferase	543977	sly:543977	0	K00800	aroA	3-phosphoshikimate 1-carboxyvinyltransferase	2.5.1.19	ko00400 Phenylalanine, tyrosine and tryptophan biosynthesis ko01100 Metabolic pathways ko01110 Biosynthesis of secondary metabolites ko01230 Biosynthesis of amino acids
A0A3Q7E8W2	Uncharacterized protein	101247054	sly:101247054	1e-163		--	--	--	--
A0A3Q7GPY2	AB hydrolase-1 domain-containing protein		sly:101268576	0		--	--	--	--
A0A3Q7IRF9	PKS_ER domain-containing protein		sly:101253340	0	K00083	E1.1.1.195	cinnamyl-alcohol dehydrogenase	1.1.1.195	ko00940 Phenylpropanoid biosynthesis ko01100 Metabolic pathways ko01110 Biosynthesis of secondary metabolites
P46291	60S ribosomal protein L38	RPL38	sly:544287	8e-46	K02923	RP-L38e, RPL38	large subunit ribosomal protein L38e	--	ko03010 Ribosome
A0A3Q7GSA0	ABC transporter domain-containing protein	101247531	sly:101247531	0	K09013	sufC	Fe-S cluster assembly ATP-binding protein	--	--
A0A3Q7IL60	Adenylyl-sulfate kinase		sly:101267663	1e-153	K00860	cysC	adenylylsulfate kinase	2.7.1.25	ko00230 Purine metabolism ko00920 Sulfur metabolism ko01100 Metabolic pathways
A0A3Q7E938	Uncharacterized protein	543986	sly:543986	0		--	--	--	--
A0A3Q7I9Q3	4-hydroxy-4-methyl-2-oxoglutarate aldolase		sly:101250931	1e-121		--	--	--	--
A0A3Q7GY29	Threonine synthase	101244777	sly:101244777	0	K01733	thrC	threonine synthase	4.2.3.1	ko00260 Glycine, serine and threonine metabolism ko00750 Vitamin B6 metabolism ko01100 Metabolic pathways ko01110 Biosynthesis of secondary metabolites ko01230 Biosynthesis of amino acids
A0A3Q7GU88	Uncharacterized protein	101264114	sly:101264114	1e-106	K02960	RP-S16e, RPS16	small subunit ribosomal protein S16e	--	ko03010 Ribosome
A0A3Q7FWK2	Aminotran_1_2 domain-containing protein		sly:101246328	0	K00814	GPT, ALT	alanine transaminase	2.6.1.2	ko00220 Arginine biosynthesis ko00250 Alanine, aspartate and glutamate metabolism ko00710 Carbon fixation in photosynthetic organisms ko01100 Metabolic pathways ko01200 Carbon metabolism ko01210 2-Oxocarboxylic acid metabolism ko01230 Biosynthesis of amino acids
A0A3Q7H255	Uncharacterized protein	101253501	sly:101253501	0	K14007	SEC24	protein transport protein SEC24	--	ko04141 Protein processing in endoplasmic reticulum
A0A3Q7FVL5	Serine/threonine-protein phosphatase 2A 55 kDa regulatory subunit B	101246329	sly:101246329	0	K04354	PPP2R2	serine/threonine-protein phosphatase 2A regulatory subunit B	--	ko03015 mRNA surveillance pathway
A0A3Q7GXS5	Uncharacterized protein	101253597	sly:101253597	2e-83	K02915	RP-L34e, RPL34	large subunit ribosomal protein L34e	--	ko03010 Ribosome
A0A3Q7I3M8	DOMON domain-containing protein		sly:101262042	1e-175		--	--	--	--
A0A3Q7HZM0	PX domain-containing protein		sly:101247247	1e-156		--	--	--	--
A0A3Q7GPU8	Aspartyl-tRNA synthetase	101247918	sly:101247918	0	K22503
P17786	Elongation factor 1-alpha		sly:544055	0	K03231	EEF1A	elongation factor 1-alpha	--	ko03013 RNA transport
A0A3Q7IQB7	Uncharacterized protein	101249417	sly:101249417	0	K19269	PGP, PGLP	--	--	ko00630 Glyoxylate and dicarboxylate metabolism ko01100 Metabolic pathways ko01110 Biosynthesis of secondary metabolites ko01200 Carbon metabolism
P30264	Catalase isozyme 1	CAT1	sly:543990	0	K03781	katE, CAT, catB, srpA	catalase	1.11.1.6	ko00380 Tryptophan metabolism ko00630 Glyoxylate and dicarboxylate metabolism ko01110 Biosynthesis of secondary metabolites ko01200 Carbon metabolism ko04016 MAPK signaling pathway - plant ko04146 Peroxisome
B8PWQ9	Glutathione reductase	GR	sly:100301931	0	K00383	GSR, gor	glutathione reductase (NADPH)	1.8.1.7	ko00480 Glutathione metabolism
A0A3Q7EI59	Glutamine synthetase	543998	sly:543998	0	K01915	glnA, GLUL	glutamine synthetase	6.3.1.2	ko00220 Arginine biosynthesis ko00250 Alanine, aspartate and glutamate metabolism ko00630 Glyoxylate and dicarboxylate metabolism ko00910 Nitrogen metabolism ko01100 Metabolic pathways ko01230 Biosynthesis of amino acids
D0VNY3	ISPH protein	100316901	sly:100316901	0	K03527	ispH, lytB	4-hydroxy-3-methylbut-2-en-1-yl diphosphate reductase	1.17.7.4	ko00900 Terpenoid backbone biosynthesis ko01100 Metabolic pathways ko01110 Biosynthesis of secondary metabolites
A0A3Q7EDX6	Uncharacterized protein	101247851	sly:101247851	0	K02945	RP-S1, rpsA	small subunit ribosomal protein S1	--	ko03010 Ribosome
A0A3Q7HVX8	Valyl-tRNA synthetase	101250918	sly:101250918	0	K01873	VARS, valS	valyl-tRNA synthetase	6.1.1.9	ko00970 Aminoacyl-tRNA biosynthesis
C0LIR3	UDP-sulfoquinovose synthase	SQD1	sly:100301938	0	K06118	SQD1, sqdB	UDP-sulfoquinovose synthase	3.13.1.1	ko00520 Amino sugar and nucleotide sugar metabolism ko00561 Glycerolipid metabolism
A0A3Q7ITD1	Pyr_redox_2 domain-containing protein	101264360	sly:101264360	0	K08232	E1.6.5.4	monodehydroascorbate reductase (NADH)	1.6.5.4	ko00053 Ascorbate and aldarate metabolism ko01100 Metabolic pathways
A0A3Q7HVG8	Aminotran_1_2 domain-containing protein	101252192	sly:101252192	0	K10206	E2.6.1.83	LL-diaminopimelate aminotransferase	2.6.1.83	ko00300 Lysine biosynthesis ko01100 Metabolic pathways ko01110 Biosynthesis of secondary metabolites ko01230 Biosynthesis of amino acids
A0A3Q7GE81	Uncharacterized protein	101257160	sly:101257160	0		--	--	--	--
A0A3Q7GEA3	Uncharacterized protein	101254186	sly:101254186	0		--	--	--	--
A0A3Q7H0S8	O-phosphoserine phosphohydrolase	101264434	sly:101264434	0	K01079	serB, PSPH	phosphoserine phosphatase	3.1.3.3	ko00260 Glycine, serine and threonine metabolism ko01100 Metabolic pathways ko01200 Carbon metabolism ko01230 Biosynthesis of amino acids
A0A3Q7FV11	H(+)-exporting diphosphatase		sly:101259424	0	K01507	ppa	inorganic pyrophosphatase	3.6.1.1	ko00190 Oxidative phosphorylation
A0A3Q7GXY1	Beta-galactosidase	101258163	sly:101258163	0		--	--	--	--
A0A3Q7GUG2	60S ribosomal protein L36		sly:101264431	4e-74	K02920	RP-L36e, RPL36	large subunit ribosomal protein L36e	--	ko03010 Ribosome
A0A3Q7GRE5	60S ribosomal protein L7a	101256978	sly:101256978	0	K02936	RP-L7Ae, RPL7A	large subunit ribosomal protein L7Ae	--	ko03010 Ribosome
K4B9G5	Usp domain-containing protein	101247579	sly:101247579	1e-176		--	--	--	--
Q05540	Acidic 27 kDa endochitinase	CHI17	sly:544147	0	K20547	CHIB	basic endochitinase B	3.2.1.14	ko00520 Amino sugar and nucleotide sugar metabolism ko01100 Metabolic pathways ko04016 MAPK signaling pathway - plant
A0A3Q7FAA3	40S ribosomal protein S12	101247070	sly:101247070	1e-102	K02951	RP-S12e, RPS12	small subunit ribosomal protein S12e	--	ko03010 Ribosome
A0A3Q7F4M2	Uncharacterized protein	101256710	sly:101256710	0	K07517
A3EX92	Phototropin-1	PHOT1	sly:100037733	0	K20715	PHOT	phototropin	2.7.11.1	--
A0A3Q7HUH9	UDP-glucose 4-epimerase	101254509	sly:101254509	0	K01784	galE, GALE	UDP-glucose 4-epimerase	5.1.3.2	ko00052 Galactose metabolism ko00520 Amino sugar and nucleotide sugar metabolism ko01100 Metabolic pathways
A0A3Q7ITW7	Uncharacterized protein	101254555	sly:101254555	6e-38	K02980	RP-S29e, RPS29	small subunit ribosomal protein S29e	--	ko03010 Ribosome
A0A3Q7H5H2	Pectinesterase		sly:101261426	0	K01051	E3.1.1.11	pectinesterase	3.1.1.11	ko00040 Pentose and glucuronate interconversions ko01100 Metabolic pathways
A0A6B9IXR1	Ribulose bisphosphate carboxylase large chain (Fragment)	rbcL	sly:3950460	1e-81	K01601	rbcL	ribulose-bisphosphate carboxylase large chain	4.1.1.39	ko00630 Glyoxylate and dicarboxylate metabolism ko00710 Carbon fixation in photosynthetic organisms ko01100 Metabolic pathways ko01200 Carbon metabolism
Q9SMD3	Ascorbate peroxidase	Apx	sly:778223	0	K00434	E1.11.1.11	L-ascorbate peroxidase	1.11.1.11	ko00053 Ascorbate and aldarate metabolism ko00480 Glutathione metabolism
A0A3Q7INB5	Uncharacterized protein	101257324	sly:101257324	0		--	--	--	--
A0A3Q7GFD0	Pectate lyase	101252082	sly:101252082	0	K01728	pel	pectate lyase	4.2.2.2	ko00040 Pentose and glucuronate interconversions
A0A3Q7I0A1	Uncharacterized protein		sly:101266443	1e-147	K00799	GST, gst	glutathione S-transferase	2.5.1.18	ko00480 Glutathione metabolism
A0A3Q7F4H2	Uncharacterized protein		sly:101251056	0	K01082	cysQ, MET22, BPNT1	3'(2'), 5'-bisphosphate nucleotidase	3.1.3.7	ko00920 Sulfur metabolism ko01100 Metabolic pathways
A0A3Q7JRE5	Uncharacterized protein	544258	sly:544258	0	K16871	POP2	4-aminobutyrate---pyruvate transaminase	2.6.1.96	ko00250 Alanine, aspartate and glutamate metabolism ko00650 Butanoate metabolism ko01100 Metabolic pathways
A0A3Q7J1J6	V-type proton ATPase subunit a	101251546	sly:101251546	0	K02154	ATPeV0A, ATP6N	V-type H+-transporting ATPase subunit a	--	ko00190 Oxidative phosphorylation ko01100 Metabolic pathways ko04145 Phagosome
A0A3Q7ESI6	Phospho-2-dehydro-3-deoxyheptonate aldolase		sly:101247666	1e-117	K01626	E2.5.1.54, aroF, aroG, aroH	3-deoxy-7-phosphoheptulonate synthase	2.5.1.54	ko00400 Phenylalanine, tyrosine and tryptophan biosynthesis ko01100 Metabolic pathways ko01110 Biosynthesis of secondary metabolites ko01230 Biosynthesis of amino acids
A0A3Q7ITL4	Uncharacterized protein	100134914	sly:100134914	0	K03283	HSPA1s	heat shock 70kDa protein 1/2/6/8	--	ko03040 Spliceosome ko04141 Protein processing in endoplasmic reticulum ko04144 Endocytosis
A0A3Q7J2V7	Small ubiquitin-related modifier	101253058	sly:101253058	5e-71	K12160	SUMO, SMT3	small ubiquitin-related modifier	--	ko03013 RNA transport
A0A3Q7J557	Uncharacterized protein	101259714	sly:101259714	0		--	--	--	--
A0A3Q7HC56	Aminotran_1_2 domain-containing protein	101249935	sly:101249935	0	K00815	TAT	tyrosine aminotransferase	2.6.1.5	ko00130 Ubiquinone and other terpenoid-quinone biosynthesis ko00270 Cysteine and methionine metabolism ko00350 Tyrosine metabolism ko00360 Phenylalanine metabolism ko00400 Phenylalanine, tyrosine and tryptophan biosynthesis ko00950 Isoquinoline alkaloid biosynthesis ko00960 Tropane, piperidine and pyridine alkaloid biosynthesis ko01100 Metabolic pathways ko01110 Biosynthesis of secondary metaboli…
Q9AXQ5	Eukaryotic translation initiation factor 5A-2		sly:543668	1e-118	K03263	EIF5A	translation initiation factor 5A	--	--
A0A3Q7EP38	Tryptophan synthase	101255433	sly:101255433	0	K01695	trpA	tryptophan synthase alpha chain	4.2.1.20	ko00260 Glycine, serine and threonine metabolism ko00400 Phenylalanine, tyrosine and tryptophan biosynthesis ko01100 Metabolic pathways ko01110 Biosynthesis of secondary metabolites ko01230 Biosynthesis of amino acids
A0A3Q7H2U0	Translation initiation factor IF-3	101248589	sly:101248589	0	K02520	infC, MTIF3	translation initiation factor IF-3	--	--
A0A3Q7FFV1	GYF domain-containing protein		sly:101245624	0		--	--	--	--
P93207	14-3-3 protein 10	TFT10	sly:544116	0	K06630	YWHAE	14-3-3 protein epsilon	--
A0A3Q7FJ86	Malate dehydrogenase [NADP], chloroplastic		sly:778287	0	K00051	E1.1.1.82	malate dehydrogenase (NADP+)	1.1.1.82	ko00620 Pyruvate metabolism ko00710 Carbon fixation in photosynthetic organisms ko01100 Metabolic pathways ko01200 Carbon metabolism
A0A3Q7E9D6	Ribosomal_L7Ae domain-containing protein	101251804	sly:101251804	3e-80	K02908	RP-L30e, RPL30	large subunit ribosomal protein L30e	--	ko03010 Ribosome
Q9AXQ3	Eukaryotic translation initiation factor 5A-4		sly:544227	1e-119	K03263	EIF5A	translation initiation factor 5A	--	--
A0A3Q7F2B5	Uncharacterized protein	101253152	sly:101253152	2e-97	K02912	RP-L32e, RPL32	large subunit ribosomal protein L32e	--	ko03010 Ribosome
O65819	Histone H2B.3 (Fragment)	H2B-3	sly:101261185	2e-87	K11252	H2B	histone H2B	--
A0A3Q7GB48	Thioredoxin domain-containing protein	101248480	sly:101248480	3e-87	K03671	trxA	thioredoxin 1	--
A0A3Q7F3Y2	Era-type G domain-containing protein		sly:101245909	0	K03595	era, ERAL1	GTPase	--	--
A0A3Q7EHM0	WPP domain-containing protein	101248044	sly:101248044	0	K14319	RANGAP1	Ran GTPase-activating protein 1	--	ko03013 RNA transport
A0A3Q7I116	Uncharacterized protein		sly:104649046	0		--	--	--	--
A0A3Q7IS88	PEROXIDASE_4 domain-containing protein	101258987	sly:101258987	0	K00434	E1.11.1.11	L-ascorbate peroxidase	1.11.1.11	ko00053 Ascorbate and aldarate metabolism ko00480 Glutathione metabolism
A0A3Q7GP46	Protein-serine/threonine phosphatase		sly:101267711	0	K17506	PPM1L, PP2CE	protein phosphatase 1L	3.1.3.16	--
A0A3Q7FNI9	Cytochrome b561 domain-containing protein		sly:101261296	1e-166		--	--	--	--
A0A3Q7ISL4	Eukaryotic translation initiation factor 3 subunit F	101255947	sly:101255947	0	K03249	EIF3F	translation initiation factor 3 subunit F	--	ko03013 RNA transport
A0A3Q7HS67	Uncharacterized protein		sly:101251099	0	K13412	CPK	calcium-dependent protein kinase	2.7.11.1	ko04626 Plant-pathogen interaction
A0A3Q7GNI7	ADH_N domain-containing protein		sly:101265925	0		--	--	--	--
A0A3Q7F061	Polyketide_cyc domain-containing protein		sly:101262041	1e-176		--	--	--	--
A0A3Q7IK00	Malic enzyme	101249193	sly:101249193	0	K00029	E1.1.1.40, maeB	malate dehydrogenase (oxaloacetate-decarboxylating)(NADP+)	1.1.1.40	ko00620 Pyruvate metabolism ko00710 Carbon fixation in photosynthetic organisms ko01100 Metabolic pathways ko01200 Carbon metabolism
A0A3Q7GWP0	Lipoyl-binding domain-containing protein	101265244	sly:101265244	0		--	--	--	--
A0A3Q7J4V1	Citrate synthase	101260902	sly:101260902	0	K01647	CS, gltA	citrate synthase	2.3.3.1	ko00020 Citrate cycle (TCA cycle) ko00630 Glyoxylate and dicarboxylate metabolism ko01100 Metabolic pathways ko01110 Biosynthesis of secondary metabolites ko01200 Carbon metabolism ko01210 2-Oxocarboxylic acid metabolism ko01230 Biosynthesis of amino acids
A0A3Q7HYD5	Acyl-[acyl-carrier-protein] hydrolase	101249278	sly:101249278	0	K10782	FATA	fatty acyl-ACP thioesterase A	3.1.2.14	ko00061 Fatty acid biosynthesis
A0A3Q7H3P6	Uncharacterized protein	100736433	sly:100736433	0	K03283	HSPA1s	heat shock 70kDa protein 1/2/6/8	--	ko03040 Spliceosome ko04141 Protein processing in endoplasmic reticulum ko04144 Endocytosis
A0A3Q7HGQ2	Malate dehydrogenase		sly:778285	0	K00026	MDH2	malate dehydrogenase	1.1.1.37	ko00020 Citrate cycle (TCA cycle) ko00270 Cysteine and methionine metabolism ko00620 Pyruvate metabolism ko00630 Glyoxylate and dicarboxylate metabolism ko00710 Carbon fixation in photosynthetic organisms ko01100 Metabolic pathways ko01110 Biosynthesis of secondary metabolites ko01200 Carbon metabolism
A0A3Q7F2G2	Uncharacterized protein		sly:101245320	1e-101	K02955	RP-S14e, RPS14	small subunit ribosomal protein S14e	--	ko03010 Ribosome
A0A3Q7GNI9	Uncharacterized protein		sly:101261524	3e-18	K01214	ISA, treX	isoamylase	3.2.1.68	ko00500 Starch and sucrose metabolism ko01100 Metabolic pathways ko01110 Biosynthesis of secondary metabolites
P93223	Glucose-1-phosphate adenylyltransferase	AGP-S2	sly:544033	0	K00975	glgC	glucose-1-phosphate adenylyltransferase	2.7.7.27	ko00500 Starch and sucrose metabolism ko00520 Amino sugar and nucleotide sugar metabolism ko01100 Metabolic pathways ko01110 Biosynthesis of secondary metabolites
A0A3Q7EEI8	Ribulose bisphosphate carboxylase large chain		sly:3950460	2e-85	K01601	rbcL	ribulose-bisphosphate carboxylase large chain	4.1.1.39	ko00630 Glyoxylate and dicarboxylate metabolism ko00710 Carbon fixation in photosynthetic organisms ko01100 Metabolic pathways ko01200 Carbon metabolism
A0A3Q7J583	Thioredoxin domain-containing protein	101249435	sly:101249435	1e-130	K03671	trxA	thioredoxin 1	--
D2KQI9	Succinate dehydrogenase [ubiquinone] iron-sulfur subunit, mitochondrial	100736507	sly:100736507	0	K00235	SDHB, SDH2	succinate dehydrogenase (ubiquinone) iron-sulfur subunit	1.3.5.1	ko00020 Citrate cycle (TCA cycle) ko00190 Oxidative phosphorylation ko01100 Metabolic pathways ko01110 Biosynthesis of secondary metabolites ko01200 Carbon metabolism
A0A494G940	4a-hydroxytetrahydrobiopterin dehydratase		sly:101265812	1e-157		--	--	--	--
A0A3Q7J3F5	PCI domain-containing protein	101264976	sly:101264976	0	K03039	PSMD13, RPN9	26S proteasome regulatory subunit N9	--	ko03050 Proteasome
A0A3Q7F8X4	Uncharacterized protein	101254152	sly:101254152	2e-83	K02915	RP-L34e, RPL34	large subunit ribosomal protein L34e	--	ko03010 Ribosome
Q9XGI9	N-carbamoylputrescine amidase	CPA	sly:544141	0	K12251	aguB	N-carbamoylputrescine amidase	3.5.1.53	ko00330 Arginine and proline metabolism ko01100 Metabolic pathways
A0A3Q7ITQ9	Uncharacterized protein		sly:104645578	7e-46		--	--	--	--
A0A3Q7FYL2	Uncharacterized protein		sly:101248666	0		--	--	--	--
A0A3Q7ELW1	Uncharacterized protein		sly:101246382	0	K09522	DNAJC2	DnaJ homolog subfamily C member 2	--	--
A0A3Q7IM32	Uncharacterized protein		sly:101252733	0		--	--	--	--
A0A3Q7G7J3	50S ribosomal protein L31	101245942	sly:101245942	8e-96	K02909	RP-L31, rpmE	large subunit ribosomal protein L31	--	ko03010 Ribosome
A0A3Q7H0U0	Peroxidase		sly:101262728	0	K07375	TUBB	tubulin beta	--	ko04145 Phagosome
A0A3Q7GKL8	Uncharacterized protein		sly:101262499	0	K09580	PDIA1, P4HB	protein disulfide-isomerase A1	5.3.4.1	ko04141 Protein processing in endoplasmic reticulum
A0A3Q7I877	Uncharacterized protein		sly:101265368	1e-83		--	--	--	--
Q94FW7	Heme oxygenase 1	HO1	sly:101257539	0	K21480	HO, pbsA1, hmuO	heme oxygenase (biliverdin-producing, ferredoxin)	1.14.15.20	ko00860 Porphyrin and chlorophyll metabolism ko01100 Metabolic pathways ko01110 Biosynthesis of secondary metabolites
A0A3Q7FNL7	40S ribosomal protein S3a	101260518	sly:101260518	0	K02984	RP-S3Ae, RPS3A	small subunit ribosomal protein S3Ae	--	ko03010 Ribosome
A0A3Q7IAT1	Uncharacterized protein	101260974	sly:101260974	1e-139		--	--	--	--
A0A3Q7E990	NAD(P)-bd_dom domain-containing protein		sly:101252214	3e-71		--	--	--	--
A0A3Q7HLY0	Guanosine nucleotide diphosphate dissociation inhibitor	101261051	sly:101261051	0	K17255	GDI1_2	Rab GDP dissociation inhibitor	--	--
A0A3Q7HN29	Serine hydroxymethyltransferase	101263138	sly:101263138	0	K00600	glyA, SHMT	glycine hydroxymethyltransferase	2.1.2.1	ko00260 Glycine, serine and threonine metabolism ko00460 Cyanoamino acid metabolism ko00630 Glyoxylate and dicarboxylate metabolism ko00670 One carbon pool by folate ko01100 Metabolic pathways ko01110 Biosynthesis of secondary metabolites ko01200 Carbon metabolism ko01230 Biosynthesis of amino acids
A0A3Q7I0H0	Tr-type G domain-containing protein		sly:101252197	0	K12852	EFTUD2	116 kDa U5 small nuclear ribonucleoprotein component	--	ko03040 Spliceosome
A0A3Q7HVH2	Uncharacterized protein		sly:101245980	1e-175		--	--	--	--
A0A3Q7GG70	Peroxidase	101264930	sly:101264930	0		--	--	--	--
A0A3Q7GKC8	UTP--glucose-1-phosphate uridylyltransferase	101250892	sly:101250892	0	K00963	UGP2, galU, galF	UTP--glucose-1-phosphate uridylyltransferase	2.7.7.9	ko00040 Pentose and glucuronate interconversions ko00052 Galactose metabolism ko00500 Starch and sucrose metabolism ko00520 Amino sugar and nucleotide sugar metabolism ko01100 Metabolic pathways
A0A3Q7GZ10	Ribosomal_L18e/L15P domain-containing protein	101268580	sly:101268580	1e-107	K02900	RP-L27Ae, RPL27A	large subunit ribosomal protein L27Ae	--	ko03010 Ribosome
A0A3Q7H950	DNA_MISMATCH_REPAIR_2 domain-containing protein		sly:100462656	0	K08737	MSH6	DNA mismatch repair protein MSH6	--	ko03430 Mismatch repair
A0A3Q7JAE3	D-fructose-1,6-bisphosphate 1-phosphohydrolase	101262700	sly:101262700	0	K03841	FBP, fbp	fructose-1,6-bisphosphatase I	3.1.3.11	ko00010 Glycolysis / Gluconeogenesis ko00030 Pentose phosphate pathway ko00051 Fructose and mannose metabolism ko00710 Carbon fixation in photosynthetic organisms ko01100 Metabolic pathways ko01110 Biosynthesis of secondary metabolites ko01200 Carbon metabolism
A0A3Q7JBQ5	Uncharacterized protein		sly:3950420	2e-51	K02967	RP-S2, MRPS2, rpsB	small subunit ribosomal protein S2	--	ko03010 Ribosome
A0A3Q7GCM3	Uncharacterized protein		sly:101247897	0	K17583	NOM1	nucleolar MIF4G domain-containing protein 1	--	--
A0A3Q7GN04	Eukaryotic translation initiation factor 5A	101250392	sly:101250392	1e-118	K03263	EIF5A	translation initiation factor 5A	--	--
A0A3Q7ILI4	Uncharacterized protein	101263261	sly:101263261	0	K10355	ACTF	actin, other eukaryote	--	--
A0A3Q7EF29	Usp domain-containing protein	101261951	sly:101261951	1e-121		--	--	--	--
P93202	LIN8 protein (Fragment)	LIN8	sly:544175	1e-178	K01193	INV, sacA	beta-fructofuranosidase	3.2.1.26	ko00052 Galactose metabolism ko00500 Starch and sucrose metabolism ko01100 Metabolic pathways
A0A3Q7FCU0	Uncharacterized protein	101263974	sly:101263974	0		--	--	--	--
Q645N1	Malate dehydrogenase	mMDH	sly:778285	0	K00026	MDH2	malate dehydrogenase	1.1.1.37	ko00020 Citrate cycle (TCA cycle) ko00270 Cysteine and methionine metabolism ko00620 Pyruvate metabolism ko00630 Glyoxylate and dicarboxylate metabolism ko00710 Carbon fixation in photosynthetic organisms ko01100 Metabolic pathways ko01110 Biosynthesis of secondary metabolites ko01200 Carbon metabolism
A0A3Q7EZV5	Peptidase_S9_N domain-containing protein		sly:101251732	1e-83		--	--	--	--
A0A3Q7JFG3	PAP_fibrillin domain-containing protein	101262674	sly:101262674	0		--	--	--	--
A0A3Q7IIH1	Mannan endo-1,4-beta-mannosidase	101261972	sly:101261972	0	K19355	MAN	mannan endo-1,4-beta-mannosidase	3.2.1.78	ko00051 Fructose and mannose metabolism
A0A3Q7HV74	STI1 domain-containing protein	101268416	sly:101268416	0	K09560	ST13	suppressor of tumorigenicity protein 13	--	--
A0A3Q7EFJ5	40S ribosomal protein S21	101254027	sly:101254027	3e-59	K02971	RP-S21e, RPS21	small subunit ribosomal protein S21e	--	ko03010 Ribosome
A0A3Q7J415	Uncharacterized protein	101256892	sly:101247403	1e-32	K02924	RP-L39e, RPL39	large subunit ribosomal protein L39e	--	ko03010 Ribosome
Q9SXR9	LeArcA1 protein	LeArcA1	sly:543508	0	K14753	RACK1	guanine nucleotide-binding protein subunit beta-2-like 1 protein	--
A0A3Q7EUT1	ATP-synt_ab_N domain-containing protein		sly:101245703	6e-87	K02147	ATPeV1B, ATP6B	V-type H+-transporting ATPase subunit B	--	ko00190 Oxidative phosphorylation ko01100 Metabolic pathways ko04145 Phagosome
A0A3Q7HGB5	Uncharacterized protein	101254712	sly:101254712	0	K02926	RP-L4, MRPL4, rplD	large subunit ribosomal protein L4	--	ko03010 Ribosome
A0A3Q7IHL0	Importin subunit alpha		sly:101261940	0		--	--	--	--
A0A3Q7J9W9	Uncharacterized protein		sly:101243867	0	K15919	HPR2	hydroxypyruvate reductase 2	--	ko00260 Glycine, serine and threonine metabolism ko00630 Glyoxylate and dicarboxylate metabolism ko01100 Metabolic pathways ko01110 Biosynthesis of secondary metabolites ko01200 Carbon metabolism
Q1A7S9	Geranylgeranyl pyrophosphate synthase 2	GGPS2	sly:778360	0	K13789	GGPS	--	--	ko00900 Terpenoid backbone biosynthesis ko01100 Metabolic pathways ko01110 Biosynthesis of secondary metabolites
A0A3Q7J882	Uncharacterized protein	101260909	sly:101260909	0	K11340	ACTL6A, INO80K	actin-like protein 6A	--
A0A3Q7GYD9	60S ribosomal protein L7a		sly:101245956	0	K02936	RP-L7Ae, RPL7A	large subunit ribosomal protein L7Ae	--	ko03010 Ribosome
A0A3Q7H2F5	Uncharacterized protein		sly:101250028	0		--	--	--	--
A0A3Q7IZQ5	Protein disulfide-isomerase	101257830	sly:101257830	0	K09580	PDIA1, P4HB	protein disulfide-isomerase A1	5.3.4.1	ko04141 Protein processing in endoplasmic reticulum
A0A3Q7FMZ4	Starch synthase, chloroplastic/amyloplastic		sly:101259221	0	K00703	glgA	starch synthase	2.4.1.21	ko00500 Starch and sucrose metabolism ko01100 Metabolic pathways ko01110 Biosynthesis of secondary metabolites
A0A3Q7HRU2	Ribosomal protein L15		sly:101268695	0	K01193	INV, sacA	beta-fructofuranosidase	3.2.1.26	ko00052 Galactose metabolism ko00500 Starch and sucrose metabolism ko01100 Metabolic pathways
A0A3Q7J1Y4	PKS_ER domain-containing protein		sly:101253659	0	K07512	MECR, NRBF1	mitochondrial trans-2-enoyl-CoA reductase	1.3.1.38	ko00062 Fatty acid elongation ko01100 Metabolic pathways ko01212 Fatty acid metabolism
A0A3Q7HJ62	Uncharacterized protein		sly:101260160	0		--	--	--	--
A0A3Q7HUG2	ATP-dependent Clp protease proteolytic subunit	101247052	sly:101247052	0	K01358	clpP, CLPP	ATP-dependent Clp protease, protease subunit	3.4.21.92
A0A3Q7FBU5	Uncharacterized protein	101244620	sly:101244620	0	K04043	dnaK, HSPA9	molecular chaperone DnaK	--	ko03018 RNA degradation
A0A3Q7HLB9	HpcH_HpaI domain-containing protein	101264744	sly:101264744	0		--	--	--	--
A0A068EXM2	Ribulose bisphosphate carboxylase large chain (Fragment)	rbcL	sly:3950460	0	K01601	rbcL	ribulose-bisphosphate carboxylase large chain	4.1.1.39	ko00630 Glyoxylate and dicarboxylate metabolism ko00710 Carbon fixation in photosynthetic organisms ko01100 Metabolic pathways ko01200 Carbon metabolism
G8D593	Ribulose bisphosphate carboxylase large chain (Fragment)	rbcL	sly:3950460	1e-141	K01601	rbcL	ribulose-bisphosphate carboxylase large chain	4.1.1.39	ko00630 Glyoxylate and dicarboxylate metabolism ko00710 Carbon fixation in photosynthetic organisms ko01100 Metabolic pathways ko01200 Carbon metabolism
A0A3Q7GE03	Myb-like domain-containing protein	101264202	sly:101264202	0		--	--	--	--
A0A3Q7I495	Glycosyltransferase		sly:101244316	0		--	--	--	--
A0A3Q7HWB4	Carboxypeptidase		sly:101267900	0	K16298	SCPL-IV	serine carboxypeptidase-like clade IV	3.4.16.-	--
A0A3Q7H8X5	Stress-response A/B barrel domain-containing protein		sly:101256396	1e-133		--	--	--	--
A0A3Q7GCG9	Ribulose-phosphate 3-epimerase		sly:101262009	1e-169	K01783	rpe, RPE	ribulose-phosphate 3-epimerase	5.1.3.1	ko00030 Pentose phosphate pathway ko00040 Pentose and glucuronate interconversions ko00710 Carbon fixation in photosynthetic organisms ko01100 Metabolic pathways ko01110 Biosynthesis of secondary metabolites ko01200 Carbon metabolism ko01230 Biosynthesis of amino acids
A0A3Q7J9Z7	Vacuolar cation/proton exchanger		sly:101250779	0	K07300	chaA, CAX	Ca2+:H+ antiporter	--	--
A0A3Q7JTI0	Sialidase domain-containing protein		sly:101266909	0		--	--	--	--
A0A3Q7HG09	Pribosyltran domain-containing protein	101247538	sly:101247538	0		--	--	--	--
A0A3Q7EHX8	RING-type domain-containing protein		sly:101267057	0		--	--	--	--
P46301	40S ribosomal protein S25	RPS25	sly:544096	3e-75	K02975	RP-S25e, RPS25	small subunit ribosomal protein S25e	--	ko03010 Ribosome
A0A3Q7GC82	Uncharacterized protein		sly:101250402	1e-162	K00799	GST, gst	glutathione S-transferase	2.5.1.18	ko00480 Glutathione metabolism
A0A3Q7HFI3	Uncharacterized protein		sly:101265745	0	K00793	ribE, RIB5	riboflavin synthase	2.5.1.9	ko00740 Riboflavin metabolism ko01100 Metabolic pathways ko01110 Biosynthesis of secondary metabolites
A0A3Q7I5D6	40S ribosomal protein S24	101258992	sly:101258992	5e-94	K02974	RP-S24e, RPS24	small subunit ribosomal protein S24e	--	ko03010 Ribosome
A0A3Q7GJU3	Uncharacterized protein		sly:101249078	1e-155	K11279	NAP1L1, NRP	nucleosome assembly protein 1-like 1	--	--
A0A3Q7FAZ1	Vesicle-fusing ATPase		sly:101264864	0	K06027	NSF, SEC18	vesicle-fusing ATPase	3.6.4.6
Q2MI49	Photosystem I iron-sulfur center	psaC	sly:3950411	3e-57	K02691	psaC	photosystem I subunit VII	--	ko00195 Photosynthesis ko01100 Metabolic pathways
A0A3Q7FCJ1	Uncharacterized protein	101249214	sly:101249214	1e-174		--	--	--	--
A0A3Q7H399	Uncharacterized protein		sly:101249089	1e-35	K02943	RP-LP2, RPLP2	large subunit ribosomal protein LP2	--	ko03010 Ribosome
A0A3Q7JRW8	Uncharacterized protein	101265312	sly:101265312	3e-84	K02910	RP-L31e, RPL31	large subunit ribosomal protein L31e	--	ko03010 Ribosome
A0A3Q7GFX8	Proteasome assembly chaperone 1		sly:101248389	1e-160		--	--	--	--
A0A3Q7IXH4	Signal recognition particle subunit SRP72	101255954	sly:101255954	0	K03108	SRP72	signal recognition particle subunit SRP72	--	ko03060 Protein export
A0A3Q7H001	Epimerase domain-containing protein		sly:101245851	0	K12449	AXS	UDP-apiose/xylose synthase	--	ko00520 Amino sugar and nucleotide sugar metabolism ko01100 Metabolic pathways
A0A3Q7GNU6	UDP-glucuronate decarboxylase		sly:101263507	0	K08678	UXS1, uxs	UDP-glucuronate decarboxylase	4.1.1.35	ko00520 Amino sugar and nucleotide sugar metabolism ko01100 Metabolic pathways
A0A3Q7E8A8	ML domain-containing protein	101249001	sly:101249001	1e-117		--	--	--	--
A0A3Q7EX00	PKS_ER domain-containing protein	101245999	sly:101245999	0	K00083	E1.1.1.195	cinnamyl-alcohol dehydrogenase	1.1.1.195	ko00940 Phenylpropanoid biosynthesis ko01100 Metabolic pathways ko01110 Biosynthesis of secondary metabolites
A0A3Q7J519	Malate dehydrogenase		sly:101258827	0	K00791	miaA, TRIT1	tRNA dimethylallyltransferase	2.5.1.75	ko00908 Zeatin biosynthesis ko01100 Metabolic pathways ko01110 Biosynthesis of secondary metabolites
A0A3Q7I9R7	Phosphoribosyl-AMP cyclohydrolase		sly:101244621	0	K11755	hisIE	--	--	ko00340 Histidine metabolism ko01100 Metabolic pathways ko01110 Biosynthesis of secondary metabolites ko01230 Biosynthesis of amino acids
A0A3Q7J4H3	eRF1_1 domain-containing protein		sly:101251066	0	K03265	ETF1, ERF1	peptide chain release factor subunit 1	--	ko03015 mRNA surveillance pathway
A0A3Q7H226	eIF2B_5 domain-containing protein		sly:101243901	0	K03238	EIF2S2	translation initiation factor 2 subunit 2	--	ko03013 RNA transport
A0A3Q7EUW5	Uncharacterized protein		sly:101257812	0	K00726	MGAT1	alpha-1,3-mannosyl-glycoprotein beta-1,2-N-acetylglucosaminyltransferase	2.4.1.101	ko00510 N-Glycan biosynthesis ko01100 Metabolic pathways
A0A3Q7J9P7	Cytochrome c domain-containing protein	101263000	sly:101263000	0	K00413	CYC1, CYT1, petC	ubiquinol-cytochrome c reductase cytochrome c1 subunit	--	ko00190 Oxidative phosphorylation ko01100 Metabolic pathways
A0A3Q7HGG4	Pectinesterase		sly:101245951	1e-153		--	--	--	--
A0A3Q7HHA0	Uncharacterized protein		sly:101265751	0	K00306	PIPOX	--	--	ko00260 Glycine, serine and threonine metabolism ko00310 Lysine degradation ko01100 Metabolic pathways ko04146 Peroxisome
A0A3Q7F6N8	Uncharacterized protein	101267671	sly:101267671	1e-170		--	--	--	--
A0A3Q7J2X1	Malic enzyme		sly:101258131	0	K00029	E1.1.1.40, maeB	malate dehydrogenase (oxaloacetate-decarboxylating)(NADP+)	1.1.1.40	ko00620 Pyruvate metabolism ko00710 Carbon fixation in photosynthetic organisms ko01100 Metabolic pathways ko01200 Carbon metabolism
A0A3Q7IES7	Uncharacterized protein		sly:101246099	1e-148	K12885	RBMX, HNRNPG	heterogeneous nuclear ribonucleoprotein G	--	ko03040 Spliceosome
A0A3Q7JYU2	Uncharacterized protein	101264805	sly:101264805	0		--	--	--	--
A0A3Q7I0E1	Uncharacterized protein	100147724	sly:100147724	0	K18121	GLYR	--	--	ko00630 Glyoxylate and dicarboxylate metabolism ko00650 Butanoate metabolism ko01100 Metabolic pathways ko01200 Carbon metabolism
A0A3Q7JFQ6	RRM domain-containing protein		sly:101254436	1e-180	K12741	HNRNPA1_3	heterogeneous nuclear ribonucleoprotein A1/A3	--	ko03040 Spliceosome
A0A3Q7ERJ1	Ribosome biogenesis protein BOP1 homolog		sly:101245591	0	K14824	ERB1, BOP1	ribosome biogenesis protein ERB1	--	--
A0A3Q7E6Y7	Eukaryotic translation initiation factor 6	EIF6	sly:101255078	0	K03264	EIF6	translation initiation factor 6	--	ko03008 Ribosome biogenesis in eukaryotes
A0A3Q7FN48	CS domain-containing protein	101255475	sly:101255475	0		--	--	--	--
A0A3Q7HE03	Uncharacterized protein	101255514	sly:101255514	1e-170		--	--	--	--
A0A3Q7HSX1	Pectin acetylesterase		sly:101263048	0	K19882	NOTUM	O-palmitoleoyl-L-serine hydrolase	3.1.1.98
A0A3Q7GWS4	60S ribosomal protein L18a		sly:101245264	1e-131	K02882	RP-L18Ae, RPL18A	large subunit ribosomal protein L18Ae	--	ko03010 Ribosome
A0A3Q7G242	Phosphoglucomutase (alpha-D-glucose-1,6-bisphosphate-dependent)	101267287	sly:101267287	0	K01835	pgm	phosphoglucomutase	5.4.2.2	ko00010 Glycolysis / Gluconeogenesis ko00030 Pentose phosphate pathway ko00052 Galactose metabolism ko00230 Purine metabolism ko00500 Starch and sucrose metabolism ko00520 Amino sugar and nucleotide sugar metabolism ko01100 Metabolic pathways ko01110 Biosynthesis of secondary metabolites
A0A3Q7EQN7	Fn3_like domain-containing protein	543515	sly:543515	0	K15920	XYL4	xylan 1,4-beta-xylosidase	3.2.1.37	ko00520 Amino sugar and nucleotide sugar metabolism ko01100 Metabolic pathways
O81536	Annexin	AN34	sly:543564	0	K17098	ANNAT	annexin D	--	--
A0A3Q7H0H2	Uncharacterized protein	101247926	sly:101247926	0	K22200	E3.1.3.63	2-carboxy-D-arabinitol-1-phosphatase	3.1.3.63	--
Q6R8F6	Cystathionine gamma synthase	543920	sly:543920	0	K01739	metB	cystathionine gamma-synthase	2.5.1.48	ko00270 Cysteine and methionine metabolism ko00450 Selenocompound metabolism ko00920 Sulfur metabolism ko01100 Metabolic pathways ko01110 Biosynthesis of secondary metabolites ko01230 Biosynthesis of amino acids
A0A2H4NB27	ATP synthase subunit alpha	atp1	sly:101255871	0		--	--	--	--
Q10712	Leucine aminopeptidase 1, chloroplastic	LAPA1	sly:544017	0	K01255	CARP, pepA	leucyl aminopeptidase	3.4.11.1	ko00480 Glutathione metabolism ko01100 Metabolic pathways
A0A411DZ47	Alpha-1,4 glucan phosphorylase	PHO1a	sly:101252851	0	K00688	PYG, glgP	glycogen phosphorylase	2.4.1.1	ko00500 Starch and sucrose metabolism ko01100 Metabolic pathways ko01110 Biosynthesis of secondary metabolites
A0A3Q7EUR6	Protein kinase domain-containing protein		sly:101263943	0	K17267	COPG	coatomer subunit gamma	--	--
A0A3Q7G087	Phosphoglucomutase (alpha-D-glucose-1,6-bisphosphate-dependent)	101267885	sly:101267885	0	K01835	pgm	phosphoglucomutase	5.4.2.2	ko00010 Glycolysis / Gluconeogenesis ko00030 Pentose phosphate pathway ko00052 Galactose metabolism ko00230 Purine metabolism ko00500 Starch and sucrose metabolism ko00520 Amino sugar and nucleotide sugar metabolism ko01100 Metabolic pathways ko01110 Biosynthesis of secondary metabolites
A0A3Q7FQY7	NAB domain-containing protein	101266916	sly:101266916	0		--	--	--	--
A0A3Q7HSH1	40S ribosomal protein S6	101249290	sly:101249290	0	K02991	RP-S6e, RPS6	small subunit ribosomal protein S6e	--	ko03010 Ribosome
A0A3Q7FYD2	40S ribosomal protein S26	101247310	sly:101247310	7e-92	K02976	RP-S26e, RPS26	small subunit ribosomal protein S26e	--	ko03010 Ribosome
A0A3Q7FH17	NB-ARC domain-containing protein	101268628	sly:101268628	0		--	--	--	--
A0A3Q7H256	40S ribosomal protein S3a	101268112	sly:101268112	0	K02984	RP-S3Ae, RPS3A	small subunit ribosomal protein S3Ae	--	ko03010 Ribosome
A0A3Q7I2I7	Uncharacterized protein	101264442	sly:101264442	0	K01895	ACSS, acs	acetyl-CoA synthetase	6.2.1.1	ko00010 Glycolysis / Gluconeogenesis ko00620 Pyruvate metabolism ko00640 Propanoate metabolism ko01100 Metabolic pathways ko01110 Biosynthesis of secondary metabolites ko01200 Carbon metabolism
A0A3Q7HWN1	Uncharacterized protein		sly:101258581	0		--	--	--	--
A0A3Q7JD93	Adenosylhomocysteinase	101259420	sly:101259420	0	K01251	E3.3.1.1, ahcY	adenosylhomocysteinase	3.3.1.1	ko00270 Cysteine and methionine metabolism ko01100 Metabolic pathways
A0A3Q7IFC2	Uncharacterized protein	101254849	sly:101254849	0	K22279	VH	vicianin beta-glucosidase	3.2.1.119	--
A0A3Q7EQU1	Glutamyl-tRNA synthetase	101244420	sly:101244420	0	K01885	EARS, gltX	glutamyl-tRNA synthetase	6.1.1.17	ko00860 Porphyrin and chlorophyll metabolism ko00970 Aminoacyl-tRNA biosynthesis ko01100 Metabolic pathways ko01110 Biosynthesis of secondary metabolites
A0A3Q7F5X2	Uncharacterized protein	101249784	sly:101249784	1e-109	K02958	RP-S15e, RPS15	small subunit ribosomal protein S15e	--	ko03010 Ribosome
A0A3Q7HWG9	Carboxypeptidase		sly:101250043	0	K09645	CPVL	vitellogenic carboxypeptidase-like protein	3.4.16.-	--
A0A3Q7JEJ5	40S ribosomal protein S6	101258840	sly:101258840	0	K02991	RP-S6e, RPS6	small subunit ribosomal protein S6e	--	ko03010 Ribosome
A0A3Q7IPT1	SPX domain-containing protein		sly:101248506	0		--	--	--	--
A0A3Q7HBT9	Ubiquinone biosynthesis protein	101248498	sly:101248498	0	K18587	COQ9	ubiquinone biosynthesis protein COQ9	--	--
A0A3Q7IMS6	Threonine dehydratase		sly:101244823	0	K01754	E4.3.1.19, ilvA, tdcB	threonine dehydratase	4.3.1.19	ko00260 Glycine, serine and threonine metabolism ko00290 Valine, leucine and isoleucine biosynthesis ko01100 Metabolic pathways ko01110 Biosynthesis of secondary metabolites ko01200 Carbon metabolism ko01230 Biosynthesis of amino acids
A0A3Q7GWK3	ATP:AMP phosphotransferase		sly:101253795	0	K00939	adk, AK	adenylate kinase	2.7.4.3	ko00230 Purine metabolism ko00730 Thiamine metabolism ko01100 Metabolic pathways ko01110 Biosynthesis of secondary metabolites
A0A3Q7IGB1	60S ribosomal protein L18a	104648652	sly:104648652	1e-134	K02882	RP-L18Ae, RPL18A	large subunit ribosomal protein L18Ae	--	ko03010 Ribosome
A0A3Q7EHP2	Peptidase A1 domain-containing protein	543853	sly:543853	0		--	--	--	--
A0A3Q7IJ63	Proteasome subunit alpha type	101256141	sly:101256141	0	K02727	PSMA3	20S proteasome subunit alpha 7	3.4.25.1	ko03050 Proteasome
A0RZD0	Inducible plastid-lipid associated protein	CHRD	sly:101248695	1e-127	K09022	ridA, tdcF, RIDA	2-iminobutanoate/2-iminopropanoate deaminase	3.5.99.10	--
A0A3Q7GX28	Alba domain-containing protein	101260443	sly:101260443	3e-91		--	--	--	--
A0A3Q7H546	GLTP domain-containing protein		sly:101263423	1e-152		--	--	--	--
A0A3Q7EVB2	Uncharacterized protein		sly:544064	0	K11294	NCL, NSR1	nucleolin	--
A0A3Q7IH89	Uncharacterized protein	778326	sly:778326	0	K00366	nirA	ferredoxin-nitrite reductase	1.7.7.1	ko00910 Nitrogen metabolism
A0A3Q7J9P2	Uncharacterized protein	101245737	sly:101245737	0	K14753	RACK1	guanine nucleotide-binding protein subunit beta-2-like 1 protein	--
A0A3Q7J1A5	Dihydrolipoyllysine-residue succinyltransferase		sly:101258624	0	K00658	DLST, sucB	2-oxoglutarate dehydrogenase E2 component (dihydrolipoamide succinyltransferase)	2.3.1.61	ko00020 Citrate cycle (TCA cycle) ko00310 Lysine degradation ko01100 Metabolic pathways ko01110 Biosynthesis of secondary metabolites ko01200 Carbon metabolism
A0A3Q7IP09	Ubiquitinyl hydrolase 1	101255649	sly:101255649	0	K11838	USP7, UBP15	ubiquitin carboxyl-terminal hydrolase 7	3.4.19.12
A0A3Q7FVD3	Uncharacterized protein	101247678	sly:101247678	0		--	--	--	--
A0A3Q7FZY6	ATP-dependent 6-phosphofructokinase	101245938	sly:101245938	0	K00850	pfkA, PFK	6-phosphofructokinase 1	2.7.1.11	ko00010 Glycolysis / Gluconeogenesis ko00030 Pentose phosphate pathway ko00051 Fructose and mannose metabolism ko00052 Galactose metabolism ko01100 Metabolic pathways ko01110 Biosynthesis of secondary metabolites ko01200 Carbon metabolism ko01230 Biosynthesis of amino acids ko03018 RNA degradation
A0A3Q7F2F3	Proteasome subunit alpha type	101247093	sly:101247093	1e-178	K02729	PSMA5	20S proteasome subunit alpha 5	3.4.25.1	ko03050 Proteasome
A0A3Q7IN91	Adenosine kinase		sly:101251530	0	K00856	E2.7.1.20, ADK	adenosine kinase	2.7.1.20	ko00230 Purine metabolism ko01100 Metabolic pathways
A0A3Q7GMA5	Ribosomal_L6e_N domain-containing protein	101250600	sly:101250600	1e-165	K02934	RP-L6e, RPL6	large subunit ribosomal protein L6e	--	ko03010 Ribosome
A0A3Q7HRX9	Ribosomal protein L37	544291	sly:544291	4e-65	K02922	RP-L37e, RPL37	large subunit ribosomal protein L37e	--	ko03010 Ribosome
A0A3Q7G8T1	FSH1 domain-containing protein	101246341	sly:101246341	1e-139		--	--	--	--
A0A3Q7JBS2	Uncharacterized protein	101265520	sly:101265520	1e-179	K00799	GST, gst	glutathione S-transferase	2.5.1.18	ko00480 Glutathione metabolism
A0A3Q7JCM7	Peptidyl-prolyl cis-trans isomerase	101254541	sly:101254541	1e-126	K01802	E5.2.1.8	peptidylprolyl isomerase	5.2.1.8	--
A0A3Q7H274	Ribosomal_L18_c domain-containing protein	101262823	sly:101262823	0	K02932	RP-L5e, RPL5	large subunit ribosomal protein L5e	--	ko03010 Ribosome
A0A3Q7E8K0	Cytokinin riboside 5-monophosphate phosphoribohydrolase		sly:101244985	1e-149	K22522
A0A3Q7FUW8	PGM_PMM_I domain-containing protein		sly:101259144	1e-122		--	--	--	--
A0A3Q7IFG3	Peptide-methionine (R)-S-oxide reductase	101265376	sly:101265376	1e-139	K07305	msrB	peptide-methionine (R)-S-oxide reductase	1.8.4.12	--
A0A3Q7G0J4	Uncharacterized protein	101260492	sly:101260492	0	K00891	E2.7.1.71, aroK, aroL	shikimate kinase	2.7.1.71	ko00400 Phenylalanine, tyrosine and tryptophan biosynthesis ko01100 Metabolic pathways ko01110 Biosynthesis of secondary metabolites ko01230 Biosynthesis of amino acids
O48616	MAP kinase kinase	mek1	sly:543720	0	K20603	MKK2	mitogen-activated protein kinase kinase 2	2.7.12.2	ko04016 MAPK signaling pathway - plant
A0A3Q7HZ41	Uncharacterized protein	101261060	sly:101261060	0	K03531	ftsZ	cell division protein FtsZ	--
A0A3Q7INV1	Uncharacterized protein		sly:101256537	0	K07964	HPSE	heparanase	3.2.1.166	ko00531 Glycosaminoglycan degradation ko01100 Metabolic pathways
A0A3Q7I5W4	Ribosomal_L18e/L15P domain-containing protein	101267842	sly:101267842	1e-136	K02883	RP-L18e, RPL18	large subunit ribosomal protein L18e	--	ko03010 Ribosome
A0A3Q7JT82	YlmH_RBD domain-containing protein		sly:101250575	0		--	--	--	--
A0A3Q7HZN8	Uncharacterized protein		sly:101267916	1e-15	K01369	LGMN	legumain	3.4.22.34
H1ZXA9	Heat shock protein 70 isoform 3	hsc70.3	sly:101055596	0	K03283	HSPA1s	heat shock 70kDa protein 1/2/6/8	--	ko03040 Spliceosome ko04141 Protein processing in endoplasmic reticulum ko04144 Endocytosis
A0A3Q7EJL3	HABP4_PAI-RBP1 domain-containing protein	101255921	sly:101255921	0	K13199	SERBP1	plasminogen activator inhibitor 1 RNA-binding protein	--	--
A0A3Q7IZW2	Uncharacterized protein		sly:101251952	1e-165	K02736	PSMB4	20S proteasome subunit beta 7	3.4.25.1	ko03050 Proteasome
A0A3Q7E9J6	Epimerase domain-containing protein	101247451	sly:101247451	0	K12449	AXS	UDP-apiose/xylose synthase	--	ko00520 Amino sugar and nucleotide sugar metabolism ko01100 Metabolic pathways
A0A3Q7IJE5	NAC-A/B domain-containing protein		sly:101260092	1e-106	K03626	EGD2, NACA	nascent polypeptide-associated complex subunit alpha	--	--
Q7XZS6	Glutathione peroxidase		sly:544261	1e-122	K00432	gpx	glutathione peroxidase	1.11.1.9	ko00480 Glutathione metabolism ko00590 Arachidonic acid metabolism
A0A3Q7GCN2	Peptidylprolyl isomerase		sly:101264927	0	K12666	OST1, RPN1	oligosaccharyltransferase complex subunit alpha (ribophorin I)	--	ko00510 N-Glycan biosynthesis ko01100 Metabolic pathways ko04141 Protein processing in endoplasmic reticulum
A0A3Q7I8W8	CBM20 domain-containing protein		sly:101263849	0	K15535	PWD	phosphoglucan, water dikinase	2.7.9.5	--
Q5NE20	Carbonic anhydrase	ca2	sly:543803	0	K01673	cynT, can	carbonic anhydrase	4.2.1.1	ko00910 Nitrogen metabolism
A0A3Q7GNF6	Serine hydroxymethyltransferase	101256090	sly:101256090	0	K00600	glyA, SHMT	glycine hydroxymethyltransferase	2.1.2.1	ko00260 Glycine, serine and threonine metabolism ko00460 Cyanoamino acid metabolism ko00630 Glyoxylate and dicarboxylate metabolism ko00670 One carbon pool by folate ko01100 Metabolic pathways ko01110 Biosynthesis of secondary metabolites ko01200 Carbon metabolism ko01230 Biosynthesis of amino acids
A0A3Q7HG29	Multifunctional fusion protein		sly:101244205	0	K00876	udk, UCK	uridine kinase	2.7.1.48	ko00240 Pyrimidine metabolism ko01100 Metabolic pathways
A0A3Q7IKB1	Thioredoxin reductase		sly:101254347	0	K00384	trxB, TRR	thioredoxin reductase (NADPH)	1.8.1.9	ko00450 Selenocompound metabolism
A0A3Q7EKQ6	Malic enzyme		sly:101246962	0	K00028	E1.1.1.39	malate dehydrogenase (decarboxylating)	1.1.1.39	ko00620 Pyruvate metabolism ko00710 Carbon fixation in photosynthetic organisms ko01100 Metabolic pathways ko01200 Carbon metabolism
H6WYS2	Assimilatory sulfite reductase (ferredoxin)	101055609	sly:101055609	0	K00392	sir	sulfite reductase (ferredoxin)	1.8.7.1	ko00920 Sulfur metabolism ko01100 Metabolic pathways
A0A3Q7FW96	Pyruvate kinase	101250010	sly:101250010	0	K00873	PK, pyk	pyruvate kinase	2.7.1.40	ko00010 Glycolysis / Gluconeogenesis ko00230 Purine metabolism ko00620 Pyruvate metabolism ko01100 Metabolic pathways ko01110 Biosynthesis of secondary metabolites ko01200 Carbon metabolism ko01230 Biosynthesis of amino acids
A0A3Q7I0P8	Purple acid phosphatase	101261339	sly:101261339	0	K22390
Q4LDR0	Heat shock protein	Lehsp100/ClpB	sly:778327	0	K03695	clpB	ATP-dependent Clp protease ATP-binding subunit ClpB	--

## Sheet: Date set 9
Protein_ID	Description	Gene	KEGG_GENE	E-value	KO	KO_name	KO_Description	EC	KO_Class
A0A3Q7FDZ3	PCI domain-containing protein	101247481	sly:101247481	0	K12177	COPS3, CSN3	COP9 signalosome complex subunit 3	--	--
A0A3Q7FE34	Uncharacterized protein	100134877	sly:100134877	0	K00387	SUOX	sulfite oxidase	1.8.3.1	ko00920 Sulfur metabolism ko01100 Metabolic pathways
A0A3Q7FEB3	40S ribosomal protein SA		spen:107014763	0	K02998	RP-SAe, RPSA	small subunit ribosomal protein SAe	--	ko03010 Ribosome
A0A3Q7FEB5	Uncharacterized protein	101247790	spen:107014767	0		--	--	--	--
A0A3Q7FEJ3	Uncharacterized protein		spen:107014464	1e-146		--	--	--	--
A0A3Q7FEL1	Uncharacterized protein		sly:101256234	0	K01895	ACSS, acs	acetyl-CoA synthetase	6.2.1.1	ko00010 Glycolysis / Gluconeogenesis ko00620 Pyruvate metabolism ko00640 Propanoate metabolism ko01100 Metabolic pathways ko01110 Biosynthesis of secondary metabolites ko01200 Carbon metabolism
A0A3Q7FEU9	Senescence domain-containing protein	101263355	sly:101263355	0	K19366	SPG20	spartin	--	ko04144 Endocytosis
A0A3Q7FF20	Uncharacterized protein	101264892	sly:101264892	0	K14411	MSI	RNA-binding protein Musashi	--	ko03015 mRNA surveillance pathway
A0A3Q7FF30	Uncharacterized protein		spen:107014568	0	K01703	leuC, IPMI-L	--	--	ko00290 Valine, leucine and isoleucine biosynthesis ko00660 C5-Branched dibasic acid metabolism ko00966 Glucosinolate biosynthesis ko01100 Metabolic pathways ko01110 Biosynthesis of secondary metabolites ko01210 2-Oxocarboxylic acid metabolism ko01230 Biosynthesis of amino acids
A0A3Q7FF67	Uncharacterized protein	101251825	sly:101251825	0		--	--	--	--
A0A3Q7FF75	Uncharacterized protein	101253732	sly:101253732	0		--	--	--	--
A0A3Q7FFV1	GYF domain-containing protein		sly:101245624	0		--	--	--	--
A0A3Q7FFY2	PSII_BNR domain-containing protein		sly:101259493	0		--	--	--	--
A0A3Q7FG42	Uncharacterized protein	101256259	sly:101256259	0	K21444	PCBP3_4	poly(rC)-binding protein 3/4	--	--
A0A3Q7FG56	PPM-type phosphatase domain-containing protein		spen:107015202	0	K17506	PPM1L, PP2CE	protein phosphatase 1L	3.1.3.16	--
A0A3Q7FG90	Uncharacterized protein		sot:102599444	0	K12795	SUGT1, SGT1	suppressor of G2 allele of SKP1	--	ko04626 Plant-pathogen interaction
A0A3Q7FGM4	Uncharacterized protein		sly:101245035	0		--	--	--	--
A0A3Q7FGN1	Uncharacterized protein	778267	sly:778267	0	K13545	RCCR, ACD2	red chlorophyll catabolite reductase	1.3.7.12	ko00860 Porphyrin and chlorophyll metabolism ko01110 Biosynthesis of secondary metabolites
A0A3Q7FH75	C2 domain-containing protein	101259408	sly:101259408	0		--	--	--	--
A0A3Q7FHB4	Tubulin beta chain	101251552	spen:107014511	0	K07375	TUBB	tubulin beta	--	ko04145 Phagosome
A0A3Q7FHX7	Uncharacterized protein	101254666	spen:107014662	0		--	--	--	--
A0A3Q7FI77	Uncharacterized protein	101265008	sly:101265008	0	K04523	UBQLN, DSK2	ubiquilin	--	ko04141 Protein processing in endoplasmic reticulum
A0A3Q7FJA9	DAO domain-containing protein		sly:101246222	0		--	--	--	--
A0A3Q7FJD2	Acetolactate synthase	101247891	sly:101247891	0	K01652	E2.2.1.6L, ilvB, ilvG, ilvI	acetolactate synthase I/II/III large subunit	2.2.1.6	ko00290 Valine, leucine and isoleucine biosynthesis ko00650 Butanoate metabolism ko00660 C5-Branched dibasic acid metabolism ko00770 Pantothenate and CoA biosynthesis ko01100 Metabolic pathways ko01110 Biosynthesis of secondary metabolites ko01210 2-Oxocarboxylic acid metabolism ko01230 Biosynthesis of amino acids
A0A3Q7FJL9	Uncharacterized protein	101250089	sly:101250089	0	K01714	dapA	4-hydroxy-tetrahydrodipicolinate synthase	4.3.3.7	ko00261 Monobactam biosynthesis ko00300 Lysine biosynthesis ko01100 Metabolic pathways ko01110 Biosynthesis of secondary metabolites ko01230 Biosynthesis of amino acids
A0A3Q7FJZ3	Uncharacterized protein	101258617	sly:101258617	0	K09498	CCT6	T-complex protein 1 subunit zeta	--	--
A0A3Q7FK07	Uncharacterized protein		sly:101260208	0		--	--	--	--
A0A3Q7FK90	Uncharacterized protein	101263192	sly:101263192	0	K11594	DDX3X, bel	ATP-dependent RNA helicase DDX3X	3.6.4.13
A0A3Q7FKE1	Uncharacterized protein		sly:101263797	0	K09490	HSPA5, BIP	heat shock 70kDa protein 5	--	ko03060 Protein export ko04141 Protein processing in endoplasmic reticulum
A0A3Q7FKF5	Uncharacterized protein	101252666	sly:101252666	0		--	--	--	--
A0A3Q7FKJ0	Uncharacterized protein	101268253	sly:101268253	0		--	--	--	--
A0A3Q7FKM6	Uncharacterized protein		sly:101257545	0		--	--	--	--
A0A3Q7FKT4	SCP domain-containing protein	101257731	sly:101257731	1e-134		--	--	--	--
A0A3Q7FKZ2	PAP_fibrillin domain-containing protein	101263678	sly:101263678	0		--	--	--	--
A0A3Q7FL73	DUF2470 domain-containing protein	101267492	sly:101267492	0		--	--	--	--
A0A3Q7FLA3	Glutamine amidotransferase type-2 domain-containing protein	101246028	sly:101246028	0	K00284	E1.4.7.1	glutamate synthase (ferredoxin)	1.4.7.1	ko00630 Glyoxylate and dicarboxylate metabolism ko00910 Nitrogen metabolism
A0A3Q7FLT6	Glutamate dehydrogenase	101246116	sly:101246116	0	K00261	GLUD1_2, gdhA	glutamate dehydrogenase (NAD(P)+)	1.4.1.3	ko00220 Arginine biosynthesis ko00250 Alanine, aspartate and glutamate metabolism ko00910 Nitrogen metabolism ko01100 Metabolic pathways ko01200 Carbon metabolism
A0A3Q7FM17	Uncharacterized protein		sly:101251163	0	K19984	EXOC5, SEC10	exocyst complex component 5	--	--
A0A3Q7FMF3	NAC-A/B domain-containing protein		sly:101251758	1e-113		--	--	--	--
A0A3Q7FMM8	Uncharacterized protein		sly:101246515	0		--	--	--	--
A0A3Q7FMZ4	Starch synthase, chloroplastic/amyloplastic		sly:101259221	0	K00703	glgA	starch synthase	2.4.1.21	ko00500 Starch and sucrose metabolism ko01100 Metabolic pathways ko01110 Biosynthesis of secondary metabolites
A0A3Q7FN07	V-type proton ATPase subunit C		sly:101251661	0	K02148	ATPeV1C, ATP6C	V-type H+-transporting ATPase subunit C	--	ko00190 Oxidative phosphorylation ko01100 Metabolic pathways ko04145 Phagosome
A0A3Q7FN52	Uncharacterized protein	101256571	sly:101256571	0		--	--	--	--
A0A3Q7FN63	Matrin-type domain-containing protein	101254575	sly:101254575	0	K12827	SF3A3, SAP61, PRP9	splicing factor 3A subunit 3	--	ko03040 Spliceosome
A0A3Q7FN98	Alanine--tRNA ligase		sly:101244561	0	K01872	AARS, alaS	alanyl-tRNA synthetase	6.1.1.7	ko00970 Aminoacyl-tRNA biosynthesis
A0A3Q7FNI9	Cytochrome b561 domain-containing protein		sly:101261296	1e-165		--	--	--	--
A0A3Q7FNL7	40S ribosomal protein S3a	101260518	spen:107014882	0	K02984	RP-S3Ae, RPS3A	small subunit ribosomal protein S3Ae	--	ko03010 Ribosome
A0A3Q7FNW1	PDZ domain-containing protein		sly:101255755	0	K03797	E3.4.21.102, prc, ctpA	carboxyl-terminal processing protease	3.4.21.102	--
A0A3Q7FPC0	S1 motif domain-containing protein	101257451	spen:107014923	0	K03237	EIF2S1	translation initiation factor 2 subunit 1	--	ko03013 RNA transport ko04141 Protein processing in endoplasmic reticulum
A0A3Q7FPM6	Protein kinase domain-containing protein	101255081	sly:101255081	0		--	--	--	--
A0A3Q7FPQ1	Aldose 1-epimerase	101249166	sly:101249166	0	K01785	galM, GALM	aldose 1-epimerase	5.1.3.3	ko00010 Glycolysis / Gluconeogenesis ko00052 Galactose metabolism ko01100 Metabolic pathways ko01110 Biosynthesis of secondary metabolites
A0A3Q7FPW5	Uncharacterized protein		sly:101252261	0		--	--	--	--
A0A3Q7FPY3	SufE domain-containing protein	101246910	sly:101246910	0	K03517	nadA	quinolinate synthase	2.5.1.72	ko00760 Nicotinate and nicotinamide metabolism ko01100 Metabolic pathways
A0A3Q7FQ00	Uncharacterized protein		sly:778273	0		--	--	--	--
A0A3Q7FQ28	NTP_transferase domain-containing protein		sot:102580946	0	K00966	GMPP	mannose-1-phosphate guanylyltransferase	2.7.7.13	ko00051 Fructose and mannose metabolism ko00520 Amino sugar and nucleotide sugar metabolism ko01100 Metabolic pathways ko01110 Biosynthesis of secondary metabolites
A0A3Q7FQN2	Uncharacterized protein	101253856	sly:101253856	0		--	--	--	--
A0A3Q7FQW4	Exocyst subunit Exo70 family protein	101261607	sly:101261607	0	K07195	EXOC7, EXO70	exocyst complex component 7	--
A0A3Q7FR28	Uncharacterized protein		sly:101255979	0		--	--	--	--
A0A3Q7FR78	Uncharacterized protein	101251462	sly:101251462	0		--	--	--	--
A0A3Q7FRA5	Glyceraldehyde-3-phosphate dehydrogenase		sly:100736499	0	K00134	GAPDH, gapA	glyceraldehyde 3-phosphate dehydrogenase	1.2.1.12	ko00010 Glycolysis / Gluconeogenesis ko00710 Carbon fixation in photosynthetic organisms ko01100 Metabolic pathways ko01110 Biosynthesis of secondary metabolites ko01200 Carbon metabolism ko01230 Biosynthesis of amino acids
A0A3Q7FRB5	D-3-phosphoglycerate dehydrogenase	101246616	sly:101246616	0	K00058	serA, PHGDH	--	--	ko00260 Glycine, serine and threonine metabolism ko01100 Metabolic pathways ko01200 Carbon metabolism ko01230 Biosynthesis of amino acids
A0A3Q7FRC7	Elongation factor Tu	101245244	spen:107014315	0	K02358	tuf, TUFM	elongation factor Tu	--	--
A0A3Q7FRK2	Uncharacterized protein		sly:101251458	0		--	--	--	--
A0A3Q7FS41	Uncharacterized protein	101249904	sly:101249904	0		--	--	--	--
A0A3Q7FS73	Aldedh domain-containing protein	100301929	sly:100301929	0	K00130	betB, gbsA	betaine-aldehyde dehydrogenase	1.2.1.8	ko00260 Glycine, serine and threonine metabolism ko01100 Metabolic pathways
A0A3Q7FS97	Lactoylglutathione lyase		sly:101251054	0	K01759	GLO1, gloA	lactoylglutathione lyase	4.4.1.5	ko00620 Pyruvate metabolism
A0A3Q7FSD7	Uncharacterized protein	101262299	sly:101262299	0	K10960	chlP, bchP	--	--	ko00860 Porphyrin and chlorophyll metabolism ko00900 Terpenoid backbone biosynthesis ko01100 Metabolic pathways ko01110 Biosynthesis of secondary metabolites
A0A3Q7FSE5	Aldedh domain-containing protein	101250104	sly:101250104	0	K00128	ALDH	aldehyde dehydrogenase (NAD+)	1.2.1.3	ko00010 Glycolysis / Gluconeogenesis ko00053 Ascorbate and aldarate metabolism ko00071 Fatty acid degradation ko00280 Valine, leucine and isoleucine degradation ko00310 Lysine degradation ko00330 Arginine and proline metabolism ko00340 Histidine metabolism ko00380 Tryptophan metabolism ko00410 beta-Alanine metabolism ko00561 Glycerolipid metabolism ko00620 Pyruvate metabolism ko01100 Metabolic pa…
A0A3Q7FSH7	Uncharacterized protein	543682	sly:543682	0	K00099	dxr	1-deoxy-D-xylulose-5-phosphate reductoisomerase	1.1.1.267	ko00900 Terpenoid backbone biosynthesis ko01100 Metabolic pathways ko01110 Biosynthesis of secondary metabolites
A0A3Q7FSL1	TPR_REGION domain-containing protein		sly:101265811	0	K01426	E3.5.1.4, amiE	amidase	3.5.1.4	ko00330 Arginine and proline metabolism ko00360 Phenylalanine metabolism ko00380 Tryptophan metabolism
A0A3Q7FSY4	AA_TRNA_LIGASE_II domain-containing protein		sly:101265218	0	K12396	AP3D	AP-3 complex subunit delta	--
A0A3Q7FT32	Uncharacterized protein		sly:101250072	0	K14641	APY1_2	apyrase	3.6.1.5	ko00230 Purine metabolism ko00240 Pyrimidine metabolism
A0A3Q7FTH5	RanBD1 domain-containing protein	101248860	sly:101248860	0	K15304	RANBP3	Ran-binding protein 3	--
A0A3Q7FTI8	Aminotran_1_2 domain-containing protein		sly:101244469	0		--	--	--	--
A0A3Q7FTK4	Uncharacterized protein	101248760	sly:101248760	0	K11092	SNRPA1	U2 small nuclear ribonucleoprotein A'	--	ko03040 Spliceosome
A0A3Q7FTM5	Uncharacterized protein		sly:101247006	0	K15979	SND1	staphylococcal nuclease domain-containing protein 1	--
A0A3Q7FTT4	Uncharacterized protein		sly:101244470	0		--	--	--	--
A0A3Q7FTZ2	Uncharacterized protein		sly:101259928	0	K13116	DDX41, ABS	ATP-dependent RNA helicase DDX41	3.6.4.13	--
A0A3Q7FTZ8	Uncharacterized protein		sly:101266708	0		--	--	--	--
A0A3Q7FU38	Uncharacterized protein	101253367	sly:101253367	0		--	--	--	--
A0A3Q7FU69	T-complex protein 1 subunit delta	101246121	sly:101246121	0	K09496	CCT4	T-complex protein 1 subunit delta	--	--
A0A3Q7FU78	Uncharacterized protein		sly:778323	0	K08054	CANX	calnexin	--	ko04141 Protein processing in endoplasmic reticulum ko04145 Phagosome
A0A3Q7FU99	AA_TRNA_LIGASE_II domain-containing protein	101268375	sly:101268375	0	K01880	GARS, glyS1	glycyl-tRNA synthetase	6.1.1.14	ko00970 Aminoacyl-tRNA biosynthesis
A0A3Q7FUJ4	Aldose 1-epimerase	101253766	sly:101253766	0	K01785	galM, GALM	aldose 1-epimerase	5.1.3.3	ko00010 Glycolysis / Gluconeogenesis ko00052 Galactose metabolism ko01100 Metabolic pathways ko01110 Biosynthesis of secondary metabolites
A0A3Q7FUV3	Uncharacterized protein		sly:101253366	0	K13137	STRAP, UNRIP	serine-threonine kinase receptor-associated protein	--	ko03013 RNA transport
A0A3Q7FUW9	SOR_SNZ domain-containing protein	101251664	sly:101251664	0	K06215	pdxS, pdx1	pyridoxal 5'-phosphate synthase pdxS subunit	4.3.3.6	ko00750 Vitamin B6 metabolism
A0A3Q7FV19	Uncharacterized protein		sly:101259799	0		--	--	--	--
A0A3Q7FV93	ATPase_AAA_core domain-containing protein		sly:101250491	0		--	--	--	--
A0A3Q7FVD3	Uncharacterized protein	101247678	sly:101247678	0		--	--	--	--
A0A3Q7FVH8	KH domain-containing protein	101268850	sly:101268850	0	K18666	ASCC1	activating signal cointegrator complex subunit 1	--	--
[truncated: 1,186 more rows]
