# Supplementary material for: Hydrogen Gas Enhances Salinity Tolerance in Tomato Seedlings by Regulating the S‐Nitrosylation of MEK1
Source: Plant Biotechnol J. 2026 Feb 18;24(6):3656–78. doi: 10.1111/pbi.70585 (PMC13205882; doi:10.1111/pbi.70585)
Supplement: Supplementary file 1 — Appendix S1: pbi70585‐sup‐0001‐AppendixS1.zip. [file PBI-24-3656-s001.zip › Supplementary date set 4-RawData for Figure S6.xlsx]

## Sheet: Date set 1
GO_ID	GO_Term	GO_Class	Pvalue	AdjustedPv	x	y	n	N	EnrichDirect	GOlevl	GeneID	Description
GO:0008061	chitin binding	MF	0.000939463	0.180929	3	3	101	1022	Over	4	A0A3Q7IHS3 A0A3Q7JDI3 Q05538	Chitin-binding type-1 domain-containing protein,Chitin-binding type-1 domain-containing protein,Basic 30 kDa endochitinase
GO:0071554	cell wall organization or biogenesis	BP	0.00243805	0.180929	5	11	101	1022	Over	3	A0A3Q7GS13 A0A3Q7F4W8 A0A3Q7IHS3 A0A3Q7JDI3 Q05538	Pectinesterase,Pectinesterase,Chitin-binding type-1 domain-containing protein,Chitin-binding type-1 domain-containing protein,Basic 30 kDa endochitinase
GO:0006631	fatty acid metabolic process	BP	0.00249448	0.180929	4	7	101	1022	Over	5	A0A3Q7JDN9 A0A3Q7GWB4 Q5D8D3 A0A3Q7HYD5	3-hydroxyacyl-CoA dehydrogenase,Acyl-[acyl-carrier-protein] desaturase,Acyl-coenzyme A oxidase,Acyl-[acyl-carrier-protein] hydrolase
GO:0004857	enzyme inhibitor activity	MF	0.00767533	0.180929	4	9	101	1022	Over	4	A0A3Q7GS13 A0A3Q7F4W8 A0A3Q7J2P9 A0A3Q7I877	Pectinesterase,Pectinesterase,Uncharacterized protein,Uncharacterized protein
GO:0003995	acyl-CoA dehydrogenase activity	MF	0.00809103	0.180929	3	5	101	1022	Over	5	Q5D8D3 A0A3Q7JPK6 A0A3Q7JE58	Acyl-coenzyme A oxidase,Uncharacterized protein,Lysyl-tRNA synthetase
GO:0004568	chitinase activity	MF	0.00809103	0.180929	3	5	101	1022	Over	6	A0A3Q7IHS3 A0A3Q7JDI3 Q05538	Chitin-binding type-1 domain-containing protein,Chitin-binding type-1 domain-containing protein,Basic 30 kDa endochitinase
GO:0006032	chitin catabolic process	BP	0.00809103	0.180929	3	5	101	1022	Over	7	A0A3Q7IHS3 A0A3Q7JDI3 Q05538	Chitin-binding type-1 domain-containing protein,Chitin-binding type-1 domain-containing protein,Basic 30 kDa endochitinase
GO:0016998	cell wall macromolecule catabolic process	BP	0.00809103	0.180929	3	5	101	1022	Over	5	A0A3Q7IHS3 A0A3Q7JDI3 Q05538	Chitin-binding type-1 domain-containing protein,Chitin-binding type-1 domain-containing protein,Basic 30 kDa endochitinase
GO:0030234	enzyme regulator activity	MF	0.00828891	0.180929	5	14	101	1022	Over	3	A0A3Q7GS13 A0A3Q7F4W8 A0A3Q7IKY6 A0A3Q7J2P9 A0A3Q7I877	Pectinesterase,Pectinesterase,GrpE protein homolog,Uncharacterized protein,Uncharacterized protein
GO:0042549	photosystem II stabilization	BP	0.00967932	0.180929	2	2	101	1022	Over	7	A0A3Q7H7F3 P23322	Uncharacterized protein,Oxygen-evolving enhancer protein 1, chloroplastic
GO:0015035	protein disulfide oxidoreductase activity	MF	0.00967932	0.180929	2	2	101	1022	Over	6	A0A3Q7HVF4 A0A3Q7H1V8	Glutaredoxin domain-containing protein,Glutaredoxin domain-containing protein
GO:0004867	serine-type endopeptidase inhibitor activity	MF	0.00967932	0.180929	2	2	101	1022	Over	7	A0A3Q7J2P9 A0A3Q7I877	Uncharacterized protein,Uncharacterized protein
GO:0009611	response to wounding	BP	0.00967932	0.180929	2	2	101	1022	Over	4	A0A3Q7J2P9 A0A3Q7I877	Uncharacterized protein,Uncharacterized protein
GO:0005694	chromosome	CC	0.00967932	0.180929	2	2	101	1022	Over	5	A0A3Q7H040 P37218	Uncharacterized protein,Histone H1
GO:0003677	DNA binding	MF	0.0150253	0.258038	3	6	101	1022	Over	5	P37218 O65819 A0A3Q7H950	Histone H1,Histone H2B.3 (Fragment),DNA_MISMATCH_REPAIR_2 domain-containing protein
GO:0005544	calcium-dependent phospholipid binding	MF	0.027159	0.400245	2	3	101	1022	Over	5	A0A3Q7G528 A0A3Q7EM80	Annexin,Uncharacterized protein
GO:0005509	calcium ion binding	MF	0.0322452	0.400245	5	19	101	1022	Over	6	A0A3Q7G528 A0A3Q7H7F3 A0A3Q7EM80 P23322 A0A3Q7GQZ4	Annexin,Uncharacterized protein,Uncharacterized protein,Oxygen-evolving enhancer protein 1, chloroplastic,Calreticulin
GO:0009055	electron carrier activity	MF	0.0363104	0.400245	3	8	101	1022	Over	2	A0A3Q7HVF4 A0A3Q7H1V8 A0A3Q7J5A2	Glutaredoxin domain-containing protein,Glutaredoxin domain-containing protein,Phytocyanin domain-containing protein
GO:0006457	protein folding	BP	0.0481354	0.400245	5	21	101	1022	Over	3	A0A3Q7FUS2 A0A3Q7GQZ4 A0A3Q7HLX5 A0A3Q7IKY6 A0A3Q7H040	PPIase cyclophilin-type domain-containing protein,Calreticulin,HATPase_c domain-containing protein,GrpE protein homolog,Uncharacterized protein
GO:0071944	cell periphery	CC	0.0506279	0.400245	3	9	101	1022	Over	3	A0A3Q7GS13 A0A3Q7F4W8 A0A3Q7IAT1	Pectinesterase,Pectinesterase,Uncharacterized protein
GO:0004177	aminopeptidase activity	MF	0.0508313	0.400245	2	4	101	1022	Over	7	Q8GZD8 Q10712	Neutral leucine aminopeptidase preprotein,Leucine aminopeptidase 1, chloroplastic
GO:0006779	porphyrin-containing compound biosynthetic process	BP	0.0508313	0.400245	2	4	101	1022	Over	6	A0A3Q7FUB1 A0A3Q7GR78	Mg-por_mtran_C domain-containing protein,Uroporphyrinogen decarboxylase
GO:0051188	cofactor biosynthetic process	BP	0.0522287	0.400245	4	15	101	1022	Over	5	A0A3Q7FUB1 A0A3Q7E9C5 A0A3Q7GR78 A0A3Q7FPY3	Mg-por_mtran_C domain-containing protein,Molybdopterin molybdenumtransferase,Uroporphyrinogen decarboxylase,Quinolinate synthase
GO:0043231	intracellular membrane-bounded organelle	CC	0.0575511	0.400245	5	22	101	1022	Over	4	A0A3Q7FWS2 Q5D8D3 A0A3Q7GQZ4 A0A3Q7H040 P37218	Uncharacterized protein,Acyl-coenzyme A oxidase,Calreticulin,Uncharacterized protein,Histone H1
GO:0044255	cellular lipid metabolic process	BP	0.0575511	0.400245	5	22	101	1022	Over	4	A0A3Q7JDN9 A0A3Q7GWB4 O65004 Q5D8D3 A0A3Q7HYD5	3-hydroxyacyl-CoA dehydrogenase,Acyl-[acyl-carrier-protein] desaturase,Farnesyl pyrophosphate synthase,Acyl-coenzyme A oxidase,Acyl-[acyl-carrier-protein] hydrolase
GO:0005634	nucleus	CC	0.0672552	0.400245	3	10	101	1022	Over	5	A0A3Q7FWS2 A0A3Q7H040 P37218	Uncharacterized protein,Uncharacterized protein,Histone H1
GO:0008168	methyltransferase activity	MF	0.0793247	0.400245	2	5	101	1022	Over	5	A0A3Q7EPT7 A0A3Q7FUB1	Methionine S-methyltransferase,Mg-por_mtran_C domain-containing protein
GO:0008092	cytoskeletal protein binding	MF	0.0793247	0.400245	2	5	101	1022	Over	4	A0A3Q7JIX8 A0A3Q7FQY7	Kinesin motor domain-containing protein,NAB domain-containing protein
GO:0008194	UDP-glycosyltransferase activity	MF	0.0793247	0.400245	2	5	101	1022	Over	5	O82691 A0A3Q7J601	Sucrose synthase,Uncharacterized protein
GO:0044248	cellular catabolic process	BP	0.0916837	0.400245	5	25	101	1022	Over	4	Q5D8D3 A0A3Q7H5A6 A0A3Q7IHS3 A0A3Q7JDI3 Q05538	Acyl-coenzyme A oxidase,Proteasome subunit beta,Chitin-binding type-1 domain-containing protein,Chitin-binding type-1 domain-containing protein,Basic 30 kDa endochitinase
GO:0004451	isocitrate lyase activity	MF	0.0988258	0.400245	1	1	101	1022	Over	6	P49297	Isocitrate lyase
GO:0015995	chlorophyll biosynthetic process	BP	0.0988258	0.400245	1	1	101	1022	Over	4	A0A3Q7FUB1	Mg-por_mtran_C domain-containing protein
GO:0046406	magnesium protoporphyrin IX methyltransferase activity	MF	0.0988258	0.400245	1	1	101	1022	Over	7	A0A3Q7FUB1	Mg-por_mtran_C domain-containing protein
GO:0003777	microtubule motor activity	MF	0.0988258	0.400245	1	1	101	1022	Over	9	A0A3Q7JIX8	Kinesin motor domain-containing protein
GO:0007018	microtubule-based movement	BP	0.0988258	0.400245	1	1	101	1022	Over	5	A0A3Q7JIX8	Kinesin motor domain-containing protein
GO:0008017	microtubule binding	MF	0.0988258	0.400245	1	1	101	1022	Over	6	A0A3Q7JIX8	Kinesin motor domain-containing protein
GO:0045300	acyl-[acyl-carrier-protein] desaturase activity	MF	0.0988258	0.400245	1	1	101	1022	Over	6	A0A3Q7GWB4	Acyl-[acyl-carrier-protein] desaturase
GO:0004366	glycerol-3-phosphate O-acyltransferase activity	MF	0.0988258	0.400245	1	1	101	1022	Over	7	A0A3Q7HR44	Glycerol-3-phosphate acyltransferase, chloroplastic
GO:0032324	molybdopterin cofactor biosynthetic process	BP	0.0988258	0.400245	1	1	101	1022	Over	5	A0A3Q7E9C5	Molybdopterin molybdenumtransferase
GO:0004615	phosphomannomutase activity	MF	0.0988258	0.400245	1	1	101	1022	Over	6	A0A3Q7GHV9	Phosphomannomutase
GO:0009298	GDP-mannose biosynthetic process	BP	0.0988258	0.400245	1	1	101	1022	Over	7	A0A3Q7GHV9	Phosphomannomutase
GO:0000774	adenyl-nucleotide exchange factor activity	MF	0.0988258	0.400245	1	1	101	1022	Over	6	A0A3Q7IKY6	GrpE protein homolog
GO:0042803	protein homodimerization activity	MF	0.0988258	0.400245	1	1	101	1022	Over	5	A0A3Q7IKY6	GrpE protein homolog
GO:0051087	chaperone binding	MF	0.0988258	0.400245	1	1	101	1022	Over	4	A0A3Q7IKY6	GrpE protein homolog
GO:0016851	magnesium chelatase activity	MF	0.0988258	0.400245	1	1	101	1022	Over	6	A0A3Q7G0W1	Magnesium chelatase
GO:0008987	quinolinate synthetase A activity	MF	0.0988258	0.400245	1	1	101	1022	Over	3	A0A3Q7FPY3	Quinolinate synthase
GO:0009435	NAD biosynthetic process	BP	0.0988258	0.400245	1	1	101	1022	Over	9	A0A3Q7FPY3	Quinolinate synthase
GO:0000228	nuclear chromosome	CC	0.0988258	0.400245	1	1	101	1022	Over	5	A0A3Q7H040	Uncharacterized protein
GO:0000786	nucleosome	CC	0.0988258	0.400245	1	1	101	1022	Over	4	P37218	Histone H1
GO:0046658	anchored component of plasma membrane	CC	0.0988258	0.400245	1	1	101	1022	Over	4	A0A3Q7IAT1	Uncharacterized protein
GO:0006298	mismatch repair	BP	0.0988258	0.400245	1	1	101	1022	Over	7	A0A3Q7H950	DNA_MISMATCH_REPAIR_2 domain-containing protein
GO:0030983	mismatched DNA binding	MF	0.0988258	0.400245	1	1	101	1022	Over	7	A0A3Q7H950	DNA_MISMATCH_REPAIR_2 domain-containing protein
GO:0009987	cellular process	BP	0.107046	0.426587	52	444	101	1022	Over	2	P49297 A0A0U1ZGZ4 A0A3Q7FUB1 A0A3Q7HIP9 A0A3Q7JDN9 A0A3Q7JIX8 O82691 A0A3Q7GWB4 A0A3Q7E9C5 A0A3Q7H7F3 A0A3Q7FUS2 A0A3Q7GS13 O65004 A0A3Q7EPA9 K4CUW3 A0A3Q7GHV9 A0A3Q7EUN5 A0A3Q7F4W8 A0A3Q7GR78 P23322 A0A3Q7HVF4 Q5D8D3 A0A3Q7H5A6 A0A3Q7GQZ4 A0A3Q7I881 A0A3Q7H1V8 A0A3Q7HLX5 A0A3Q7IHS3 A0A3Q7FWX0 A0A3Q7JYD7 A0A0C5CEE6 A0A3Q7F1R4 Q3SC85 A0A3Q7IKY6 A0A3Q7F9M7 A0A3Q7JDI3 A0A3Q7HUP2 A0A3Q7FPY3 A0A494G9E…	Isocitrate lyase,50S ribosomal protein L2, chloroplastic,Mg-por_mtran_C domain-containing protein,Protein disulfide-isomerase,3-hydroxyacyl-CoA dehydrogenase,Kinesin motor domain-containing protein,Sucrose synthase,Acyl-[acyl-carrier-protein] desaturase,Molybdopterin molybdenumtransferase,Uncharacterized protein,PPIase cyclophilin-type domain-containing protein,Pectinesterase,Farnesyl pyrophospha…
GO:0030599	pectinesterase activity	MF	0.111474	0.426587	2	6	101	1022	Over	6	A0A3Q7GS13 A0A3Q7F4W8	Pectinesterase,Pectinesterase
GO:0042545	cell wall modification	BP	0.111474	0.426587	2	6	101	1022	Over	5	A0A3Q7GS13 A0A3Q7F4W8	Pectinesterase,Pectinesterase
GO:0050660	flavin adenine dinucleotide binding	MF	0.111474	0.426587	2	6	101	1022	Over	5	A0A3Q7JPK6 A0A3Q7JE58	Uncharacterized protein,Lysyl-tRNA synthetase
GO:0051716	cellular response to stimulus	BP	0.111474	0.426587	2	6	101	1022	Over	3	A0A3Q7IAT1 A0A3Q7H950	Uncharacterized protein,DNA_MISMATCH_REPAIR_2 domain-containing protein
GO:0009057	macromolecule catabolic process	BP	0.145302	0.496492	4	21	101	1022	Over	5	A0A3Q7H5A6 A0A3Q7IHS3 A0A3Q7JDI3 Q05538	Proteasome subunit beta,Chitin-binding type-1 domain-containing protein,Chitin-binding type-1 domain-containing protein,Basic 30 kDa endochitinase
GO:0044446	intracellular organelle part	CC	0.146295	0.496492	2	7	101	1022	Over	3	A0A3Q7H040 P37218	Uncharacterized protein,Histone H1
GO:0009654	photosystem II oxygen evolving complex	CC	0.182956	0.496492	2	8	101	1022	Over	4	A0A3Q7H7F3 P23322	Uncharacterized protein,Oxygen-evolving enhancer protein 1, chloroplastic
GO:0019898	extrinsic component of membrane	CC	0.182956	0.496492	2	8	101	1022	Over	3	A0A3Q7H7F3 P23322	Uncharacterized protein,Oxygen-evolving enhancer protein 1, chloroplastic
GO:0005618	cell wall	CC	0.182956	0.496492	2	8	101	1022	Over	4	A0A3Q7GS13 A0A3Q7F4W8	Pectinesterase,Pectinesterase
GO:0003857	3-hydroxyacyl-CoA dehydrogenase activity	MF	0.187972	0.496492	1	2	101	1022	Over	6	A0A3Q7JDN9	3-hydroxyacyl-CoA dehydrogenase
GO:0004853	uroporphyrinogen decarboxylase activity	MF	0.187972	0.496492	1	2	101	1022	Over	6	A0A3Q7GR78	Uroporphyrinogen decarboxylase
GO:0003997	acyl-CoA oxidase activity	MF	0.187972	0.496492	1	2	101	1022	Over	6	Q5D8D3	Acyl-coenzyme A oxidase
GO:0005777	peroxisome	CC	0.187972	0.496492	1	2	101	1022	Over	6	Q5D8D3	Acyl-coenzyme A oxidase
GO:0006635	fatty acid beta-oxidation	BP	0.187972	0.496492	1	2	101	1022	Over	7	Q5D8D3	Acyl-coenzyme A oxidase
GO:0008641	small protein activating enzyme activity	MF	0.187972	0.496492	1	2	101	1022	Over	5	A0A3Q7GMH0	E1 ubiquitin-activating enzyme
GO:0008375	acetylglucosaminyltransferase activity	MF	0.187972	0.496492	1	2	101	1022	Over	6	A0A3Q7J601	Uncharacterized protein
GO:0006334	nucleosome assembly	BP	0.187972	0.496492	1	2	101	1022	Over	6	P37218	Histone H1
GO:0006633	fatty acid biosynthetic process	BP	0.187972	0.496492	1	2	101	1022	Over	6	A0A3Q7HYD5	Acyl-[acyl-carrier-protein] hydrolase
GO:0016579	protein deubiquitination	BP	0.187972	0.496492	1	2	101	1022	Over	7	A0A3Q7IP09	Ubiquitinyl hydrolase 1
GO:0036459	thiol-dependent ubiquitinyl hydrolase activity	MF	0.187972	0.496492	1	2	101	1022	Over	5	A0A3Q7IP09	Ubiquitinyl hydrolase 1
GO:0006508	proteolysis	BP	0.198321	0.520661	7	45	101	1022	Over	5	Q8GZD8 Q10712 A0A3Q7HIP9 A0A3Q7HTM2 A0A3Q7H5A6 A0A3Q7FB69 A0A3Q7IP09	Neutral leucine aminopeptidase preprotein,Leucine aminopeptidase 1, chloroplastic,Protein disulfide-isomerase,Uncharacterized protein,Proteasome subunit beta,Uncharacterized protein,Ubiquitinyl hydrolase 1
GO:0043170	macromolecule metabolic process	BP	0.199265	0.520661	31	255	101	1022	Over	4	Q8GZD8 Q10712 Q4LDR0 A0A0U1ZGZ4 A0A3Q7HIP9 A0A3Q7HTM2 A0A3Q7E9C5 A0A3Q7FUS2 A0A3Q7EPA9 K4CUW3 A0A3Q7EUN5 A0A3Q7H5A6 A0A3Q7I881 A0A3Q7IHS3 A0A3Q7JYD7 A0A0C5CEE6 A0A3Q7F1R4 Q3SC85 A0A3Q7F9M7 A0A3Q7JDI3 A0A3Q7HUP2 A0A3Q7FB69 Q05538 A0A3Q7JPG0 A0A3Q7JE58 A0A3Q7GCR8 A0A0C5CEG6 A0A3Q7H233 A0A3Q7ITW7 A0A3Q7H950 A0A3Q7IP09	Neutral leucine aminopeptidase preprotein,Leucine aminopeptidase 1, chloroplastic,Heat shock protein,50S ribosomal protein L2, chloroplastic,Protein disulfide-isomerase,Uncharacterized protein,Molybdopterin molybdenumtransferase,PPIase cyclophilin-type domain-containing protein,Seryl-tRNA synthetase,Uncharacterized protein,Glutamyl-tRNA synthetase,Proteasome subunit beta,40S ribosomal protein S3a…
GO:0016788	hydrolase activity, acting on ester bonds	MF	0.204661	0.531901	3	16	101	1022	Over	4	A0A3Q7GS13 A0A3Q7F4W8 A0A3Q7HYD5	Pectinesterase,Pectinesterase,Acyl-[acyl-carrier-protein] hydrolase
GO:0050794	regulation of cellular process	BP	0.208699	0.539509	5	30	101	1022	Over	3	A0A3Q7HIP9 A0A3Q7H7F3 P23322 A0A3Q7HVF4 A0A3Q7H1V8	Protein disulfide-isomerase,Uncharacterized protein,Oxygen-evolving enhancer protein 1, chloroplastic,Glutaredoxin domain-containing protein,Glutaredoxin domain-containing protein
GO:0051082	unfolded protein binding	MF	0.220765	0.555915	2	9	101	1022	Over	4	A0A3Q7GQZ4 A0A3Q7HLX5	Calreticulin,HATPase_c domain-containing protein
GO:0016787	hydrolase activity	MF	0.249552	0.594879	15	112	101	1022	Over	3	Q8GZD8 Q10712 A0A3Q7HIP9 A0A3Q7HTM2 A0A3Q7JIX8 A0A3Q7GS13 A0A3Q7F4W8 A0A3Q7H5A6 A0A3Q7IHS3 A0A3Q7JDI3 A0A3Q7HRC7 A0A3Q7FB69 Q05538 A0A3Q7HYD5 A0A3Q7IP09	Neutral leucine aminopeptidase preprotein,Leucine aminopeptidase 1, chloroplastic,Protein disulfide-isomerase,Uncharacterized protein,Kinesin motor domain-containing protein,Pectinesterase,Pectinesterase,Proteasome subunit beta,Chitin-binding type-1 domain-containing protein,Chitin-binding type-1 domain-containing protein,M20_dimer domain-containing protein,Uncharacterized protein,Basic 30 kDa en…
GO:0018130	heterocycle biosynthetic process	BP	0.266437	0.594879	6	39	101	1022	Over	5	A0A3Q7FUB1 A0A3Q7E9C5 A0A3Q7GHV9 A0A3Q7GR78 A0A3Q7FPY3 A0A494G9E6	Mg-por_mtran_C domain-containing protein,Molybdopterin molybdenumtransferase,Phosphomannomutase,Uroporphyrinogen decarboxylase,Quinolinate synthase,ATP synthase subunit alpha
GO:0004222	metalloendopeptidase activity	MF	0.268379	0.594879	1	3	101	1022	Over	7	A0A3Q7HIP9	Protein disulfide-isomerase
GO:0005985	sucrose metabolic process	BP	0.268379	0.594879	1	3	101	1022	Over	5	O82691	Sucrose synthase
GO:0016157	sucrose synthase activity	MF	0.268379	0.594879	1	3	101	1022	Over	7	O82691	Sucrose synthase
GO:0044464	cell part	CC	0.291671	0.632822	25	207	101	1022	Over	2	Q8GZD8 Q10712 A0A0U1ZGZ4 A0A3Q7FWS2 A0A3Q7H7F3 A0A3Q7GS13 K4CUW3 A0A3Q7GHV9 A0A3Q7F4W8 P23322 Q5D8D3 A0A3Q7H5A6 A0A3Q7GQZ4 A0A3Q7I881 A0A0C5CEE6 Q3SC85 A0A3Q7F9M7 A0A3Q7HUP2 A0A3Q7JPG0 A0A3Q7H040 P37218 A0A0C5CEG6 A0A3Q7H233 A0A3Q7ITW7 A0A3Q7IAT1	Neutral leucine aminopeptidase preprotein,Leucine aminopeptidase 1, chloroplastic,50S ribosomal protein L2, chloroplastic,Uncharacterized protein,Uncharacterized protein,Pectinesterase,Uncharacterized protein,Phosphomannomutase,Pectinesterase,Oxygen-evolving enhancer protein 1, chloroplastic,Acyl-coenzyme A oxidase,Proteasome subunit beta,Calreticulin,40S ribosomal protein S3a,50S ribosomal prote…
GO:0016020	membrane	CC	0.299984	0.645098	4	25	101	1022	Over	2	A0A3Q7H7F3 P23322 A0A3Q7J601 A0A3Q7IAT1	Uncharacterized protein,Oxygen-evolving enhancer protein 1, chloroplastic,Uncharacterized protein,Uncharacterized protein
GO:0070011	peptidase activity, acting on L-amino acid peptides	MF	0.315563	0.661051	7	48	101	1022	Over	5	Q8GZD8 Q10712 A0A3Q7HIP9 A0A3Q7HTM2 A0A3Q7H5A6 A0A3Q7FB69 A0A3Q7IP09	Neutral leucine aminopeptidase preprotein,Leucine aminopeptidase 1, chloroplastic,Protein disulfide-isomerase,Uncharacterized protein,Proteasome subunit beta,Uncharacterized protein,Ubiquitinyl hydrolase 1
GO:0004252	serine-type endopeptidase activity	MF	0.335785	0.68179	2	12	101	1022	Over	6	A0A3Q7HTM2 A0A3Q7FB69	Uncharacterized protein,Uncharacterized protein
GO:0016790	thiolester hydrolase activity	MF	0.340895	0.68179	1	4	101	1022	Over	5	A0A3Q7HYD5	Acyl-[acyl-carrier-protein] hydrolase
GO:0003779	actin binding	MF	0.340895	0.68179	1	4	101	1022	Over	5	A0A3Q7FQY7	NAB domain-containing protein
GO:0006950	response to stress	BP	0.34877	0.691895	4	28	101	1022	Over	3	A0A3Q7HLX5 A0A3Q7J2P9 A0A3Q7I877 A0A3Q7H950	HATPase_c domain-containing protein,Uncharacterized protein,Uncharacterized protein,DNA_MISMATCH_REPAIR_2 domain-containing protein
GO:0050896	response to stimulus	BP	0.365061	0.718298	5	33	101	1022	Over	2	A0A3Q7HLX5 A0A3Q7J2P9 A0A3Q7I877 A0A3Q7IAT1 A0A3Q7H950	HATPase_c domain-containing protein,Uncharacterized protein,Uncharacterized protein,Uncharacterized protein,DNA_MISMATCH_REPAIR_2 domain-containing protein
GO:0016758	transferase activity, transferring hexosyl groups	MF	0.373347	0.725786	2	13	101	1022	Over	5	O82691 A0A3Q7J601	Sucrose synthase,Uncharacterized protein
GO:0008610	lipid biosynthetic process	BP	0.373347	0.725786	2	13	101	1022	Over	5	O65004 A0A3Q7HYD5	Farnesyl pyrophosphate synthase,Acyl-[acyl-carrier-protein] hydrolase
GO:0043039	tRNA aminoacylation	BP	0.402285	0.756535	5	37	101	1022	Over	6	A0A3Q7EPA9 A0A3Q7EUN5 A0A3Q7JYD7 A0A3Q7F1R4 A0A3Q7JE58	Seryl-tRNA synthetase,Glutamyl-tRNA synthetase,Tryptophanyl-tRNA synthetase,Isoleucyl-tRNA synthetase,Lysyl-tRNA synthetase
GO:0005783	endoplasmic reticulum	CC	0.406287	0.756535	1	5	101	1022	Over	4	A0A3Q7GQZ4	Calreticulin
GO:0008483	transaminase activity	MF	0.406287	0.756535	1	5	101	1022	Over	5	A0A3Q7G5T0	Uncharacterized protein
GO:0090304	nucleic acid metabolic process	BP	0.427925	0.764602	6	43	101	1022	Over	5	A0A3Q7EPA9 A0A3Q7EUN5 A0A3Q7JYD7 A0A3Q7F1R4 A0A3Q7JE58 A0A3Q7H950	Seryl-tRNA synthetase,Glutamyl-tRNA synthetase,Tryptophanyl-tRNA synthetase,Isoleucyl-tRNA synthetase,Lysyl-tRNA synthetase,DNA_MISMATCH_REPAIR_2 domain-containing protein
GO:1901362	organic cyclic compound biosynthetic process	BP	0.439231	0.781929	6	45	101	1022	Over	5	A0A3Q7FUB1 A0A3Q7E9C5 A0A3Q7GHV9 A0A3Q7GR78 A0A3Q7FPY3 A0A494G9E6	Mg-por_mtran_C domain-containing protein,Molybdopterin molybdenumtransferase,Phosphomannomutase,Uroporphyrinogen decarboxylase,Quinolinate synthase,ATP synthase subunit alpha
GO:0045454	cell redox homeostasis	BP	0.454397	0.800134	3	21	101	1022	Over	4	A0A3Q7HIP9 A0A3Q7HVF4 A0A3Q7H1V8	Protein disulfide-isomerase,Glutaredoxin domain-containing protein,Glutaredoxin domain-containing protein
GO:0044425	membrane part	CC	0.454397	0.800134	3	21	101	1022	Over	2	A0A3Q7H7F3 P23322 A0A3Q7IAT1	Uncharacterized protein,Oxygen-evolving enhancer protein 1, chloroplastic,Uncharacterized protein
GO:0034654	nucleobase-containing compound biosynthetic process	BP	0.454397	0.800134	3	21	101	1022	Over	5	A0A3Q7GHV9 A0A3Q7FPY3 A0A494G9E6	Phosphomannomutase,Quinolinate synthase,ATP synthase subunit alpha
GO:0030170	pyridoxal phosphate binding	MF	0.489845	0.832394	3	23	101	1022	Over	4	A0A3Q7HNA9 A0A3Q7EPT7 A0A3Q7G5T0	Aspartate aminotransferase,Methionine S-methyltransferase,Uncharacterized protein
GO:0016043	cellular component organization	BP	0.489845	0.832394	3	23	101	1022	Over	3	A0A3Q7GS13 A0A3Q7F4W8 P37218	Pectinesterase,Pectinesterase,Histone H1
GO:0044260	cellular macromolecule metabolic process	BP	0.498324	0.843851	25	221	101	1022	Over	4	A0A0U1ZGZ4 A0A3Q7E9C5 A0A3Q7FUS2 A0A3Q7EPA9 K4CUW3 A0A3Q7EUN5 A0A3Q7H5A6 A0A3Q7I881 A0A3Q7IHS3 A0A3Q7JYD7 A0A0C5CEE6 A0A3Q7F1R4 Q3SC85 A0A3Q7F9M7 A0A3Q7JDI3 A0A3Q7HUP2 Q05538 A0A3Q7JPG0 A0A3Q7JE58 A0A3Q7GCR8 A0A0C5CEG6 A0A3Q7H233 A0A3Q7ITW7 A0A3Q7H950 A0A3Q7IP09	50S ribosomal protein L2, chloroplastic,Molybdopterin molybdenumtransferase,PPIase cyclophilin-type domain-containing protein,Seryl-tRNA synthetase,Uncharacterized protein,Glutamyl-tRNA synthetase,Proteasome subunit beta,40S ribosomal protein S3a,Chitin-binding type-1 domain-containing protein,Tryptophanyl-tRNA synthetase,50S ribosomal protein L14, chloroplastic,Isoleucyl-tRNA synthetase,60S ribo…
GO:0004175	endopeptidase activity	MF	0.520409	0.857352	4	29	101	1022	Over	6	A0A3Q7HIP9 A0A3Q7HTM2 A0A3Q7H5A6 A0A3Q7FB69	Protein disulfide-isomerase,Uncharacterized protein,Proteasome subunit beta,Uncharacterized protein
GO:0043229	intracellular organelle	CC	0.546339	0.890734	16	137	101	1022	Over	3	A0A0U1ZGZ4 A0A3Q7FWS2 K4CUW3 Q5D8D3 A0A3Q7GQZ4 A0A3Q7I881 A0A0C5CEE6 Q3SC85 A0A3Q7F9M7 A0A3Q7HUP2 A0A3Q7JPG0 A0A3Q7H040 P37218 A0A0C5CEG6 A0A3Q7H233 A0A3Q7ITW7	50S ribosomal protein L2, chloroplastic,Uncharacterized protein,Uncharacterized protein,Acyl-coenzyme A oxidase,Calreticulin,40S ribosomal protein S3a,50S ribosomal protein L14, chloroplastic,60S ribosomal protein L10,Uncharacterized protein,50S ribosomal protein L22, chloroplastic,Uncharacterized protein,Uncharacterized protein,Histone H1,30S ribosomal protein S12, chloroplastic,Ribosomal_L16 do…
GO:0000413	protein peptidyl-prolyl isomerization	BP	0.566331	0.890734	1	8	101	1022	Over	9	A0A3Q7FUS2	PPIase cyclophilin-type domain-containing protein
GO:0003755	peptidyl-prolyl cis-trans isomerase activity	MF	0.566331	0.890734	1	8	101	1022	Over	5	A0A3Q7FUS2	PPIase cyclophilin-type domain-containing protein
GO:0008299	isoprenoid biosynthetic process	BP	0.566331	0.890734	1	8	101	1022	Over	5	O65004	Farnesyl pyrophosphate synthase
GO:0015986	ATP synthesis coupled proton transport	BP	0.566331	0.890734	1	8	101	1022	Over	9	A0A494G9E6	ATP synthase subunit alpha
GO:0019438	aromatic compound biosynthetic process	BP	0.584963	0.902514	5	40	101	1022	Over	5	A0A3Q7FUB1 A0A3Q7GHV9 A0A3Q7GR78 A0A3Q7FPY3 A0A494G9E6	Mg-por_mtran_C domain-containing protein,Phosphomannomutase,Uroporphyrinogen decarboxylase,Quinolinate synthase,ATP synthase subunit alpha
GO:0019538	protein metabolic process	BP	0.605746	0.911477	26	237	101	1022	Over	4	Q8GZD8 Q10712 Q4LDR0 A0A0U1ZGZ4 A0A3Q7HIP9 A0A3Q7HTM2 A0A3Q7E9C5 A0A3Q7FUS2 A0A3Q7EPA9 K4CUW3 A0A3Q7H5A6 A0A3Q7I881 A0A3Q7JYD7 A0A0C5CEE6 A0A3Q7F1R4 Q3SC85 A0A3Q7F9M7 A0A3Q7HUP2 A0A3Q7FB69 A0A3Q7JPG0 A0A3Q7JE58 A0A3Q7GCR8 A0A0C5CEG6 A0A3Q7H233 A0A3Q7ITW7 A0A3Q7IP09	Neutral leucine aminopeptidase preprotein,Leucine aminopeptidase 1, chloroplastic,Heat shock protein,50S ribosomal protein L2, chloroplastic,Protein disulfide-isomerase,Uncharacterized protein,Molybdopterin molybdenumtransferase,PPIase cyclophilin-type domain-containing protein,Seryl-tRNA synthetase,Uncharacterized protein,Proteasome subunit beta,40S ribosomal protein S3a,Tryptophanyl-tRNA synthe…
GO:0019752	carboxylic acid metabolic process	BP	0.606094	0.911477	11	92	101	1022	Over	6	P49297 A0A3Q7JDN9 A0A3Q7GWB4 A0A3Q7EPA9 A0A3Q7EUN5 Q5D8D3 A0A3Q7FWX0 A0A3Q7JYD7 A0A3Q7F1R4 A0A3Q7JE58 A0A3Q7HYD5	Isocitrate lyase,3-hydroxyacyl-CoA dehydrogenase,Acyl-[acyl-carrier-protein] desaturase,Seryl-tRNA synthetase,Glutamyl-tRNA synthetase,Acyl-coenzyme A oxidase,Beta_elim_lyase domain-containing protein,Tryptophanyl-tRNA synthetase,Isoleucyl-tRNA synthetase,Lysyl-tRNA synthetase,Acyl-[acyl-carrier-protein] hydrolase
GO:0005622	intracellular	CC	0.608291	0.911477	22	198	101	1022	Over	3	Q8GZD8 Q10712 A0A0U1ZGZ4 A0A3Q7FWS2 A0A3Q7H7F3 K4CUW3 A0A3Q7GHV9 P23322 Q5D8D3 A0A3Q7H5A6 A0A3Q7GQZ4 A0A3Q7I881 A0A0C5CEE6 Q3SC85 A0A3Q7F9M7 A0A3Q7HUP2 A0A3Q7JPG0 A0A3Q7H040 P37218 A0A0C5CEG6 A0A3Q7H233 A0A3Q7ITW7	Neutral leucine aminopeptidase preprotein,Leucine aminopeptidase 1, chloroplastic,50S ribosomal protein L2, chloroplastic,Uncharacterized protein,Uncharacterized protein,Uncharacterized protein,Phosphomannomutase,Oxygen-evolving enhancer protein 1, chloroplastic,Acyl-coenzyme A oxidase,Proteasome subunit beta,Calreticulin,40S ribosomal protein S3a,50S ribosomal protein L14, chloroplastic,60S ribo…
GO:0071704	organic substance metabolic process	BP	0.667321	0.973928	48	460	101	1022	Over	3	Q8GZD8 Q10712 Q4LDR0 P49297 A0A0U1ZGZ4 A0A3Q7FUB1 A0A3Q7HIP9 A0A3Q7JDN9 A0A3Q7HTM2 O82691 A0A3Q7GWB4 B5M9E4 A0A3Q7E9C5 A0A3Q7FUS2 O65004 A0A3Q7EPA9 K4CUW3 A0A3Q7GHV9 A0A3Q7EUN5 A0A3Q7GR78 Q5D8D3 A0A3Q7H5A6 A0A3Q7I881 A0A3Q7IHS3 A0A3Q7FWX0 A0A3Q7EEZ8 A0A3Q7JYD7 A0A0C5CEE6 A0A3Q7F1R4 Q3SC85 A0A3Q7F9M7 A0A3Q7JDI3 A0A3Q7HUP2 A0A3Q7FPY3 A0A494G9E6 A0A3Q7FB69 Q05538 A0A3Q7JPG0 A0A3Q7JE58 A0A3Q7J0Z8 A0A…	Neutral leucine aminopeptidase preprotein,Leucine aminopeptidase 1, chloroplastic,Heat shock protein,Isocitrate lyase,50S ribosomal protein L2, chloroplastic,Mg-por_mtran_C domain-containing protein,Protein disulfide-isomerase,3-hydroxyacyl-CoA dehydrogenase,Uncharacterized protein,Sucrose synthase,Acyl-[acyl-carrier-protein] desaturase,Beta-glucosidase 01,Molybdopterin molybdenumtransferase,PPIa…
GO:1901137	carbohydrate derivative biosynthetic process	BP	0.681243	0.979371	2	17	101	1022	Over	5	A0A3Q7GHV9 A0A494G9E6	Phosphomannomutase,ATP synthase subunit alpha
GO:0090407	organophosphate biosynthetic process	BP	0.724241	0.983187	3	24	101	1022	Over	5	A0A3Q7E9C5 A0A3Q7FPY3 A0A494G9E6	Molybdopterin molybdenumtransferase,Quinolinate synthase,ATP synthase subunit alpha
GO:1902494	catalytic complex	CC	0.73654	0.987186	3	26	101	1022	Over	4	A0A3Q7H7F3 P23322 A0A3Q7H5A6	Uncharacterized protein,Oxygen-evolving enhancer protein 1, chloroplastic,Proteasome subunit beta
GO:0006464	cellular protein modification process	BP	0.73654	0.987186	3	26	101	1022	Over	6	A0A3Q7FUS2 A0A3Q7GCR8 A0A3Q7IP09	PPIase cyclophilin-type domain-containing protein,Protein kinase domain-containing protein,Ubiquitinyl hydrolase 1
GO:0043232	intracellular non-membrane-bounded organelle	CC	0.757633	0.995161	13	117	101	1022	Over	4	A0A0U1ZGZ4 K4CUW3 A0A3Q7I881 A0A0C5CEE6 Q3SC85 A0A3Q7F9M7 A0A3Q7HUP2 A0A3Q7JPG0 A0A3Q7H040 P37218 A0A0C5CEG6 A0A3Q7H233 A0A3Q7ITW7	50S ribosomal protein L2, chloroplastic,Uncharacterized protein,40S ribosomal protein S3a,50S ribosomal protein L14, chloroplastic,60S ribosomal protein L10,Uncharacterized protein,50S ribosomal protein L22, chloroplastic,Uncharacterized protein,Uncharacterized protein,Histone H1,30S ribosomal protein S12, chloroplastic,Ribosomal_L16 domain-containing protein,Uncharacterized protein
GO:0006418	tRNA aminoacylation for protein translation	BP	0.770634	1	4	35	101	1022	Over	7	A0A3Q7EPA9 A0A3Q7JYD7 A0A3Q7F1R4 A0A3Q7JE58	Seryl-tRNA synthetase,Tryptophanyl-tRNA synthetase,Isoleucyl-tRNA synthetase,Lysyl-tRNA synthetase
GO:0004812	aminoacyl-tRNA ligase activity	MF	0.774627	1	4	36	101	1022	Over	6	A0A3Q7EPA9 A0A3Q7JYD7 A0A3Q7F1R4 A0A3Q7JE58	Seryl-tRNA synthetase,Tryptophanyl-tRNA synthetase,Isoleucyl-tRNA synthetase,Lysyl-tRNA synthetase
GO:0043234	protein complex	CC	0.779117	1	4	37	101	1022	Over	3	A0A3Q7H7F3 P23322 A0A3Q7H5A6 P37218	Uncharacterized protein,Oxygen-evolving enhancer protein 1, chloroplastic,Proteasome subunit beta,Histone H1
GO:1901575	organic substance catabolic process	BP	0.802554	1	5	47	101	1022	Over	4	Q5D8D3 A0A3Q7H5A6 A0A3Q7IHS3 A0A3Q7JDI3 Q05538	Acyl-coenzyme A oxidase,Proteasome subunit beta,Chitin-binding type-1 domain-containing protein,Chitin-binding type-1 domain-containing protein,Basic 30 kDa endochitinase
GO:0044237	cellular metabolic process	BP	0.802906	1	40	388	101	1022	Over	3	P49297 A0A0U1ZGZ4 A0A3Q7FUB1 A0A3Q7JDN9 O82691 A0A3Q7GWB4 A0A3Q7E9C5 A0A3Q7H7F3 A0A3Q7FUS2 O65004 A0A3Q7EPA9 K4CUW3 A0A3Q7GHV9 A0A3Q7EUN5 A0A3Q7GR78 P23322 Q5D8D3 A0A3Q7H5A6 A0A3Q7I881 A0A3Q7IHS3 A0A3Q7FWX0 A0A3Q7JYD7 A0A0C5CEE6 A0A3Q7F1R4 Q3SC85 A0A3Q7F9M7 A0A3Q7JDI3 A0A3Q7HUP2 A0A3Q7FPY3 A0A494G9E6 Q05538 A0A3Q7JPG0 A0A3Q7JE58 A0A3Q7GCR8 A0A0C5CEG6 A0A3Q7H233 A0A3Q7ITW7 A0A3Q7HYD5 A0A3Q7H950 A0…	Isocitrate lyase,50S ribosomal protein L2, chloroplastic,Mg-por_mtran_C domain-containing protein,3-hydroxyacyl-CoA dehydrogenase,Sucrose synthase,Acyl-[acyl-carrier-protein] desaturase,Molybdopterin molybdenumtransferase,Uncharacterized protein,PPIase cyclophilin-type domain-containing protein,Farnesyl pyrophosphate synthase,Seryl-tRNA synthetase,Uncharacterized protein,Phosphomannomutase,Glutam…
GO:0097367	carbohydrate derivative binding	MF	0.815475	1	15	139	101	1022	Over	3	Q4LDR0 A0A3Q7HIP9 A0A3Q7JIX8 A0A3Q7EPA9 A0A3Q7EUN5 A0A3Q7HLX5 A0A3Q7IHS3 A0A3Q7JYD7 A0A3Q7F1R4 A0A3Q7JDI3 A0A494G9E6 Q05538 A0A3Q7GS73 A0A3Q7JE58 A0A3Q7H950	Heat shock protein,Protein disulfide-isomerase,Kinesin motor domain-containing protein,Seryl-tRNA synthetase,Glutamyl-tRNA synthetase,HATPase_c domain-containing protein,Chitin-binding type-1 domain-containing protein,Tryptophanyl-tRNA synthetase,Isoleucyl-tRNA synthetase,Chitin-binding type-1 domain-containing protein,ATP synthase subunit alpha,Basic 30 kDa endochitinase,Translation factor GUF1 …
GO:0016874	ligase activity	MF	0.824797	1	6	51	101	1022	Over	3	A0A3Q7EPA9 A0A3Q7GMH0 A0A3Q7JYD7 A0A3Q7F1R4 A0A3Q7G0W1 A0A3Q7JE58	Seryl-tRNA synthetase,E1 ubiquitin-activating enzyme,Tryptophanyl-tRNA synthetase,Isoleucyl-tRNA synthetase,Magnesium chelatase,Lysyl-tRNA synthetase
GO:0044424	intracellular part	CC	0.845531	1	20	190	101	1022	Over	3	A0A0U1ZGZ4 A0A3Q7FWS2 A0A3Q7H7F3 K4CUW3 A0A3Q7GHV9 P23322 Q5D8D3 A0A3Q7H5A6 A0A3Q7GQZ4 A0A3Q7I881 A0A0C5CEE6 Q3SC85 A0A3Q7F9M7 A0A3Q7HUP2 A0A3Q7JPG0 A0A3Q7H040 P37218 A0A0C5CEG6 A0A3Q7H233 A0A3Q7ITW7	50S ribosomal protein L2, chloroplastic,Uncharacterized protein,Uncharacterized protein,Uncharacterized protein,Phosphomannomutase,Oxygen-evolving enhancer protein 1, chloroplastic,Acyl-coenzyme A oxidase,Proteasome subunit beta,Calreticulin,40S ribosomal protein S3a,50S ribosomal protein L14, chloroplastic,60S ribosomal protein L10,Uncharacterized protein,50S ribosomal protein L22, chloroplastic…
GO:0044238	primary metabolic process	BP	0.917167	1	42	415	101	1022	Over	3	Q8GZD8 Q10712 Q4LDR0 A0A0U1ZGZ4 A0A3Q7HIP9 A0A3Q7JDN9 A0A3Q7HTM2 O82691 A0A3Q7GWB4 B5M9E4 A0A3Q7E9C5 A0A3Q7FUS2 O65004 A0A3Q7EPA9 K4CUW3 A0A3Q7GHV9 A0A3Q7EUN5 Q5D8D3 A0A3Q7H5A6 A0A3Q7I881 A0A3Q7FWX0 A0A3Q7EEZ8 A0A3Q7JYD7 A0A0C5CEE6 A0A3Q7F1R4 Q3SC85 A0A3Q7F9M7 A0A3Q7HUP2 A0A3Q7FPY3 A0A494G9E6 A0A3Q7FB69 A0A3Q7JPG0 A0A3Q7JE58 A0A3Q7J0Z8 A0A3Q7GCR8 A0A3Q7GSM2 A0A0C5CEG6 A0A3Q7H233 A0A3Q7ITW7 A0A3Q7…	Neutral leucine aminopeptidase preprotein,Leucine aminopeptidase 1, chloroplastic,Heat shock protein,50S ribosomal protein L2, chloroplastic,Protein disulfide-isomerase,3-hydroxyacyl-CoA dehydrogenase,Uncharacterized protein,Sucrose synthase,Acyl-[acyl-carrier-protein] desaturase,Beta-glucosidase 01,Molybdopterin molybdenumtransferase,PPIase cyclophilin-type domain-containing protein,Farnesyl pyr…
GO:0030554	adenyl nucleotide binding	MF	0.937936	1	12	114	101	1022	Over	6	Q4LDR0 A0A3Q7HIP9 A0A3Q7JIX8 A0A3Q7EPA9 A0A3Q7EUN5 A0A3Q7HLX5 A0A3Q7JYD7 A0A3Q7F1R4 A0A3Q7IKY6 A0A494G9E6 A0A3Q7JE58 A0A3Q7H950	Heat shock protein,Protein disulfide-isomerase,Kinesin motor domain-containing protein,Seryl-tRNA synthetase,Glutamyl-tRNA synthetase,HATPase_c domain-containing protein,Tryptophanyl-tRNA synthetase,Isoleucyl-tRNA synthetase,GrpE protein homolog,ATP synthase subunit alpha,Lysyl-tRNA synthetase,DNA_MISMATCH_REPAIR_2 domain-containing protein
GO:0003735	structural constituent of ribosome	MF	0.964276	1	12	115	101	1022	Over	3	A0A0U1ZGZ4 K4CUW3 A0A3Q7I881 A0A3Q7I8Q2 A0A0C5CEE6 Q3SC85 A0A3Q7F9M7 A0A3Q7HUP2 A0A3Q7JPG0 A0A0C5CEG6 A0A3Q7H233 A0A3Q7ITW7	50S ribosomal protein L2, chloroplastic,Uncharacterized protein,40S ribosomal protein S3a,Uncharacterized protein,50S ribosomal protein L14, chloroplastic,60S ribosomal protein L10,Uncharacterized protein,50S ribosomal protein L22, chloroplastic,Uncharacterized protein,30S ribosomal protein S12, chloroplastic,Ribosomal_L16 domain-containing protein,Uncharacterized protein
GO:0006725	cellular aromatic compound metabolic process	BP	1	1	12	121	101	1022	Over	4	A0A3Q7FUB1 A0A3Q7E9C5 A0A3Q7EPA9 A0A3Q7GHV9 A0A3Q7EUN5 A0A3Q7GR78 A0A3Q7JYD7 A0A3Q7F1R4 A0A3Q7FPY3 A0A494G9E6 A0A3Q7JE58 A0A3Q7H950	Mg-por_mtran_C domain-containing protein,Molybdopterin molybdenumtransferase,Seryl-tRNA synthetase,Phosphomannomutase,Glutamyl-tRNA synthetase,Uroporphyrinogen decarboxylase,Tryptophanyl-tRNA synthetase,Isoleucyl-tRNA synthetase,Quinolinate synthase,ATP synthase subunit alpha,Lysyl-tRNA synthetase,DNA_MISMATCH_REPAIR_2 domain-containing protein
GO:0044763	single-organism cellular process	BP	1	1	21	208	101	1022	Over	3	P49297 A0A3Q7FUB1 A0A3Q7HIP9 A0A3Q7JDN9 A0A3Q7JIX8 O82691 A0A3Q7GWB4 A0A3Q7E9C5 O65004 A0A3Q7EPA9 A0A3Q7EUN5 A0A3Q7HVF4 Q5D8D3 A0A3Q7H1V8 A0A3Q7FWX0 A0A3Q7JYD7 A0A3Q7F1R4 A0A3Q7FPY3 A0A494G9E6 A0A3Q7JE58 A0A3Q7HYD5	Isocitrate lyase,Mg-por_mtran_C domain-containing protein,Protein disulfide-isomerase,3-hydroxyacyl-CoA dehydrogenase,Kinesin motor domain-containing protein,Sucrose synthase,Acyl-[acyl-carrier-protein] desaturase,Molybdopterin molybdenumtransferase,Farnesyl pyrophosphate synthase,Seryl-tRNA synthetase,Glutamyl-tRNA synthetase,Glutaredoxin domain-containing protein,Acyl-coenzyme A oxidase,Glutare…
GO:1901135	carbohydrate derivative metabolic process	BP	1	1	6	57	101	1022	Over	4	A0A3Q7E9C5 A0A3Q7GHV9 A0A3Q7IHS3 A0A3Q7JDI3 A0A494G9E6 Q05538	Molybdopterin molybdenumtransferase,Phosphomannomutase,Chitin-binding type-1 domain-containing protein,Chitin-binding type-1 domain-containing protein,ATP synthase subunit alpha,Basic 30 kDa endochitinase
GO:0006139	nucleobase-containing compound metabolic process	BP	1	1	10	100	101	1022	Over	4	A0A3Q7E9C5 A0A3Q7EPA9 A0A3Q7GHV9 A0A3Q7EUN5 A0A3Q7JYD7 A0A3Q7F1R4 A0A3Q7FPY3 A0A494G9E6 A0A3Q7JE58 A0A3Q7H950	Molybdopterin molybdenumtransferase,Seryl-tRNA synthetase,Phosphomannomutase,Glutamyl-tRNA synthetase,Tryptophanyl-tRNA synthetase,Isoleucyl-tRNA synthetase,Quinolinate synthase,ATP synthase subunit alpha,Lysyl-tRNA synthetase,DNA_MISMATCH_REPAIR_2 domain-containing protein
GO:0046483	heterocycle metabolic process	BP	1	1	12	117	101	1022	Over	4	A0A3Q7FUB1 A0A3Q7E9C5 A0A3Q7EPA9 A0A3Q7GHV9 A0A3Q7EUN5 A0A3Q7GR78 A0A3Q7JYD7 A0A3Q7F1R4 A0A3Q7FPY3 A0A494G9E6 A0A3Q7JE58 A0A3Q7H950	Mg-por_mtran_C domain-containing protein,Molybdopterin molybdenumtransferase,Seryl-tRNA synthetase,Phosphomannomutase,Glutamyl-tRNA synthetase,Uroporphyrinogen decarboxylase,Tryptophanyl-tRNA synthetase,Isoleucyl-tRNA synthetase,Quinolinate synthase,ATP synthase subunit alpha,Lysyl-tRNA synthetase,DNA_MISMATCH_REPAIR_2 domain-containing protein
GO:0009165	nucleotide biosynthetic process	BP	1	1	2	20	101	1022	Over	6	A0A3Q7FPY3 A0A494G9E6	Quinolinate synthase,ATP synthase subunit alpha

## Sheet: Date set 2
GO_ID	GO_Term	GO_Class	Pvalue	AdjustedPv	x	y	n	N	EnrichDirect	GOlevl	GeneID	Description
GO:0008061	chitin binding	MF	0.00099697	0.309159	3	3	103	1022	Over	4	A0A3Q7IHS3 A0A3Q7JDI3 Q05538	Chitin-binding type-1 domain-containing protein,Chitin-binding type-1 domain-containing protein,Basic 30 kDa endochitinase
GO:0008168	methyltransferase activity	MF	0.00855921	0.309159	3	5	103	1022	Over	5	A0A3Q7EPT7 A0A3Q7FUB1 A0A3Q7J9T5	Methionine S-methyltransferase,Mg-por_mtran_C domain-containing protein,Uncharacterized protein
GO:0004568	chitinase activity	MF	0.00855921	0.309159	3	5	103	1022	Over	6	A0A3Q7IHS3 A0A3Q7JDI3 Q05538	Chitin-binding type-1 domain-containing protein,Chitin-binding type-1 domain-containing protein,Basic 30 kDa endochitinase
GO:0006032	chitin catabolic process	BP	0.00855921	0.309159	3	5	103	1022	Over	7	A0A3Q7IHS3 A0A3Q7JDI3 Q05538	Chitin-binding type-1 domain-containing protein,Chitin-binding type-1 domain-containing protein,Basic 30 kDa endochitinase
GO:0016998	cell wall macromolecule catabolic process	BP	0.00855921	0.309159	3	5	103	1022	Over	5	A0A3Q7IHS3 A0A3Q7JDI3 Q05538	Chitin-binding type-1 domain-containing protein,Chitin-binding type-1 domain-containing protein,Basic 30 kDa endochitinase
GO:0042549	photosystem II stabilization	BP	0.0100684	0.309159	2	2	103	1022	Over	7	A0A3Q7H7F3 P23322	Uncharacterized protein,Oxygen-evolving enhancer protein 1, chloroplastic
GO:0003677	DNA binding	MF	0.01587	0.460231	3	6	103	1022	Over	5	P37218 O65819 A0A3Q7H950	Histone H1,Histone H2B.3 (Fragment),DNA_MISMATCH_REPAIR_2 domain-containing protein
GO:0065007	biological regulation	BP	0.040527	0.58454	7	33	103	1022	Over	2	A0A3Q7HIP9 A0A3Q7H7F3 P23322 A0A3Q7H1V8 A0A3Q7GX88 A0A3Q7GSZ7 A0A3Q7IZQ5	Protein disulfide-isomerase,Uncharacterized protein,Oxygen-evolving enhancer protein 1, chloroplastic,Glutaredoxin domain-containing protein,Protein disulfide-isomerase,Ferritin,Protein disulfide-isomerase
GO:0004177	aminopeptidase activity	MF	0.0527282	0.58454	2	4	103	1022	Over	7	Q10712 A0A3Q7IPG6	Leucine aminopeptidase 1, chloroplastic,Uncharacterized protein
GO:0006779	porphyrin-containing compound biosynthetic process	BP	0.0527282	0.58454	2	4	103	1022	Over	6	A0A3Q7FUB1 A0A3Q7IBR0	Mg-por_mtran_C domain-containing protein,Uroporphyrinogen decarboxylase
GO:0016746	transferase activity, transferring acyl groups	MF	0.0532314	0.58454	3	9	103	1022	Over	4	A0A3Q7HR44 A0A3Q7HXI0 A0A3Q7IPS6	Glycerol-3-phosphate acyltransferase, chloroplastic,Arginine biosynthesis bifunctional protein ArgJ, chloroplastic,3-hydroxy-3-methylglutaryl coenzyme A synthase
GO:0019725	cellular homeostasis	BP	0.0617885	0.58454	5	22	103	1022	Over	4	A0A3Q7HIP9 A0A3Q7H1V8 A0A3Q7GX88 A0A3Q7GSZ7 A0A3Q7IZQ5	Protein disulfide-isomerase,Glutaredoxin domain-containing protein,Protein disulfide-isomerase,Ferritin,Protein disulfide-isomerase
GO:0090304	nucleic acid metabolic process	BP	0.0682523	0.58454	8	43	103	1022	Over	5	A0A3Q7GEE9 A0A3Q7EPA9 A0A3Q7EUN5 A0A3Q7H4V4 A0A3Q7JYD7 A0A3Q7I7H7 A0A3Q7JE58 A0A3Q7H950	Glutaminyl-tRNA synthetase,Seryl-tRNA synthetase,Glutamyl-tRNA synthetase,Threonyl-tRNA synthetase,Tryptophanyl-tRNA synthetase,Threonyl-tRNA synthetase,Lysyl-tRNA synthetase,DNA_MISMATCH_REPAIR_2 domain-containing protein
GO:0005634	nucleus	CC	0.0706092	0.58454	3	10	103	1022	Over	5	A0A3Q7FWS2 A0A3Q7EW83 P37218	Uncharacterized protein,DNA damage-binding protein 1,Histone H1
GO:0003995	acyl-CoA dehydrogenase activity	MF	0.0821742	0.58454	2	5	103	1022	Over	5	A0A3Q7IB30 A0A3Q7JE58	Uncharacterized protein,Lysyl-tRNA synthetase
GO:0043039	tRNA aminoacylation	BP	0.0880378	0.58454	7	37	103	1022	Over	6	A0A3Q7GEE9 A0A3Q7EPA9 A0A3Q7EUN5 A0A3Q7H4V4 A0A3Q7JYD7 A0A3Q7I7H7 A0A3Q7JE58	Glutaminyl-tRNA synthetase,Seryl-tRNA synthetase,Glutamyl-tRNA synthetase,Threonyl-tRNA synthetase,Tryptophanyl-tRNA synthetase,Threonyl-tRNA synthetase,Lysyl-tRNA synthetase
GO:0008238	exopeptidase activity	MF	0.090185	0.58454	3	11	103	1022	Over	6	Q10712 A0A3Q7IPG6 A0A3Q7EYH4	Leucine aminopeptidase 1, chloroplastic,Uncharacterized protein,Peptidase_S9_N domain-containing protein
GO:0097367	carbohydrate derivative binding	MF	0.0960162	0.58454	20	139	103	1022	Over	3	A0A3Q7HIP9 A0A3Q7JIX8 A0A3Q7GEE9 Q9FEW9 A0A3Q7EPA9 A0A3Q7EUN5 A0A3Q7FTZ2 A0A3Q7H4V4 A0A3Q7HLX5 A0A3Q7IHS3 A0A3Q7JYD7 Q6UJX4 A0A3Q7I7H7 A0A3Q7JDI3 A0A3Q7GJQ1 A0A3Q7FJZ3 Q05538 A0A3Q7I6B5 A0A3Q7JE58 A0A3Q7H950	Protein disulfide-isomerase,Kinesin motor domain-containing protein,Glutaminyl-tRNA synthetase,12-oxophytodienoate reductase 3,Seryl-tRNA synthetase,Glutamyl-tRNA synthetase,RNA helicase,Threonyl-tRNA synthetase,HATPase_c domain-containing protein,Chitin-binding type-1 domain-containing protein,Tryptophanyl-tRNA synthetase,Molecular chaperone Hsp90-1,Threonyl-tRNA synthetase,Chitin-binding type-1…
GO:0044248	cellular catabolic process	BP	0.0979661	0.58454	5	25	103	1022	Over	4	A0A3Q7H5A6 A0A3Q7IB30 A0A3Q7IHS3 A0A3Q7JDI3 Q05538	Proteasome subunit beta,Uncharacterized protein,Chitin-binding type-1 domain-containing protein,Chitin-binding type-1 domain-containing protein,Basic 30 kDa endochitinase
GO:0015995	chlorophyll biosynthetic process	BP	0.100783	0.58454	1	1	103	1022	Over	4	A0A3Q7FUB1	Mg-por_mtran_C domain-containing protein
GO:0046406	magnesium protoporphyrin IX methyltransferase activity	MF	0.100783	0.58454	1	1	103	1022	Over	7	A0A3Q7FUB1	Mg-por_mtran_C domain-containing protein
GO:0003777	microtubule motor activity	MF	0.100783	0.58454	1	1	103	1022	Over	9	A0A3Q7JIX8	Kinesin motor domain-containing protein
GO:0007018	microtubule-based movement	BP	0.100783	0.58454	1	1	103	1022	Over	5	A0A3Q7JIX8	Kinesin motor domain-containing protein
GO:0008017	microtubule binding	MF	0.100783	0.58454	1	1	103	1022	Over	6	A0A3Q7JIX8	Kinesin motor domain-containing protein
GO:0004366	glycerol-3-phosphate O-acyltransferase activity	MF	0.100783	0.58454	1	1	103	1022	Over	7	A0A3Q7HR44	Glycerol-3-phosphate acyltransferase, chloroplastic
GO:0004819	glutamine-tRNA ligase activity	MF	0.100783	0.58454	1	1	103	1022	Over	7	A0A3Q7GEE9	Glutaminyl-tRNA synthetase
GO:0006425	glutaminyl-tRNA aminoacylation	BP	0.100783	0.58454	1	1	103	1022	Over	8	A0A3Q7GEE9	Glutaminyl-tRNA synthetase
GO:0004358	glutamate N-acetyltransferase activity	MF	0.100783	0.58454	1	1	103	1022	Over	8	A0A3Q7HXI0	Arginine biosynthesis bifunctional protein ArgJ, chloroplastic
GO:0004751	ribose-5-phosphate isomerase activity	MF	0.100783	0.58454	1	1	103	1022	Over	6	A0A3Q7ENE0	Ribose-5-phosphate isomerase
GO:0004615	phosphomannomutase activity	MF	0.100783	0.58454	1	1	103	1022	Over	6	A0A3Q7GHV9	Phosphomannomutase
GO:0009298	GDP-mannose biosynthetic process	BP	0.100783	0.58454	1	1	103	1022	Over	7	A0A3Q7GHV9	Phosphomannomutase
GO:0004421	hydroxymethylglutaryl-CoA synthase activity	MF	0.100783	0.58454	1	1	103	1022	Over	6	A0A3Q7IPS6	3-hydroxy-3-methylglutaryl coenzyme A synthase
GO:0006879	cellular iron ion homeostasis	BP	0.100783	0.58454	1	1	103	1022	Over	10	A0A3Q7GSZ7	Ferritin
GO:0008199	ferric iron binding	MF	0.100783	0.58454	1	1	103	1022	Over	8	A0A3Q7GSZ7	Ferritin
GO:0000786	nucleosome	CC	0.100783	0.58454	1	1	103	1022	Over	4	P37218	Histone H1
GO:0006298	mismatch repair	BP	0.100783	0.58454	1	1	103	1022	Over	7	A0A3Q7H950	DNA_MISMATCH_REPAIR_2 domain-containing protein
GO:0030983	mismatched DNA binding	MF	0.100783	0.58454	1	1	103	1022	Over	7	A0A3Q7H950	DNA_MISMATCH_REPAIR_2 domain-containing protein
GO:0050794	regulation of cellular process	BP	0.111787	0.613261	6	30	103	1022	Over	3	A0A3Q7HIP9 A0A3Q7H7F3 P23322 A0A3Q7H1V8 A0A3Q7GX88 A0A3Q7IZQ5	Protein disulfide-isomerase,Uncharacterized protein,Oxygen-evolving enhancer protein 1, chloroplastic,Glutaredoxin domain-containing protein,Protein disulfide-isomerase,Protein disulfide-isomerase
GO:0004616	phosphogluconate dehydrogenase (decarboxylating) activity	MF	0.115326	0.613261	2	6	103	1022	Over	6	A0A3Q7FY79 B1Q3F7	6-phosphogluconate dehydrogenase, decarboxylating,Succinic semialdehyde reductase isofom2
GO:0016747	transferase activity, transferring acyl groups other than amino-acyl groups	MF	0.115326	0.613261	2	6	103	1022	Over	5	A0A3Q7HR44 A0A3Q7HXI0	Glycerol-3-phosphate acyltransferase, chloroplastic,Arginine biosynthesis bifunctional protein ArgJ, chloroplastic
GO:0009084	glutamine family amino acid biosynthetic process	BP	0.115326	0.613261	2	6	103	1022	Over	7	A0A3Q7FKX4 A0A3Q7HXI0	Glutamate synthase (NADH),Arginine biosynthesis bifunctional protein ArgJ, chloroplastic
GO:0005488	binding	MF	0.146155	0.613261	53	452	103	1022	Over	2	A0A3Q7EPT7 K4BAE6 A0A3Q7HIP9 A0A3Q7JIX8 A0A3Q7H7F3 A0A3Q7HNA6 A0A3Q7IPG6 A0A3Q7GEE9 Q9FEW9 B1Q3F7 A0A3Q7HD15 A0A3Q7EPA9 A0A3Q7EUN5 P23322 A0A3Q7FLG3 A0A3Q7HZS6 A0A3Q7HTV2 A0A3Q7FTZ2 A0A3Q7EP13 A0A3Q7H4V4 A0A3Q7HSR7 A0A3Q7HLX5 A0A3Q7IP97 A0A3Q7E9K7 A0A3Q7HGQ5 A0A3Q7IHS3 A0A3Q7EW83 A0A3Q7JYD7 K4DH15 Q6UJX4 A0A3Q7GZX3 C6KI36 A0A3Q7I7H7 A0A3Q7JDI3 A0A3Q7GJQ1 A0A3Q7ED56 A0A3Q7JP21 Q5UNS1 A0A3Q7FJZ3 A0…	Methionine S-methyltransferase,Catalase,Protein disulfide-isomerase,Kinesin motor domain-containing protein,Uncharacterized protein,Polyribonucleotide nucleotidyltransferase,Uncharacterized protein,Glutaminyl-tRNA synthetase,12-oxophytodienoate reductase 3,Succinic semialdehyde reductase isofom2,Glucose-6-phosphate 1-dehydrogenase,Seryl-tRNA synthetase,Glutamyl-tRNA synthetase,Oxygen-evolving enh…
GO:0045454	cell redox homeostasis	BP	0.153131	0.613261	4	21	103	1022	Over	4	A0A3Q7HIP9 A0A3Q7H1V8 A0A3Q7GX88 A0A3Q7IZQ5	Protein disulfide-isomerase,Glutaredoxin domain-containing protein,Protein disulfide-isomerase,Protein disulfide-isomerase
GO:0009057	macromolecule catabolic process	BP	0.153131	0.613261	4	21	103	1022	Over	5	A0A3Q7H5A6 A0A3Q7IHS3 A0A3Q7JDI3 Q05538	Proteasome subunit beta,Chitin-binding type-1 domain-containing protein,Chitin-binding type-1 domain-containing protein,Basic 30 kDa endochitinase
GO:0006418	tRNA aminoacylation for protein translation	BP	0.154295	0.613261	6	35	103	1022	Over	7	A0A3Q7GEE9 A0A3Q7EPA9 A0A3Q7H4V4 A0A3Q7JYD7 A0A3Q7I7H7 A0A3Q7JE58	Glutaminyl-tRNA synthetase,Seryl-tRNA synthetase,Threonyl-tRNA synthetase,Tryptophanyl-tRNA synthetase,Threonyl-tRNA synthetase,Lysyl-tRNA synthetase
GO:0004812	aminoacyl-tRNA ligase activity	MF	0.165931	0.613261	6	36	103	1022	Over	6	A0A3Q7GEE9 A0A3Q7EPA9 A0A3Q7H4V4 A0A3Q7JYD7 A0A3Q7I7H7 A0A3Q7JE58	Glutaminyl-tRNA synthetase,Seryl-tRNA synthetase,Threonyl-tRNA synthetase,Tryptophanyl-tRNA synthetase,Threonyl-tRNA synthetase,Lysyl-tRNA synthetase
GO:0009654	photosystem II oxygen evolving complex	CC	0.188794	0.613261	2	8	103	1022	Over	4	A0A3Q7H7F3 P23322	Uncharacterized protein,Oxygen-evolving enhancer protein 1, chloroplastic
GO:0019898	extrinsic component of membrane	CC	0.188794	0.613261	2	8	103	1022	Over	3	A0A3Q7H7F3 P23322	Uncharacterized protein,Oxygen-evolving enhancer protein 1, chloroplastic
GO:0004096	catalase activity	MF	0.191497	0.613261	1	2	103	1022	Over	4	K4BAE6	Catalase
GO:0006537	glutamate biosynthetic process	BP	0.191497	0.613261	1	2	103	1022	Over	8	A0A3Q7FKX4	Glutamate synthase (NADH)
GO:0015930	glutamate synthase activity	MF	0.191497	0.613261	1	2	103	1022	Over	5	A0A3Q7FKX4	Glutamate synthase (NADH)
GO:0006526	arginine biosynthetic process	BP	0.191497	0.613261	1	2	103	1022	Over	6	A0A3Q7HXI0	Arginine biosynthesis bifunctional protein ArgJ, chloroplastic
GO:0010181	FMN binding	MF	0.191497	0.613261	1	2	103	1022	Over	4	Q9FEW9	12-oxophytodienoate reductase 3
GO:0004345	glucose-6-phosphate dehydrogenase activity	MF	0.191497	0.613261	1	2	103	1022	Over	6	A0A3Q7HD15	Glucose-6-phosphate 1-dehydrogenase
GO:0008375	acetylglucosaminyltransferase activity	MF	0.191497	0.613261	1	2	103	1022	Over	6	A0A3Q7J601	Uncharacterized protein
GO:0015035	protein disulfide oxidoreductase activity	MF	0.191497	0.613261	1	2	103	1022	Over	6	A0A3Q7H1V8	Glutaredoxin domain-containing protein
GO:0003997	acyl-CoA oxidase activity	MF	0.191497	0.613261	1	2	103	1022	Over	6	A0A3Q7IB30	Uncharacterized protein
GO:0005777	peroxisome	CC	0.191497	0.613261	1	2	103	1022	Over	6	A0A3Q7IB30	Uncharacterized protein
GO:0006635	fatty acid beta-oxidation	BP	0.191497	0.613261	1	2	103	1022	Over	7	A0A3Q7IB30	Uncharacterized protein
GO:0004853	uroporphyrinogen decarboxylase activity	MF	0.191497	0.613261	1	2	103	1022	Over	6	A0A3Q7IBR0	Uroporphyrinogen decarboxylase
GO:2001070	starch binding	MF	0.191497	0.613261	1	2	103	1022	Over	5	C6KI36	Starch synthase III
GO:0004097	catechol oxidase activity	MF	0.191497	0.613261	1	2	103	1022	Over	6	A0A3Q7HQM5	Catechol oxidase
GO:0004427	inorganic diphosphatase activity	MF	0.191497	0.613261	1	2	103	1022	Over	7	A0A3Q7FBY4	Inorganic diphosphatase
GO:0006334	nucleosome assembly	BP	0.191497	0.613261	1	2	103	1022	Over	6	P37218	Histone H1
GO:0016579	protein deubiquitination	BP	0.191497	0.613261	1	2	103	1022	Over	7	A0A3Q7IP09	Ubiquitinyl hydrolase 1
GO:0036459	thiol-dependent ubiquitinyl hydrolase activity	MF	0.191497	0.613261	1	2	103	1022	Over	5	A0A3Q7IP09	Ubiquitinyl hydrolase 1
GO:0051082	unfolded protein binding	MF	0.227526	0.657047	2	9	103	1022	Over	4	A0A3Q7HLX5 Q6UJX4	HATPase_c domain-containing protein,Molecular chaperone Hsp90-1
GO:0043231	intracellular membrane-bounded organelle	CC	0.267587	0.657047	4	22	103	1022	Over	4	A0A3Q7FWS2 A0A3Q7IB30 A0A3Q7EW83 P37218	Uncharacterized protein,Uncharacterized protein,DNA damage-binding protein 1,Histone H1
GO:0004222	metalloendopeptidase activity	MF	0.27314	0.657047	1	3	103	1022	Over	7	A0A3Q7HIP9	Protein disulfide-isomerase
GO:0004550	nucleoside diphosphate kinase activity	MF	0.27314	0.657047	1	3	103	1022	Over	6	A0A3Q7GYF2	Nucleoside diphosphate kinase
GO:0006183	GTP biosynthetic process	BP	0.27314	0.657047	1	3	103	1022	Over	9	A0A3Q7GYF2	Nucleoside diphosphate kinase
GO:0006228	UTP biosynthetic process	BP	0.27314	0.657047	1	3	103	1022	Over	9	A0A3Q7GYF2	Nucleoside diphosphate kinase
GO:0006241	CTP biosynthetic process	BP	0.27314	0.657047	1	3	103	1022	Over	9	A0A3Q7GYF2	Nucleoside diphosphate kinase
GO:0006098	pentose-phosphate shunt	BP	0.27314	0.657047	1	3	103	1022	Over	6	A0A3Q7FY79	6-phosphogluconate dehydrogenase, decarboxylating
GO:0003872	6-phosphofructokinase activity	MF	0.27314	0.657047	1	3	103	1022	Over	7	A0A3Q7F639	Pyrophosphate--fructose 6-phosphate 1-phosphotransferase subunit beta
GO:0005524	ATP binding	MF	0.285278	0.683096	15	112	103	1022	Over	6	A0A3Q7HIP9 A0A3Q7JIX8 A0A3Q7GEE9 A0A3Q7EPA9 A0A3Q7EUN5 A0A3Q7FTZ2 A0A3Q7H4V4 A0A3Q7HLX5 A0A3Q7JYD7 Q6UJX4 A0A3Q7I7H7 A0A3Q7GJQ1 A0A3Q7FJZ3 A0A3Q7JE58 A0A3Q7H950	Protein disulfide-isomerase,Kinesin motor domain-containing protein,Glutaminyl-tRNA synthetase,Seryl-tRNA synthetase,Glutamyl-tRNA synthetase,RNA helicase,Threonyl-tRNA synthetase,HATPase_c domain-containing protein,Tryptophanyl-tRNA synthetase,Molecular chaperone Hsp90-1,Threonyl-tRNA synthetase,AAA domain-containing protein,Uncharacterized protein,Lysyl-tRNA synthetase,DNA_MISMATCH_REPAIR_2 dom…
GO:0006520	cellular amino acid metabolic process	BP	0.302209	0.710227	9	61	103	1022	Over	4	A0A3Q7GEE9 A0A3Q7HXI0 A0A3Q7EPA9 A0A3Q7EUN5 A0A3Q7H4V4 A0A3Q7FWX0 A0A3Q7JYD7 A0A3Q7I7H7 A0A3Q7JE58	Glutaminyl-tRNA synthetase,Arginine biosynthesis bifunctional protein ArgJ, chloroplastic,Seryl-tRNA synthetase,Glutamyl-tRNA synthetase,Threonyl-tRNA synthetase,Beta_elim_lyase domain-containing protein,Tryptophanyl-tRNA synthetase,Threonyl-tRNA synthetase,Lysyl-tRNA synthetase
GO:0044085	cellular component biogenesis	BP	0.305993	0.710227	2	11	103	1022	Over	3	A0A3Q7FYW1 P37218	Uncharacterized protein,Histone H1
GO:0070011	peptidase activity, acting on L-amino acid peptides	MF	0.320366	0.721277	7	48	103	1022	Over	5	Q10712 A0A3Q7HIP9 A0A3Q7HTM2 A0A3Q7IPG6 A0A3Q7H5A6 A0A3Q7EYH4 A0A3Q7IP09	Leucine aminopeptidase 1, chloroplastic,Protein disulfide-isomerase,Uncharacterized protein,Uncharacterized protein,Proteasome subunit beta,Peptidase_S9_N domain-containing protein,Ubiquitinyl hydrolase 1
GO:0004252	serine-type endopeptidase activity	MF	0.344842	0.721277	2	12	103	1022	Over	6	A0A3Q7HTM2 A0A3Q7EYH4	Uncharacterized protein,Peptidase_S9_N domain-containing protein
GO:0015991	ATP hydrolysis coupled proton transport	BP	0.346611	0.721277	1	4	103	1022	Over	7	A0A3Q7HZQ4	V-type proton ATPase subunit H
GO:0008536	Ran GTPase binding	MF	0.346611	0.721277	1	4	103	1022	Over	8	A0A3Q7I900	Importin N-terminal domain-containing protein
GO:0032553	ribonucleotide binding	MF	0.374425	0.769487	17	135	103	1022	Over	4	A0A3Q7HIP9 A0A3Q7JIX8 A0A3Q7GEE9 Q9FEW9 A0A3Q7EPA9 A0A3Q7EUN5 A0A3Q7FTZ2 A0A3Q7H4V4 A0A3Q7HLX5 A0A3Q7JYD7 Q6UJX4 A0A3Q7I7H7 A0A3Q7GJQ1 A0A3Q7FJZ3 A0A3Q7I6B5 A0A3Q7JE58 A0A3Q7H950	Protein disulfide-isomerase,Kinesin motor domain-containing protein,Glutaminyl-tRNA synthetase,12-oxophytodienoate reductase 3,Seryl-tRNA synthetase,Glutamyl-tRNA synthetase,RNA helicase,Threonyl-tRNA synthetase,HATPase_c domain-containing protein,Tryptophanyl-tRNA synthetase,Molecular chaperone Hsp90-1,Threonyl-tRNA synthetase,AAA domain-containing protein,Uncharacterized protein,Elongation fact…
GO:0042254	ribosome biogenesis	BP	0.41272	0.781877	1	5	103	1022	Over	5	A0A3Q7FYW1	Uncharacterized protein
GO:0006006	glucose metabolic process	BP	0.41272	0.781877	1	5	103	1022	Over	7	A0A3Q7HD15	Glucose-6-phosphate 1-dehydrogenase
GO:0019752	carboxylic acid metabolic process	BP	0.418592	0.781877	12	92	103	1022	Over	6	A0A3Q7GEE9 A0A3Q7FKX4 A0A3Q7HXI0 A0A3Q7EPA9 A0A3Q7F639 A0A3Q7EUN5 A0A3Q7H4V4 A0A3Q7IB30 A0A3Q7FWX0 A0A3Q7JYD7 A0A3Q7I7H7 A0A3Q7JE58	Glutaminyl-tRNA synthetase,Glutamate synthase (NADH),Arginine biosynthesis bifunctional protein ArgJ, chloroplastic,Seryl-tRNA synthetase,Pyrophosphate--fructose 6-phosphate 1-phosphotransferase subunit beta,Glutamyl-tRNA synthetase,Threonyl-tRNA synthetase,Uncharacterized protein,Beta_elim_lyase domain-containing protein,Tryptophanyl-tRNA synthetase,Threonyl-tRNA synthetase,Lysyl-tRNA synthetase
GO:0097159	organic cyclic compound binding	MF	0.438313	0.790025	31	270	103	1022	Over	3	K4BAE6 A0A3Q7HIP9 A0A3Q7JIX8 A0A3Q7HNA6 A0A3Q7GEE9 Q9FEW9 B1Q3F7 A0A3Q7HD15 A0A3Q7EPA9 A0A3Q7EUN5 A0A3Q7HTV2 A0A3Q7FTZ2 A0A3Q7H4V4 A0A3Q7HSR7 A0A3Q7HLX5 A0A3Q7IP97 A0A3Q7EW83 A0A3Q7JYD7 Q6UJX4 A0A3Q7GZX3 A0A3Q7I7H7 A0A3Q7GJQ1 A0A3Q7FJZ3 A0A3Q7E8T9 A0A3Q7I6B5 A0A3Q7FJL7 A0A3Q7JE58 P37218 O65819 A0A3Q7H950 A0A3Q7EVB2	Catalase,Protein disulfide-isomerase,Kinesin motor domain-containing protein,Polyribonucleotide nucleotidyltransferase,Glutaminyl-tRNA synthetase,12-oxophytodienoate reductase 3,Succinic semialdehyde reductase isofom2,Glucose-6-phosphate 1-dehydrogenase,Seryl-tRNA synthetase,Glutamyl-tRNA synthetase,Uncharacterized protein,RNA helicase,Threonyl-tRNA synthetase,Eukaryotic translation initiation fa…
GO:1901363	heterocyclic compound binding	MF	0.438313	0.790025	31	270	103	1022	Over	3	K4BAE6 A0A3Q7HIP9 A0A3Q7JIX8 A0A3Q7HNA6 A0A3Q7GEE9 Q9FEW9 B1Q3F7 A0A3Q7HD15 A0A3Q7EPA9 A0A3Q7EUN5 A0A3Q7HTV2 A0A3Q7FTZ2 A0A3Q7H4V4 A0A3Q7HSR7 A0A3Q7HLX5 A0A3Q7IP97 A0A3Q7EW83 A0A3Q7JYD7 Q6UJX4 A0A3Q7GZX3 A0A3Q7I7H7 A0A3Q7GJQ1 A0A3Q7FJZ3 A0A3Q7E8T9 A0A3Q7I6B5 A0A3Q7FJL7 A0A3Q7JE58 P37218 O65819 A0A3Q7H950 A0A3Q7EVB2	Catalase,Protein disulfide-isomerase,Kinesin motor domain-containing protein,Polyribonucleotide nucleotidyltransferase,Glutaminyl-tRNA synthetase,12-oxophytodienoate reductase 3,Succinic semialdehyde reductase isofom2,Glucose-6-phosphate 1-dehydrogenase,Seryl-tRNA synthetase,Glutamyl-tRNA synthetase,Uncharacterized protein,RNA helicase,Threonyl-tRNA synthetase,Eukaryotic translation initiation fa…
GO:0006508	proteolysis	BP	0.445308	0.790025	6	45	103	1022	Over	5	Q10712 A0A3Q7HIP9 A0A3Q7HTM2 A0A3Q7IPG6 A0A3Q7H5A6 A0A3Q7IP09	Leucine aminopeptidase 1, chloroplastic,Protein disulfide-isomerase,Uncharacterized protein,Uncharacterized protein,Proteasome subunit beta,Ubiquitinyl hydrolase 1
GO:0016616	oxidoreductase activity, acting on the CH-OH group of donors, NAD or NADP as acceptor	MF	0.461275	0.790025	3	21	103	1022	Over	5	A0A3Q7FY79 B1Q3F7 A0A3Q7HD15	6-phosphogluconate dehydrogenase, decarboxylating,Succinic semialdehyde reductase isofom2,Glucose-6-phosphate 1-dehydrogenase
GO:1901575	organic substance catabolic process	BP	0.46234	0.790025	6	47	103	1022	Over	4	A0A3Q7F639 A0A3Q7H5A6 A0A3Q7IB30 A0A3Q7IHS3 A0A3Q7JDI3 Q05538	Pyrophosphate--fructose 6-phosphate 1-phosphotransferase subunit beta,Proteasome subunit beta,Uncharacterized protein,Chitin-binding type-1 domain-containing protein,Chitin-binding type-1 domain-containing protein,Basic 30 kDa endochitinase
GO:0003676	nucleic acid binding	MF	0.464456	0.790025	13	103	103	1022	Over	4	A0A3Q7HNA6 A0A3Q7HTV2 A0A3Q7FTZ2 A0A3Q7HSR7 A0A3Q7IP97 A0A3Q7EW83 A0A3Q7GZX3 A0A3Q7FJL7 A0A3Q7JE58 P37218 O65819 A0A3Q7H950 A0A3Q7EVB2	Polyribonucleotide nucleotidyltransferase,Uncharacterized protein,RNA helicase,Eukaryotic translation initiation factor 3 subunit G,Uncharacterized protein,DNA damage-binding protein 1,Uncharacterized protein,Uncharacterized protein,Lysyl-tRNA synthetase,Histone H1,Histone H2B.3 (Fragment),DNA_MISMATCH_REPAIR_2 domain-containing protein,Uncharacterized protein
GO:0050661	NADP binding	MF	0.472199	0.790025	1	6	103	1022	Over	5	A0A3Q7HD15	Glucose-6-phosphate 1-dehydrogenase
GO:0050660	flavin adenine dinucleotide binding	MF	0.472199	0.790025	1	6	103	1022	Over	5	A0A3Q7JE58	Lysyl-tRNA synthetase
GO:0035639	purine ribonucleoside triphosphate binding	MF	0.496133	0.811889	16	132	103	1022	Over	5	A0A3Q7HIP9 A0A3Q7JIX8 A0A3Q7GEE9 A0A3Q7EPA9 A0A3Q7EUN5 A0A3Q7FTZ2 A0A3Q7H4V4 A0A3Q7HLX5 A0A3Q7JYD7 Q6UJX4 A0A3Q7I7H7 A0A3Q7GJQ1 A0A3Q7FJZ3 A0A3Q7I6B5 A0A3Q7JE58 A0A3Q7H950	Protein disulfide-isomerase,Kinesin motor domain-containing protein,Glutaminyl-tRNA synthetase,Seryl-tRNA synthetase,Glutamyl-tRNA synthetase,RNA helicase,Threonyl-tRNA synthetase,HATPase_c domain-containing protein,Tryptophanyl-tRNA synthetase,Molecular chaperone Hsp90-1,Threonyl-tRNA synthetase,AAA domain-containing protein,Uncharacterized protein,Elongation factor Tu,Lysyl-tRNA synthetase,DNA_…
GO:0006950	response to stress	BP	0.516894	0.811889	4	28	103	1022	Over	3	A0A3Q7HLX5 Q6UJX4 A0A3Q7E8T9 A0A3Q7H950	HATPase_c domain-containing protein,Molecular chaperone Hsp90-1,Peroxidase,DNA_MISMATCH_REPAIR_2 domain-containing protein
GO:0032550	purine ribonucleoside binding	MF	0.517451	0.811889	16	133	103	1022	Over	6	A0A3Q7HIP9 A0A3Q7JIX8 A0A3Q7GEE9 A0A3Q7EPA9 A0A3Q7EUN5 A0A3Q7FTZ2 A0A3Q7H4V4 A0A3Q7HLX5 A0A3Q7JYD7 Q6UJX4 A0A3Q7I7H7 A0A3Q7GJQ1 A0A3Q7FJZ3 A0A3Q7I6B5 A0A3Q7JE58 A0A3Q7H950	Protein disulfide-isomerase,Kinesin motor domain-containing protein,Glutaminyl-tRNA synthetase,Seryl-tRNA synthetase,Glutamyl-tRNA synthetase,RNA helicase,Threonyl-tRNA synthetase,HATPase_c domain-containing protein,Tryptophanyl-tRNA synthetase,Molecular chaperone Hsp90-1,Threonyl-tRNA synthetase,AAA domain-containing protein,Uncharacterized protein,Elongation factor Tu,Lysyl-tRNA synthetase,DNA_…
GO:0032555	purine ribonucleotide binding	MF	0.517451	0.811889	16	133	103	1022	Over	5	A0A3Q7HIP9 A0A3Q7JIX8 A0A3Q7GEE9 A0A3Q7EPA9 A0A3Q7EUN5 A0A3Q7FTZ2 A0A3Q7H4V4 A0A3Q7HLX5 A0A3Q7JYD7 Q6UJX4 A0A3Q7I7H7 A0A3Q7GJQ1 A0A3Q7FJZ3 A0A3Q7I6B5 A0A3Q7JE58 A0A3Q7H950	Protein disulfide-isomerase,Kinesin motor domain-containing protein,Glutaminyl-tRNA synthetase,Seryl-tRNA synthetase,Glutamyl-tRNA synthetase,RNA helicase,Threonyl-tRNA synthetase,HATPase_c domain-containing protein,Tryptophanyl-tRNA synthetase,Molecular chaperone Hsp90-1,Threonyl-tRNA synthetase,AAA domain-containing protein,Uncharacterized protein,Elongation factor Tu,Lysyl-tRNA synthetase,DNA_…
GO:0004175	endopeptidase activity	MF	0.524694	0.811889	4	29	103	1022	Over	6	A0A3Q7HIP9 A0A3Q7HTM2 A0A3Q7H5A6 A0A3Q7EYH4	Protein disulfide-isomerase,Uncharacterized protein,Proteasome subunit beta,Peptidase_S9_N domain-containing protein
GO:0070008	serine-type exopeptidase activity	MF	0.525706	0.811889	1	7	103	1022	Over	6	A0A3Q7EYH4	Peptidase_S9_N domain-containing protein
GO:0009055	electron carrier activity	MF	0.573836	0.85353	1	8	103	1022	Over	2	A0A3Q7H1V8	Glutaredoxin domain-containing protein
GO:0019843	rRNA binding	MF	0.573836	0.85353	1	8	103	1022	Over	6	A0A3Q7GZX3	Uncharacterized protein
GO:0008299	isoprenoid biosynthetic process	BP	0.573836	0.85353	1	8	103	1022	Over	5	A0A3Q7IPS6	3-hydroxy-3-methylglutaryl coenzyme A synthase
GO:0046483	heterocycle metabolic process	BP	0.577158	0.85353	14	117	103	1022	Over	4	A0A3Q7FUB1 A0A3Q7GYF2 A0A3Q7GEE9 A0A3Q7FY79 A0A3Q7EPA9 A0A3Q7F639 A0A3Q7GHV9 A0A3Q7EUN5 A0A3Q7H4V4 A0A3Q7IBR0 A0A3Q7JYD7 A0A3Q7I7H7 A0A3Q7JE58 A0A3Q7H950	Mg-por_mtran_C domain-containing protein,Nucleoside diphosphate kinase,Glutaminyl-tRNA synthetase,6-phosphogluconate dehydrogenase, decarboxylating,Seryl-tRNA synthetase,Pyrophosphate--fructose 6-phosphate 1-phosphotransferase subunit beta,Phosphomannomutase,Glutamyl-tRNA synthetase,Threonyl-tRNA synthetase,Uroporphyrinogen decarboxylase,Tryptophanyl-tRNA synthetase,Threonyl-tRNA synthetase,Lysyl…
GO:0006139	nucleobase-containing compound metabolic process	BP	0.619033	0.910241	12	100	103	1022	Over	4	A0A3Q7GYF2 A0A3Q7GEE9 A0A3Q7FY79 A0A3Q7EPA9 A0A3Q7F639 A0A3Q7GHV9 A0A3Q7EUN5 A0A3Q7H4V4 A0A3Q7JYD7 A0A3Q7I7H7 A0A3Q7JE58 A0A3Q7H950	Nucleoside diphosphate kinase,Glutaminyl-tRNA synthetase,6-phosphogluconate dehydrogenase, decarboxylating,Seryl-tRNA synthetase,Pyrophosphate--fructose 6-phosphate 1-phosphotransferase subunit beta,Phosphomannomutase,Glutamyl-tRNA synthetase,Threonyl-tRNA synthetase,Tryptophanyl-tRNA synthetase,Threonyl-tRNA synthetase,Lysyl-tRNA synthetase,DNA_MISMATCH_REPAIR_2 domain-containing protein
GO:0004601	peroxidase activity	MF	0.643904	0.936262	2	14	103	1022	Over	3	K4BAE6 A0A3Q7E8T9	Catalase,Peroxidase
GO:0016462	pyrophosphatase activity	MF	0.643904	0.936262	2	14	103	1022	Over	6	A0A3Q7JIX8 A0A3Q7FBY4	Kinesin motor domain-containing protein,Inorganic diphosphatase
GO:0006725	cellular aromatic compound metabolic process	BP	0.674626	0.943353	14	121	103	1022	Over	4	A0A3Q7FUB1 A0A3Q7GYF2 A0A3Q7GEE9 A0A3Q7FY79 A0A3Q7EPA9 A0A3Q7F639 A0A3Q7GHV9 A0A3Q7EUN5 A0A3Q7H4V4 A0A3Q7IBR0 A0A3Q7JYD7 A0A3Q7I7H7 A0A3Q7JE58 A0A3Q7H950	Mg-por_mtran_C domain-containing protein,Nucleoside diphosphate kinase,Glutaminyl-tRNA synthetase,6-phosphogluconate dehydrogenase, decarboxylating,Seryl-tRNA synthetase,Pyrophosphate--fructose 6-phosphate 1-phosphotransferase subunit beta,Phosphomannomutase,Glutamyl-tRNA synthetase,Threonyl-tRNA synthetase,Uroporphyrinogen decarboxylase,Tryptophanyl-tRNA synthetase,Threonyl-tRNA synthetase,Lysyl…
GO:1901137	carbohydrate derivative biosynthetic process	BP	0.686133	0.943353	2	17	103	1022	Over	5	A0A3Q7GYF2 A0A3Q7GHV9	Nucleoside diphosphate kinase,Phosphomannomutase
GO:0016787	hydrolase activity	MF	0.686753	0.943353	13	112	103	1022	Over	3	Q10712 A0A3Q7HIP9 A0A3Q7HTM2 A0A3Q7JIX8 A0A3Q7IPG6 A0A3Q7H5A6 A0A3Q7EYH4 A0A3Q7IHS3 A0A3Q7JDI3 A0A3Q7E9U0 Q05538 A0A3Q7FBY4 A0A3Q7IP09	Leucine aminopeptidase 1, chloroplastic,Protein disulfide-isomerase,Uncharacterized protein,Kinesin motor domain-containing protein,Uncharacterized protein,Proteasome subunit beta,Peptidase_S9_N domain-containing protein,Chitin-binding type-1 domain-containing protein,Chitin-binding type-1 domain-containing protein,Amidohydro-rel domain-containing protein,Basic 30 kDa endochitinase,Inorganic diph…
GO:0000166	nucleotide binding	MF	0.702893	0.943353	19	170	103	1022	Over	4	A0A3Q7HIP9 A0A3Q7JIX8 A0A3Q7GEE9 Q9FEW9 B1Q3F7 A0A3Q7HD15 A0A3Q7EPA9 A0A3Q7EUN5 A0A3Q7FTZ2 A0A3Q7H4V4 A0A3Q7HLX5 A0A3Q7JYD7 Q6UJX4 A0A3Q7I7H7 A0A3Q7GJQ1 A0A3Q7FJZ3 A0A3Q7I6B5 A0A3Q7JE58 A0A3Q7H950	Protein disulfide-isomerase,Kinesin motor domain-containing protein,Glutaminyl-tRNA synthetase,12-oxophytodienoate reductase 3,Succinic semialdehyde reductase isofom2,Glucose-6-phosphate 1-dehydrogenase,Seryl-tRNA synthetase,Glutamyl-tRNA synthetase,RNA helicase,Threonyl-tRNA synthetase,HATPase_c domain-containing protein,Tryptophanyl-tRNA synthetase,Molecular chaperone Hsp90-1,Threonyl-tRNA synt…
GO:1901135	carbohydrate derivative metabolic process	BP	0.732328	0.951808	7	57	103	1022	Over	4	A0A3Q7GYF2 A0A3Q7FY79 A0A3Q7F639 A0A3Q7GHV9 A0A3Q7IHS3 A0A3Q7JDI3 Q05538	Nucleoside diphosphate kinase,6-phosphogluconate dehydrogenase, decarboxylating,Pyrophosphate--fructose 6-phosphate 1-phosphotransferase subunit beta,Phosphomannomutase,Chitin-binding type-1 domain-containing protein,Chitin-binding type-1 domain-containing protein,Basic 30 kDa endochitinase
GO:0016020	membrane	CC	0.733001	0.951808	3	25	103	1022	Over	2	A0A3Q7H7F3 P23322 A0A3Q7J601	Uncharacterized protein,Oxygen-evolving enhancer protein 1, chloroplastic,Uncharacterized protein
GO:1902494	catalytic complex	CC	0.740054	0.956208	3	26	103	1022	Over	4	A0A3Q7H7F3 P23322 A0A3Q7H5A6	Uncharacterized protein,Oxygen-evolving enhancer protein 1, chloroplastic,Proteasome subunit beta
GO:0006091	generation of precursor metabolites and energy	BP	0.740054	0.956208	3	26	103	1022	Over	4	A0A3Q7H7F3 A0A3Q7F639 P23322	Uncharacterized protein,Pyrophosphate--fructose 6-phosphate 1-phosphotransferase subunit beta,Oxygen-evolving enhancer protein 1, chloroplastic
GO:1901360	organic cyclic compound metabolic process	BP	0.749597	0.963767	14	124	103	1022	Over	4	A0A3Q7FUB1 A0A3Q7GYF2 A0A3Q7GEE9 A0A3Q7FY79 A0A3Q7EPA9 A0A3Q7F639 A0A3Q7GHV9 A0A3Q7EUN5 A0A3Q7H4V4 A0A3Q7IBR0 A0A3Q7JYD7 A0A3Q7I7H7 A0A3Q7JE58 A0A3Q7H950	Mg-por_mtran_C domain-containing protein,Nucleoside diphosphate kinase,Glutaminyl-tRNA synthetase,6-phosphogluconate dehydrogenase, decarboxylating,Seryl-tRNA synthetase,Pyrophosphate--fructose 6-phosphate 1-phosphotransferase subunit beta,Phosphomannomutase,Glutamyl-tRNA synthetase,Threonyl-tRNA synthetase,Uroporphyrinogen decarboxylase,Tryptophanyl-tRNA synthetase,Threonyl-tRNA synthetase,Lysyl…
GO:0043234	protein complex	CC	0.782593	0.991538	4	37	103	1022	Over	3	A0A3Q7H7F3 P23322 A0A3Q7H5A6 P37218	Uncharacterized protein,Oxygen-evolving enhancer protein 1, chloroplastic,Proteasome subunit beta,Histone H1
GO:0051186	cofactor metabolic process	BP	0.787922	0.995872	4	38	103	1022	Over	4	A0A3Q7FUB1 A0A3Q7FY79 A0A3Q7F639 A0A3Q7IBR0	Mg-por_mtran_C domain-containing protein,6-phosphogluconate dehydrogenase, decarboxylating,Pyrophosphate--fructose 6-phosphate 1-phosphotransferase subunit beta,Uroporphyrinogen decarboxylase
GO:0003824	catalytic activity	MF	0.800119	1	51	489	103	1022	Over	2	A0A3Q7EPT7 Q10712 K4BAE6 A0A3Q7H5I5 A0A3Q7FUB1 A0A3Q7HIP9 A0A3Q7GTM3 A0A3Q7HTM2 A0A3Q7JIX8 A0A3Q7HR44 A0A3Q7GYF2 A0A3Q7IPG6 A0A3Q7GEE9 A0A3Q7EHA7 A0A3Q7FKX4 A0A3Q7GD09 A0A3Q7HXI0 Q9FEW9 A0A3Q7FY79 B1Q3F7 A0A3Q7HD15 A0A3Q7EPA9 A0A3Q7F639 A0A3Q7ENE0 A0A3Q7GHV9 A0A3Q7J9T5 A0A3Q7H5A6 A0A3Q7J601 A0A3Q7H4V4 A0A3Q7EYH4 A0A3Q7H1V8 A0A3Q7IB30 A0A3Q7E9K7 A0A3Q7HB75 A0A3Q7IHS3 A0A3Q7FWX0 A0A3Q7IBR0 A0A3Q7JY…	Methionine S-methyltransferase,Leucine aminopeptidase 1, chloroplastic,Catalase,Succinate--CoA ligase [ADP-forming] subunit beta, mitochondrial,Mg-por_mtran_C domain-containing protein,Protein disulfide-isomerase,Delta-1-pyrroline-5-carboxylate synthase,Uncharacterized protein,Kinesin motor domain-containing protein,Glycerol-3-phosphate acyltransferase, chloroplastic,Nucleoside diphosphate kinase…
GO:0016491	oxidoreductase activity	MF	0.832672	1	15	137	103	1022	Over	3	K4BAE6 A0A3Q7GTM3 A0A3Q7EHA7 A0A3Q7FKX4 Q9FEW9 A0A3Q7FY79 B1Q3F7 A0A3Q7HD15 A0A3Q7H1V8 A0A3Q7IB30 A0A3Q7HB75 A0A3Q7HQM5 A0A3Q7E8T9 A0A3Q7F5X6 A0A3Q7JE58	Catalase,Delta-1-pyrroline-5-carboxylate synthase,Protoporphyrinogen oxidase,Glutamate synthase (NADH),12-oxophytodienoate reductase 3,6-phosphogluconate dehydrogenase, decarboxylating,Succinic semialdehyde reductase isofom2,Glucose-6-phosphate 1-dehydrogenase,Glutaredoxin domain-containing protein,Uncharacterized protein,NADH-cytochrome b5 reductase,Catechol oxidase,Peroxidase,Thioredoxin reduct…
GO:0005622	intracellular	CC	0.886063	1	21	198	103	1022	Over	3	Q10712 A0A3Q7FWS2 A0A3Q7FYW1 A0A3Q7H7F3 A0A3Q7GEE9 A0A3Q7GHV9 P23322 A0A3Q7H5A6 A0A3Q7H1Y4 A0A3Q7IB30 A0A3Q7EW83 A0A0C5CEE6 A0A3Q7GZX3 Q3SC85 Q2MI60 A0A3Q7FBY4 A0A3Q7FJL7 P37218 A0A3Q7ITW7 A0A3Q7I5D6 A0A3Q7JRW8	Leucine aminopeptidase 1, chloroplastic,Uncharacterized protein,Uncharacterized protein,Uncharacterized protein,Glutaminyl-tRNA synthetase,Phosphomannomutase,Oxygen-evolving enhancer protein 1, chloroplastic,Proteasome subunit beta,Ribosomal_L14e domain-containing protein,Uncharacterized protein,DNA damage-binding protein 1,50S ribosomal protein L14, chloroplastic,Uncharacterized protein,60S ribo…
GO:0044763	single-organism cellular process	BP	0.889737	1	22	208	103	1022	Over	3	A0A3Q7FUB1 A0A3Q7HIP9 A0A3Q7JIX8 A0A3Q7GYF2 A0A3Q7GEE9 A0A3Q7FKX4 A0A3Q7HXI0 A0A3Q7FY79 A0A3Q7EPA9 A0A3Q7F639 A0A3Q7EUN5 A0A3Q7H4V4 A0A3Q7H1V8 A0A3Q7IB30 A0A3Q7FWX0 A0A3Q7JYD7 A0A3Q7I7H7 A0A3Q7GX88 A0A3Q7IPS6 A0A3Q7JE58 A0A3Q7GSZ7 A0A3Q7IZQ5	Mg-por_mtran_C domain-containing protein,Protein disulfide-isomerase,Kinesin motor domain-containing protein,Nucleoside diphosphate kinase,Glutaminyl-tRNA synthetase,Glutamate synthase (NADH),Arginine biosynthesis bifunctional protein ArgJ, chloroplastic,6-phosphogluconate dehydrogenase, decarboxylating,Seryl-tRNA synthetase,Pyrophosphate--fructose 6-phosphate 1-phosphotransferase subunit beta,Gl…
GO:0005515	protein binding	MF	0.939165	1	11	102	103	1022	Over	3	A0A3Q7JIX8 A0A3Q7FLG3 A0A3Q7HZS6 A0A3Q7EP13 A0A3Q7HLX5 A0A3Q7HGQ5 K4DH15 Q6UJX4 A0A3Q7ED56 A0A3Q7I900 A0A3Q7IP09	Kinesin motor domain-containing protein,PDZ domain-containing protein,Eukaryotic translation initiation factor 3 subunit A,Thioredoxin domain-containing protein,HATPase_c domain-containing protein,Uncharacterized protein,Glutathione transferase,Molecular chaperone Hsp90-1,TOG domain-containing protein,Importin N-terminal domain-containing protein,Ubiquitinyl hydrolase 1
GO:0043170	macromolecule metabolic process	BP	1	1	26	255	103	1022	Over	4	Q10712 A0A3Q7HIP9 A0A3Q7HTM2 A0A3Q7IPG6 A0A3Q7GEE9 A0A3Q7EPA9 A0A3Q7EUN5 A0A3Q7H5A6 A0A3Q7H4V4 A0A3Q7H1Y4 A0A3Q7IHS3 A0A3Q7JYD7 A0A0C5CEE6 A0A3Q7GZX3 Q3SC85 A0A3Q7I7H7 A0A3Q7JDI3 Q05538 Q2MI60 A0A3Q7FJL7 A0A3Q7JE58 A0A3Q7ITW7 A0A3Q7H950 A0A3Q7I5D6 A0A3Q7JRW8 A0A3Q7IP09	Leucine aminopeptidase 1, chloroplastic,Protein disulfide-isomerase,Uncharacterized protein,Uncharacterized protein,Glutaminyl-tRNA synthetase,Seryl-tRNA synthetase,Glutamyl-tRNA synthetase,Proteasome subunit beta,Threonyl-tRNA synthetase,Ribosomal_L14e domain-containing protein,Chitin-binding type-1 domain-containing protein,Tryptophanyl-tRNA synthetase,50S ribosomal protein L14, chloroplastic,U…
GO:0006807	nitrogen compound metabolic process	BP	1	1	30	294	103	1022	Over	3	A0A3Q7FUB1 A0A3Q7GYF2 A0A3Q7GEE9 A0A3Q7FKX4 A0A3Q7HXI0 A0A3Q7FY79 A0A3Q7EPA9 A0A3Q7F639 A0A3Q7GHV9 A0A3Q7EUN5 A0A3Q7H4V4 A0A3Q7H1Y4 A0A3Q7IHS3 A0A3Q7FWX0 A0A3Q7IBR0 A0A3Q7JYD7 A0A0C5CEE6 A0A3Q7GZX3 Q3SC85 A0A3Q7I7H7 A0A3Q7JDI3 Q05538 A0A3Q7IF15 Q2MI60 A0A3Q7FJL7 A0A3Q7JE58 A0A3Q7ITW7 A0A3Q7H950 A0A3Q7I5D6 A0A3Q7JRW8	Mg-por_mtran_C domain-containing protein,Nucleoside diphosphate kinase,Glutaminyl-tRNA synthetase,Glutamate synthase (NADH),Arginine biosynthesis bifunctional protein ArgJ, chloroplastic,6-phosphogluconate dehydrogenase, decarboxylating,Seryl-tRNA synthetase,Pyrophosphate--fructose 6-phosphate 1-phosphotransferase subunit beta,Phosphomannomutase,Glutamyl-tRNA synthetase,Threonyl-tRNA synthetase,R…
GO:0009987	cellular process	BP	1	1	45	444	103	1022	Over	2	A0A3Q7FUB1 A0A3Q7HIP9 A0A3Q7JIX8 A0A3Q7GYF2 A0A3Q7H7F3 A0A3Q7GEE9 A0A3Q7FKX4 A0A3Q7HXI0 A0A3Q7FY79 A0A3Q7EPA9 A0A3Q7F639 A0A3Q7GHV9 A0A3Q7EUN5 P23322 A0A3Q7H5A6 A0A3Q7H4V4 A0A3Q7H1Y4 A0A3Q7H1V8 A0A3Q7HLX5 A0A3Q7IB30 A0A3Q7IHS3 A0A3Q7FWX0 A0A3Q7IBR0 A0A3Q7JYD7 A0A0C5CEE6 Q6UJX4 A0A3Q7GZX3 Q3SC85 A0A3Q7I7H7 A0A3Q7JDI3 A0A3Q7GX88 Q05538 Q2MI60 A0A3Q7IPS6 A0A3Q7FBY4 A0A3Q7FJL7 A0A3Q7JE58 A0A3Q7GSZ7 P…	Mg-por_mtran_C domain-containing protein,Protein disulfide-isomerase,Kinesin motor domain-containing protein,Nucleoside diphosphate kinase,Uncharacterized protein,Glutaminyl-tRNA synthetase,Glutamate synthase (NADH),Arginine biosynthesis bifunctional protein ArgJ, chloroplastic,6-phosphogluconate dehydrogenase, decarboxylating,Seryl-tRNA synthetase,Pyrophosphate--fructose 6-phosphate 1-phosphotra…
GO:0048037	cofactor binding	MF	1	1	8	76	103	1022	Over	3	A0A3Q7EPT7 Q9FEW9 B1Q3F7 A0A3Q7HD15 A0A3Q7E9K7 A0A3Q7JP21 A0A3Q7I4P2 A0A3Q7JE58	Methionine S-methyltransferase,12-oxophytodienoate reductase 3,Succinic semialdehyde reductase isofom2,Glucose-6-phosphate 1-dehydrogenase,Succinate--CoA ligase [ADP-forming] subunit alpha, mitochondrial,Uncharacterized protein,Aspartate aminotransferase,Lysyl-tRNA synthetase
GO:0020037	heme binding	MF	1	1	2	19	103	1022	Over	5	K4BAE6 A0A3Q7E8T9	Catalase,Peroxidase
GO:0005509	calcium ion binding	MF	1	1	2	19	103	1022	Over	6	A0A3Q7H7F3 P23322	Uncharacterized protein,Oxygen-evolving enhancer protein 1, chloroplastic
GO:0018130	heterocycle biosynthetic process	BP	1	1	4	39	103	1022	Over	5	A0A3Q7FUB1 A0A3Q7GYF2 A0A3Q7GHV9 A0A3Q7IBR0	Mg-por_mtran_C domain-containing protein,Nucleoside diphosphate kinase,Phosphomannomutase,Uroporphyrinogen decarboxylase

## Sheet: Date set 3
MapID	MapTitle	Pvalue	AdjustedPv	x	y	n	N	EnrichDirect	GeneIDs	Description
map00860	Porphyrin and chlorophyll metabolism	0.0179589	0.56644	6	22	88	868	Over	A0A3Q7FUB1 A0A3Q7J6X7 A0A3Q7EHA7 A0A3Q7EUN5 A0A3Q7IBR0 Q1ELT8	Mg-por_mtran_C domain-containing protein,Mg-protoporphyrin IX chelatase,Protoporphyrinogen oxidase,Glutamyl-tRNA synthetase,Uroporphyrinogen decarboxylase,Red chlorophyll catabolite reductase (Fragment)
map00564	Glycerophospholipid metabolism	0.0284994	0.56644	2	3	88	868	Over	A0A3Q7HR44 A0A3Q7J9T5	Glycerol-3-phosphate acyltransferase, chloroplastic,Uncharacterized protein
map04016	MAPK signaling pathway - plant	0.0345384	0.56644	4	13	88	868	Over	K4BAE6 A0A3Q7GYF2 A0A3Q7IHS3 Q05538	Catalase,Nucleoside diphosphate kinase,Chitin-binding type-1 domain-containing protein,Basic 30 kDa endochitinase
map00130	Ubiquinone and other terpenoid-quinone biosynthesis	0.0532555	0.56644	2	4	88	868	Over	A0A3Q7GD09 A0A3Q7H4X3	Uncharacterized protein,4-coumarate--CoA ligase
map00360	Phenylalanine metabolism	0.0539006	0.56644	3	9	88	868	Over	A0A3Q7JH22 A0A3Q7I4P2 A0A3Q7H4X3	Amidase domain-containing protein,Aspartate aminotransferase,4-coumarate--CoA ligase
map00330	Arginine and proline metabolism	0.056341	0.56644	4	15	88	868	Over	A0A3Q7GTM3 A0A3Q7JH22 Q5UNS1 A0A3Q7I4P2	Delta-1-pyrroline-5-carboxylate synthase,Amidase domain-containing protein,Arginase 2,Aspartate aminotransferase
map03420	Nucleotide excision repair	0.101382	0.56644	1	1	88	868	Over	A0A3Q7EW83	DNA damage-binding protein 1
map03430	Mismatch repair	0.101382	0.56644	1	1	88	868	Over	A0A3Q7H950	DNA_MISMATCH_REPAIR_2 domain-containing protein
map00030	Pentose phosphate pathway	0.125968	0.56644	6	32	88	868	Over	Q9FVH1 A0A3Q7FY79 A0A3Q7HD15 A0A3Q7F639 A0A3Q7ENE0 A0A3Q7G720	Transaldolase,6-phosphogluconate dehydrogenase, decarboxylating,Glucose-6-phosphate 1-dehydrogenase,Pyrophosphate--fructose 6-phosphate 1-phosphotransferase subunit beta,Ribose-5-phosphate isomerase,D-fructose-1,6-bisphosphate 1-phosphohydrolase
map00240	Pyrimidine metabolism	0.136659	0.56644	3	13	88	868	Over	A0A3Q7GYF2 A0A3Q7HNA6 A0A3Q7IF15	Nucleoside diphosphate kinase,Polyribonucleotide nucleotidyltransferase,CN hydrolase domain-containing protein
map01110	Biosynthesis of secondary metabolites	0.14592	0.56644	36	290	88	868	Over	A0A3Q7IQB7 K4BAE6 A0A3Q7H5I5 A0A3Q7FUB1 Q9FVH1 A0A3Q7GTM3 A0A3Q7J6X7 A0A3Q7EN75 A0A3Q7HR44 A0A3Q7GYF2 A0A3Q7EHA7 A0A3Q7FKX4 A0A3Q7GD09 A0A3Q7HXI0 Q9FEW9 A0A3Q7FY79 A0A3Q7HD15 A0A3Q7F639 A0A3Q7ENE0 A0A3Q7GHV9 A0A3Q7EUN5 A0A3Q7G720 A0A3Q7IB30 A0A3Q7E9K7 A0A3Q7FWX0 A0A3Q7IBR0 A0A3Q7GDA5 A0A3Q7HQM5 A0A3Q7HUE5 Q5UNS1 Q1ELT8 A0A3Q7I4P2 A0A3Q7IPS6 A0A3Q7E8T9 A0A3Q7H4X3 A0A3Q7HFI3	Uncharacterized protein,Catalase,Succinate--CoA ligase [ADP-forming] subunit beta, mitochondrial,Mg-por_mtran_C domain-containing protein,Transaldolase,Delta-1-pyrroline-5-carboxylate synthase,Mg-protoporphyrin IX chelatase,Uncharacterized protein,Glycerol-3-phosphate acyltransferase, chloroplastic,Nucleoside diphosphate kinase,Protoporphyrinogen oxidase,Glutamate synthase (NADH),Uncharacterized …
map00380	Tryptophan metabolism	0.152565	0.56644	2	7	88	868	Over	K4BAE6 A0A3Q7JH22	Catalase,Amidase domain-containing protein
map00950	Isoquinoline alkaloid biosynthesis	0.152565	0.56644	2	7	88	868	Over	A0A3Q7HQM5 A0A3Q7I4P2	Catechol oxidase,Aspartate aminotransferase
map00520	Amino sugar and nucleotide sugar metabolism	0.182736	0.56644	7	42	88	868	Over	Q42896 A0A3Q7GHV9 A0A3Q7HB75 A0A3Q7IHS3 A0A3Q7JDI3 A0A3Q7JP21 Q05538	Fructokinase-2,Phosphomannomutase,NADH-cytochrome b5 reductase,Chitin-binding type-1 domain-containing protein,Chitin-binding type-1 domain-containing protein,Uncharacterized protein,Basic 30 kDa endochitinase
map00650	Butanoate metabolism	0.190513	0.56644	2	8	88	868	Over	B1Q3F7 A0A3Q7IPS6	Succinic semialdehyde reductase isofom2,3-hydroxy-3-methylglutaryl coenzyme A synthase
map00072	Synthesis and degradation of ketone bodies	0.192592	0.56644	1	2	88	868	Over	A0A3Q7IPS6	3-hydroxy-3-methylglutaryl coenzyme A synthase
map00901	Indole alkaloid biosynthesis	0.192592	0.56644	1	2	88	868	Over	A0A3Q7EN75	Uncharacterized protein
map04141	Protein processing in endoplasmic reticulum	0.204417	0.56644	5	29	88	868	Over	A0A3Q7HLX5 Q6UJX4 A0A3Q7GX88 Q70AC6 A0A3Q7IZQ5	HATPase_c domain-containing protein,Molecular chaperone Hsp90-1,Protein disulfide-isomerase,Alpha glucosidase II,Protein disulfide-isomerase
map04626	Plant-pathogen interaction	0.229545	0.56644	2	9	88	868	Over	A0A3Q7HLX5 Q6UJX4	HATPase_c domain-containing protein,Molecular chaperone Hsp90-1
map00592	alpha-Linolenic acid metabolism	0.26906	0.56644	2	10	88	868	Over	Q9FEW9 A0A3Q7IB30	12-oxophytodienoate reductase 3,Uncharacterized protein
map00940	Phenylpropanoid biosynthesis	0.26906	0.56644	2	10	88	868	Over	A0A3Q7E8T9 A0A3Q7H4X3	Peroxidase,4-coumarate--CoA ligase
map00970	Aminoacyl-tRNA biosynthesis	0.273248	0.56644	6	39	88	868	Over	A0A3Q7GEE9 A0A3Q7EUN5 A0A3Q7H4V4 A0A3Q7JYD7 A0A3Q7I7H7 A0A3Q7JE58	Glutaminyl-tRNA synthetase,Glutamyl-tRNA synthetase,Threonyl-tRNA synthetase,Tryptophanyl-tRNA synthetase,Threonyl-tRNA synthetase,Lysyl-tRNA synthetase
map00510	N-Glycan biosynthesis	0.274638	0.56644	1	3	88	868	Over	Q70AC6	Alpha glucosidase II
map00660	C5-Branched dibasic acid metabolism	0.274638	0.56644	1	3	88	868	Over	A0A3Q7GDA5	3-isopropylmalate dehydrogenase
map04120	Ubiquitin mediated proteolysis	0.274638	0.56644	1	3	88	868	Over	A0A3Q7EW83	DNA damage-binding protein 1
map00450	Selenocompound metabolism	0.308565	0.61713	2	11	88	868	Over	A0A3Q7EPT7 A0A3Q7F5X6	Methionine S-methyltransferase,Thioredoxin reductase
map00350	Tyrosine metabolism	0.34766	0.657043	2	12	88	868	Over	A0A3Q7HQM5 A0A3Q7I4P2	Catechol oxidase,Aspartate aminotransferase
map00740	Riboflavin metabolism	0.348432	0.657043	1	4	88	868	Over	A0A3Q7HFI3	Uncharacterized protein
map00480	Glutathione metabolism	0.378688	0.694262	5	34	88	868	Over	Q10712 A0A3Q7FY79 A0A3Q7HD15 A0A3Q7HGQ5 K4DH15	Leucine aminopeptidase 1, chloroplastic,6-phosphogluconate dehydrogenase, decarboxylating,Glucose-6-phosphate 1-dehydrogenase,Uncharacterized protein,Glutathione transferase
map00195	Photosynthesis	0.403214	0.700319	3	17	88	868	Over	A0A3Q7H7F3 P23322 Q2MI49	Uncharacterized protein,Oxygen-evolving enhancer protein 1, chloroplastic,Photosystem I iron-sulfur center
map01040	Biosynthesis of unsaturated fatty acids	0.414795	0.701961	1	5	88	868	Over	A0A3Q7IB30	Uncharacterized protein
map00220	Arginine biosynthesis	0.429719	0.709036	3	19	88	868	Over	A0A3Q7HXI0 Q5UNS1 A0A3Q7I4P2	Arginine biosynthesis bifunctional protein ArgJ, chloroplastic,Arginase 2,Aspartate aminotransferase
map00770	Pantothenate and CoA biosynthesis	0.474469	0.745593	1	6	88	868	Over	A0A3Q7IF15	CN hydrolase domain-containing protein
map03050	Proteasome	0.51712	0.784055	4	28	88	868	Over	A0A3Q7H5A6 A0A3Q7HUN1 A0A3Q7GJQ1 A0A3Q7HGF9	Proteasome subunit beta,PCI domain-containing protein,AAA domain-containing protein,26S proteasome non-ATPase regulatory subunit 1 homolog
map00051	Fructose and mannose metabolism	0.525238	0.784055	4	29	88	868	Over	Q42896 A0A3Q7F639 A0A3Q7GHV9 A0A3Q7G720	Fructokinase-2,Pyrophosphate--fructose 6-phosphate 1-phosphotransferase subunit beta,Phosphomannomutase,D-fructose-1,6-bisphosphate 1-phosphohydrolase
map01210	2-Oxocarboxylic acid metabolism	0.534583	0.784055	4	30	88	868	Over	A0A3Q7HXI0 A0A3Q7GDA5 A0A3Q7HUE5 A0A3Q7I4P2	Arginine biosynthesis bifunctional protein ArgJ, chloroplastic,3-isopropylmalate dehydrogenase,Isocitrate dehydrogenase [NAD] subunit, mitochondrial,Aspartate aminotransferase
map00960	Tropane, piperidine and pyridine alkaloid biosynthesis	0.576348	0.826935	1	8	88	868	Over	A0A3Q7I4P2	Aspartate aminotransferase
map00640	Propanoate metabolism	0.672449	0.916875	2	16	88	868	Over	A0A3Q7H5I5 A0A3Q7E9K7	Succinate--CoA ligase [ADP-forming] subunit beta, mitochondrial,Succinate--CoA ligase [ADP-forming] subunit alpha, mitochondrial
map04146	Peroxisome	0.687515	0.916875	2	17	88	868	Over	K4BAE6 A0A3Q7IB30	Catalase,Uncharacterized protein
map00561	Glycerolipid metabolism	1	1	1	9	88	868	Over	A0A3Q7HR44	Glycerol-3-phosphate acyltransferase, chloroplastic
